# Supplementary material for: Identification and Validation of a Novel Pyroptosis-Related Gene Signature for Prognosis Prediction in Soft Tissue Sarcoma
Source: Front Genet. 2021 Dec 1;12:773373. doi: 10.3389/fgene.2021.773373 (PMC8671884; doi:10.3389/fgene.2021.773373)
Supplement: Supplementary file 5 [file DataSheet1.ZIP]

Archive with 31 entries (29 files):
- Raw data and code/
- Raw data and code/1.Clinical data-TCGA-SARC.tsv
- Raw data and code/2.Clinical data-GEO-GSE30929.xlsx
- Raw data and code/3.whole gene Exp-TCGA&GTEx.docx
- Raw data and code/4.whole gene Exp-GEO-GSE30929.txt
- Raw data and code/5.PRGs Exp-TCGA&GTEx.txt
- Raw data and code/6.time-TCGA.txt
- Raw data and code/code/
- Raw data and code/code/.Rhistory
- Raw data and code/code/1.Box plot of expression of PRGs.R
- Raw data and code/code/1.Box_plot.csv
- Raw data and code/code/10.KEGG.R
- Raw data and code/code/11.uniCox.R
- Raw data and code/code/12.lasso.R
- Raw data and code/code/13.ROC.R
- Raw data and code/code/14.riskPlot.R
- Raw data and code/code/15.PCA.R
- Raw data and code/code/16.forest.R
- Raw data and code/code/17.ssGSEA.R
- Raw data and code/code/2.circosplot.R
- Raw data and code/code/3.DE-PRGs.txt
- Raw data and code/code/3.oncoplot.R
- Raw data and code/code/4.geom_ord_ellipse.R
- Raw data and code/code/4.PCA.R
- Raw data and code/code/4.PRGs_expr.csv
- Raw data and code/code/4.PRGs_meta.csv
- Raw data and code/code/5.cluster.R
- Raw data and code/code/6.clusterSur.R
- Raw data and code/code/7.clusterDiff.R
- Raw data and code/code/8.clusterHeatmap.R
- Raw data and code/code/9.GO.R
