# Supplementary material for: Identification and Validation of a Novel Pyroptosis-Related Gene Signature for Prognosis Prediction in Soft Tissue Sarcoma
Source: Front Genet. 2021 Dec 1;12:773373. doi: 10.3389/fgene.2021.773373 (PMC8671884; doi:10.3389/fgene.2021.773373)
Supplement: Supplementary file 5 [file DataSheet1.ZIP › Raw data and code/1.Clinical data-TCGA-SARC.tsv]

Study ID	Patient ID	Sample ID	Diagnosis Age	Cancer Type	Cancer Type Detailed	Contiguous organ invaded	Contiguous organ resection	Contiguous organ resection other	Days to Sample Collection.	Last Alive Less Initial Pathologic Diagnosis Date Calculated Day Value	Days to Sample Procurement	Disease Free (Months)	Disease Free Status	Discontinuous lesions count	Disease code	Disease multifocal indicator	Ethnicity Category	Form completion date	Fraction Genome Altered	Neoplasm Histologic Type Name	Tumor Other Histologic Subtype	Neoadjuvant Therapy Type Administered Prior To Resection Text	Prior Cancer Diagnosis Occurence	ICD-10 Classification	International Classification of Diseases for Oncology, Third Edition ICD-O-3 Histology Code	International Classification of Diseases for Oncology, Third Edition ICD-O-3 Site Code	Informed consent verified	Year Cancer Initial Diagnosis	Is FFPE	Leiomyosarcoma uterine involvement	Leiomyo major vessel involvement	Locoregional recurrence indicator	Longest Dimension	Metastatic disease confirmed	Metastatic Site Other	Patient Metastatic Sites	First Pathologic Diagnosis Biospecimen Acquisition Method Type	Mitotic Count	Mpnst nf1 genetic testing indicator	Mpnst nf1 mutations identified	Mpnst nf familial or sporadic	Mpnst nf indicator	Mpnst plexiform neurofibroma site	Mutation Count	New Neoplasm Event Post Initial Therapy Indicator	Nte lesion pathologic depth	Nte lesion pathologic length	Nte lesion pathologic width	Nte lesion radiologic depth
sarc_tcga	TCGA-3B-A9HI	TCGA-3B-A9HI-01	68	Soft Tissue Sarcoma	Soft Tissue Sarcoma	YES	[Unknown]	NA	1718	0	NA	25.99	1:Recurred/Progressed	NA	NA	NO	NOT HISPANIC OR LATINO	12/5/14	0.5007	Dedifferentiated liposarcoma	NA	No	No	C49.1	8858/3	C49.1	YES	2009	NO	NA	NA	YES	NA	YES	NA	Lung	NA	22	NA	NA	NA	NA	NA	32	YES	5	8	5.5	NA
sarc_tcga	TCGA-3B-A9HJ	TCGA-3B-A9HJ-01	68	Soft Tissue Sarcoma	Dedifferentiated Liposarcoma	NO	NA	NA	1002	0	NA	36.27	0:DiseaseFree	NA	NA	YES	NOT HISPANIC OR LATINO	12/5/14	0.0042	Dedifferentiated liposarcoma	NA	No	Yes	C49.5	8858/3	C49.5	YES	2011	NO	NA	NA	NO	NA	NO	NA	NA	NA	0	NA	NA	NA	NA	NA	8	NO	6.5	11.6	10.5	2.8
sarc_tcga	TCGA-3B-A9HL	TCGA-3B-A9HL-01	67	Soft Tissue Sarcoma	Dedifferentiated Liposarcoma	NO	NA	NA	937	0	NA	7.52	1:Recurred/Progressed	NA	NA	NO	NOT HISPANIC OR LATINO	12/5/14	0.3116	Dedifferentiated liposarcoma	NA	No	No	C48.1	8858/3	C48.1	YES	2011	NO	NA	NA	YES	NA	YES	NA	Lung	NA	NA	NA	NA	NA	NA	NA	40	YES	10.5	18	14	9.0
sarc_tcga	TCGA-3B-A9HO	TCGA-3B-A9HO-01	75	Soft Tissue Sarcoma	Dedifferentiated Liposarcoma	NO	NA	NA	625	0	NA	19.55	1:Recurred/Progressed	NA	NA	NO	NOT HISPANIC OR LATINO	12/5/14	0.1477	Dedifferentiated liposarcoma	NA	NA	Yes	C48.0	8858/3	C48.0	YES	2012	NO	NA	NA	NO	NA	NO	NA	NA	NA	NA	NA	NA	NA	NA	NA	40	YES	8	25	15	NA
sarc_tcga	TCGA-3B-A9HP	TCGA-3B-A9HP-01	57	Soft Tissue Sarcoma	Leiomyosarcoma	NO	NA	NA	2506	0	NA	39.03	1:Recurred/Progressed	NA	NA	NO	NOT HISPANIC OR LATINO	12/5/14	0.1762	Leiomyosarcoma (LMS)	Poorly differentiated or pleomorphic or epithelioid leiomyosarcoma	No	No	C48.0	8890/3	C48.0	YES	2007	NO	NO	No Major Vessel Involvement	NO	NA	YES	NA	Lung	NA	NA	NA	NA	NA	NA	NA	35	YES	NA	11.5	NA	NA
sarc_tcga	TCGA-3B-A9HQ	TCGA-3B-A9HQ-01	66	Soft Tissue Sarcoma	Leiomyosarcoma	NA	NA	NA	2451	0	NA	68.5	0:DiseaseFree	NA	NA	NO	NOT HISPANIC OR LATINO	12/5/14	0.2615	Leiomyosarcoma (LMS)	Conventional leiomyosarcoma	No	No	C48.0	8890/3	C48.0	YES	2007	NO	NO	No Major Vessel Involvement	NO	NA	NO	NA	NA	NA	10	NA	NA	NA	NA	NA	44	NO	NA	6.5	NA	NA
sarc_tcga	TCGA-3B-A9HR	TCGA-3B-A9HR-01	38	Soft Tissue Sarcoma	Leiomyosarcoma	NO	NA	NA	2404	0	NA	64.85	1:Recurred/Progressed	NA	NA	NO	NOT HISPANIC OR LATINO	12/5/14	0.6351	Leiomyosarcoma (LMS)	Conventional leiomyosarcoma	No	No	C49.2	8890/3	C49.2	YES	2007	NO	NO	No Major Vessel Involvement	NO	NA	YES	NA	Lung	NA	6	NA	NA	NA	NA	NA	23	YES	4	8	6.5	2.0
sarc_tcga	TCGA-3B-A9HS	TCGA-3B-A9HS-01	60	Soft Tissue Sarcoma	Leiomyosarcoma	NA	NA	NA	2086	0	NA	30.95	1:Recurred/Progressed	3	NA	YES	NOT HISPANIC OR LATINO	12/5/14	0.4238	Leiomyosarcoma (LMS)	Poorly differentiated or pleomorphic or epithelioid leiomyosarcoma	No	No	C48.0	8896/3	C48.0	YES	2008	NO	NO	No Major Vessel Involvement	YES	NA	YES	Pelvis & Arm	Other, specify	NA	NA	NA	NA	NA	NA	NA	42	YES	NA	30	NA	25.0
sarc_tcga	TCGA-3B-A9HT	TCGA-3B-A9HT-01	53	Soft Tissue Sarcoma	Leiomyosarcoma	NO	NA	NA	1400	0	NA	22.01	1:Recurred/Progressed	NA	NA	NO	NOT HISPANIC OR LATINO	12/5/14	0.0955	Leiomyosarcoma (LMS)	Conventional leiomyosarcoma	No	No	C02.9	8890/3	C02.9	YES	2010	NO	NO	No Major Vessel Involvement	NO	NA	NO	NA	NA	NA	NA	NA	NA	NA	NA	NA	252	YES	NA	4	NA	2.1
sarc_tcga	TCGA-3B-A9HU	TCGA-3B-A9HU-01	53	Soft Tissue Sarcoma	Leiomyosarcoma	NO	NA	NA	1337	0	NA	24.51	1:Recurred/Progressed	NA	NA	NO	NOT HISPANIC OR LATINO	12/5/14	0.2435	Leiomyosarcoma (LMS)	Conventional leiomyosarcoma	No	No	C48.0	8890/3	C48.0	YES	2010	NO	NO	No Major Vessel Involvement	NO	NA	YES	NA	Lung	NA	6	NA	NA	NA	NA	NA	20	YES	7.1	7.9	7.4	NA
sarc_tcga	TCGA-3B-A9HV	TCGA-3B-A9HV-01	48	Soft Tissue Sarcoma	Leiomyosarcoma	NO	NA	NA	1274	0	NA	9.4	1:Recurred/Progressed	4	NA	YES	NOT HISPANIC OR LATINO	12/5/14	0.2685	Leiomyosarcoma (LMS)	Conventional leiomyosarcoma	No	No	C55	8890/3	C55.9	YES	2010	NO	YES	No Major Vessel Involvement	NO	NA	YES	NA	Lung	NA	NA	NA	NA	NA	NA	NA	31	YES	NA	14.9	9.8	NA
sarc_tcga	TCGA-3B-A9HX	TCGA-3B-A9HX-01	70	Soft Tissue Sarcoma	Leiomyosarcoma	NO	NA	NA	997	0	NA	42.81	0:DiseaseFree	3	NA	YES	NOT HISPANIC OR LATINO	12/5/14	0.6505	Leiomyosarcoma (LMS)	Poorly differentiated or pleomorphic or epithelioid leiomyosarcoma	No	No	C48.0	8890/3	C48.0	YES	2011	NO	NO	No Major Vessel Involvement	NO	NA	NO	NA	NA	NA	3	NA	NA	NA	NA	NA	31	NO	2.2	4	3.6	NA
sarc_tcga	TCGA-3B-A9HY	TCGA-3B-A9HY-01	49	Soft Tissue Sarcoma	Leiomyosarcoma	NO	NA	NA	863	0	NA	10.32	0:DiseaseFree	NA	NA	NO	NOT HISPANIC OR LATINO	12/5/14	0.2017	Leiomyosarcoma (LMS)	Conventional leiomyosarcoma	No	No	C49.2	8890/3	C49.2	YES	2011	NO	NO	No Major Vessel Involvement	NO	NA	NO	NA	NA	NA	12	NA	NA	NA	NA	NA	39	NO	0.7	2.6	2.1	1.7
sarc_tcga	TCGA-3B-A9HZ	TCGA-3B-A9HZ-01	66	Soft Tissue Sarcoma	Leiomyosarcoma	NO	NA	NA	820	0	NA	17.94	1:Recurred/Progressed	NA	NA	NO	NOT HISPANIC OR LATINO	12/5/14	0.2133	Leiomyosarcoma (LMS)	Poorly differentiated or pleomorphic or epithelioid leiomyosarcoma	No	No	C49.3	8890/3	C49.3	YES	2011	NO	NO	No Major Vessel Involvement	NO	NA	YES	NA	Lung	NA	8	NA	NA	NA	NA	NA	20	YES	6	9.5	7.5	6.9
sarc_tcga	TCGA-3B-A9I0	TCGA-3B-A9I0-01	33	Soft Tissue Sarcoma	Leiomyosarcoma	NO	NA	NA	734	0	NA	16.52	1:Recurred/Progressed	NA	NA	NO	NOT HISPANIC OR LATINO	12/5/14	0.1123	Leiomyosarcoma (LMS)	Conventional leiomyosarcoma	No	No	C48.0	8890/3	C48.0	YES	2011	NO	NO	No Major Vessel Involvement	NO	NA	YES	NA	Liver	NA	6	NA	NA	NA	NA	NA	31	YES	13	18	15	NA
sarc_tcga	TCGA-3B-A9I1	TCGA-3B-A9I1-01	56	Soft Tissue Sarcoma	Leiomyosarcoma	NO	NA	NA	661	0	NA	10.45	1:Recurred/Progressed	2	NA	YES	NOT HISPANIC OR LATINO	12/5/14	0.5881	Leiomyosarcoma (LMS)	Poorly differentiated or pleomorphic or epithelioid leiomyosarcoma	No	No	C55	8890/3	C55.9	YES	2012	NO	YES	No Major Vessel Involvement	NO	NA	YES	NA	Lung	NA	NA	NA	NA	NA	NA	NA	36	YES	9	18	9	NA
sarc_tcga	TCGA-3B-A9I3	TCGA-3B-A9I3-01	62	Soft Tissue Sarcoma	Leiomyosarcoma	NO	NA	NA	545	0	NA	2.86	1:Recurred/Progressed	NA	NA	NO	NOT HISPANIC OR LATINO	12/5/14	0.0164	Leiomyosarcoma (LMS)	Conventional leiomyosarcoma	No	No	C48.0	8890/3	C48.0	YES	2012	NO	NO	No Major Vessel Involvement	NO	NA	NO	NA	NA	NA	NA	NA	NA	NA	NA	NA	31	YES	NA	9	4	NA
sarc_tcga	TCGA-3R-A8YX	TCGA-3R-A8YX-01	66	Soft Tissue Sarcoma	Dedifferentiated Liposarcoma	YES	Liver	NA	57	0	NA	NA	NA	NA	NA	YES	NA	5/15/14	0.5443	Dedifferentiated liposarcoma	NA	No	No	C48.0	8858/3	C48.0	YES	2013	NO	NA	NA	NO	NA	YES	NA	Lung	NA	NA	NA	NA	NA	NA	NA	40	NO	NA	NA	NA	NA
sarc_tcga	TCGA-DX-A1KU	TCGA-DX-A1KU-01	82	Soft Tissue Sarcoma	Dedifferentiated Liposarcoma	NA	NA	NA	122	0	NA	3.09	1:Recurred/Progressed	NA	NA	YES	NOT HISPANIC OR LATINO	2/13/12	0.2410	Dedifferentiated liposarcoma	NA	No	No	C48.0	8858/3	C48.0	YES	2010	NO	NA	NA	NA	NA	NA	NA	NA	NA	NA	NA	NA	NA	NA	NA	43	NA	15|[Not Available]|[Not Available]	33|1.4|5.0	20|[Not Available]|[Not Available]	NA
sarc_tcga	TCGA-DX-A1KW	TCGA-DX-A1KW-01	67	Soft Tissue Sarcoma	Dedifferentiated Liposarcoma	NA	NA	NA	573	0	NA	NA	NA	NA	NA	NO	NOT HISPANIC OR LATINO	2/13/12	0.6125	Dedifferentiated liposarcoma	NA	No	No	C48.0	8858/3	C48.0	YES	2009	NO	NA	NA	NA	NA	NA	NA	NA	NA	NA	NA	NA	NA	NA	NA	35	NA	11	24.5	18	NA
sarc_tcga	TCGA-DX-A1KX	TCGA-DX-A1KX-01	67	Soft Tissue Sarcoma	Dedifferentiated Liposarcoma	NA	NA	NA	526	0	NA	68.56	0:DiseaseFree	NA	NA	NO	NOT HISPANIC OR LATINO	2/13/12	0.5850	Dedifferentiated liposarcoma	NA	No	No	C48.0	8858/3	C48.0	YES	2009	NO	NA	NA	NA	NA	NA	NA	NA	NA	NA	NA	NA	NA	NA	NA	65	NA	6.5	12.6	11.4	NA
sarc_tcga	TCGA-DX-A1KY	TCGA-DX-A1KY-01	66	Soft Tissue Sarcoma	Dedifferentiated Liposarcoma	NA	NA	NA	511	0	NA	6.73	1:Recurred/Progressed	NA	NA	NO	NOT HISPANIC OR LATINO	2/13/12	0.5339	Dedifferentiated liposarcoma	NA	No	No	C48.0	8858/3	C48.0	YES	2009	NO	NA	NA	NA	NA	NA	NA	NA	NA	NA	NA	NA	NA	NA	NA	56	NA	13	39.5	24.5	16.0
sarc_tcga	TCGA-DX-A1KZ	TCGA-DX-A1KZ-01	66	Soft Tissue Sarcoma	Dedifferentiated Liposarcoma	NA	NA	NA	451	0	NA	42.51	1:Recurred/Progressed	NA	NA	NO	NOT HISPANIC OR LATINO	2/13/12	0.2905	Dedifferentiated liposarcoma	NA	No	No	C48.0	8858/3	C48.0	YES	2009	NO	NA	NA	NA	NA	NA	NA	NA	NA	NA	NA	NA	NA	NA	NA	15	NA	6	30	25	11.9
sarc_tcga	TCGA-DX-A1L0	TCGA-DX-A1L0-01	58	Soft Tissue Sarcoma	Dedifferentiated Liposarcoma	NA	NA	NA	1127	0	NA	3.38	1:Recurred/Progressed	NA	NA	NO	NOT HISPANIC OR LATINO	2/13/12	0.6798	Dedifferentiated liposarcoma	NA	No	No	C48.0	8858/3	C48.0	YES	2008	NO	NA	NA	NA	NA	NA	NA	NA	NA	NA	NA	NA	NA	NA	NA	59	NA	18	27	25	14.5
sarc_tcga	TCGA-DX-A1L1	TCGA-DX-A1L1-01	60	Soft Tissue Sarcoma	Dedifferentiated Liposarcoma	NA	NA	NA	1070	0	NA	18.82	1:Recurred/Progressed	NA	NA	YES	NOT HISPANIC OR LATINO	2/13/12	0.3935	Dedifferentiated liposarcoma	NA	No	No	C48.0	8858/3	C48.0	YES	2008	NO	NA	NA	NA	NA	NA	NA	NA	NA	NA	NA	NA	NA	NA	NA	50	NA	3.5|2.6	8.5|3.5	7.5|3.2	NA
sarc_tcga	TCGA-DX-A1L2	TCGA-DX-A1L2-01	78	Soft Tissue Sarcoma	Dedifferentiated Liposarcoma	NA	NA	NA	1032	0	NA	48.62	1:Recurred/Progressed	NA	NA	NO	NOT HISPANIC OR LATINO	2/13/12	0.4241	Dedifferentiated liposarcoma	NA	No	No	C48.0	8858/3	C48.0	YES	2008	NO	NA	NA	NA	NA	NA	NA	NA	NA	NA	NA	NA	NA	NA	NA	98	NA	7	12.5	7.5	NA
sarc_tcga	TCGA-DX-A1L3	TCGA-DX-A1L3-01	60	Soft Tissue Sarcoma	Dedifferentiated Liposarcoma	NA	NA	NA	654	0	NA	16.92	1:Recurred/Progressed	NA	NA	NO	NOT HISPANIC OR LATINO	2/13/12	0.0498	Dedifferentiated liposarcoma	NA	No	No	C48.0	8858/3	C48.0	YES	2009	NO	NA	NA	NA	NA	NA	NA	NA	NA	NA	NA	NA	NA	NA	NA	36	NA	14.5	20	15.5	NA
sarc_tcga	TCGA-DX-A1L4	TCGA-DX-A1L4-01	60	Soft Tissue Sarcoma	Dedifferentiated Liposarcoma	NA	NA	NA	643	0	NA	11.17	1:Recurred/Progressed	NA	NA	NO	NOT HISPANIC OR LATINO	2/13/12	0.0105	Dedifferentiated liposarcoma	NA	No	No	C48.0	8858/3	C48.0	YES	2009	NO	NA	NA	NA	NA	NA	NA	NA	NA	NA	NA	NA	NA	NA	NA	11	NA	8.5	19.5	15	10.0
sarc_tcga	TCGA-DX-A23R	TCGA-DX-A23R-01	55	Soft Tissue Sarcoma	Dedifferentiated Liposarcoma	NA	NA	NA	3053	0	NA	74.61	0:DiseaseFree	NA	NA	NO	NOT HISPANIC OR LATINO	2/13/12	0.4841	Dedifferentiated liposarcoma	NA	No	No	C48.0	8858/3	C48.0	YES	2002	NO	NA	NA	NA	NA	NA	NA	NA	NA	NA	NA	NA	NA	NA	NA	30	NA	10	21	20	10.0
sarc_tcga	TCGA-DX-A23T	TCGA-DX-A23T-01	40	Soft Tissue Sarcoma	Dedifferentiated Liposarcoma	NA	NA	NA	1605	0	NA	3.42	1:Recurred/Progressed	NA	NA	NO	NOT HISPANIC OR LATINO	2/13/12	0.0658	Dedifferentiated liposarcoma	NA	No	No	C48.0	8858/3	C48.0	YES	2006	NO	NA	NA	NA	NA	NA	NA	NA	NA	NA	NA	NA	NA	NA	NA	9	NA	11	30	29	13.0
sarc_tcga	TCGA-DX-A23U	TCGA-DX-A23U-01	81	Soft Tissue Sarcoma	Dedifferentiated Liposarcoma	NA	NA	NA	2953	0	NA	28.68	1:Recurred/Progressed	NA	NA	YES	NOT HISPANIC OR LATINO	2/13/12	0.0137	Dedifferentiated liposarcoma	NA	No	No	C49.5	8858/3	C49.5	YES	2003	NO	NA	NA	NA	NA	NA	NA	NA	NA	NA	NA	NA	NA	NA	NA	22	NA	2.5|6	8|12	6|9	NA
sarc_tcga	TCGA-DX-A23V	TCGA-DX-A23V-01	57	Soft Tissue Sarcoma	Dedifferentiated Liposarcoma	NA	NA	NA	2736	0	NA	12.42	1:Recurred/Progressed	NA	NA	YES	NOT HISPANIC OR LATINO	2/13/12	0.0206	Dedifferentiated liposarcoma	NA	No	No	C48.0	8858/3	C48.0	YES	2003	NO	NA	NA	NA	NA	NA	NA	NA	NA	NA	NA	NA	NA	NA	NA	12	NA	[Not Available]|0.6	13|1	[Not Available]|1	NA
sarc_tcga	TCGA-DX-A23Y	TCGA-DX-A23Y-01	80	Soft Tissue Sarcoma	Dedifferentiated Liposarcoma	NA	NA	NA	1686	0	NA	5.65	1:Recurred/Progressed	NA	NA	YES	NOT HISPANIC OR LATINO	2/13/12	0.3318	Dedifferentiated liposarcoma	NA	No	No	C48.0	8858/3	C48.0	YES	2006	NO	NA	NA	NA	NA	NA	NA	NA	NA	NA	NA	NA	NA	NA	NA	35	NA	10|[Not Available]|5.5	20|0.3|11	18|[Not Available]|8	NA
sarc_tcga	TCGA-DX-A23Z	TCGA-DX-A23Z-01	74	Soft Tissue Sarcoma	Dedifferentiated Liposarcoma	NA	NA	NA	1611	0	NA	24.67	1:Recurred/Progressed	NA	NA	YES	NOT HISPANIC OR LATINO	2/13/12	0.0251	Dedifferentiated liposarcoma	NA	No	No	C48.0	8858/3	C48.0	YES	2006	NO	NA	NA	NA	NA	NA	NA	NA	NA	NA	NA	NA	NA	NA	NA	NA	NA	NA	17	NA	NA
sarc_tcga	TCGA-DX-A240	TCGA-DX-A240-01	51	Soft Tissue Sarcoma	Dedifferentiated Liposarcoma	NA	NA	NA	1713	0	NA	60.25	0:DiseaseFree	NA	NA	NO	NOT HISPANIC OR LATINO	2/13/12	0.1009	Dedifferentiated liposarcoma	NA	No	No	C63.1	8858/3	C63.1	YES	2006	NO	NA	NA	NA	NA	NA	NA	NA	NA	NA	NA	NA	NA	NA	NA	10	NA	5.5	13.5	6.1	NA
sarc_tcga	TCGA-DX-A2IZ	TCGA-DX-A2IZ-01	60	Soft Tissue Sarcoma	Dedifferentiated Liposarcoma	NA	NA	NA	1633	0	NA	8.57	0:DiseaseFree	NA	NA	NO	NOT HISPANIC OR LATINO	2/13/12	0.1581	Dedifferentiated liposarcoma	NA	No	No	C48.0	8858/3	C48.0	YES	2007	NO	NA	NA	NA	NA	NA	NA	NA	NA	NA	NA	NA	NA	NA	NA	28	NA	14	29	16	9.0
sarc_tcga	TCGA-DX-A2J0	TCGA-DX-A2J0-01	61	Soft Tissue Sarcoma	Dedifferentiated Liposarcoma	NA	NA	NA	2140	0	NA	7	1:Recurred/Progressed	NA	NA	NO	NOT HISPANIC OR LATINO	2/13/12	0.2064	Dedifferentiated liposarcoma	NA	No	No	C48.0	8858/3	C48.0	YES	2005	NO	NA	NA	NA	NA	NA	NA	NA	NA	NA	NA	NA	NA	NA	NA	29	NA	14	25	18.5	NA
sarc_tcga	TCGA-DX-A2J1	TCGA-DX-A2J1-01	53	Soft Tissue Sarcoma	Dedifferentiated Liposarcoma	NA	NA	NA	1493	0	NA	95.3	0:DiseaseFree	NA	NA	NO	NOT HISPANIC OR LATINO	2/13/12	0.0153	Dedifferentiated liposarcoma	NA	No	No	C48.0	8858/3	C48.0	YES	2007	NO	NA	NA	NA	NA	NA	NA	NA	NA	NA	NA	NA	NA	NA	NA	22	NA	7.5	31	20.5	8.5
sarc_tcga	TCGA-DX-A2J4	TCGA-DX-A2J4-01	60	Soft Tissue Sarcoma	Dedifferentiated Liposarcoma	NA	NA	NA	1182	0	NA	79.11	0:DiseaseFree	NA	NA	NA	NOT HISPANIC OR LATINO	2/13/12	0.0078	Dedifferentiated liposarcoma	NA	No	No	C48.0	8858/3	C48.0	YES	2008	NO	NA	NA	NA	NA	NA	NA	NA	NA	NA	NA	NA	NA	NA	NA	18	NA	15	22	21	NA
sarc_tcga	TCGA-DX-A3LS	TCGA-DX-A3LS-01	78	Soft Tissue Sarcoma	Dedifferentiated Liposarcoma	NA	NA	NA	324	0	NA	3.75	1:Recurred/Progressed	NA	NA	YES	NOT HISPANIC OR LATINO	4/29/13	0.2844	Dedifferentiated liposarcoma	NA	No	No	C48.0	8858/3	C48.0	YES	2011	NO	NA	NA	NA	NA	NA	NA	NA	NA	NA	NA	NA	NA	NA	NA	38	YES	7.5|1.7|2.0|[Not Available]	13.2|3.2|3.0|2.0	10.5|2.8|2.0|1.5	NA
sarc_tcga	TCGA-DX-A3LT	TCGA-DX-A3LT-01	62	Soft Tissue Sarcoma	Dedifferentiated Liposarcoma	NA	NA	NA	281	0	NA	42.81	1:Recurred/Progressed	NA	NA	NO	NOT HISPANIC OR LATINO	4/29/13	0.5326	Dedifferentiated liposarcoma	NA	No	No	C49.1	8858/3	C49.1	YES	2011	NO	NA	NA	NA	NA	NA	NA	NA	NA	NA	NA	NA	NA	NA	NA	24	YES	NA	20	NA	12.5
sarc_tcga	TCGA-DX-A3LU	TCGA-DX-A3LU-01	60	Soft Tissue Sarcoma	Dedifferentiated Liposarcoma	NA	NA	NA	1675	0	NA	81.47	1:Recurred/Progressed	NA	NA	NO	NOT HISPANIC OR LATINO	4/29/13	0.0594	Dedifferentiated liposarcoma	NA	No	No	C48.0	8858/3	C48.0	YES	2007	NO	NA	NA	NA	NA	NA	NA	NA	NA	NA	NA	NA	NA	NA	NA	20	YES	14	19	16	10.5
sarc_tcga	TCGA-DX-A3LW	TCGA-DX-A3LW-01	43	Soft Tissue Sarcoma	Dedifferentiated Liposarcoma	NA	NA	NA	2841	0	NA	117.94	1:Recurred/Progressed	NA	NA	NO	NOT HISPANIC OR LATINO	4/29/13	0.1381	Dedifferentiated liposarcoma	NA	No	No	C48.0	8858/3	C48.0	YES	2004	NO	NA	NA	NA	NA	NA	NA	NA	NA	NA	NA	NA	NA	NA	NA	18	YES	15	17	15	NA
sarc_tcga	TCGA-DX-A3LY	TCGA-DX-A3LY-01	66	Soft Tissue Sarcoma	Dedifferentiated Liposarcoma	NA	NA	NA	135	0	NA	33.41	0:DiseaseFree	NA	NA	NO	NOT HISPANIC OR LATINO	4/30/13	0.3304	Dedifferentiated liposarcoma	NA	No	No	C48.0	8858/3	C48.0	YES	2011	NO	NA	NA	NA	NA	NA	NA	NA	NA	NA	NA	NA	NA	NA	NA	32	NO	9.2	18.2	11	NA
sarc_tcga	TCGA-DX-A3M1	TCGA-DX-A3M1-01	79	Soft Tissue Sarcoma	Dedifferentiated Liposarcoma	NA	NA	NA	379	0	NA	39.82	1:Recurred/Progressed	2	NA	YES	NOT HISPANIC OR LATINO	4/29/13	0.3861	Dedifferentiated liposarcoma	NA	No	No	C48.0	8858/3	C48.0	YES	2010	NO	NA	NA	NA	NA	NA	NA	NA	NA	NA	NA	NA	NA	NA	NA	52	NO	6	17	12	NA
sarc_tcga	TCGA-DX-A3M2	TCGA-DX-A3M2-01	59	Soft Tissue Sarcoma	Dedifferentiated Liposarcoma	NA	NA	NA	259	0	NA	34.66	0:DiseaseFree	NA	NA	NO	NOT HISPANIC OR LATINO	4/29/13	0.1225	Dedifferentiated liposarcoma	NA	No	Yes	C48.0	8858/3	C48.0	YES	2011	NO	NA	NA	NA	NA	NA	NA	NA	NA	NA	NA	NA	NA	NA	NA	58	NO	8	10	8.5	8.1
sarc_tcga	TCGA-DX-A3U5	TCGA-DX-A3U5-01	52	Soft Tissue Sarcoma	Dedifferentiated Liposarcoma	NA	NA	NA	109	0	NA	31.83	0:DiseaseFree	NA	NA	NO	NOT HISPANIC OR LATINO	4/29/13	0.2690	Dedifferentiated liposarcoma	NA	No	No	C48.0	8858/3	C48.0	YES	2011	NO	NA	NA	NA	NA	NA	NA	NA	NA	NA	NA	NA	NA	NA	NA	19	NO	9.4	10.6	9.8	NA
sarc_tcga	TCGA-DX-A3U6	TCGA-DX-A3U6-01	63	Soft Tissue Sarcoma	Dedifferentiated Liposarcoma	NA	NA	NA	225	0	NA	13.34	1:Recurred/Progressed	NA	NA	NO	NOT HISPANIC OR LATINO	4/29/13	0.0101	Dedifferentiated liposarcoma	NA	No	No	C48.0	8858/3	C48.0	YES	2011	NO	NA	NA	NA	NA	NA	NA	NA	NA	NA	NA	NA	NA	NA	NA	2	YES	7.5|4|2	8.5|8.5|4	8.1|7.5|3.5	NA
sarc_tcga	TCGA-DX-A3U7	TCGA-DX-A3U7-01	67	Soft Tissue Sarcoma	Leiomyosarcoma	NA	NA	NA	931	0	NA	42.18	1:Recurred/Progressed	NA	NA	NO	NOT HISPANIC OR LATINO	4/29/13	0.6533	Leiomyosarcoma (LMS)	Conventional leiomyosarcoma	No	No	C49.2	8890/3	C49.2	YES	2009	NO	NO	No Major Vessel Involvement	NA	NA	NA	NA	NA	NA	NA	NA	NA	NA	NA	NA	29	YES	6.3	9.2	7.5	6.2
sarc_tcga	TCGA-DX-A3U8	TCGA-DX-A3U8-01	43	Soft Tissue Sarcoma	Leiomyosarcoma	NA	NA	NA	508	0	NA	4.2	1:Recurred/Progressed	NA	NA	YES	NA	4/30/13	0.2315	Leiomyosarcoma (LMS)	Conventional leiomyosarcoma	No	No	C48.0	8890/3	C48.0	YES	2010	NO	NO	No Major Vessel Involvement	NA	NA	NA	NA	NA	NA	NA	NA	NA	NA	NA	NA	23	YES	2.0|1.5	4.5|3.5	3.5|2.8	NA
sarc_tcga	TCGA-DX-A3U9	TCGA-DX-A3U9-01	84	Soft Tissue Sarcoma	Leiomyosarcoma	NA	NA	NA	2450	0	NA	11.04	1:Recurred/Progressed	NA	NA	NA	NOT HISPANIC OR LATINO	4/30/13	0.3629	Leiomyosarcoma (LMS)	Conventional leiomyosarcoma	No	No	C48.0	8890/3	C48.0	YES	2005	NO	NO	No Major Vessel Involvement	NA	NA	NA	NA	NA	NA	NA	NA	NA	NA	NA	NA	42	YES	3.6	6.4	5.5	3.3
sarc_tcga	TCGA-DX-A3UA	TCGA-DX-A3UA-01	47	Soft Tissue Sarcoma	Leiomyosarcoma	NA	NA	NA	997	0	NA	NA	NA	NA	NA	NO	NOT HISPANIC OR LATINO	4/30/13	0.3839	Leiomyosarcoma (LMS)	Conventional leiomyosarcoma	No	No	C40.3	8890/3	C40.3	YES	2009	NO	NO	No Major Vessel Involvement	NA	NA	NA	NA	NA	NA	NA	NA	NA	NA	NA	NA	26	NO	1.9	4.5	2.1	NA
sarc_tcga	TCGA-DX-A3UB	TCGA-DX-A3UB-01	54	Soft Tissue Sarcoma	Leiomyosarcoma	NA	NA	NA	1136	0	NA	73.82	0:DiseaseFree	NA	NA	NO	NA	4/30/13	0.0295	Leiomyosarcoma (LMS)	Conventional leiomyosarcoma	No	No	C48.0	8890/3	C48.0	YES	2009	NO	NO	No Major Vessel Involvement	NA	NA	NA	NA	NA	NA	3	NA	NA	NA	NA	NA	10	NO	1.8	2.7	2.2	NA
sarc_tcga	TCGA-DX-A3UC	TCGA-DX-A3UC-01	37	Soft Tissue Sarcoma	Leiomyosarcoma	NA	NA	NA	884	0	NA	42.28	1:Recurred/Progressed	NA	NA	NO	NOT HISPANIC OR LATINO	4/30/13	0.1925	Leiomyosarcoma (LMS)	Conventional leiomyosarcoma	No	No	C48.0	8890/3	C48.0	YES	2009	NO	NO	Inferior vena cava	NA	NA	NA	NA	NA	NA	NA	NA	NA	NA	NA	NA	24	YES	4	7	4.5	4.6
sarc_tcga	TCGA-DX-A3UD	TCGA-DX-A3UD-01	56	Soft Tissue Sarcoma	Leiomyosarcoma	NA	NA	NA	709	0	NA	28.78	1:Recurred/Progressed	2	NA	YES	NOT HISPANIC OR LATINO	4/30/13	0.3845	Leiomyosarcoma (LMS)	Conventional leiomyosarcoma	No	No	C48.0	8890/3	C48.0	YES	2010	NO	NO	Renal vein	NA	NA	NA	NA	NA	NA	12	NA	NA	NA	NA	NA	20	YES	3.5|[Not Available]	8.5|0.9	4.3|[Not Available]	NA
sarc_tcga	TCGA-DX-A3UE	TCGA-DX-A3UE-01	66	Soft Tissue Sarcoma	Leiomyosarcoma	NA	NA	NA	1723	0	NA	7.36	1:Recurred/Progressed	NA	NA	NO	NOT HISPANIC OR LATINO	4/30/13	0.1868	Leiomyosarcoma (LMS)	Conventional leiomyosarcoma	No	No	C49.6	8890/3	C49.6	YES	2007	NO	NO	No Major Vessel Involvement	NA	NA	NA	NA	NA	NA	NA	NA	NA	NA	NA	NA	37	YES	3.9	6.6	4.4	3.9
sarc_tcga	TCGA-DX-A3UF	TCGA-DX-A3UF-01	65	Soft Tissue Sarcoma	Leiomyosarcoma	NA	NA	NA	1589	0	NA	63.37	1:Recurred/Progressed	2	NA	YES	NOT HISPANIC OR LATINO	4/30/13	0.7217	Leiomyosarcoma (LMS)	Conventional leiomyosarcoma	No	No	C48.0	8890/3	C48.0	YES	2007	NO	NO	Inferior vena cava	NA	NA	NA	NA	NA	NA	10	NA	NA	NA	NA	NA	38	YES	2.9|1.9|3|1	3.7|2.9|5|2	2.9|2.2|4|1.5	NA
sarc_tcga	TCGA-DX-A48J	TCGA-DX-A48J-01	44	Soft Tissue Sarcoma	Leiomyosarcoma	NA	NA	NA	3367	0	NA	3.22	1:Recurred/Progressed	NA	NA	NA	NOT HISPANIC OR LATINO	4/30/13	0.1337	Leiomyosarcoma (LMS)	Conventional leiomyosarcoma	No	No	C48.0	8890/3	C48.0	YES	2003	NO	NO	No Major Vessel Involvement	NA	NA	NA	NA	NA	NA	NA	NA	NA	NA	NA	NA	13	YES	10	22	15	14.8
sarc_tcga	TCGA-DX-A48K	TCGA-DX-A48K-01	65	Soft Tissue Sarcoma	Leiomyosarcoma	NA	NA	NA	448	0	NA	45.96	0:DiseaseFree	NA	NA	NO	NOT HISPANIC OR LATINO	4/30/13	0.2381	Leiomyosarcoma (LMS)	Conventional leiomyosarcoma	No	No	C49.2	8890/3	C49.2	YES	2011	NO	NO	No Major Vessel Involvement	NA	NA	NA	NA	NA	NA	20	NA	NA	NA	NA	NA	22	NO	2	4.1	3.1	2.5
sarc_tcga	TCGA-DX-A48L	TCGA-DX-A48L-01	49	Soft Tissue Sarcoma	Leiomyosarcoma	NA	NA	NA	954	0	NA	10.38	1:Recurred/Progressed	NA	NA	NO	NOT HISPANIC OR LATINO	4/30/13	0.3696	Leiomyosarcoma (LMS)	Conventional leiomyosarcoma	No	No	C49.2	8890/3	C49.2	YES	2010	NO	NO	No Major Vessel Involvement	NA	NA	NA	NA	NA	NA	NA	NA	NA	NA	NA	NA	22	YES	3.7	6.3	4.2	3.2
sarc_tcga	TCGA-DX-A48N	TCGA-DX-A48N-01	47	Soft Tissue Sarcoma	Dedifferentiated Liposarcoma	NA	NA	NA	171	0	NA	35.25	0:DiseaseFree	2	NA	YES	NOT HISPANIC OR LATINO	4/30/13	0.1704	Dedifferentiated liposarcoma	NA	No	No	C48.0	8858/3	C48.0	YES	2012	NO	NA	NA	NA	NA	NA	NA	NA	NA	NA	NA	NA	NA	NA	NA	24	NO	8|0.8	13.0|2.3	9.5|1.5	NA
sarc_tcga	TCGA-DX-A48O	TCGA-DX-A48O-01	63	Soft Tissue Sarcoma	Leiomyosarcoma	NA	NA	NA	675	0	NA	52.73	0:DiseaseFree	NA	NA	NO	NOT HISPANIC OR LATINO	4/30/13	0.3693	Leiomyosarcoma (LMS)	Conventional leiomyosarcoma	No	No	C48.0	8890/3	C48.0	YES	2010	NO	NO	No Major Vessel Involvement	NA	NA	NA	NA	NA	NA	NA	NA	NA	NA	NA	NA	48	NO	7	17	12	9.0
sarc_tcga	TCGA-DX-A48P	TCGA-DX-A48P-01	54	Soft Tissue Sarcoma	Leiomyosarcoma	NA	NA	NA	456	0	NA	45.99	0:DiseaseFree	NA	NA	NO	NOT HISPANIC OR LATINO	4/30/13	0.2473	Leiomyosarcoma (LMS)	Conventional leiomyosarcoma	No	No	C48.0	8890/3	C48.0	YES	2011	NO	NO	No Major Vessel Involvement	NA	NA	NA	NA	NA	NA	NA	NA	NA	NA	NA	NA	32	NO	2.5	4.2	3.8	NA
sarc_tcga	TCGA-DX-A48R	TCGA-DX-A48R-01	41	Soft Tissue Sarcoma	Leiomyosarcoma	NA	NA	NA	3619	0	NA	10.35	1:Recurred/Progressed	NA	NA	NO	NA	4/30/13	0.6671	Leiomyosarcoma (LMS)	Conventional leiomyosarcoma	No	No	C48.0	8890/3	C48.0	YES	2002	NO	NO	Pelvic vein,common,external, or iliac	NA	NA	NA	NA	NA	NA	NA	NA	NA	NA	NA	NA	39	YES	[Not Available]|[Not Available]|[Not Available]|9.5	3.0|1.0|23.0|18.0	1.0|0.4|[Not Available]|14	NA
sarc_tcga	TCGA-DX-A48U	TCGA-DX-A48U-01	57	Soft Tissue Sarcoma	Leiomyosarcoma	NA	NA	NA	2555	0	NA	108.74	0:DiseaseFree	NA	NA	NO	NA	4/30/13	0.1624	Leiomyosarcoma (LMS)	Conventional leiomyosarcoma	No	No	C48.0	8890/3	C48.0	YES	2005	NO	NO	No Major Vessel Involvement	NA	NA	NA	NA	NA	NA	NA	NA	NA	NA	NA	NA	21	NO	11	30	28	NA
sarc_tcga	TCGA-DX-A48V	TCGA-DX-A48V-01	78	Soft Tissue Sarcoma	Leiomyosarcoma	NA	NA	NA	792	0	NA	46.22	1:Recurred/Progressed	NA	NA	NO	NOT HISPANIC OR LATINO	4/30/13	0.3415	Leiomyosarcoma (LMS)	Conventional leiomyosarcoma	No	No	C48.0	8890/3	C48.0	YES	2010	NO	NO	Inferior vena cava	NA	NA	NA	NA	NA	NA	NA	NA	NA	NA	NA	NA	32	NO	10	14	13	10.5
sarc_tcga	TCGA-DX-A6B7	TCGA-DX-A6B7-01	55	Soft Tissue Sarcoma	Leiomyosarcoma	NA	NA	NA	331	0	NA	37.55	0:DiseaseFree	NA	NA	NO	NOT HISPANIC OR LATINO	7/17/13	0.1262	Leiomyosarcoma (LMS)	Conventional leiomyosarcoma	No	No	C48.0	8890/3	C48.0	YES	2012	NO	NO	No Major Vessel Involvement	NO	NA	NO	NA	NA	NA	NA	NA	NA	NA	NA	NA	21	NO	8.5	11.5	9	NA
sarc_tcga	TCGA-DX-A6B8	TCGA-DX-A6B8-01	80	Soft Tissue Sarcoma	Leiomyosarcoma	NA	NA	NA	3864	0	NA	1.38	1:Recurred/Progressed	NA	NA	NO	NA	7/17/13	0.8072	Leiomyosarcoma (LMS)	Conventional leiomyosarcoma	No	No	C49.9	8850/3	C49.9	YES	2002	NO	NO	No Major Vessel Involvement	NO	NA	YES	NA	Lung	NA	NA	NA	NA	NA	NA	NA	58	YES	10.3	17.2	11.2	NA
sarc_tcga	TCGA-DX-A6B9	TCGA-DX-A6B9-01	45	Soft Tissue Sarcoma	Leiomyosarcoma	NA	NA	NA	377	0	NA	37.39	0:DiseaseFree	NA	NA	NO	NOT HISPANIC OR LATINO	7/17/13	0.1291	Leiomyosarcoma (LMS)	Conventional leiomyosarcoma	No	No	C49.8	8890/3	C49.8	YES	2012	NO	NO	No Major Vessel Involvement	NO	NA	NO	NA	NA	NA	NA	NA	NA	NA	NA	NA	11	NO	6.5	15	11.5	NA
sarc_tcga	TCGA-DX-A6BA	TCGA-DX-A6BA-01	53	Soft Tissue Sarcoma	Leiomyosarcoma	NA	NA	NA	1710	0	NA	49.01	1:Recurred/Progressed	NA	NA	NO	NOT HISPANIC OR LATINO	7/17/13	0.7990	Leiomyosarcoma (LMS)	Conventional leiomyosarcoma	No	No	C48.0	8890/3	C48.0	YES	2008	NO	NO	No Major Vessel Involvement	YES	NA	YES	NA	Lung	NA	28	NA	NA	NA	NA	NA	40	YES	12	28	22	11.8
sarc_tcga	TCGA-DX-A6BB	TCGA-DX-A6BB-01	74	Soft Tissue Sarcoma	Leiomyosarcoma	NA	NA	NA	363	0	NA	36.3	0:DiseaseFree	NA	NA	NO	NOT HISPANIC OR LATINO	7/17/13	0.3675	Leiomyosarcoma (LMS)	Conventional leiomyosarcoma	No	No	C48.0	8890/3	C48.0	YES	2012	NO	NO	No Major Vessel Involvement	NO	NA	NO	NA	NA	NA	8	NA	NA	NA	NA	NA	27	NO	15.2	19	18.8	13.0
sarc_tcga	TCGA-DX-A6BE	TCGA-DX-A6BE-01	77	Soft Tissue Sarcoma	Dedifferentiated Liposarcoma	NA	NA	NA	517	0	NA	28.94	0:DiseaseFree	NA	NA	NO	NOT HISPANIC OR LATINO	7/16/13	0.0105	Dedifferentiated liposarcoma	NA	No	No	C48.0	8858/3	C48.0	YES	2011	NO	NA	NA	NO	NA	NO	NA	NA	NA	NA	NA	NA	NA	NA	NA	24	NO	6.5	21	10	NA
sarc_tcga	TCGA-DX-A6BF	TCGA-DX-A6BF-01	82	Soft Tissue Sarcoma	Dedifferentiated Liposarcoma	NA	NA	NA	217	0	NA	31.11	1:Recurred/Progressed	3	NA	YES	NOT HISPANIC OR LATINO	7/16/13	0.2134	Dedifferentiated liposarcoma	NA	No	No	C48.0	8858/3	C48.0	YES	2012	NO	NA	NA	NO	NA	NO	NA	NA	NA	NA	NA	NA	NA	NA	NA	59	NO	19.0|3.1|1.4	38.3|8.5|4.5	26.2|6.4|3.5	NA
sarc_tcga	TCGA-DX-A6BG	TCGA-DX-A6BG-01	51	Soft Tissue Sarcoma	Dedifferentiated Liposarcoma	NA	NA	NA	170	0	NA	17.02	1:Recurred/Progressed	2	NA	YES	NOT HISPANIC OR LATINO	7/17/13	0.0273	Dedifferentiated liposarcoma	NA	No	No	C48.0	8858/3	C48.0	YES	2012	NO	NA	NA	YES	NA	NO	NA	NA	NA	NA	NA	NA	NA	NA	NA	11	YES	7.3|5.1	10.8|6	7.6|5.8	NA
sarc_tcga	TCGA-DX-A6BH	TCGA-DX-A6BH-01	34	Soft Tissue Sarcoma	Dedifferentiated Liposarcoma	NA	NA	NA	282	0	NA	7.62	1:Recurred/Progressed	NA	NA	NO	NOT HISPANIC OR LATINO	7/17/13	0.0425	Dedifferentiated liposarcoma	NA	No	No	C48.0	8858/3	C48.0	YES	2012	NO	NA	NA	NO	NA	NO	NA	NA	NA	NA	NA	NA	NA	NA	NA	11	NO	6.4	8	6.5	NA
sarc_tcga	TCGA-DX-A6BK	TCGA-DX-A6BK-01	85	Soft Tissue Sarcoma	Dedifferentiated Liposarcoma	NA	NA	NA	1318	0	NA	NA	NA	NA	NA	NO	NA	7/17/13	0.0663	Dedifferentiated liposarcoma	NA	No	Yes	C48.0	8858/3	C48.0	YES	2009	NO	NA	NA	NO	NA	NO	NA	NA	NA	NA	NA	NA	NA	NA	NA	38	NO	10.2	11.8	10.5	9.0
sarc_tcga	TCGA-DX-A6YQ	TCGA-DX-A6YQ-01	86	Soft Tissue Sarcoma	Myxofibrosarcoma	NA	NA	NA	883	0	NA	NA	NA	NA	NA	NO	NOT HISPANIC OR LATINO	1/10/14	0.7015	Myxofibrosarcoma	NA	No	No	C49.5	8811/3	C49.5	YES	2011	NO	NA	NA	NO	NA	NO	NA	NA	NA	21	NA	NA	NA	NA	NA	68	NO	6.3	14.5	8	NA
sarc_tcga	TCGA-DX-A6YR	TCGA-DX-A6YR-01	75	Soft Tissue Sarcoma	Myxofibrosarcoma	NA	NA	NA	688	0	NA	40.97	0:DiseaseFree	NA	NA	NO	NOT HISPANIC OR LATINO	1/10/14	0.5888	Myxofibrosarcoma	NA	No	No	C49.3	8811/3	C49.3	YES	2011	NO	NA	NA	NO	NA	NO	NA	NA	NA	12	NA	NA	NA	NA	NA	53	NO	5.4	6	5.8	NA
sarc_tcga	TCGA-DX-A6YS	TCGA-DX-A6YS-01	61	Soft Tissue Sarcoma	Myxofibrosarcoma	NA	NA	NA	1773	0	NA	78.22	0:DiseaseFree	NA	NA	NO	NA	1/10/14	0.5936	Myxofibrosarcoma	NA	No	No	C49.5	8811/3	C49.5	YES	2008	NO	NA	NA	NO	NA	NO	NA	NA	NA	NA	NA	NA	NA	NA	NA	NA	NO	4.8	6.5	5.8	NA
sarc_tcga	TCGA-DX-A6YT	TCGA-DX-A6YT-01	31	Soft Tissue Sarcoma	Myxofibrosarcoma	NA	NA	NA	1702	0	NA	67.15	0:DiseaseFree	NA	NA	NO	NOT HISPANIC OR LATINO	1/10/14	0.8368	Myxofibrosarcoma	NA	No	Yes	C49.2	8811/3	C49.2	YES	2008	NO	NA	NA	NO	NA	NO	NA	NA	NA	NA	NA	NA	NA	NA	NA	NA	NO	NA	9.2	7.1	NA
sarc_tcga	TCGA-DX-A6YU	TCGA-DX-A6YU-01	50	Soft Tissue Sarcoma	Myxofibrosarcoma	NA	NA	NA	472	0	NA	34.33	0:DiseaseFree	NA	NA	NO	NOT HISPANIC OR LATINO	1/10/14	0.7760	Myxofibrosarcoma	NA	No	Yes	C49.3	8811/3	C49.3	YES	2012	NO	NA	NA	NO	NA	NO	NA	NA	NA	NA	NA	NA	NA	NA	NA	5	NO	3	5.5	4.7	NA
sarc_tcga	TCGA-DX-A6YV	TCGA-DX-A6YV-01	74	Soft Tissue Sarcoma	Myxofibrosarcoma	NA	NA	NA	1709	0	NA	16.95	1:Recurred/Progressed	NA	NA	NO	NOT HISPANIC OR LATINO	3/6/14	0.7687	Myxofibrosarcoma	NA	No	No	C49.2	8811/3	C49.2	YES	2008	NO	NA	NA	NO	NA	YES	Groin - lymph nodes	Other, specify	NA	NA	NA	NA	NA	NA	NA	NA	YES	11	19	14	NA
sarc_tcga	TCGA-DX-A6YX	TCGA-DX-A6YX-01	68	Soft Tissue Sarcoma	Myxofibrosarcoma	NA	NA	NA	2854	0	NA	7.29	1:Recurred/Progressed	NA	NA	NO	NA	4/24/14	0.7976	Myxofibrosarcoma	NA	No	No	C49.2	8811/3	C49.2	YES	2005	NO	NA	NA	NO	NA	YES	NA	Lung	NA	NA	NA	NA	NA	NA	NA	27	YES	7	9.5	8	NA
sarc_tcga	TCGA-DX-A6YZ	TCGA-DX-A6YZ-01	59	Soft Tissue Sarcoma	Myxofibrosarcoma	NA	NA	NA	2038	0	NA	86.24	0:DiseaseFree	NA	NA	NO	NOT HISPANIC OR LATINO	1/10/14	0.5679	Myxofibrosarcoma	NA	No	No	C49.5	8811/3	C49.5	YES	2007	NO	NA	NA	NO	NA	NO	NA	NA	NA	NA	NA	NA	NA	NA	NA	57	NO	6.5	9.1	7.5	NA
sarc_tcga	TCGA-DX-A6Z0	TCGA-DX-A6Z0-01	78	Soft Tissue Sarcoma	Myxofibrosarcoma	NA	NA	NA	2615	0	NA	NA	NA	NA	NA	NO	NA	1/10/14	0.4150	Myxofibrosarcoma	NA	No	No	C49.2	8811/3	C49.2	YES	2006	NO	NA	NA	NO	NA	NO	NA	NA	NA	NA	NA	NA	NA	NA	NA	32	NO	2.5	4.4	2.8	NA
sarc_tcga	TCGA-DX-A6Z2	TCGA-DX-A6Z2-01	82	Soft Tissue Sarcoma	Leiomyosarcoma	NA	NA	NA	2345	0	NA	87.35	1:Recurred/Progressed	NA	NA	NO	NOT HISPANIC OR LATINO	3/5/14	0.2429	Leiomyosarcoma (LMS)	Conventional leiomyosarcoma	No	No	C48.0	8890/3	C48.0	YES	2007	NO	NO	Renal vein	NO	NA	NO	NA	NA	NA	NA	NA	NA	NA	NA	NA	48	NO	4.9	7.2	6.1	NA
sarc_tcga	TCGA-DX-A7EF	TCGA-DX-A7EF-01	88	Soft Tissue Sarcoma	Undifferentiated Pleomorphic Sarcoma/Malignant Fibrous Histiocytoma/High-Grade Spindle Cell Sarcoma	NA	NA	NA	3151	0	NA	16.79	1:Recurred/Progressed	NA	NA	NO	NOT HISPANIC OR LATINO	3/5/14	0.6017	Pleomorphic 'MFH' / Undifferentiated pleomorphic sarcoma	NA	No	No	C49.2	8805/3	C49.2	YES	2005	NO	NA	NA	YES	NA	YES	NA	Lung	NA	NA	NA	NA	NA	NA	NA	36	YES	5.5	12	9	NA
sarc_tcga	TCGA-DX-A7EI	TCGA-DX-A7EI-01	78	Soft Tissue Sarcoma	Dedifferentiated Liposarcoma	NA	NA	NA	3865	0	NA	27.2	1:Recurred/Progressed	3	NA	YES	NA	1/10/14	0.5661	Dedifferentiated liposarcoma	NA	No	No	C48.0	8858/3	C48.0	YES	2003	NO	NA	NA	YES	NA	NO	NA	NA	NA	NA	NA	NA	NA	NA	NA	24	YES	4.0|1.5|4.0	6.0|3.0|6.5	5.5|3.0|5.0	NA
sarc_tcga	TCGA-DX-A7EL	TCGA-DX-A7EL-01	56	Soft Tissue Sarcoma	Leiomyosarcoma	NA	NA	NA	2429	0	NA	73.88	1:Recurred/Progressed	NA	NA	NO	NOT HISPANIC OR LATINO	1/10/14	0.1906	Leiomyosarcoma (LMS)	Conventional leiomyosarcoma	No	Yes	C48.0	8890/3	C48.0	YES	2007	NO	NO	Inferior vena cava	NO	NA	YES	NA	Lung	NA	NA	NA	NA	NA	NA	NA	29	YES	5	7	5.5	NA
sarc_tcga	TCGA-DX-A7EM	TCGA-DX-A7EM-01	61	Soft Tissue Sarcoma	Leiomyosarcoma	NA	NA	NA	1288	0	NA	62.16	0:DiseaseFree	NA	NA	NO	NOT HISPANIC OR LATINO	1/10/14	0.4716	Leiomyosarcoma (LMS)	Conventional leiomyosarcoma	No	No	C48.0	8890/3	C48.0	YES	2010	NO	NO	No Major Vessel Involvement	NO	NA	NO	NA	NA	NA	NA	NA	NA	NA	NA	NA	36	NO	2.8	4	3.1	NA
sarc_tcga	TCGA-DX-A7EN	TCGA-DX-A7EN-01	53	Soft Tissue Sarcoma	Leiomyosarcoma	NA	NA	NA	245	0	NA	11.56	1:Recurred/Progressed	NA	NA	NO	NOT HISPANIC OR LATINO	4/23/14	0.3516	Leiomyosarcoma (LMS)	Conventional leiomyosarcoma	No	No	C48.0	8890/3	C48.0	YES	2012	NO	NO	No Major Vessel Involvement	NO	NA	NO	NA	NA	NA	40	NA	NA	NA	NA	NA	21	NO	7.5	8	7.5	NA
sarc_tcga	TCGA-DX-A7EO	TCGA-DX-A7EO-01	20	Soft Tissue Sarcoma	Synovial Sarcoma	NA	NA	NA	4095	0	NA	152	0:DiseaseFree	NA	NA	NO	HISPANIC OR LATINO	1/10/14	0.0899	Synovial Sarcoma - Biphasic	NA	No	No	C49.6	9043/3	C49.6	YES	2002	NO	NA	NA	NO	NA	NO	NA	NA	NA	NA	NA	NA	NA	NA	NA	12	NO	4.8	7.1	6.5	NA
sarc_tcga	TCGA-DX-A7EQ	TCGA-DX-A7EQ-01	72	Soft Tissue Sarcoma	Synovial Sarcoma	NA	NA	NA	2770	0	NA	24.38	1:Recurred/Progressed	NA	NA	NO	NA	4/23/14	0.0150	Synovial Sarcoma - Monophasic	NA	No	No	C49.2	9041/3	C49.2	YES	2006	NO	NA	NA	NO	NA	YES	NA	Lung	NA	15	NA	NA	NA	NA	NA	29	YES	3	4.2	3.5	NA
sarc_tcga	TCGA-DX-A7ER	TCGA-DX-A7ER-01	69	Soft Tissue Sarcoma	Synovial Sarcoma	NA	NA	NA	1713	0	NA	NA	NA	NA	NA	NO	NA	1/10/14	0.0010	Synovial Sarcoma - Monophasic	NA	No	No	C49.3	9041/3	C49.3	YES	2008	NO	NA	NA	NO	NA	NO	NA	NA	NA	5	NA	NA	NA	NA	NA	19	NO	2.8	20	18	NA
sarc_tcga	TCGA-DX-A7ES	TCGA-DX-A7ES-01	50	Soft Tissue Sarcoma	Dedifferentiated Liposarcoma	NA	NA	NA	92	0	NA	20.04	0:DiseaseFree	NA	NA	YES	NOT HISPANIC OR LATINO	6/26/14	0.0144	Dedifferentiated liposarcoma	NA	No	No	C48.0	8858/3	C48.0	YES	2013	NO	NA	NA	NO	NA	NO	NA	NA	NA	NA	NA	NA	NA	NA	NA	17	NO	11.5|4	22|5.2	22|4.1	NA
sarc_tcga	TCGA-DX-A7ET	TCGA-DX-A7ET-01	71	Soft Tissue Sarcoma	Undifferentiated Pleomorphic Sarcoma/Malignant Fibrous Histiocytoma/High-Grade Spindle Cell Sarcoma	NA	NA	NA	58	0	NA	15.21	0:DiseaseFree	NA	NA	NO	NOT HISPANIC OR LATINO	1/10/14	0.2994	Pleomorphic 'MFH' / Undifferentiated pleomorphic sarcoma	NA	No	Yes	C49.6	8805/3	C49.6	YES	2013	NO	NA	NA	NO	NA	NO	NA	NA	NA	10	NA	NA	NA	NA	NA	28	NO	4.9	6.4	5.3	NA
sarc_tcga	TCGA-DX-A7EU	TCGA-DX-A7EU-01	79	Soft Tissue Sarcoma	Myxofibrosarcoma	NA	NA	NA	83	0	NA	23.69	0:DiseaseFree	3	NA	YES	NOT HISPANIC OR LATINO	1/10/14	NA	Myxofibrosarcoma	NA	No	Yes	C48.0	8811/3	C48.0	YES	2013	NO	NA	NA	NO	NA	NO	NA	NA	NA	NA	NA	NA	NA	NA	NA	74	NO	4.2|2.4|2.1	7.1|6.2|5.7	7|5.3|3.5	NA
sarc_tcga	TCGA-DX-A8BG	TCGA-DX-A8BG-01	83	Soft Tissue Sarcoma	Myxofibrosarcoma	NA	NA	NA	147	0	NA	10.84	1:Recurred/Progressed	NA	NA	NO	NOT HISPANIC OR LATINO	5/15/14	0.4225	Myxofibrosarcoma	NA	No	Yes	C49.2	8811/3	C49.2	YES	2013	NO	NA	NA	NO	NA	YES	NA	Lung	NA	NA	NA	NA	NA	NA	NA	50	YES	10	17.2	11.9	NA
sarc_tcga	TCGA-DX-A8BH	TCGA-DX-A8BH-01	86	Soft Tissue Sarcoma	Undifferentiated Pleomorphic Sarcoma/Malignant Fibrous Histiocytoma/High-Grade Spindle Cell Sarcoma	NA	NA	NA	145	0	NA	8.94	1:Recurred/Progressed	NA	NA	NO	NOT HISPANIC OR LATINO	3/6/14	0.6055	Pleomorphic 'MFH' / Undifferentiated pleomorphic sarcoma	NA	No	Yes	C49.6	8805/3	C49.6	YES	2013	NO	NA	NA	NO	NA	NO	NA	NA	NA	NA	NA	NA	NA	NA	NA	45	NO	4	9.7	8	NA
sarc_tcga	TCGA-DX-A8BJ	TCGA-DX-A8BJ-01	76	Soft Tissue Sarcoma	Undifferentiated Pleomorphic Sarcoma/Malignant Fibrous Histiocytoma/High-Grade Spindle Cell Sarcoma	NA	NA	NA	910	0	NA	NA	NA	4	NA	YES	NOT HISPANIC OR LATINO	5/27/14	0.4825	Pleomorphic 'MFH' / Undifferentiated pleomorphic sarcoma	NA	No	No	C49.3	8830/3	C49.3	YES	2011	NO	NA	NA	NO	NA	NO	NA	NA	NA	NA	NA	NA	NA	NA	NA	46	NO	NA	8.8	NA	NA
sarc_tcga	TCGA-DX-A8BK	TCGA-DX-A8BK-01	61	Soft Tissue Sarcoma	Undifferentiated Pleomorphic Sarcoma/Malignant Fibrous Histiocytoma/High-Grade Spindle Cell Sarcoma	NA	NA	NA	1541	0	NA	61.93	0:DiseaseFree	NA	NA	NO	NOT HISPANIC OR LATINO	3/5/14	0.4132	Pleomorphic 'MFH' / Undifferentiated pleomorphic sarcoma	NA	No	No	C49.2	8805/3	C49.2	YES	2009	NO	NA	NA	NO	NA	NO	NA	NA	NA	NA	NA	NA	NA	NA	NA	27	NO	NA	12.9	NA	NA
sarc_tcga	TCGA-DX-A8BL	TCGA-DX-A8BL-01	59	Soft Tissue Sarcoma	Undifferentiated Pleomorphic Sarcoma/Malignant Fibrous Histiocytoma/High-Grade Spindle Cell Sarcoma	NA	NA	NA	986	0	NA	45.11	0:DiseaseFree	NA	NA	NO	NOT HISPANIC OR LATINO	5/15/14	0.5647	Pleomorphic 'MFH' / Undifferentiated pleomorphic sarcoma	NA	No	No	C49.10	8805/3	C49.1	YES	2011	NO	NA	NA	NO	NA	NO	NA	NA	NA	NA	NA	NA	NA	NA	NA	67	NO	2.2	5.6	2.8	NA
sarc_tcga	TCGA-DX-A8BM	TCGA-DX-A8BM-01	60	Soft Tissue Sarcoma	Undifferentiated Pleomorphic Sarcoma/Malignant Fibrous Histiocytoma/High-Grade Spindle Cell Sarcoma	NA	NA	NA	979	0	NA	47.83	0:DiseaseFree	NA	NA	NO	NOT HISPANIC OR LATINO	5/15/14	0.5824	Pleomorphic 'MFH' / Undifferentiated pleomorphic sarcoma	NA	No	No	C49.2	8805/3	C49.2	YES	2011	NO	NA	NA	NO	NA	NO	NA	NA	NA	NA	NA	NA	NA	NA	NA	45	NO	10	13.5	11	NA
sarc_tcga	TCGA-DX-A8BN	TCGA-DX-A8BN-01	78	Soft Tissue Sarcoma	Undifferentiated Pleomorphic Sarcoma/Malignant Fibrous Histiocytoma/High-Grade Spindle Cell Sarcoma	NA	NA	NA	903	0	NA	38.14	0:DiseaseFree	NA	NA	NO	NOT HISPANIC OR LATINO	3/6/14	0.3632	Pleomorphic 'MFH' / Undifferentiated pleomorphic sarcoma	NA	No	No	C49.2	8805/3	C49.2	YES	2011	NO	NA	NA	NO	NA	NO	NA	NA	NA	NA	NA	NA	NA	NA	NA	30	NO	4	10.9	6.1	NA
sarc_tcga	TCGA-DX-A8BO	TCGA-DX-A8BO-01	67	Soft Tissue Sarcoma	Undifferentiated Pleomorphic Sarcoma/Malignant Fibrous Histiocytoma/High-Grade Spindle Cell Sarcoma	NA	NA	NA	709	0	NA	10.94	1:Recurred/Progressed	NA	NA	NO	NOT HISPANIC OR LATINO	5/15/14	0.5640	Pleomorphic 'MFH' / Undifferentiated pleomorphic sarcoma	NA	No	No	C49.2	8805/3	C49.2	YES	2011	NO	NA	NA	YES	NA	NO	NA	NA	NA	NA	NA	NA	NA	NA	NA	19	YES	4	9	6	NA
sarc_tcga	TCGA-DX-A8BP	TCGA-DX-A8BP-01	85	Soft Tissue Sarcoma	Undifferentiated Pleomorphic Sarcoma/Malignant Fibrous Histiocytoma/High-Grade Spindle Cell Sarcoma	NA	NA	NA	1413	0	NA	7.1	1:Recurred/Progressed	NA	NA	NO	NOT HISPANIC OR LATINO	3/6/14	0.3821	Pleomorphic 'MFH' / Undifferentiated pleomorphic sarcoma	NA	No	Yes	C49.2	8830/3	C49.2	YES	2009	NO	NA	NA	NO	NA	YES	NA	Lung	NA	14	NA	NA	NA	NA	NA	483	YES	6.6	12.3	8.2	NA
sarc_tcga	TCGA-DX-A8BQ	TCGA-DX-A8BQ-01	63	Soft Tissue Sarcoma	Undifferentiated Pleomorphic Sarcoma/Malignant Fibrous Histiocytoma/High-Grade Spindle Cell Sarcoma	NA	NA	NA	1178	0	NA	51.87	0:DiseaseFree	NA	NA	NO	NOT HISPANIC OR LATINO	3/6/14	NA	Pleomorphic 'MFH' / Undifferentiated pleomorphic sarcoma	NA	No	No	C49.2	8830/3	C49.2	YES	2010	NO	NA	NA	NO	NA	NO	NA	NA	NA	NA	NA	NA	NA	NA	NA	48	NO	3	6	4.5	NA
sarc_tcga	TCGA-DX-A8BR	TCGA-DX-A8BR-01	63	Soft Tissue Sarcoma	Undifferentiated Pleomorphic Sarcoma/Malignant Fibrous Histiocytoma/High-Grade Spindle Cell Sarcoma	NA	NA	NA	4040	0	NA	150.23	0:DiseaseFree	NA	NA	NO	NOT HISPANIC OR LATINO	5/13/14	0.3056	Pleomorphic 'MFH' / Undifferentiated pleomorphic sarcoma	NA	No	No	C49.2	8830/3	C49.2	YES	2002	NO	NA	NA	NO	NA	NO	NA	NA	NA	NA	NA	NA	NA	NA	NA	32	NO	5	7	6	NA
sarc_tcga	TCGA-DX-A8BS	TCGA-DX-A8BS-01	68	Soft Tissue Sarcoma	Undifferentiated Pleomorphic Sarcoma/Malignant Fibrous Histiocytoma/High-Grade Spindle Cell Sarcoma	NA	NA	NA	2696	0	NA	NA	NA	NA	NA	NO	NOT HISPANIC OR LATINO	3/5/14	0.6360	Pleomorphic 'MFH' / Undifferentiated pleomorphic sarcoma	NA	No	No	C49.2	8805/3	C49.2	YES	2006	NO	NA	NA	NO	NA	NO	NA	NA	NA	NA	NA	NA	NA	NA	NA	44	NO	13	19.7	16.5	NA
sarc_tcga	TCGA-DX-A8BT	TCGA-DX-A8BT-01	63	Soft Tissue Sarcoma	Undifferentiated Pleomorphic Sarcoma/Malignant Fibrous Histiocytoma/High-Grade Spindle Cell Sarcoma	NA	NA	NA	814	0	NA	21.94	1:Recurred/Progressed	NA	NA	NO	NOT HISPANIC OR LATINO	3/6/14	0.3737	Pleomorphic 'MFH' / Undifferentiated pleomorphic sarcoma	NA	No	No	C49.3	8830/3	C49.3	YES	2011	NO	NA	NA	YES	NA	NO	NA	NA	NA	NA	NA	NA	NA	NA	NA	63	YES	4.1	9.5	8.4	NA
sarc_tcga	TCGA-DX-A8BU	TCGA-DX-A8BU-01	58	Soft Tissue Sarcoma	Undifferentiated Pleomorphic Sarcoma/Malignant Fibrous Histiocytoma/High-Grade Spindle Cell Sarcoma	NA	NA	NA	2825	0	NA	34	1:Recurred/Progressed	NA	NA	NO	NA	3/5/14	0.6041	Pleomorphic 'MFH' / Undifferentiated pleomorphic sarcoma	NA	No	No	C49.2	8830/3	C49.2	YES	2006	NO	NA	NA	NO	NA	YES	NA	Lung	NA	NA	NA	NA	NA	NA	NA	49	YES	7.9	12.4	8.4	NA
sarc_tcga	TCGA-DX-A8BV	TCGA-DX-A8BV-01	57	Soft Tissue Sarcoma	Myxofibrosarcoma	NA	NA	NA	3444	0	NA	18.82	1:Recurred/Progressed	NA	NA	NO	NOT HISPANIC OR LATINO	3/5/14	0.3002	Myxofibrosarcoma	NA	No	No	C48.0	8811/3	C48.0	YES	2004	NO	NA	NA	YES	NA	YES	NA	Liver	NA	NA	NA	NA	NA	NA	NA	39	YES	5.5	14.5	13.5	NA
sarc_tcga	TCGA-DX-A8BX	TCGA-DX-A8BX-01	52	Soft Tissue Sarcoma	Undifferentiated Pleomorphic Sarcoma/Malignant Fibrous Histiocytoma/High-Grade Spindle Cell Sarcoma	NA	NA	NA	2603	0	NA	NA	NA	NA	NA	NO	HISPANIC OR LATINO	3/5/14	0.7629	Pleomorphic 'MFH' / Undifferentiated pleomorphic sarcoma	NA	No	No	C48.0	8805/3	C48.0	YES	2006	NO	NA	NA	YES	NA	YES	NA	Lung	NA	65	NA	NA	NA	NA	NA	48	YES	NA	27.5	NA	NA
sarc_tcga	TCGA-DX-A8BZ	TCGA-DX-A8BZ-01	78	Soft Tissue Sarcoma	Leiomyosarcoma	NA	NA	NA	107	0	NA	2.96	1:Recurred/Progressed	NA	NA	NO	NOT HISPANIC OR LATINO	3/6/14	0.2131	Leiomyosarcoma (LMS)	Poorly differentiated or pleomorphic or epithelioid leiomyosarcoma	No	No	C49.5	8890/3	C49.5	YES	2013	NO	NO	No Major Vessel Involvement	NO	NA	YES	NA	Lung	NA	NA	NA	NA	NA	NA	NA	50	YES	6	8	7	NA
sarc_tcga	TCGA-DX-AATS	TCGA-DX-AATS-01	72	Soft Tissue Sarcoma	Undifferentiated Pleomorphic Sarcoma/Malignant Fibrous Histiocytoma/High-Grade Spindle Cell Sarcoma	NA	NA	NA	2129	0	NA	NA	NA	NA	NA	NO	NOT HISPANIC OR LATINO	4/24/14	0.6319	Pleomorphic 'MFH' / Undifferentiated pleomorphic sarcoma	NA	No	No	C48.0	8800/3	C48.0	YES	2008	NO	NA	NA	NO	NA	NO	NA	NA	NA	NA	NA	NA	NA	NA	NA	98	NO	9.8	12	10.5	NA
sarc_tcga	TCGA-DX-AB2E	TCGA-DX-AB2E-01	60	Soft Tissue Sarcoma	Myxofibrosarcoma	NA	NA	NA	137	0	NA	4.34	1:Recurred/Progressed	NA	NA	NO	NOT HISPANIC OR LATINO	6/10/14	0.4074	Myxofibrosarcoma	NA	No	No	C49.3	8811/3	C49.3	YES	2013	NO	NA	NA	NO	NA	YES	intercardiac	Other, specify	NA	NA	NA	NA	NA	NA	NA	663	YES	7.2	12.5	11.6	NA
sarc_tcga	TCGA-DX-AB2F	TCGA-DX-AB2F-01	76	Soft Tissue Sarcoma	Dedifferentiated Liposarcoma	NA	NA	NA	64	0	NA	11.99	0:DiseaseFree	NA	NA	NO	NOT HISPANIC OR LATINO	6/10/14	0.2940	Dedifferentiated liposarcoma	NA	No	No	C48.0	8858/3	C48.0	YES	2013	NO	NA	NA	NO	NA	NO	NA	NA	NA	NA	NA	NA	NA	NA	NA	25	NO	13	27	27	NA
sarc_tcga	TCGA-DX-AB2G	TCGA-DX-AB2G-01	36	Soft Tissue Sarcoma	Dedifferentiated Liposarcoma	NA	NA	NA	38	0	NA	15.7	0:DiseaseFree	2	NA	YES	NOT HISPANIC OR LATINO	6/10/14	0.0996	Dedifferentiated liposarcoma	NA	No	No	C48.0	8858/3	C48.0	YES	2013	NO	NA	NA	NO	NA	NO	NA	NA	NA	NA	NA	NA	NA	NA	NA	22	NO	14.5	36	30	NA
sarc_tcga	TCGA-DX-AB2H	TCGA-DX-AB2H-01	80	Soft Tissue Sarcoma	Dedifferentiated Liposarcoma	NA	NA	NA	85	0	NA	15.83	0:DiseaseFree	NA	NA	YES	NOT HISPANIC OR LATINO	6/10/14	0.1730	Dedifferentiated liposarcoma	NA	No	Yes	C48.0	8858/3	C48.0	YES	2013	NO	NA	NA	NO	NA	NO	NA	NA	NA	NA	NA	NA	NA	NA	NA	35	NO	NA	15.1	NA	NA
sarc_tcga	TCGA-DX-AB2J	TCGA-DX-AB2J-01	71	Soft Tissue Sarcoma	Undifferentiated Pleomorphic Sarcoma/Malignant Fibrous Histiocytoma/High-Grade Spindle Cell Sarcoma	NA	NA	NA	2803	0	NA	NA	NA	NA	NA	NO	NA	6/10/14	0.1016	Pleomorphic 'MFH' / Undifferentiated pleomorphic sarcoma	NA	No	Yes	C48.0	8805/3	C48.0	YES	2006	NO	NA	NA	NO	NA	NO	NA	NA	NA	NA	NA	NA	NA	NA	NA	23	NO	13.3	19.3	18.7	NA
sarc_tcga	TCGA-DX-AB2L	TCGA-DX-AB2L-01	35	Soft Tissue Sarcoma	Myxofibrosarcoma	NA	NA	NA	1626	0	NA	65.93	0:DiseaseFree	NA	NA	NO	NA	6/10/14	0.0000	Myxofibrosarcoma	NA	No	No	C49.2	8811/3	C49.2	YES	2009	NO	NA	NA	NO	NA	NO	NA	NA	NA	NA	NA	NA	NA	NA	NA	26	NO	NA	6	NA	NA
sarc_tcga	TCGA-DX-AB2O	TCGA-DX-AB2O-01	78	Soft Tissue Sarcoma	Undifferentiated Pleomorphic Sarcoma/Malignant Fibrous Histiocytoma/High-Grade Spindle Cell Sarcoma	NA	NA	NA	2370	0	NA	86.04	0:DiseaseFree	NA	NA	NO	NOT HISPANIC OR LATINO	6/10/14	0.6250	Pleomorphic 'MFH' / Undifferentiated pleomorphic sarcoma	NA	No	No	C49.2	8830/3	C49.2	YES	2007	NO	NA	NA	NO	NA	NO	NA	NA	NA	NA	NA	NA	NA	NA	NA	40	NO	4	7.5	4.5	NA
sarc_tcga	TCGA-DX-AB2P	TCGA-DX-AB2P-01	79	Soft Tissue Sarcoma	Undifferentiated Pleomorphic Sarcoma/Malignant Fibrous Histiocytoma/High-Grade Spindle Cell Sarcoma	NA	NA	NA	2914	0	NA	5.29	1:Recurred/Progressed	NA	NA	NO	NOT HISPANIC OR LATINO	6/10/14	0.4808	Pleomorphic 'MFH' / Undifferentiated pleomorphic sarcoma	NA	No	Yes	C49.2	8830/3	C49.2	YES	2005	NO	NA	NA	YES	NA	YES	NA	Lung	NA	NA	NA	NA	NA	NA	NA	23	YES	10.5	14	12.5	NA
sarc_tcga	TCGA-DX-AB2Q	TCGA-DX-AB2Q-01	65	Soft Tissue Sarcoma	Undifferentiated Pleomorphic Sarcoma/Malignant Fibrous Histiocytoma/High-Grade Spindle Cell Sarcoma	NA	NA	NA	1667	0	NA	16.1	1:Recurred/Progressed	NA	NA	NO	HISPANIC OR LATINO	6/10/14	0.4438	Pleomorphic 'MFH' / Undifferentiated pleomorphic sarcoma	NA	No	No	C49.2	8830/3	C49.2	YES	2009	NO	NA	NA	NO	NA	YES	Groin	Other, specify	NA	NA	NA	NA	NA	NA	NA	58	YES	4	9	8	NA
sarc_tcga	TCGA-DX-AB2S	TCGA-DX-AB2S-01	53	Soft Tissue Sarcoma	Myxofibrosarcoma	NA	NA	NA	3186	0	NA	9.2	0:DiseaseFree	NA	NA	NO	HISPANIC OR LATINO	6/10/14	0.0107	Myxofibrosarcoma	NA	No	No	C49.6	8811/3	C49.6	YES	2005	NO	NA	NA	NO	NA	NO	NA	NA	NA	NA	NA	NA	NA	NA	NA	9	NO	6.9	7.9	7.1	NA
sarc_tcga	TCGA-DX-AB2T	TCGA-DX-AB2T-01	54	Soft Tissue Sarcoma	Myxofibrosarcoma	NA	NA	NA	2038	0	NA	25.76	1:Recurred/Progressed	NA	NA	NO	NOT HISPANIC OR LATINO	6/10/14	0.4523	Myxofibrosarcoma	NA	No	No	C49.2	8811/3	C49.2	YES	2008	NO	NA	NA	NO	NA	YES	NA	Lung	NA	NA	NA	NA	NA	NA	NA	47	YES	NA	15	NA	NA
sarc_tcga	TCGA-DX-AB2V	TCGA-DX-AB2V-01	81	Soft Tissue Sarcoma	Myxofibrosarcoma	NA	NA	NA	2794	0	NA	106.47	0:DiseaseFree	NA	NA	NO	NOT HISPANIC OR LATINO	6/13/14	0.5763	Myxofibrosarcoma	NA	No	No	C49.6	8811/3	C49.6	YES	2006	NO	NA	NA	NO	NA	NO	NA	NA	NA	NA	NA	NA	NA	NA	NA	66	NO	4.2	6.3	4.5	NA
sarc_tcga	TCGA-DX-AB2W	TCGA-DX-AB2W-01	62	Soft Tissue Sarcoma	Undifferentiated Pleomorphic Sarcoma/Malignant Fibrous Histiocytoma/High-Grade Spindle Cell Sarcoma	NA	NA	NA	2856	0	NA	106.37	0:DiseaseFree	NA	NA	NO	NOT HISPANIC OR LATINO	6/13/14	0.4126	Pleomorphic 'MFH' / Undifferentiated pleomorphic sarcoma	NA	No	Yes	C49.2	8830/3	C49.2	YES	2006	NO	NA	NA	NO	NA	NO	NA	NA	NA	NA	NA	NA	NA	NA	NA	107	NO	4.5	7	5.6	NA
sarc_tcga	TCGA-DX-AB2X	TCGA-DX-AB2X-01	73	Soft Tissue Sarcoma	Undifferentiated Pleomorphic Sarcoma/Malignant Fibrous Histiocytoma/High-Grade Spindle Cell Sarcoma	NA	NA	NA	1186	0	NA	7.16	1:Recurred/Progressed	NA	NA	NO	NOT HISPANIC OR LATINO	6/13/14	0.5418	Pleomorphic 'MFH' / Undifferentiated pleomorphic sarcoma	NA	No	Yes	C49.2	8805/3	C49.2	YES	2010	NO	NA	NA	YES	NA	YES	NA	Lung	NA	NA	NA	NA	NA	NA	NA	28	YES	3	8	6	NA
sarc_tcga	TCGA-DX-AB2Z	TCGA-DX-AB2Z-01	87	Soft Tissue Sarcoma	Undifferentiated Pleomorphic Sarcoma/Malignant Fibrous Histiocytoma/High-Grade Spindle Cell Sarcoma	NA	NA	NA	1205	0	NA	50.36	0:DiseaseFree	NA	NA	NO	NOT HISPANIC OR LATINO	6/10/14	0.1334	Pleomorphic 'MFH' / Undifferentiated pleomorphic sarcoma	NA	No	No	C49.6	8830/3	C49.6	YES	2010	NO	NA	NA	NO	NA	NO	NA	NA	NA	NA	NA	NA	NA	NA	NA	48	NO	4.5	6.3	5.6	NA
sarc_tcga	TCGA-DX-AB30	TCGA-DX-AB30-01	53	Soft Tissue Sarcoma	Myxofibrosarcoma	NA	NA	NA	3388	0	NA	16.56	1:Recurred/Progressed	NA	NA	NO	NOT HISPANIC OR LATINO	6/13/14	0.0969	Myxofibrosarcoma	NA	No	Yes	C49.2	8811/3	C49.2	YES	2004	NO	NA	NA	NO	NA	YES	NA	Lung	NA	NA	NA	NA	NA	NA	NA	20	YES	4.5	10	5.1	NA
sarc_tcga	TCGA-DX-AB32	TCGA-DX-AB32-01	51	Soft Tissue Sarcoma	Myxofibrosarcoma	NA	NA	NA	2852	0	NA	101.91	0:DiseaseFree	NA	NA	NO	NA	6/10/14	0.3378	Myxofibrosarcoma	NA	No	Yes	C49.3	8811/3	C49.3	YES	2006	NO	NA	NA	NO	NA	NO	NA	NA	NA	NA	NA	NA	NA	NA	NA	222	NO	5.2	5.4	5.2	NA
sarc_tcga	TCGA-DX-AB35	TCGA-DX-AB35-01	65	Soft Tissue Sarcoma	Dedifferentiated Liposarcoma	NA	NA	NA	466	0	NA	9.33	1:Recurred/Progressed	NA	NA	YES	NOT HISPANIC OR LATINO	6/13/14	0.3346	Dedifferentiated liposarcoma	NA	No	Yes	C18.6	8858/3	C18.6	YES	2012	NO	NA	NA	YES	NA	NO	NA	NA	NA	NA	NA	NA	NA	NA	NA	36	YES	12	18.5	15.5	NA
sarc_tcga	TCGA-DX-AB36	TCGA-DX-AB36-01	86	Soft Tissue Sarcoma	Dedifferentiated Liposarcoma	NA	NA	NA	1921	0	NA	NA	NA	NA	NA	NO	NOT HISPANIC OR LATINO	6/13/14	0.1076	Dedifferentiated liposarcoma	NA	No	Yes	C49.3	8858/3	C49.3	YES	2008	NO	NA	NA	NO	NA	NO	NA	NA	NA	NA	NA	NA	NA	NA	NA	22	NO	4.3	8.1	4.5	NA
sarc_tcga	TCGA-DX-AB37	TCGA-DX-AB37-01	73	Soft Tissue Sarcoma	Dedifferentiated Liposarcoma	NA	NA	NA	3875	0	NA	NA	NA	NA	NA	NO	NOT HISPANIC OR LATINO	6/10/14	0.2600	Dedifferentiated liposarcoma	NA	No	Yes	C49.2	8858/3	C49.2	YES	2003	NO	NA	NA	NO	NA	NO	NA	NA	NA	NA	NA	NA	NA	NA	NA	37	NO	5	17	6	NA
sarc_tcga	TCGA-DX-AB3A	TCGA-DX-AB3A-01	80	Soft Tissue Sarcoma	Dedifferentiated Liposarcoma	NA	NA	NA	1710	0	NA	25.79	1:Recurred/Progressed	NA	NA	NO	NOT HISPANIC OR LATINO	6/13/14	0.1686	Dedifferentiated liposarcoma	NA	No	Yes	C48.0	8858/3	C48.0	YES	2009	NO	NA	NA	YES	NA	YES	NA	Lung	NA	NA	NA	NA	NA	NA	NA	27	YES	NA	1.2	NA	NA
sarc_tcga	TCGA-DX-AB3B	TCGA-DX-AB3B-01	28	Soft Tissue Sarcoma	Synovial Sarcoma	NA	NA	NA	1592	0	NA	50.85	0:DiseaseFree	NA	NA	NO	NOT HISPANIC OR LATINO	6/10/14	0.0553	Synovial Sarcoma - Monophasic	NA	No	No	C49.2	9041/3	C49.2	YES	2009	NO	NA	NA	NO	NA	NO	NA	NA	NA	NA	NA	NA	NA	NA	NA	20	NO	7.2	10.5	8.2	NA
sarc_tcga	TCGA-DX-AB3C	TCGA-DX-AB3C-01	27	Soft Tissue Sarcoma	Synovial Sarcoma	NA	NA	NA	1998	0	NA	61.01	1:Recurred/Progressed	NA	NA	NO	NOT HISPANIC OR LATINO	6/10/14	0.0984	Synovial Sarcoma - Monophasic	NA	No	No	C49.2	9041/3	C49.2	YES	2008	NO	NA	NA	NO	NA	YES	NA	Lung	NA	NA	NA	NA	NA	NA	NA	5	YES	5.3	7.1	6.9	NA
sarc_tcga	TCGA-FX-A2QS	TCGA-FX-A2QS-01	61	Soft Tissue Sarcoma	Dedifferentiated Liposarcoma	NO	Kidney	NA	86	0	NA	49.11	0:DiseaseFree	NA	NA	NO	NOT HISPANIC OR LATINO	10/18/11	0.5004	Dedifferentiated liposarcoma	NA	No	No	C48.0	8858/3	C48.0	YES	2011	NO	NA	NA	NA	NA	NO	NA	NA	NA	30	NA	NA	NA	NA	NA	39	NA	7.5	11.5	9.5	NA
sarc_tcga	TCGA-FX-A3NJ	TCGA-FX-A3NJ-01	54	Soft Tissue Sarcoma	Leiomyosarcoma	NA	NA	NA	49	0	NA	31.11	0:DiseaseFree	NA	NA	NO	NOT HISPANIC OR LATINO	4/17/12	0.1282	Leiomyosarcoma (LMS)	Conventional leiomyosarcoma	No	No	C48.0	8890/3	C48.0	YES	2011	NO	NO	No Major Vessel Involvement	NA	NA	NA	NA	NA	NA	5	NA	NA	NA	NA	NA	12	NA	5.5	7	6	NA
sarc_tcga	TCGA-FX-A3NK	TCGA-FX-A3NK-01	53	Soft Tissue Sarcoma	Dedifferentiated Liposarcoma	NA	NA	NA	84	0	NA	16.59	0:DiseaseFree	2	NA	YES	NOT HISPANIC OR LATINO	4/19/12	0.2085	Dedifferentiated liposarcoma	NA	No	Yes	C16.9	8858/3	C16.9	YES	2011	NO	NA	NA	NA	NA	NA	NA	NA	NA	NA	NA	NA	NA	NA	NA	12	NA	5.0|0.3	8.5|1.2	5.5|1.0	NA
sarc_tcga	TCGA-FX-A3RE	TCGA-FX-A3RE-01	65	Soft Tissue Sarcoma	Leiomyosarcoma	NA	NA	NA	122	0	NA	21.68	0:DiseaseFree	3	NA	YES	NOT HISPANIC OR LATINO	10/4/12	0.3100	Leiomyosarcoma (LMS)	Poorly differentiated or pleomorphic or epithelioid leiomyosarcoma	No	No	C56.9	8890/3	C56.9	YES	2011	NO	NO	NA	NO	NA	NO	NA	NA	NA	NA	NA	NA	NA	NA	NA	82	NO	1.5|7.5|8.7	20|13|11	17|11|10	NA
sarc_tcga	TCGA-FX-A3TO	TCGA-FX-A3TO-01	87	Soft Tissue Sarcoma	Undifferentiated Pleomorphic Sarcoma/Malignant Fibrous Histiocytoma/High-Grade Spindle Cell Sarcoma	NA	NA	NA	75	0	NA	20.3	0:DiseaseFree	NA	NA	NO	NOT HISPANIC OR LATINO	8/6/12	0.7518	Undifferentiated Pleomorphic Sarcoma (UPS)	NA	No	No	C48.0	8830/3	C48.0	YES	2012	NO	NA	NA	NA	NA	NA	NA	NA	NA	NA	NA	NA	NA	NA	NA	47	NO	NA	13.7	NA	NA
sarc_tcga	TCGA-FX-A48G	TCGA-FX-A48G-01	56	Soft Tissue Sarcoma	Leiomyosarcoma	NO	Other	Ovary	365	0	NA	5.52	1:Recurred/Progressed	2	NA	YES	NOT HISPANIC OR LATINO	2/21/13	0.6711	Leiomyosarcoma (LMS)	Conventional leiomyosarcoma	No	No	C55	8890/3	C55.9	YES	2011	NO	YES	No Major Vessel Involvement	NO	NA	NA	NA	NA	NA	NA	NA	NA	NA	NA	NA	25	NO	8.7|2.2	13.5|7.2	9.5|5.8	NA
sarc_tcga	TCGA-FX-A76Y	TCGA-FX-A76Y-01	49	Soft Tissue Sarcoma	Leiomyosarcoma	NA	NA	NA	106	0	NA	15.47	0:DiseaseFree	NA	NA	NO	NOT HISPANIC OR LATINO	3/29/14	0.0945	Leiomyosarcoma (LMS)	Conventional leiomyosarcoma	No	No	C55	8890/3	C55.9	YES	2013	NO	YES	No Major Vessel Involvement	NO	NA	NO	NA	NA	NA	NA	NA	NA	NA	NA	NA	18	NO	10	9	8.5	11.0
sarc_tcga	TCGA-FX-A8OO	TCGA-FX-A8OO-01	31	Soft Tissue Sarcoma	Synovial Sarcoma	NA	NA	NA	98	0	NA	NA	NA	NA	NA	NO	NOT HISPANIC OR LATINO	3/29/14	0.0341	Sarcoma; synovial; poorly differentiated	NA	No	No	C49.3	9040/3	C49.3	YES	2013	NO	NA	NA	NO	NA	NO	NA	NA	NA	31	NA	NA	NA	NA	NA	26	NO	5	15.2	12.3	NA
sarc_tcga	TCGA-HB-A2OT	TCGA-HB-A2OT-01	78	Soft Tissue Sarcoma	Undifferentiated Pleomorphic Sarcoma/Malignant Fibrous Histiocytoma/High-Grade Spindle Cell Sarcoma	NO	NA	NA	758	0	NA	67.58	0:DiseaseFree	NA	NA	NO	NOT HISPANIC OR LATINO	11/15/11	0.2906	Undifferentiated Pleomorphic Sarcoma (UPS)	NA	No	No	C49.2	8805/3	C49.2	YES	2009	NO	NA	NA	NO	NA	NO	NA	NA	NA	34	NA	NA	NA	NA	NA	49	NA	1.2|[Not Available]	3.5|0.9	1.5|[Not Available]	NA
sarc_tcga	TCGA-HB-A3L4	TCGA-HB-A3L4-01	46	Soft Tissue Sarcoma	Leiomyosarcoma	NA	NA	NA	735	0	NA	22.44	1:Recurred/Progressed	NA	NA	NO	NOT HISPANIC OR LATINO	4/23/12	0.7129	Leiomyosarcoma (LMS)	Poorly differentiated or pleomorphic or epithelioid leiomyosarcoma	No	No	C55	8890/3	C55.9	YES	2009	NO	YES	No Major Vessel Involvement	NA	NA	YES	NA	Lung	NA	90	NA	NA	NA	NA	NA	27	NA	8	18	14	9.6
sarc_tcga	TCGA-HB-A3YV	TCGA-HB-A3YV-01	75	Soft Tissue Sarcoma	Undifferentiated Pleomorphic Sarcoma/Malignant Fibrous Histiocytoma/High-Grade Spindle Cell Sarcoma	YES	Adrenal gland	NA	86	0	NA	NA	NA	NA	NA	NO	NOT HISPANIC OR LATINO	9/24/12	0.5618	Undifferentiated Pleomorphic Sarcoma (UPS)	NA	No	No	C64.9	8802/3	C64.9	YES	2012	NO	NA	NA	NO	NA	NO	NA	NA	NA	21	NA	NA	NA	NA	NA	35	NA	NA	14	NA	NA
sarc_tcga	TCGA-HB-A43Z	TCGA-HB-A43Z-01	58	Soft Tissue Sarcoma	Leiomyosarcoma	NA	NA	NA	49	0	NA	29.37	1:Recurred/Progressed	NA	NA	NO	NOT HISPANIC OR LATINO	11/1/12	0.7424	Leiomyosarcoma (LMS)	Poorly differentiated or pleomorphic or epithelioid leiomyosarcoma	No	Yes	C55	8890/3	C55.9	YES	2012	NO	YES	No Major Vessel Involvement	NA	NA	NA	NA	NA	NA	10	NA	NA	NA	NA	NA	43	NO	NA	10	NA	NA
sarc_tcga	TCGA-HB-A5W3	TCGA-HB-A5W3-01	58	Soft Tissue Sarcoma	Leiomyosarcoma	YES	Other	NA	979	0	NA	NA	NA	NA	NA	NO	NOT HISPANIC OR LATINO	5/21/13	0.7470	Leiomyosarcoma (LMS)	Conventional leiomyosarcoma	No	Yes	C48.0	8890/3	C48.0	YES	2010	NO	NO	No Major Vessel Involvement	NO	NA	YES	NA	Lung	NA	NA	NA	NA	NA	NA	NA	16	NA	10	26	17.3	11.3
sarc_tcga	TCGA-HS-A5N7	TCGA-HS-A5N7-01	67	Soft Tissue Sarcoma	Leiomyosarcoma	NO	Kidney	NA	NA	0	NA	33.28	0:DiseaseFree	NA	NA	NO	NA	9/25/13	0.9594	Leiomyosarcoma (LMS)	Conventional leiomyosarcoma	No	No	C48.0	8890/3	C48.0	YES	NA	NO	NO	No Major Vessel Involvement	NO	NA	NO	NA	NA	NA	NA	NA	NA	NA	NA	NA	23	NO	6.1	9.2	7.5	NA
sarc_tcga	TCGA-HS-A5N8	TCGA-HS-A5N8-01	69	Soft Tissue Sarcoma	Leiomyosarcoma	NA	NA	NA	NA	0	NA	NA	NA	NA	NA	NO	NA	9/25/13	0.6362	Leiomyosarcoma (LMS)	Poorly differentiated or pleomorphic or epithelioid leiomyosarcoma	No	No	C55	8890/3	C55.9	YES	NA	NO	YES	NA	NA	NA	NA	NA	NA	NA	30	NA	NA	NA	NA	NA	39	NA	2.5	9.5	10	NA
sarc_tcga	TCGA-HS-A5N9	TCGA-HS-A5N9-01	58	Soft Tissue Sarcoma	Leiomyosarcoma	NO	NA	NA	NA	0	NA	52.07	0:DiseaseFree	NA	NA	NO	NA	9/25/13	0.3832	Leiomyosarcoma (LMS)	Poorly differentiated or pleomorphic or epithelioid leiomyosarcoma	No	Yes	C55	8890/3	C55.9	YES	NA	NO	YES	NA	NO	NA	NO	NA	NA	NA	39	NA	NA	NA	NA	NA	NA	NO	4.7	13	8.5	NA
sarc_tcga	TCGA-HS-A5NA	TCGA-HS-A5NA-01	65	Soft Tissue Sarcoma	Leiomyosarcoma	YES	Other	bilateral ovaries	NA	0	NA	9.79	0:DiseaseFree	NA	NA	NO	NA	9/25/13	0.1797	Leiomyosarcoma (LMS)	Conventional leiomyosarcoma	No	No	C55	8890/3	C55.9	YES	NA	NO	YES	No Major Vessel Involvement	NA	NA	NO	NA	NA	NA	20	NA	NA	NA	NA	NA	NA	YES	16.5	26	21	NA
sarc_tcga	TCGA-IE-A3OV	TCGA-IE-A3OV-01	42	Soft Tissue Sarcoma	Leiomyosarcoma	YES	Kidney	NA	2914	0	NA	79.99	1:Recurred/Progressed	NA	NA	NO	NOT HISPANIC OR LATINO	7/6/12	0.6659	Leiomyosarcoma (LMS)	Poorly differentiated or pleomorphic or epithelioid leiomyosarcoma	No	No	C49.2	8890/3	C49.2	YES	2004	NO	NO	No Major Vessel Involvement	YES	NA	YES	NA	Lung	NA	15	NA	NA	NA	NA	NA	25	NA	5	10.5	4.8	5.5
sarc_tcga	TCGA-IE-A4EH	TCGA-IE-A4EH-01	35	Soft Tissue Sarcoma	Leiomyosarcoma	NA	NA	NA	477	0	NA	26.91	0:DiseaseFree	1	NA	NO	NOT HISPANIC OR LATINO	3/8/13	0.3248	Leiomyosarcoma (LMS)	Poorly differentiated or pleomorphic or epithelioid leiomyosarcoma	No	No	C54.9	8890/3	C54.9	YES	2011	NO	YES	NA	NO	NA	NO	NA	NA	NA	16	NA	NA	NA	NA	NA	21	NO	4.5	4.9	4.8	NA
sarc_tcga	TCGA-IE-A4EI	TCGA-IE-A4EI-01	67	Soft Tissue Sarcoma	Leiomyosarcoma	NA	NA	NA	135	0	NA	19.51	0:DiseaseFree	NA	NA	NO	NOT HISPANIC OR LATINO	4/4/13	0.4788	Leiomyosarcoma (LMS)	Poorly differentiated or pleomorphic or epithelioid leiomyosarcoma	No	No	C49.2	8890/3	C49.2	YES	2012	NO	NO	No Major Vessel Involvement	NO	NA	NO	NA	NA	NA	12	NA	NA	NA	NA	NA	29	NO	5	6.5	5.6	5.9
sarc_tcga	TCGA-IE-A4EJ	TCGA-IE-A4EJ-01	84	Soft Tissue Sarcoma	Undifferentiated Pleomorphic Sarcoma/Malignant Fibrous Histiocytoma/High-Grade Spindle Cell Sarcoma	NA	NA	NA	175	0	NA	3.22	0:DiseaseFree	NA	NA	NO	NOT HISPANIC OR LATINO	4/4/13	0.5975	Undifferentiated Pleomorphic Sarcoma (UPS)	NA	No	No	C49.2	8802/3	C49.2	YES	2012	NO	NA	NA	NA	NA	NA	NA	NA	NA	5	NA	NA	NA	NA	NA	31	NA	4.5	8.5	6	5.0
sarc_tcga	TCGA-IE-A4EK	TCGA-IE-A4EK-01	54	Soft Tissue Sarcoma	Leiomyosarcoma	NA	NA	NA	118	0	NA	1.38	0:DiseaseFree	NA	NA	NO	NOT HISPANIC OR LATINO	4/4/13	0.0760	Leiomyosarcoma (LMS)	Well-differentiated leiomyosarcoma (resembling leiomyoma)	No	No	C48.0	8890/3	C48.0	YES	2012	NO	NO	Renal vein	NA	NA	NO	NA	NA	NA	3	NA	NA	NA	NA	NA	17	NA	1.5	6.5	5	4.1
sarc_tcga	TCGA-IE-A6BZ	TCGA-IE-A6BZ-01	65	Soft Tissue Sarcoma	Undifferentiated Pleomorphic Sarcoma/Malignant Fibrous Histiocytoma/High-Grade Spindle Cell Sarcoma	NO	NA	NA	171	0	NA	19.88	0:DiseaseFree	1	NA	NO	NOT HISPANIC OR LATINO	12/2/13	0.8199	Undifferentiated Pleomorphic Sarcoma (UPS)	NA	No	No	C49.5	8805/3	C49.5	YES	2012	NO	NA	NA	NO	NA	NO	NA	NA	NA	5	NA	NA	NA	NA	NA	32	NO	8	19	11	NA
sarc_tcga	TCGA-IF-A3RQ	TCGA-IF-A3RQ-01	70	Soft Tissue Sarcoma	Dedifferentiated Liposarcoma	NO	Kidney	NA	4901	0	NA	14.49	1:Recurred/Progressed	NA	NA	NO	NOT HISPANIC OR LATINO	4/8/13	0.4244	Dedifferentiated liposarcoma	NA	No	No	C48.0	8858/3	C48.0	YES	1998	NO	NA	NA	YES	NA	NO	NA	NA	NA	NA	NA	NA	NA	NA	NA	NA	YES	6	15	12	NA
sarc_tcga	TCGA-IF-A4AJ	TCGA-IF-A4AJ-01	80	Soft Tissue Sarcoma	Leiomyosarcoma	NO	NA	NA	6343	0	NA	24.38	1:Recurred/Progressed	NA	NA	NO	NOT HISPANIC OR LATINO	4/8/13	0.6435	Leiomyosarcoma (LMS)	Conventional leiomyosarcoma	No	No	C40.2	8890/3	C40.2	YES	1995	NO	NO	No Major Vessel Involvement	NO	NA	YES	NA	Lung	NA	NA	NA	NA	NA	NA	NA	35	YES	NA	10	NA	NA
sarc_tcga	TCGA-IF-A4AK	TCGA-IF-A4AK-01	82	Soft Tissue Sarcoma	Leiomyosarcoma	NO	NA	NA	806	0	NA	52.23	0:DiseaseFree	NA	NA	NO	NOT HISPANIC OR LATINO	4/8/13	0.1345	Leiomyosarcoma (LMS)	Conventional leiomyosarcoma	No	Yes	C49.2	8890/3	C49.2	YES	2010	NO	NO	No Major Vessel Involvement	NO	NA	NO	NA	NA	NA	NA	NA	NA	NA	NA	NA	33	NO	2.2	3.2	2.4	1.7
sarc_tcga	TCGA-IS-A3K6	TCGA-IS-A3K6-01	55	Soft Tissue Sarcoma	Leiomyosarcoma	NA	NA	NA	4096	0	NA	NA	NA	NA	NA	YES	NA	4/12/12	0.1439	Leiomyosarcoma (LMS)	Poorly differentiated or pleomorphic or epithelioid leiomyosarcoma	No	Yes	C55	8890/3	C55.9	YES	2000	NO	YES	No Major Vessel Involvement	NA	NA	YES	NA	Bone	NA	NA	NA	NA	NA	NA	NA	30	NA	NA	8.5	NA	NA
sarc_tcga	TCGA-IS-A3K7	TCGA-IS-A3K7-01	63	Soft Tissue Sarcoma	Leiomyosarcoma	NA	NA	NA	4013	0	NA	3.91	1:Recurred/Progressed	NA	NA	YES	NA	4/13/12	0.7990	Leiomyosarcoma (LMS)	Poorly differentiated or pleomorphic or epithelioid leiomyosarcoma	No	No	C55	8890/3	C55.9	YES	2000	NO	YES	No Major Vessel Involvement	NO	NA	YES	NA	Lung	NA	NA	NA	NA	NA	NA	NA	73	NA	NA	10	NA	NA
sarc_tcga	TCGA-IS-A3K8	TCGA-IS-A3K8-01	44	Soft Tissue Sarcoma	Leiomyosarcoma	NA	NA	NA	3520	0	NA	159.17	0:DiseaseFree	NA	NA	NO	NA	4/13/12	0.0789	Leiomyosarcoma (LMS)	Well-differentiated leiomyosarcoma (resembling leiomyoma)	No	Yes	C55	8896/3	C55.9	YES	2002	NO	YES	No Major Vessel Involvement	NA	NA	NA	NA	NA	NA	NA	NA	NA	NA	NA	NA	11	NA	NA	20	NA	NA
sarc_tcga	TCGA-IS-A3KA	TCGA-IS-A3KA-01	73	Soft Tissue Sarcoma	Leiomyosarcoma	NA	NA	NA	2721	0	NA	2.5	1:Recurred/Progressed	NA	NA	NO	NOT HISPANIC OR LATINO	4/13/12	0.5535	Leiomyosarcoma (LMS)	Poorly differentiated or pleomorphic or epithelioid leiomyosarcoma	No	No	C55	8890/3	C55.9	YES	2004	NO	YES	No Major Vessel Involvement	YES	NA	YES	Lung & liver	Other, specify	NA	NA	NA	NA	NA	NA	NA	55	NA	NA	5.2	NA	NA
sarc_tcga	TCGA-IW-A3M4	TCGA-IW-A3M4-01	48	Soft Tissue Sarcoma	Leiomyosarcoma	NA	NA	NA	2207	0	NA	72.5	1:Recurred/Progressed	NA	NA	NO	NOT HISPANIC OR LATINO	7/5/12	0.1861	Leiomyosarcoma (LMS)	Poorly differentiated or pleomorphic or epithelioid leiomyosarcoma	No	No	C55	8890/3	C55.9	YES	2005	NO	YES	No Major Vessel Involvement	YES	NA	NO	NA	NA	NA	NA	NA	NA	NA	NA	NA	16	NA	7.5	9	7.5	NA
sarc_tcga	TCGA-IW-A3M5	TCGA-IW-A3M5-01	76	Soft Tissue Sarcoma	Leiomyosarcoma	NO	NA	NA	373	0	NA	0.3	1:Recurred/Progressed	2	NA	YES	NA	3/19/12	0.6035	Leiomyosarcoma (LMS)	Poorly differentiated or pleomorphic or epithelioid leiomyosarcoma	No	No	C55	8890/3	C55.9	YES	2010	NO	YES	No Major Vessel Involvement	NO	NA	YES	NA	Lung	NA	20	NA	NA	NA	NA	NA	39	NA	3.5|0.3	5.5|1.0	5.0|0.7	NA
sarc_tcga	TCGA-IW-A3M6	TCGA-IW-A3M6-01	59	Soft Tissue Sarcoma	Leiomyosarcoma	NO	NA	NA	198	0	NA	22.6	0:DiseaseFree	1	NA	NO	NOT HISPANIC OR LATINO	3/19/12	0.4349	Leiomyosarcoma (LMS)	Conventional leiomyosarcoma	No	Yes	C55	8890/3	C55.9	YES	2011	NO	YES	No Major Vessel Involvement	NO	NA	NO	NA	NA	NA	NA	NA	NA	NA	NA	NA	47	NA	9	13.5	9.5	NA
sarc_tcga	TCGA-JV-A5VE	TCGA-JV-A5VE-01	60	Soft Tissue Sarcoma	Leiomyosarcoma	YES	Other	APPENDIX	107	0	NA	16.39	0:DiseaseFree	1	NA	NO	NOT HISPANIC OR LATINO	5/31/13	0.3359	Leiomyosarcoma (LMS)	Poorly differentiated or pleomorphic or epithelioid leiomyosarcoma	No	No	C55	8890/3	C55.9	YES	2012	NO	YES	No Major Vessel Involvement	NO	NA	NO	NA	NA	NA	16	NA	NA	NA	NA	NA	32	NO	5	20	10	NA
sarc_tcga	TCGA-JV-A5VF	TCGA-JV-A5VF-01	69	Soft Tissue Sarcoma	Leiomyosarcoma	YES	Other	OMENTUM	96	0	NA	NA	NA	7	NA	YES	NOT HISPANIC OR LATINO	5/31/13	0.7107	Leiomyosarcoma (LMS)	Poorly differentiated or pleomorphic or epithelioid leiomyosarcoma	No	No	C55	8890/3	C55.9	YES	2012	NO	YES	No Major Vessel Involvement	NO	NA	YES	OMENTUM	Other, specify	NA	56	NA	NA	NA	NA	NA	33	NO	12	16	16	10.0
sarc_tcga	TCGA-JV-A75J	TCGA-JV-A75J-01	43	Soft Tissue Sarcoma	Leiomyosarcoma	YES	Small Bowel, Mucosa only	NA	84	0	NA	NA	NA	9	NA	YES	HISPANIC OR LATINO	2/12/14	0.2362	Leiomyosarcoma (LMS)	Conventional leiomyosarcoma	No	No	C55	8890/3	C55.9	YES	2013	NO	YES	No Major Vessel Involvement	NO	NA	YES	small bowel, diagphragm, omentum, appendix and pelvic implant	Other, specify	NA	68	NA	NA	NA	NA	NA	20	NO	12	18	18	12.0
sarc_tcga	TCGA-K1-A3PN	TCGA-K1-A3PN-01	64	Soft Tissue Sarcoma	Leiomyosarcoma	NA	NA	NA	2040	0	NA	33.94	1:Recurred/Progressed	NA	NA	NO	NOT HISPANIC OR LATINO	7/12/12	0.1637	Leiomyosarcoma (LMS)	Conventional leiomyosarcoma	No	No	C55	8890/3	C55.9	YES	2006	NO	YES	No Major Vessel Involvement	NO	NA	YES	Abdominal wall	Other, specify	NA	5	NA	NA	NA	NA	NA	23	NA	NA	NA	NA	NA
sarc_tcga	TCGA-K1-A3PN	TCGA-K1-A3PN-02	64	Soft Tissue Cancer, NOS	Soft Tissue	NA	NA	NA	NA	0	NA	33.94	1:Recurred/Progressed	NA	NA	NO	NOT HISPANIC OR LATINO	7/12/12	0.1885	Leiomyosarcoma (LMS)	Conventional leiomyosarcoma	No	No	C55	8890/3	C55.9	YES	2006	NA	YES	No Major Vessel Involvement	NO	NA	YES	Abdominal wall	Other, specify	NA	5	NA	NA	NA	NA	NA	NA	NA	NA	NA	NA	NA
sarc_tcga	TCGA-K1-A3PO	TCGA-K1-A3PO-01	42	Soft Tissue Sarcoma	Leiomyosarcoma	NA	NA	NA	588	0	NA	53.29	0:DiseaseFree	NA	NA	NO	NOT HISPANIC OR LATINO	7/12/12	0.0263	Leiomyosarcoma (LMS)	Conventional leiomyosarcoma	No	No	C49.5	8890/3	C49.5	YES	2010	NO	NO	No Major Vessel Involvement	NO	NA	NO	NA	NA	NA	NA	NA	NA	NA	NA	NA	6	NA	NA	NA	NA	NA
sarc_tcga	TCGA-K1-A42W	TCGA-K1-A42W-01	65	Soft Tissue Sarcoma	Leiomyosarcoma	NA	NA	NA	1108	0	NA	27.14	1:Recurred/Progressed	NA	NA	NA	NOT HISPANIC OR LATINO	1/24/13	0.6486	Leiomyosarcoma (LMS)	Conventional leiomyosarcoma	No	No	C48.0	8890/3	C48.0	YES	2009	NO	NO	No Major Vessel Involvement	NA	NA	NA	NA	NA	NA	NA	NA	NA	NA	NA	NA	27	YES	3.5	3.5	3.5	3.0
sarc_tcga	TCGA-K1-A42X	TCGA-K1-A42X-01	62	Soft Tissue Sarcoma	Leiomyosarcoma	NA	NA	NA	3178	0	NA	67.81	1:Recurred/Progressed	NA	NA	NA	NA	1/24/13	0.2418	Leiomyosarcoma (LMS)	Conventional leiomyosarcoma	No	No	C55	8890/3	C55.9	YES	2003	NO	YES	No Major Vessel Involvement	NA	NA	NA	NA	NA	NA	NA	NA	NA	NA	NA	NA	32	YES	7	7	7	5.5
sarc_tcga	TCGA-K1-A42X	TCGA-K1-A42X-02	62	Soft Tissue Cancer, NOS	Soft Tissue	NA	NA	NA	NA	0	NA	67.81	1:Recurred/Progressed	NA	NA	NA	NA	1/24/13	0.2744	Leiomyosarcoma (LMS)	Conventional leiomyosarcoma	No	No	C55	8890/3	C55.9	YES	2003	NA	YES	No Major Vessel Involvement	NA	NA	NA	NA	NA	NA	NA	NA	NA	NA	NA	NA	NA	YES	7	7	7	5.5
sarc_tcga	TCGA-K1-A6RT	TCGA-K1-A6RT-01	48	Soft Tissue Sarcoma	Leiomyosarcoma	NA	NA	NA	205	0	NA	4.24	1:Recurred/Progressed	NA	NA	NO	NOT HISPANIC OR LATINO	3/10/14	0.0001	Leiomyosarcoma (LMS)	Conventional leiomyosarcoma	No	No	C49.2	8890/3	C49.2	YES	2012	NO	NO	No Major Vessel Involvement	NA	NA	NA	NA	NA	NA	12	NA	NA	NA	NA	NA	35	YES	NA	NA	NA	NA
sarc_tcga	TCGA-K1-A6RU	TCGA-K1-A6RU-01	66	Soft Tissue Sarcoma	Myxofibrosarcoma	NA	NA	NA	164	0	NA	4.66	1:Recurred/Progressed	NA	NA	NA	NOT HISPANIC OR LATINO	3/10/14	0.2653	Myxofibrosarcoma	NA	No	No	C49.2	8811/3	C49.2	YES	2013	NO	NA	NA	NA	NA	NA	NA	NA	NA	26	NA	NA	NA	NA	NA	21	YES	NA	NA	NA	NA
sarc_tcga	TCGA-K1-A6RV	TCGA-K1-A6RV-01	67	Soft Tissue Sarcoma	Leiomyosarcoma	NA	NA	NA	141	0	NA	5.19	0:DiseaseFree	NA	NA	NO	NOT HISPANIC OR LATINO	3/10/14	0.6457	Leiomyosarcoma (LMS)	Poorly differentiated or pleomorphic or epithelioid leiomyosarcoma	No	No	C49.2	8890/3	C49.2	YES	2013	NO	NO	No Major Vessel Involvement	NA	NA	NA	NA	NA	NA	42	NA	NA	NA	NA	NA	52	NA	NA	NA	NA	NA
sarc_tcga	TCGA-KD-A5QS	TCGA-KD-A5QS-01	55	Soft Tissue Sarcoma	Leiomyosarcoma	NA	NA	NA	1213	0	NA	11.79	1:Recurred/Progressed	NA	NA	NA	NOT HISPANIC OR LATINO	7/8/13	0.7653	Leiomyosarcoma (LMS)	Poorly differentiated or pleomorphic or epithelioid leiomyosarcoma	No	No	C54.2	8890/3	C54.2	YES	2009	NO	YES	NA	NO	NA	YES	NA	Bone	NA	61	NA	NA	NA	NA	NA	62	YES	NA	11	NA	NA
sarc_tcga	TCGA-KD-A5QT	TCGA-KD-A5QT-01	69	Soft Tissue Sarcoma	Leiomyosarcoma	NA	NA	NA	1116	0	NA	16.39	0:DiseaseFree	NA	NA	NO	NA	7/12/13	0.2048	Leiomyosarcoma (LMS)	Conventional leiomyosarcoma	No	No	C55	8890/3	C55.9	YES	2010	NO	YES	No Major Vessel Involvement	NA	NA	NA	NA	NA	NA	102	NA	NA	NA	NA	NA	33	NO	9	13	12	NA
sarc_tcga	TCGA-KD-A5QU	TCGA-KD-A5QU-01	41	Soft Tissue Sarcoma	Leiomyosarcoma	NO	NA	NA	954	0	NA	34.82	1:Recurred/Progressed	NA	NA	NA	NOT HISPANIC OR LATINO	7/8/13	0.6744	Leiomyosarcoma (LMS)	Poorly differentiated or pleomorphic or epithelioid leiomyosarcoma	No	No	C55	8890/3	C55.9	YES	2010	NO	YES	NA	NA	NA	NA	NA	NA	NA	28	NA	NA	NA	NA	NA	54	NO	NA	9	NA	NA
sarc_tcga	TCGA-KF-A41W	TCGA-KF-A41W-01	71	Soft Tissue Sarcoma	Leiomyosarcoma	NA	NA	NA	111	0	NA	11.7	0:DiseaseFree	NA	NA	NO	NOT HISPANIC OR LATINO	10/8/12	0.1924	Leiomyosarcoma (LMS)	NA	No	Yes	C55	8890/3	C55.9	YES	2012	NO	YES	No Major Vessel Involvement	NO	NA	NO	NA	NA	NA	NA	NA	NA	NA	NA	NA	51	NO	7	8.5	7.8	NA
sarc_tcga	TCGA-LI-A67I	TCGA-LI-A67I-01	75	Soft Tissue Sarcoma	Myxofibrosarcoma	NA	NA	NA	90	0	NA	18.86	1:Recurred/Progressed	NA	NA	NO	NOT HISPANIC OR LATINO	6/27/13	0.5062	Myxofibrosarcoma	NA	No	No	C49.2	8830/3	C49.2	YES	2013	NO	NA	NA	NO	NA	NO	NA	NA	NA	10	NA	NA	NA	NA	NA	42	NO	NA	20	15	14.0
sarc_tcga	TCGA-LI-A9QH	TCGA-LI-A9QH-01	72	Soft Tissue Sarcoma	Undifferentiated Pleomorphic Sarcoma/Malignant Fibrous Histiocytoma/High-Grade Spindle Cell Sarcoma	NA	NA	NA	41	0	NA	13.99	1:Recurred/Progressed	NA	NA	NO	NOT HISPANIC OR LATINO	5/7/14	0.5255	Pleomorphic 'MFH' / Undifferentiated pleomorphic sarcoma	NA	No	Yes	C49.2	8805/3	C49.2	YES	2013	NO	NA	NA	NO	NA	NO	NA	NA	NA	24	NA	NA	NA	NA	NA	65	NO	8.6	18.8	9.9	NA
sarc_tcga	TCGA-MB-A5Y8	TCGA-MB-A5Y8-01	60	Soft Tissue Sarcoma	Undifferentiated Pleomorphic Sarcoma/Malignant Fibrous Histiocytoma/High-Grade Spindle Cell Sarcoma	NA	NA	NA	170	0	NA	25.39	0:DiseaseFree	NA	NA	NA	NOT HISPANIC OR LATINO	5/23/13	0.4993	Undifferentiated Pleomorphic Sarcoma (UPS)	NA	No	No	C49.2	8805/3	C49.2	YES	2012	NO	NA	NA	NA	NA	NA	NA	NA	NA	NA	NA	NA	NA	NA	NA	21	NO	2.5	12.8	3.5	3.0
sarc_tcga	TCGA-MB-A5Y9	TCGA-MB-A5Y9-01	90	Soft Tissue Sarcoma	Undifferentiated Pleomorphic Sarcoma/Malignant Fibrous Histiocytoma/High-Grade Spindle Cell Sarcoma	NA	NA	NA	233	0	NA	8.28	0:DiseaseFree	NA	NA	NO	NOT HISPANIC OR LATINO	5/23/13	0.0718	Undifferentiated Pleomorphic Sarcoma (UPS)	NA	No	Yes	C49.2	8805/3	C49.2	YES	2012	NO	NA	NA	NA	NA	NA	NA	NA	NA	45	NA	NA	NA	NA	NA	14	NO	4	12	10.5	NA
sarc_tcga	TCGA-MB-A5YA	TCGA-MB-A5YA-01	63	Soft Tissue Sarcoma	Leiomyosarcoma	NO	Colon	NA	133	0	NA	0.49	0:DiseaseFree	0	NA	NO	NOT HISPANIC OR LATINO	5/23/13	0.0776	Leiomyosarcoma (LMS)	Poorly differentiated or pleomorphic or epithelioid leiomyosarcoma	No	No	C48.0	8890/3	C48.0	YES	2012	NO	NO	Yes, NOS	NO	NA	NA	NA	NA	NA	NA	NA	NA	NA	NA	NA	17	NO	7.3	8.5	8.4	NA
sarc_tcga	TCGA-MB-A8JK	TCGA-MB-A8JK-01	49	Soft Tissue Sarcoma	Undifferentiated Pleomorphic Sarcoma/Malignant Fibrous Histiocytoma/High-Grade Spindle Cell Sarcoma	NA	NA	NA	264	0	NA	21.71	0:DiseaseFree	NA	NA	NO	NOT HISPANIC OR LATINO	10/9/13	0.6034	Pleomorphic 'MFH' / Undifferentiated pleomorphic sarcoma	NA	No	No	C49.2	8805/3	C49.2	YES	2013	NO	NA	NA	NO	NA	NO	NA	NA	NA	20	No	NA	NA	No	NO	23	NO	2.7	3.9	3	3.6
sarc_tcga	TCGA-MB-A8JL	TCGA-MB-A8JL-01	53	Soft Tissue Sarcoma	Leiomyosarcoma	NO	NA	NA	216	0	NA	19.71	0:DiseaseFree	NA	NA	NA	NA	10/9/13	0.1673	Leiomyosarcoma (LMS)	Conventional leiomyosarcoma	No	No	C49.3	8890/3	C49.3	YES	2013	NO	NO	No Major Vessel Involvement	NO	NA	NO	NA	NA	NA	NA	NA	NA	NA	NA	NA	39	NO	4.5	5.5	5.2	NA
sarc_tcga	TCGA-MJ-A68H	TCGA-MJ-A68H-01	57	Soft Tissue Sarcoma	Leiomyosarcoma	NA	NA	NA	99	0	NA	14.98	0:DiseaseFree	NA	NA	NO	NOT HISPANIC OR LATINO	6/26/13	0.5713	Leiomyosarcoma (LMS)	Conventional leiomyosarcoma	No	No	C48.0	8890/3	C48.0	YES	2013	NO	NO	No Major Vessel Involvement	NO	NA	NO	NA	NA	NA	17	NA	NA	NA	NA	NA	31	NO	4	5	4.7	3.0
sarc_tcga	TCGA-MJ-A68J	TCGA-MJ-A68J-01	55	Soft Tissue Sarcoma	Myxofibrosarcoma	NA	NA	NA	465	0	NA	8.8	1:Recurred/Progressed	NA	NA	NO	NOT HISPANIC OR LATINO	6/26/13	0.0608	Myxofibrosarcoma	NA	No	No	C49.2	8811/3	C49.2	YES	2012	NO	NA	NA	NA	NA	NA	NA	NA	NA	NA	NA	NA	NA	NA	NA	7	YES	0.7	5	5.1	0.9
sarc_tcga	TCGA-MJ-A850	TCGA-MJ-A850-01	28	Soft Tissue Sarcoma	Synovial Sarcoma	NO	NA	NA	226	0	NA	22.37	0:DiseaseFree	NA	NA	NO	NOT HISPANIC OR LATINO	1/14/14	0.0000	Synovial Sarcoma - Monophasic	NA	No	No	C71.0	9041/3	C49.0	YES	2013	NO	NA	NA	NA	NA	NO	NA	NA	NA	NA	NA	NA	NA	NA	NA	13	NO	2.6	5	3.5	2.6
sarc_tcga	TCGA-MO-A47P	TCGA-MO-A47P-01	37	Soft Tissue Sarcoma	Dedifferentiated Liposarcoma	NA	NA	NA	183	0	NA	11.56	0:DiseaseFree	NA	NA	NA	NOT HISPANIC OR LATINO	3/13/13	0.0000	Dedifferentiated liposarcoma	NA	No	No	C48.0	8851/3	C48.0	YES	2012	NO	NA	NA	NA	NA	NA	NA	NA	NA	NA	NA	NA	NA	NA	NA	NA	NO	NA	NA	NA	NA
sarc_tcga	TCGA-MO-A47R	TCGA-MO-A47R-01	75	Soft Tissue Sarcoma	Leiomyosarcoma	NA	NA	NA	732	0	NA	8.51	1:Recurred/Progressed	NA	NA	NA	NOT HISPANIC OR LATINO	3/13/13	0.6755	Leiomyosarcoma (LMS)	Conventional leiomyosarcoma	No	No	C48.0	8890/3	C48.0	YES	2010	NO	NO	NA	NA	NA	NA	NA	NA	NA	NA	NA	NA	NA	NA	NA	33	NO	NA	NA	NA	NA
sarc_tcga	TCGA-N1-A6IA	TCGA-N1-A6IA-01	41	Soft Tissue Sarcoma	Leiomyosarcoma	NA	NA	NA	657	0	NA	3.81	1:Recurred/Progressed	NA	NA	YES	NOT HISPANIC OR LATINO	2/5/14	0.5346	Leiomyosarcoma (LMS)	Poorly differentiated or pleomorphic or epithelioid leiomyosarcoma	No	No	C55	8890/3	C55.9	YES	2011	NO	YES	No Major Vessel Involvement	NA	NA	NA	NA	NA	NA	NA	NA	NA	NA	NA	NA	32	YES	NA	NA	NA	NA
sarc_tcga	TCGA-PC-A5DK	TCGA-PC-A5DK-01	63	Soft Tissue Sarcoma	Leiomyosarcoma	NA	NA	NA	3230	0	NA	122.86	0:DiseaseFree	NA	NA	NO	NOT HISPANIC OR LATINO	5/1/13	0.0700	Leiomyosarcoma (LMS)	Well-differentiated leiomyosarcoma (resembling leiomyoma)	No	No	C48.0	8890/3	C48.0	YES	2004	NO	NA	Yes, NOS	NA	NA	NA	NA	NA	NA	1.5	NA	NA	NA	NA	NA	17	NO	NA	10	NA	NA
sarc_tcga	TCGA-PC-A5DL	TCGA-PC-A5DL-01	67	Soft Tissue Sarcoma	Leiomyosarcoma	NA	NA	NA	3060	0	NA	NA	NA	NA	NA	NO	NOT HISPANIC OR LATINO	4/30/13	0.4947	Leiomyosarcoma (LMS)	Poorly differentiated or pleomorphic or epithelioid leiomyosarcoma	No	No	C48.0	8890/3	C48.0	YES	2004	NO	NO	NA	NA	NA	NA	NA	NA	NA	NA	NA	NA	NA	NA	NA	23	NO	NA	11	NA	NA
sarc_tcga	TCGA-PC-A5DM	TCGA-PC-A5DM-01	73	Soft Tissue Sarcoma	Leiomyosarcoma	NA	NA	NA	2852	0	NA	NA	NA	NA	NA	NO	NOT HISPANIC OR LATINO	5/1/13	0.6823	Leiomyosarcoma (LMS)	Poorly differentiated or pleomorphic or epithelioid leiomyosarcoma	No	Yes	C49.9	8890/3	C49.9	YES	2005	NO	NO	NA	NA	NA	NA	NA	NA	NA	NA	NA	NA	NA	NA	NA	NA	NO	NA	15	NA	NA
sarc_tcga	TCGA-PC-A5DN	TCGA-PC-A5DN-01	77	Soft Tissue Sarcoma	Leiomyosarcoma	NA	NA	NA	2631	0	NA	NA	NA	NA	NA	NO	NOT HISPANIC OR LATINO	5/6/13	0.0700	Leiomyosarcoma (LMS)	Poorly differentiated or pleomorphic or epithelioid leiomyosarcoma	No	No	C48.0	8890/3	C48.0	YES	2005	NO	NA	NA	NA	NA	NA	NA	NA	NA	NA	NA	NA	NA	NA	NA	36	NO	NA	20	NA	NA
sarc_tcga	TCGA-PC-A5DO	TCGA-PC-A5DO-01	59	Soft Tissue Sarcoma	Leiomyosarcoma	NA	NA	NA	2410	0	NA	NA	NA	NA	NA	NO	NOT HISPANIC OR LATINO	5/6/13	0.8770	Leiomyosarcoma (LMS)	Well-differentiated leiomyosarcoma (resembling leiomyoma)	No	No	C48.0	8890/3	C48.0	YES	2006	NO	NA	NA	NA	NA	NA	NA	NA	NA	NA	NA	NA	NA	NA	NA	31	NO	NA	6	NA	NA
sarc_tcga	TCGA-PC-A5DP	TCGA-PC-A5DP-01	72	Soft Tissue Sarcoma	Leiomyosarcoma	NA	NA	NA	2012	0	NA	NA	NA	NA	NA	NO	NOT HISPANIC OR LATINO	5/6/13	0.3968	Leiomyosarcoma (LMS)	Conventional leiomyosarcoma	No	Yes	C48.0	8890/3	C48.0	YES	2007	NO	NA	NA	NA	NA	NA	NA	NA	NA	NA	NA	NA	NA	NA	NA	NA	NO	NA	17	NA	NA
sarc_tcga	TCGA-PT-A8TR	TCGA-PT-A8TR-01	57	Soft Tissue Sarcoma	Leiomyosarcoma	NA	NA	NA	209	0	NA	26.71	0:DiseaseFree	0	NA	NO	NOT HISPANIC OR LATINO	3/28/14	NA	Leiomyosarcoma (LMS)	Poorly differentiated or pleomorphic or epithelioid leiomyosarcoma	No	No	C54.0	8896/3	C54.0	YES	2013	NO	YES	NA	NO	NA	NO	NA	NA	NA	3	NA	NA	NA	NA	NA	38	NO	0	14	0	12.0
sarc_tcga	TCGA-QC-A6FX	TCGA-QC-A6FX-01	68	Soft Tissue Sarcoma	Undifferentiated Pleomorphic Sarcoma/Malignant Fibrous Histiocytoma/High-Grade Spindle Cell Sarcoma	NO	NA	NA	121	0	NA	20.93	0:DiseaseFree	1	NA	NO	NOT HISPANIC OR LATINO	1/17/14	0.4650	Pleomorphic 'MFH' / Undifferentiated pleomorphic sarcoma	NA	No	Yes	C49.6	8805/3	C49.6	YES	2013	NO	NA	NA	NO	NA	NO	NA	NA	NA	12	NA	NA	NA	NA	NA	33	NO	1.5	5	2.4	NA
sarc_tcga	TCGA-QC-A7B5	TCGA-QC-A7B5-01	75	Soft Tissue Sarcoma	Undifferentiated Pleomorphic Sarcoma/Malignant Fibrous Histiocytoma/High-Grade Spindle Cell Sarcoma	NA	NA	NA	106	0	NA	8.51	1:Recurred/Progressed	NA	NA	NO	NOT HISPANIC OR LATINO	12/23/13	0.1750	Pleomorphic 'MFH' / Undifferentiated pleomorphic sarcoma	NA	No	No	C49.0	8805/3	C49.0	YES	2013	NO	NA	NA	NO	NA	NO	NA	NA	NA	44	NA	NA	NA	NA	NA	1597	NO	0.4	2.2	1.8	1.3
sarc_tcga	TCGA-QC-AA9N	TCGA-QC-AA9N-01	53	Soft Tissue Sarcoma	Undifferentiated Pleomorphic Sarcoma/Malignant Fibrous Histiocytoma/High-Grade Spindle Cell Sarcoma	NA	NA	NA	89	0	NA	17.64	0:DiseaseFree	NA	NA	NO	NOT HISPANIC OR LATINO	6/13/14	0.6556	Undifferentiated Pleomorphic Sarcoma (UPS)	NA	No	No	C49.5	8805/3	C49.5	YES	2013	NO	NA	NA	NO	NA	NO	NA	NA	NA	30	NA	NA	NA	NA	NA	40	NO	8.3	10	9.1	5.4
sarc_tcga	TCGA-QQ-A5V2	TCGA-QQ-A5V2-01	42	Soft Tissue Sarcoma	Undifferentiated Pleomorphic Sarcoma/Malignant Fibrous Histiocytoma/High-Grade Spindle Cell Sarcoma	NA	NA	NA	2339	0	NA	1.84	0:DiseaseFree	NA	NA	NO	NOT HISPANIC OR LATINO	9/27/13	0.0001	Giant cell 'MFH' / Undifferentiated pleomorphic sarcoma with giant cells	NA	No	No	C49.5	8830/3	C49.5	YES	2006	NO	NA	NA	NA	NA	NA	NA	NA	NA	NA	NA	NA	NA	NA	NA	29	NA	4.5	11	10	NA
sarc_tcga	TCGA-QQ-A5V9	TCGA-QQ-A5V9-01	76	Soft Tissue Sarcoma	Undifferentiated Pleomorphic Sarcoma/Malignant Fibrous Histiocytoma/High-Grade Spindle Cell Sarcoma	NA	NA	NA	5956	0	NA	13.3	1:Recurred/Progressed	NA	NA	NO	NOT HISPANIC OR LATINO	10/2/13	0.3111	Undifferentiated Pleomorphic Sarcoma (UPS)	NA	No	No	C49.9	8805/3	C49.9	YES	1997	NO	NA	NA	NO	NA	NO	NA	NA	NA	NA	NA	NA	NA	NA	NA	38	YES	5.5	17	11	NA
sarc_tcga	TCGA-QQ-A5VA	TCGA-QQ-A5VA-01	60	Soft Tissue Sarcoma	Dedifferentiated Liposarcoma	NA	NA	NA	6105	0	NA	NA	NA	4	NA	YES	NOT HISPANIC OR LATINO	10/2/13	0.2124	Dedifferentiated liposarcoma	NA	No	No	C48.0	8858/3	C48.0	YES	1996	NO	NA	NA	NO	NA	NO	NA	NA	NA	NA	NA	NA	NA	NA	NA	49	NO	3.5	9	8	NA
sarc_tcga	TCGA-QQ-A5VB	TCGA-QQ-A5VB-01	53	Soft Tissue Sarcoma	Leiomyosarcoma	YES	Colon	NA	6931	0	NA	48.49	1:Recurred/Progressed	1	NA	NO	NA	4/23/14	0.5196	Leiomyosarcoma (LMS)	Poorly differentiated or pleomorphic or epithelioid leiomyosarcoma	No	No	C49.9	8890/3	C49.9	YES	1994	NO	NO	Common or superficial femoral vein	YES	NA	YES	Colon and Small Bowel	Other, specify	NA	7	No	NA	NA	NA	NA	43	YES	6.4	13.2	9	NA
sarc_tcga	TCGA-QQ-A5VC	TCGA-QQ-A5VC-01	63	Soft Tissue Sarcoma	Leiomyosarcoma	NA	NA	NA	594	0	NA	35.87	0:DiseaseFree	NA	NA	NO	NOT HISPANIC OR LATINO	9/27/13	0.4879	Leiomyosarcoma (LMS)	Conventional leiomyosarcoma	No	No	C49.9	8890/3	C49.9	YES	2011	NO	NO	No Major Vessel Involvement	NO	NA	NO	NA	NA	NA	NA	NA	NA	NA	NA	NA	65	NO	1.4	3.5	3.3	NA
sarc_tcga	TCGA-QQ-A5VD	TCGA-QQ-A5VD-01	52	Soft Tissue Sarcoma	Leiomyosarcoma	NA	NA	NA	526	0	NA	37.09	0:DiseaseFree	NA	NA	NO	NOT HISPANIC OR LATINO	9/27/13	0.0937	Leiomyosarcoma (LMS)	Conventional leiomyosarcoma	No	No	C49.9	8890/3	C49.9	YES	2011	NO	NO	No Major Vessel Involvement	NO	NA	NO	NA	NA	NA	NA	NA	NA	NA	NA	NA	281	NO	1.2	2	1.6	NA
sarc_tcga	TCGA-QQ-A8VB	TCGA-QQ-A8VB-01	68	Nerve Sheath Tumor	Malignant Peripheral Nerve Sheath Tumor	NO	NA	NA	5532	0	NA	88.11	1:Recurred/Progressed	NA	NA	NA	NA	5/14/14	0.8460	Malignant Peripheral Nerve Sheath Tumors (MPNST)	NA	No	Yes	C49.6	9540/3	C49.6	YES	1998	NO	NA	NA	NO	NA	NO	NA	NA	NA	NA	NA	NA	NA	NF1	YES	NA	YES	3	3.5	3	NA
sarc_tcga	TCGA-QQ-A8VD	TCGA-QQ-A8VD-01	56	Soft Tissue Sarcoma	Desmoid/Aggressive Fibromatosis	NO	NA	NA	3649	0	NA	67.51	1:Recurred/Progressed	NA	NA	NA	NOT HISPANIC OR LATINO	5/16/14	0.0002	Desmoid Tumor	NA	No	No	C48.0	8822/1	C48.0	YES	2003	NO	NA	NA	YES	NA	NA	NA	NA	NA	NA	NA	NA	NA	NA	NA	6	YES	5	10	12	4.0
sarc_tcga	TCGA-QQ-A8VF	TCGA-QQ-A8VF-01	70	Soft Tissue Sarcoma	Leiomyosarcoma	NO	NA	NA	2896	0	NA	111.89	0:DiseaseFree	NA	NA	NA	NOT HISPANIC OR LATINO	5/14/14	0.3776	Leiomyosarcoma (LMS)	Poorly differentiated or pleomorphic or epithelioid leiomyosarcoma	No	No	C49.2	8890/3	C49.2	YES	2005	NO	NO	No Major Vessel Involvement	NO	NA	NO	NA	NA	NA	NA	NA	NA	NA	NA	NA	NA	NO	9	12	9	NA
sarc_tcga	TCGA-QQ-A8VG	TCGA-QQ-A8VG-01	52	Nerve Sheath Tumor	Malignant Peripheral Nerve Sheath Tumor	NO	NA	NA	1568	0	NA	60.84	1:Recurred/Progressed	NA	NA	NA	NOT HISPANIC OR LATINO	5/14/14	0.0194	Malignant Peripheral Nerve Sheath Tumors (MPNST)	NA	No	No	C49.6	9540/3	C49.6	YES	2009	NO	NA	NA	NO	NA	NO	NA	NA	NA	NA	NA	NA	Familial	NA	YES	313	NO	NA	NA	NA	NA
sarc_tcga	TCGA-QQ-A8VH	TCGA-QQ-A8VH-01	31	Nerve Sheath Tumor	Malignant Peripheral Nerve Sheath Tumor	NO	NA	NA	1372	0	NA	10.32	1:Recurred/Progressed	NA	NA	NA	NOT HISPANIC OR LATINO	5/15/14	0.4877	Malignant Peripheral Nerve Sheath Tumors (MPNST)	NA	No	No	C48.0	9540/3	C48.0	YES	2010	NO	NA	NA	YES	NA	NO	NA	NA	NA	NA	NA	NA	Sporadic	NF1	YES	33	YES	NA	NA	NA	3.3
sarc_tcga	TCGA-RN-A68Q	TCGA-RN-A68Q-01	62	Nerve Sheath Tumor	Malignant Peripheral Nerve Sheath Tumor	NA	NA	NA	857	0	NA	0.72	0:DiseaseFree	NA	NA	NA	NOT HISPANIC OR LATINO	12/3/13	0.0000	Malignant Peripheral Nerve Sheath Tumors (MPNST)	NA	No	No	C70.1	9540/3	C70.1	YES	2010	NO	NA	NA	NA	NA	NA	NA	NA	NA	3	NA	NA	NA	NA	NA	7	NO	0.1|0.4|0.5	0.5|1.5|1.5	0.3|0.7|1.4	NA
sarc_tcga	TCGA-RN-AAAQ	TCGA-RN-AAAQ-01	52	Nerve Sheath Tumor	Malignant Peripheral Nerve Sheath Tumor	NA	NA	NA	97	0	NA	10.09	1:Recurred/Progressed	NA	NA	NA	NOT HISPANIC OR LATINO	7/10/14	0.6778	Malignant Peripheral Nerve Sheath Tumors (MPNST)	NA	No	No	C49.0	9540/3	C49.0	YES	2013	NO	NA	NA	NA	NA	NO	NA	NA	NA	6	No	NA	Familial	NF1	NA	45	NO	3.5	13	11	NA
sarc_tcga	TCGA-SG-A6Z4	TCGA-SG-A6Z4-01	47	Soft Tissue Sarcoma	Undifferentiated Pleomorphic Sarcoma/Malignant Fibrous Histiocytoma/High-Grade Spindle Cell Sarcoma	NA	NA	NA	80	0	NA	3.45	1:Recurred/Progressed	0	NA	NO	NOT HISPANIC OR LATINO	1/7/14	0.7882	Pleomorphic 'MFH' / Undifferentiated pleomorphic sarcoma	NA	No	No	C49.2	8805/3	C49.2	YES	2013	NO	NA	NA	NO	NA	YES	NA	Lung	NA	44	NA	NA	NA	NA	NA	33	YES	5	11	6	NA
sarc_tcga	TCGA-SG-A6Z7	TCGA-SG-A6Z7-01	44	Soft Tissue Sarcoma	Dedifferentiated Liposarcoma	NA	NA	NA	3264	0	NA	NA	NA	NA	NA	NA	NOT HISPANIC OR LATINO	1/7/14	0.3453	Dedifferentiated liposarcoma	NA	No	No	C48.0	8858/3	C48.0	YES	2004	NO	NA	NA	NO	NA	NO	NA	NA	NA	NA	NA	NA	NA	NA	NA	43	NO	13	30	23	NA
sarc_tcga	TCGA-SG-A849	TCGA-SG-A849-01	78	Soft Tissue Sarcoma	Undifferentiated Pleomorphic Sarcoma/Malignant Fibrous Histiocytoma/High-Grade Spindle Cell Sarcoma	NA	NA	NA	59	0	NA	17.51	0:DiseaseFree	0	NA	NA	NOT HISPANIC OR LATINO	5/13/14	0.2452	Undifferentiated Pleomorphic Sarcoma (UPS)	NA	No	Yes	C49.10	8805/3	C49.1	YES	2013	NO	NA	NA	NO	NA	NO	NA	NA	NA	26	NA	NA	NA	NA	NA	42	NO	2	2.7	2.5	NA
sarc_tcga	TCGA-SI-A71O	TCGA-SI-A71O-01	29	Nerve Sheath Tumor	Malignant Peripheral Nerve Sheath Tumor	NO	NA	NA	202	0	NA	22.44	1:Recurred/Progressed	NA	NA	NO	NOT HISPANIC OR LATINO	3/20/14	0.5383	Malignant Peripheral Nerve Sheath Tumors (MPNST)	NA	No	No	C49.2	9540/3	C49.2	YES	2013	NO	NA	NA	NO	NA	YES	NA	Lung	NA	21	No	NA	NA	No	NO	3	YES	15	22	17	12.0
sarc_tcga	TCGA-SI-A71O	TCGA-SI-A71O-06	29	Soft Tissue Cancer, NOS	Soft Tissue	NO	NA	NA	NA	0	NA	22.44	1:Recurred/Progressed	NA	NA	NO	NOT HISPANIC OR LATINO	3/20/14	0.3665	Malignant Peripheral Nerve Sheath Tumors (MPNST)	NA	No	No	C49.2	9540/3	C49.2	YES	2013	NA	NA	NA	NO	NA	YES	NA	Lung	NA	21	No	NA	NA	No	NO	NA	YES	15	22	17	12.0
sarc_tcga	TCGA-SI-A71P	TCGA-SI-A71P-01	50	Nerve Sheath Tumor	Malignant Peripheral Nerve Sheath Tumor	NA	NA	NA	302	0	NA	25.33	0:DiseaseFree	6	NA	YES	NOT HISPANIC OR LATINO	3/3/14	0.1391	Malignant Peripheral Nerve Sheath Tumors (MPNST)	NA	No	No	C47.1	9540/3	C47.1	YES	2012	NO	NA	NA	NO	NA	NO	NA	NA	NA	NA	No	NA	Familial	NF1	YES	27	NO	NA	13.5	NA	NA
sarc_tcga	TCGA-SI-A71Q	TCGA-SI-A71Q-01	34	Nerve Sheath Tumor	Malignant Peripheral Nerve Sheath Tumor	NA	NA	NA	512	0	NA	32.72	0:DiseaseFree	0	NA	NO	NOT HISPANIC OR LATINO	3/3/14	0.5945	Malignant Peripheral Nerve Sheath Tumors (MPNST)	NA	No	No	C49.3	9540/3	C49.3	YES	2012	NO	NA	NA	NO	NA	NO	NA	NA	NA	6	No	NA	Familial	NF1	NO	26	NO	NA	20	NA	7.7
sarc_tcga	TCGA-SI-AA8B	TCGA-SI-AA8B-01	80	Soft Tissue Sarcoma	Undifferentiated Pleomorphic Sarcoma/Malignant Fibrous Histiocytoma/High-Grade Spindle Cell Sarcoma	NA	NA	NA	112	0	NA	NA	NA	NA	NA	NO	NOT HISPANIC OR LATINO	3/10/14	0.6980	Undifferentiated Pleomorphic Sarcoma (UPS)	NA	No	No	C49.2	8805/3	C49.2	YES	2013	NO	NA	NA	NO	NA	NO	NA	NA	NA	NA	NA	NA	NA	NA	NA	35	NO	12	20	14	10.5
sarc_tcga	TCGA-SI-AA8C	TCGA-SI-AA8C-01	20	Nerve Sheath Tumor	Malignant Peripheral Nerve Sheath Tumor	NA	NA	NA	239	0	NA	8.97	1:Recurred/Progressed	NA	NA	NO	NOT HISPANIC OR LATINO	3/10/14	0.2481	Malignant Peripheral Nerve Sheath Tumors (MPNST)	NA	No	No	C49.2	9540/3	C49.2	YES	2013	NO	NA	NA	NO	NA	YES	NA	Lung	NA	NA	Yes, Mutations Identified	Heterozygous truncating mutation,	Sporadic	NF1	NA	14	YES	7	7.5	7	9.5
sarc_tcga	TCGA-UE-A6QT	TCGA-UE-A6QT-01	50	Soft Tissue Sarcoma	Pleomorphic Liposarcoma	NO	NA	NA	107	0	NA	13.21	0:DiseaseFree	0	NA	NO	NOT HISPANIC OR LATINO	10/23/13	0.0823	Undifferentiated Pleomorphic Sarcoma (UPS)	NA	No	No	C49.0	8854/3	C49.0	YES	2013	NO	NA	NA	NO	NA	NO	NA	NA	NA	30	NA	NA	NA	NA	NA	16	NO	6	15	8	6.0
sarc_tcga	TCGA-UE-A6QU	TCGA-UE-A6QU-01	90	Soft Tissue Sarcoma	Pleomorphic Liposarcoma	NO	NA	NA	113	0	NA	13.4	0:DiseaseFree	NA	NA	NO	NOT HISPANIC OR LATINO	10/21/13	0.2464	Undifferentiated Pleomorphic Sarcoma (UPS)	NA	No	No	C49.2	8854/3	C49.2	YES	2013	NO	NA	NA	NO	NA	NO	NA	NA	NA	40	NA	NA	NA	NA	NA	45	NO	10	16	12	10.0
sarc_tcga	TCGA-VT-A80G	TCGA-VT-A80G-01	66	Soft Tissue Sarcoma	Undifferentiated Pleomorphic Sarcoma/Malignant Fibrous Histiocytoma/High-Grade Spindle Cell Sarcoma	NA	NA	NA	161	0	NA	0.85	1:Recurred/Progressed	0	NA	NO	NOT HISPANIC OR LATINO	4/2/14	0.8686	Undifferentiated Pleomorphic Sarcoma (UPS)	NA	No	No	C49.5	8805/3	C49.5	YES	2013	NO	NA	NA	NO	NA	YES	NA	Lung	NA	17	NA	NA	NA	NA	NA	33	YES	14	20	16	16.0
sarc_tcga	TCGA-VT-A80J	TCGA-VT-A80J-01	49	Soft Tissue Sarcoma	Undifferentiated Pleomorphic Sarcoma/Malignant Fibrous Histiocytoma/High-Grade Spindle Cell Sarcoma	NA	NA	NA	385	0	NA	11.66	1:Recurred/Progressed	3	NA	NA	NOT HISPANIC OR LATINO	4/3/14	0.1541	Undifferentiated Pleomorphic Sarcoma (UPS)	NA	No	Yes	C49.2	8805/3	C49.2	YES	2012	NO	NA	NA	NO	NA	YES	inguinal lymph node	Other, specify	NA	41	NA	NA	NA	NA	NA	25	YES	5	9	5	2.0
sarc_tcga	TCGA-VT-A80J	TCGA-VT-A80J-02	49	Soft Tissue Cancer, NOS	Soft Tissue	NA	NA	NA	NA	0	NA	11.66	1:Recurred/Progressed	3	NA	NA	NOT HISPANIC OR LATINO	4/3/14	0.6768	Undifferentiated Pleomorphic Sarcoma (UPS)	NA	No	Yes	C49.2	8805/3	C49.2	YES	2012	NA	NA	NA	NO	NA	YES	inguinal lymph node	Other, specify	NA	41	NA	NA	NA	NA	NA	NA	YES	5	9	5	2.0
sarc_tcga	TCGA-VT-AB3D	TCGA-VT-AB3D-01	71	Soft Tissue Sarcoma	Undifferentiated Pleomorphic Sarcoma/Malignant Fibrous Histiocytoma/High-Grade Spindle Cell Sarcoma	NA	NA	NA	118	0	NA	12.45	0:DiseaseFree	0	NA	NO	NOT HISPANIC OR LATINO	9/24/14	0.0770	Undifferentiated Pleomorphic Sarcoma (UPS)	NA	No	No	C49.10	8805/3	C49.1	YES	2013	NO	NA	NA	NO	NA	NO	NA	NA	NA	13	NA	NA	NA	NA	NA	25	NO	2.5	4.2	4	3.4
sarc_tcga	TCGA-WK-A8XO	TCGA-WK-A8XO-01	66	Soft Tissue Sarcoma	Dedifferentiated Liposarcoma	YES	Colon	NA	1290	0	NA	3.45	1:Recurred/Progressed	3	NA	YES	NOT HISPANIC OR LATINO	4/23/14	0.2069	Dedifferentiated liposarcoma	NA	No	No	C48.0	8858/3	C48.0	YES	2010	NO	NA	NA	YES	NA	NO	NA	NA	NA	40	NA	NA	NA	NA	NA	24	YES	NA	5	NA	NA
sarc_tcga	TCGA-WK-A8XQ	TCGA-WK-A8XQ-01	57	Soft Tissue Sarcoma	Dedifferentiated Liposarcoma	YES	Other	Omentum	1638	0	NA	0.89	1:Recurred/Progressed	NA	NA	NO	NA	4/23/14	0.0002	Dedifferentiated liposarcoma	NA	No	No	C48.0	8858/3	C48.0	YES	2009	NO	NA	NA	YES	NA	NO	NA	NA	NA	3	NA	NA	NA	NA	NA	12	YES	NA	36.5	NA	19.8
sarc_tcga	TCGA-WK-A8XS	TCGA-WK-A8XS-01	58	Soft Tissue Sarcoma	Leiomyosarcoma	YES	Other	spleen	1976	0	NA	84.72	0:DiseaseFree	NA	NA	NO	NOT HISPANIC OR LATINO	4/23/14	0.6729	Leiomyosarcoma (LMS)	Conventional leiomyosarcoma	No	No	C16.9	8890/3	C16.9	YES	2008	NO	NO	No Major Vessel Involvement	NO	NA	NO	NA	NA	NA	21	NA	NA	NA	NA	NA	25	NO	NA	7.6	NA	NA
sarc_tcga	TCGA-WK-A8XT	TCGA-WK-A8XT-01	40	Soft Tissue Sarcoma	Synovial Sarcoma	NA	Kidney	NA	1876	0	NA	32.42	1:Recurred/Progressed	NA	NA	NO	NOT HISPANIC OR LATINO	4/24/14	0.0693	Synovial Sarcoma - Monophasic	NA	No	Yes	C64.9	9041/3	C64.9	YES	2008	NO	NA	NA	YES	NA	YES	NA	Lung	NA	50	NA	NA	NA	NA	NA	38	YES	2.8	3.2	2.7	NA
sarc_tcga	TCGA-WK-A8XX	TCGA-WK-A8XX-01	70	Soft Tissue Sarcoma	Leiomyosarcoma	YES	Kidney	NA	2261	0	NA	36.79	1:Recurred/Progressed	NA	NA	NO	NOT HISPANIC OR LATINO	4/23/14	0.4654	Leiomyosarcoma (LMS)	Conventional leiomyosarcoma	No	No	C48.0	8890/3	C48.0	YES	2007	NO	NO	Renal vein	YES	NA	YES	NA	Lung	NA	22	NA	NA	NA	NA	NA	29	YES	NA	7	NA	NA
sarc_tcga	TCGA-WK-A8XY	TCGA-WK-A8XY-01	53	Soft Tissue Sarcoma	Leiomyosarcoma	YES	Colon	NA	2435	0	NA	50.23	1:Recurred/Progressed	NA	NA	YES	NOT HISPANIC OR LATINO	4/23/14	0.9474	Leiomyosarcoma (LMS)	Conventional leiomyosarcoma	No	No	C48.0	8890/3	C48.0	YES	2007	NO	NO	No Major Vessel Involvement	YES	NA	YES	Scalp	Other, specify	NA	17	NA	NA	NA	NA	NA	38	YES	NA	32	NA	25.0
sarc_tcga	TCGA-WK-A8XZ	TCGA-WK-A8XZ-01	56	Soft Tissue Sarcoma	Leiomyosarcoma	NO	Kidney	NA	2485	0	NA	36.2	1:Recurred/Progressed	NA	NA	NO	NA	4/24/14	NA	Leiomyosarcoma (LMS)	Conventional leiomyosarcoma	No	No	C49.4	8890/3	C49.4	YES	2007	NO	NO	Inferior vena cava	YES	NA	YES	NA	NA	NA	39	NA	NA	NA	NA	NA	47	YES	NA	9	NA	NA
sarc_tcga	TCGA-WK-A8Y0	TCGA-WK-A8Y0-01	49	Soft Tissue Sarcoma	Undifferentiated Pleomorphic Sarcoma/Malignant Fibrous Histiocytoma/High-Grade Spindle Cell Sarcoma	NO	Other	Lung	1358	0	NA	15.8	1:Recurred/Progressed	NA	NA	NO	NOT HISPANIC OR LATINO	5/29/14	0.8020	Undifferentiated Pleomorphic Sarcoma (UPS)	NA	No	No	C49.3	8805/3	C49.3	YES	2010	NO	NA	NA	YES	NA	YES	NA	Lung	NA	25	NA	NA	NA	NA	NA	30	YES	NA	10.2	NA	8.1
sarc_tcga	TCGA-WP-A9GB	TCGA-WP-A9GB-01	59	Soft Tissue Sarcoma	Leiomyosarcoma	NA	NA	NA	622	0	NA	7.03	1:Recurred/Progressed	NA	NA	NO	NOT HISPANIC OR LATINO	5/21/14	0.7200	Leiomyosarcoma (LMS)	Conventional leiomyosarcoma	No	No	C54.2	8890/3	C54.2	YES	2012	NO	NO	No Major Vessel Involvement	NA	NA	NA	NA	NA	NA	40	NA	NA	NA	NA	NA	100	YES	NA	29.5	NA	NA
sarc_tcga	TCGA-X2-A95T	TCGA-X2-A95T-01	49	Soft Tissue Sarcoma	Leiomyosarcoma	NO	Other	omentum	1598	0	NA	63.3	0:DiseaseFree	NA	NA	NO	NA	3/11/14	0.2423	Leiomyosarcoma (LMS)	Poorly differentiated or pleomorphic or epithelioid leiomyosarcoma	No	No	C55	8890/3	C55.9	YES	2009	NO	YES	No Major Vessel Involvement	NO	NA	NO	NA	NA	NA	20	NA	NA	NA	NA	NA	38	NO	3	7	4	4.1
sarc_tcga	TCGA-X6-A7W8	TCGA-X6-A7W8-01	89	Soft Tissue Sarcoma	Myxofibrosarcoma	NA	NA	NA	930	0	NA	4.8	1:Recurred/Progressed	1	NA	NO	NOT HISPANIC OR LATINO	1/22/14	0.5554	Myxofibrosarcoma	NA	No	No	C49.2	8811/3	C49.2	YES	2011	NO	NA	NA	NO	NA	NO	NA	NA	NA	40	NA	NA	NA	NA	NA	48	YES	9	17.5	10.5	8.0
sarc_tcga	TCGA-X6-A7WA	TCGA-X6-A7WA-01	90	Soft Tissue Sarcoma	Leiomyosarcoma	NA	NA	NA	527	0	NA	35.87	0:DiseaseFree	1	NA	NO	NOT HISPANIC OR LATINO	1/22/14	0.1057	Leiomyosarcoma (LMS)	Conventional leiomyosarcoma	No	No	C49.3	8890/3	C49.3	YES	2012	NO	NO	No Major Vessel Involvement	NO	NA	NO	NA	NA	NA	NA	NA	NA	NA	NA	NA	NA	NO	3.8	5	4.3	NA
sarc_tcga	TCGA-X6-A7WB	TCGA-X6-A7WB-01	58	Soft Tissue Sarcoma	Leiomyosarcoma	NA	NA	NA	806	0	NA	11.76	1:Recurred/Progressed	NA	NA	NO	NOT HISPANIC OR LATINO	1/22/14	0.8496	Leiomyosarcoma (LMS)	Conventional leiomyosarcoma	No	No	C55	8890/3	C55.9	YES	2011	NO	YES	No Major Vessel Involvement	NO	NA	NO	NA	NA	NA	NA	NA	NA	NA	NA	NA	NA	YES	8.1	10.1	9.5	7.8
sarc_tcga	TCGA-X6-A7WC	TCGA-X6-A7WC-01	74	Soft Tissue Sarcoma	Leiomyosarcoma	NA	NA	NA	728	0	NA	33.8	1:Recurred/Progressed	1	NA	NO	NOT HISPANIC OR LATINO	1/22/14	0.7064	Leiomyosarcoma (LMS)	Conventional leiomyosarcoma	No	No	C49.2	8890/3	C49.2	YES	2011	NO	NO	No Major Vessel Involvement	NO	NA	NO	NA	NA	NA	NA	NA	NA	NA	NA	NA	64	YES	6.7	11.1	11	7.9
sarc_tcga	TCGA-X6-A7WD	TCGA-X6-A7WD-01	63	Soft Tissue Sarcoma	Leiomyosarcoma	NA	NA	NA	273	0	NA	18.33	1:Recurred/Progressed	1	NA	NO	NOT HISPANIC OR LATINO	1/22/14	0.1592	Leiomyosarcoma (LMS)	Conventional leiomyosarcoma	No	No	C49.2	8890/3	C49.2	YES	2013	NO	NO	No Major Vessel Involvement	NO	NA	NO	NA	NA	NA	NA	NA	NA	NA	NA	NA	28	NO	3.8	8	6	3.9
sarc_tcga	TCGA-X6-A8C2	TCGA-X6-A8C2-01	56	Soft Tissue Sarcoma	Undifferentiated Pleomorphic Sarcoma/Malignant Fibrous Histiocytoma/High-Grade Spindle Cell Sarcoma	NA	NA	NA	406	0	NA	19.09	1:Recurred/Progressed	1	NA	NO	NOT HISPANIC OR LATINO	3/5/14	0.6317	Undifferentiated Pleomorphic Sarcoma (UPS)	NA	No	No	C49.2	8805/3	C49.2	YES	2012	NO	NA	NA	NO	NA	NO	NA	NA	NA	NA	NA	NA	NA	NA	NA	54	YES	3.1	5	3.5	2.2
sarc_tcga	TCGA-X6-A8C3	TCGA-X6-A8C3-01	59	Soft Tissue Sarcoma	Myxofibrosarcoma	NA	NA	NA	184	0	NA	19.15	0:DiseaseFree	1	NA	NO	NOT HISPANIC OR LATINO	3/5/14	0.3421	Myxofibrosarcoma	NA	No	No	C49.2	8811/3	C49.2	YES	2013	NO	NA	NA	NO	NA	NO	NA	NA	NA	50	NA	NA	NA	NA	NA	42	NO	2.6	4	3	2.6
sarc_tcga	TCGA-X6-A8C4	TCGA-X6-A8C4-01	70	Soft Tissue Sarcoma	Undifferentiated Pleomorphic Sarcoma/Malignant Fibrous Histiocytoma/High-Grade Spindle Cell Sarcoma	NA	NA	NA	149	0	NA	16.56	1:Recurred/Progressed	1	NA	NO	NOT HISPANIC OR LATINO	3/5/14	0.6857	Undifferentiated Pleomorphic Sarcoma (UPS)	NA	No	No	C49.2	8805/3	C49.2	YES	2013	NO	NA	NA	NO	NA	NO	NA	NA	NA	NA	NA	NA	NA	NA	NA	78	YES	6.5	21	15	7.9
sarc_tcga	TCGA-X6-A8C5	TCGA-X6-A8C5-01	63	Soft Tissue Sarcoma	Leiomyosarcoma	NA	NA	NA	898	0	NA	50.82	0:DiseaseFree	1	NA	NO	NOT HISPANIC OR LATINO	3/5/14	0.1765	Leiomyosarcoma (LMS)	Conventional leiomyosarcoma	No	No	C48.0	8890/3	C48.0	YES	2011	NO	NO	No Major Vessel Involvement	NO	NA	NO	NA	NA	NA	NA	NA	NA	NA	NA	NA	48	NO	10.4	15.3	12.8	11.0
sarc_tcga	TCGA-X6-A8C6	TCGA-X6-A8C6-01	55	Soft Tissue Sarcoma	Myxofibrosarcoma	NA	NA	NA	703	0	NA	32.03	1:Recurred/Progressed	1	NA	NO	NOT HISPANIC OR LATINO	3/5/14	0.4358	Myxofibrosarcoma	NA	No	Yes	C49.2	8811/3	C49.2	YES	2011	NO	NA	NA	NO	NA	NO	NA	NA	NA	NA	NA	NA	NA	NA	NA	68	YES	6.8	8.5	8.3	6.4
sarc_tcga	TCGA-X6-A8C7	TCGA-X6-A8C7-01	24	Soft Tissue Sarcoma	Synovial Sarcoma	NA	NA	NA	231	0	NA	29.43	0:DiseaseFree	1	NA	NO	NOT HISPANIC OR LATINO	3/5/14	0.0367	Synovial Sarcoma - Biphasic	NA	No	No	C49.2	9043/3	C49.2	YES	2013	NO	NA	NA	NO	NA	NO	NA	NA	NA	15	NA	NA	NA	NA	NA	8	NO	1.3	1.6	1.5	1.3
sarc_tcga	TCGA-X9-A971	TCGA-X9-A971-01	52	Soft Tissue Sarcoma	Leiomyosarcoma	NO	NA	NA	247	0	NA	10.91	1:Recurred/Progressed	NA	NA	NO	NOT HISPANIC OR LATINO	5/5/14	0.4306	Leiomyosarcoma (LMS)	Poorly differentiated or pleomorphic or epithelioid leiomyosarcoma	No	No	C49.10	8890/3	C49.1	YES	2013	NO	NO	No Major Vessel Involvement	NO	NA	NO	NA	NA	NA	6	No	NA	NA	No	NO	36	NO	2.5	3.8	3.4	NA
sarc_tcga	TCGA-X9-A973	TCGA-X9-A973-01	55	Soft Tissue Sarcoma	Undifferentiated Pleomorphic Sarcoma/Malignant Fibrous Histiocytoma/High-Grade Spindle Cell Sarcoma	NO	NA	NA	815	0	NA	3.91	1:Recurred/Progressed	NA	NA	NO	NOT HISPANIC OR LATINO	5/6/14	0.1868	Undifferentiated Pleomorphic Sarcoma (UPS)	NA	No	No	C48.0	8805/3	C48.0	YES	2011	NO	NA	NA	NO	NA	YES	NA	Lung	NA	7	NA	NA	NA	No	NA	28	YES	9	14.7	9	NA
sarc_tcga	TCGA-Z4-A8JB	TCGA-Z4-A8JB-01	24	Soft Tissue Sarcoma	Desmoid/Aggressive Fibromatosis	NA	NA	NA	164	0	NA	4.37	0:DiseaseFree	NA	NA	NO	NOT HISPANIC OR LATINO	11/13/14	0.0126	Desmoid Tumor	NA	No	No	C49.3	8821/1	C49.3	YES	2013	NO	NA	NA	NA	NA	NA	NA	NA	NA	NA	NA	NA	NA	NA	NA	8	NO	3.8	9	5.8	NA
sarc_tcga	TCGA-Z4-A9VC	TCGA-Z4-A9VC-01	37	Soft Tissue Sarcoma	Dedifferentiated Liposarcoma	NA	NA	NA	127	0	NA	13.37	0:DiseaseFree	NA	NA	NO	NOT HISPANIC OR LATINO	11/13/14	0.0001	Dedifferentiated liposarcoma	NA	No	No	C49.2	8858/3	C49.2	YES	2013	NO	NA	NA	NA	NA	NA	NA	NA	NA	26	NA	NA	NA	NA	NA	35	NO	6	15	12	NA
sarc_tcga	TCGA-Z4-AAPF	TCGA-Z4-AAPF-01	35	Soft Tissue Sarcoma	Synovial Sarcoma	NA	NA	NA	219	0	NA	15.93	0:DiseaseFree	NA	NA	NO	NOT HISPANIC OR LATINO	11/13/14	0.3778	Sarcoma; synovial; poorly differentiated	NA	No	No	C49.10	9040/3	C49.1	YES	2013	NO	NA	NA	NA	NA	NA	NA	NA	NA	7	NA	NA	NA	NA	NA	18	NO	1	2	1	NA
sarc_tcga	TCGA-Z4-AAPG	TCGA-Z4-AAPG-01	64	Soft Tissue Sarcoma	Undifferentiated Pleomorphic Sarcoma/Malignant Fibrous Histiocytoma/High-Grade Spindle Cell Sarcoma	NA	NA	NA	220	0	NA	15.97	0:DiseaseFree	NA	NA	NO	NOT HISPANIC OR LATINO	11/13/14	0.6458	Undifferentiated Pleomorphic Sarcoma (UPS)	NA	No	No	C48.0	8805/3	C48.0	YES	2013	NO	NA	NA	NA	NA	NA	NA	NA	NA	21	NA	NA	NA	NA	NA	48	NO	7	10	10	NA
[truncated: 46 more columns]
