# Supplementary material for: Identification and Validation of a Novel Pyroptosis-Related Gene Signature for Prognosis Prediction in Soft Tissue Sarcoma
Source: Front Genet. 2021 Dec 1;12:773373. doi: 10.3389/fgene.2021.773373 (PMC8671884; doi:10.3389/fgene.2021.773373)
Supplement: Supplementary file 5 [file DataSheet1.ZIP › Raw data and code/2.Clinical data-GEO-GSE30929.xlsx]

## Sheet: Sheet1
!Sample_title	!Sample_geo_accession	!Sample_status	!Sample_submission_date	!Sample_last_update_date	!Sample_type	!Sample_channel_count	!Sample_source_name_ch1	!Sample_organism_ch1	!Sample_characteristics_ch1	!Sample_characteristics_ch1	!Sample_characteristics_ch1	!Sample_characteristics_ch1	!Sample_characteristics_ch1	!Sample_characteristics_ch1	!Sample_treatment_protocol_ch1	!Sample_growth_protocol_ch1	!Sample_molecule_ch1	!Sample_extract_protocol_ch1	!Sample_label_ch1	!Sample_label_protocol_ch1	!Sample_taxid_ch1	!Sample_hyb_protocol	!Sample_scan_protocol	!Sample_description	!Sample_description	!Sample_description	!Sample_data_processing	!Sample_platform_id	!Sample_contact_name	!Sample_contact_email	!Sample_contact_department	!Sample_contact_institute	!Sample_contact_address	!Sample_contact_city	!Sample_contact_state	!Sample_contact_zip/postal_code	!Sample_contact_country	!Sample_supplementary_file	!Sample_data_row_count	!Sample_relation
Sarcoma tumor DD0728	GSM766533	Public on Sep 02 2011	Jul 25 2011	Sep 03 2011	RNA	1	liposarcoma, dedifferentiated	Homo sapiens	tissue: primary liposarcoma	subtype: dedifferentiated	sample id: DD0728	trainingtest: Training	drfs: FALSE	tt.drfs: 32.95	None.	None.	total RNA	Total RNA was extracted from macro-dissected cryomolds and homogenized in QIAzol lysis reagent.	Biotin	Per manufacturer's instructions.	9606	Per manufacturer's instructions.	Fluorescence was measured by confocal scanner (Agilent, Palo Alto, CA).	Soft-tissue sarcoma		Re-analysis of GSM528276	Signal intensity was generated with Affymetrix Microarray Suite v5 software, and expression was estimated with robust multi-array average (RMA).	GPL96	Brian,,Denton	dentonb@mskcc.org	Epidemiology and Biostatistics	Memorial Sloan-Kettering Cancer Center	307 E. 63rd Street	New York	NY	10065	USA	ftp://ftp.ncbi.nlm.nih.gov/geo/samples/GSM766nnn/GSM766533/suppl/GSM766533.CEL.gz	22283	Reanalysis of: GSM528276
Sarcoma tumor DD103	GSM766534	Public on Sep 02 2011	Jul 25 2011	Sep 03 2011	RNA	1	liposarcoma, dedifferentiated	Homo sapiens	tissue: primary liposarcoma	subtype: dedifferentiated	sample id: DD103	trainingtest: Test	drfs: FALSE	tt.drfs: 73.89	None.	None.	total RNA	Total RNA was extracted from macro-dissected cryomolds and homogenized in QIAzol lysis reagent.	Biotin	Per manufacturer's instructions.	9606	Per manufacturer's instructions.	Fluorescence was measured by confocal scanner (Agilent, Palo Alto, CA).	Soft-tissue sarcoma		Re-analysis of GSM528277	Signal intensity was generated with Affymetrix Microarray Suite v5 software, and expression was estimated with robust multi-array average (RMA).	GPL96	Brian,,Denton	dentonb@mskcc.org	Epidemiology and Biostatistics	Memorial Sloan-Kettering Cancer Center	307 E. 63rd Street	New York	NY	10065	USA	ftp://ftp.ncbi.nlm.nih.gov/geo/samples/GSM766nnn/GSM766534/suppl/GSM766534.CEL.gz	22283	Reanalysis of: GSM528277
Sarcoma tumor DD112	GSM766535	Public on Sep 02 2011	Jul 25 2011	Sep 03 2011	RNA	1	liposarcoma, dedifferentiated	Homo sapiens	tissue: primary liposarcoma	subtype: dedifferentiated	sample id: DD112	trainingtest: Training	drfs: TRUE	tt.drfs: 4.24	None.	None.	total RNA	Total RNA was extracted from macro-dissected cryomolds and homogenized in QIAzol lysis reagent.	Biotin	Per manufacturer's instructions.	9606	Per manufacturer's instructions.	Fluorescence was measured by confocal scanner (Agilent, Palo Alto, CA).	Soft-tissue sarcoma		Re-analysis of GSM528278	Signal intensity was generated with Affymetrix Microarray Suite v5 software, and expression was estimated with robust multi-array average (RMA).	GPL96	Brian,,Denton	dentonb@mskcc.org	Epidemiology and Biostatistics	Memorial Sloan-Kettering Cancer Center	307 E. 63rd Street	New York	NY	10065	USA	ftp://ftp.ncbi.nlm.nih.gov/geo/samples/GSM766nnn/GSM766535/suppl/GSM766535.CEL.gz	22283	Reanalysis of: GSM528278
Sarcoma tumor DD172	GSM766536	Public on Sep 02 2011	Jul 25 2011	Sep 03 2011	RNA	1	liposarcoma, dedifferentiated	Homo sapiens	tissue: primary liposarcoma	subtype: dedifferentiated	sample id: DD172	trainingtest: Training	drfs: TRUE	tt.drfs: 3.88	None.	None.	total RNA	Total RNA was extracted from macro-dissected cryomolds and homogenized in QIAzol lysis reagent.	Biotin	Per manufacturer's instructions.	9606	Per manufacturer's instructions.	Fluorescence was measured by confocal scanner (Agilent, Palo Alto, CA).	Soft-tissue sarcoma		Re-analysis of GSM528280	Signal intensity was generated with Affymetrix Microarray Suite v5 software, and expression was estimated with robust multi-array average (RMA).	GPL96	Brian,,Denton	dentonb@mskcc.org	Epidemiology and Biostatistics	Memorial Sloan-Kettering Cancer Center	307 E. 63rd Street	New York	NY	10065	USA	ftp://ftp.ncbi.nlm.nih.gov/geo/samples/GSM766nnn/GSM766536/suppl/GSM766536.CEL.gz	22283	Reanalysis of: GSM528280
Sarcoma tumor DD176	GSM766537	Public on Sep 02 2011	Jul 25 2011	Sep 03 2011	RNA	1	liposarcoma, dedifferentiated	Homo sapiens	tissue: primary liposarcoma	subtype: dedifferentiated	sample id: DD176	trainingtest: Training	drfs: FALSE	tt.drfs: 54.70	None.	None.	total RNA	Total RNA was extracted from macro-dissected cryomolds and homogenized in QIAzol lysis reagent.	Biotin	Per manufacturer's instructions.	9606	Per manufacturer's instructions.	Fluorescence was measured by confocal scanner (Agilent, Palo Alto, CA).	Soft-tissue sarcoma			Signal intensity was generated with Affymetrix Microarray Suite v5 software, and expression was estimated with robust multi-array average (RMA).	GPL96	Brian,,Denton	dentonb@mskcc.org	Epidemiology and Biostatistics	Memorial Sloan-Kettering Cancer Center	307 E. 63rd Street	New York	NY	10065	USA	ftp://ftp.ncbi.nlm.nih.gov/geo/samples/GSM766nnn/GSM766537/suppl/GSM766537.CEL.gz	22283
Sarcoma tumor DD188	GSM766538	Public on Sep 02 2011	Jul 25 2011	Sep 03 2011	RNA	1	liposarcoma, dedifferentiated	Homo sapiens	tissue: primary liposarcoma	subtype: dedifferentiated	sample id: DD188	trainingtest: Training	drfs: FALSE	tt.drfs: 58.97	None.	None.	total RNA	Total RNA was extracted from macro-dissected cryomolds and homogenized in QIAzol lysis reagent.	Biotin	Per manufacturer's instructions.	9606	Per manufacturer's instructions.	Fluorescence was measured by confocal scanner (Agilent, Palo Alto, CA).	Soft-tissue sarcoma			Signal intensity was generated with Affymetrix Microarray Suite v5 software, and expression was estimated with robust multi-array average (RMA).	GPL96	Brian,,Denton	dentonb@mskcc.org	Epidemiology and Biostatistics	Memorial Sloan-Kettering Cancer Center	307 E. 63rd Street	New York	NY	10065	USA	ftp://ftp.ncbi.nlm.nih.gov/geo/samples/GSM766nnn/GSM766538/suppl/GSM766538.CEL.gz	22283
Sarcoma tumor DD216	GSM766539	Public on Sep 02 2011	Jul 25 2011	Sep 03 2011	RNA	1	liposarcoma, dedifferentiated	Homo sapiens	tissue: primary liposarcoma	subtype: dedifferentiated	sample id: DD216	trainingtest: Test	drfs: TRUE	tt.drfs: 5.88	None.	None.	total RNA	Total RNA was extracted from macro-dissected cryomolds and homogenized in QIAzol lysis reagent.	Biotin	Per manufacturer's instructions.	9606	Per manufacturer's instructions.	Fluorescence was measured by confocal scanner (Agilent, Palo Alto, CA).	Soft-tissue sarcoma		Re-analysis of GSM528283	Signal intensity was generated with Affymetrix Microarray Suite v5 software, and expression was estimated with robust multi-array average (RMA).	GPL96	Brian,,Denton	dentonb@mskcc.org	Epidemiology and Biostatistics	Memorial Sloan-Kettering Cancer Center	307 E. 63rd Street	New York	NY	10065	USA	ftp://ftp.ncbi.nlm.nih.gov/geo/samples/GSM766nnn/GSM766539/suppl/GSM766539.CEL.gz	22283	Reanalysis of: GSM528283
Sarcoma tumor DD226	GSM766540	Public on Sep 02 2011	Jul 25 2011	Sep 03 2011	RNA	1	liposarcoma, dedifferentiated	Homo sapiens	tissue: primary liposarcoma	subtype: dedifferentiated	sample id: DD226	trainingtest: Training	drfs: TRUE	tt.drfs: 33.94	None.	None.	total RNA	Total RNA was extracted from macro-dissected cryomolds and homogenized in QIAzol lysis reagent.	Biotin	Per manufacturer's instructions.	9606	Per manufacturer's instructions.	Fluorescence was measured by confocal scanner (Agilent, Palo Alto, CA).	Soft-tissue sarcoma			Signal intensity was generated with Affymetrix Microarray Suite v5 software, and expression was estimated with robust multi-array average (RMA).	GPL96	Brian,,Denton	dentonb@mskcc.org	Epidemiology and Biostatistics	Memorial Sloan-Kettering Cancer Center	307 E. 63rd Street	New York	NY	10065	USA	ftp://ftp.ncbi.nlm.nih.gov/geo/samples/GSM766nnn/GSM766540/suppl/GSM766540.CEL.gz	22283
Sarcoma tumor DD330	GSM766541	Public on Sep 02 2011	Jul 25 2011	Sep 03 2011	RNA	1	liposarcoma, dedifferentiated	Homo sapiens	tissue: primary liposarcoma	subtype: dedifferentiated	sample id: DD330	trainingtest: Training	drfs: FALSE	tt.drfs: 120.77	None.	None.	total RNA	Total RNA was extracted from macro-dissected cryomolds and homogenized in QIAzol lysis reagent.	Biotin	Per manufacturer's instructions.	9606	Per manufacturer's instructions.	Fluorescence was measured by confocal scanner (Agilent, Palo Alto, CA).	Soft-tissue sarcoma			Signal intensity was generated with Affymetrix Microarray Suite v5 software, and expression was estimated with robust multi-array average (RMA).	GPL96	Brian,,Denton	dentonb@mskcc.org	Epidemiology and Biostatistics	Memorial Sloan-Kettering Cancer Center	307 E. 63rd Street	New York	NY	10065	USA	ftp://ftp.ncbi.nlm.nih.gov/geo/samples/GSM766nnn/GSM766541/suppl/GSM766541.CEL.gz	22283
Sarcoma tumor DD344	GSM766542	Public on Sep 02 2011	Jul 25 2011	Sep 03 2011	RNA	1	liposarcoma, dedifferentiated	Homo sapiens	tissue: primary liposarcoma	subtype: dedifferentiated	sample id: DD344	trainingtest: Training	drfs: TRUE	tt.drfs: 16.82	None.	None.	total RNA	Total RNA was extracted from macro-dissected cryomolds and homogenized in QIAzol lysis reagent.	Biotin	Per manufacturer's instructions.	9606	Per manufacturer's instructions.	Fluorescence was measured by confocal scanner (Agilent, Palo Alto, CA).	Soft-tissue sarcoma		Re-analysis of GSM528287	Signal intensity was generated with Affymetrix Microarray Suite v5 software, and expression was estimated with robust multi-array average (RMA).	GPL96	Brian,,Denton	dentonb@mskcc.org	Epidemiology and Biostatistics	Memorial Sloan-Kettering Cancer Center	307 E. 63rd Street	New York	NY	10065	USA	ftp://ftp.ncbi.nlm.nih.gov/geo/samples/GSM766nnn/GSM766542/suppl/GSM766542.CEL.gz	22283	Reanalysis of: GSM528287
Sarcoma tumor DD382	GSM766543	Public on Sep 02 2011	Jul 25 2011	Sep 03 2011	RNA	1	liposarcoma, dedifferentiated	Homo sapiens	tissue: primary liposarcoma	subtype: dedifferentiated	sample id: DD382	trainingtest: Training	drfs: TRUE	tt.drfs: 2.50	None.	None.	total RNA	Total RNA was extracted from macro-dissected cryomolds and homogenized in QIAzol lysis reagent.	Biotin	Per manufacturer's instructions.	9606	Per manufacturer's instructions.	Fluorescence was measured by confocal scanner (Agilent, Palo Alto, CA).	Soft-tissue sarcoma			Signal intensity was generated with Affymetrix Microarray Suite v5 software, and expression was estimated with robust multi-array average (RMA).	GPL96	Brian,,Denton	dentonb@mskcc.org	Epidemiology and Biostatistics	Memorial Sloan-Kettering Cancer Center	307 E. 63rd Street	New York	NY	10065	USA	ftp://ftp.ncbi.nlm.nih.gov/geo/samples/GSM766nnn/GSM766543/suppl/GSM766543.CEL.gz	22283
Sarcoma tumor DD391	GSM766544	Public on Sep 02 2011	Jul 25 2011	Sep 03 2011	RNA	1	liposarcoma, dedifferentiated	Homo sapiens	tissue: primary liposarcoma	subtype: dedifferentiated	sample id: DD391	trainingtest: Test	drfs: FALSE	tt.drfs: 52.07	None.	None.	total RNA	Total RNA was extracted from macro-dissected cryomolds and homogenized in QIAzol lysis reagent.	Biotin	Per manufacturer's instructions.	9606	Per manufacturer's instructions.	Fluorescence was measured by confocal scanner (Agilent, Palo Alto, CA).	Soft-tissue sarcoma			Signal intensity was generated with Affymetrix Microarray Suite v5 software, and expression was estimated with robust multi-array average (RMA).	GPL96	Brian,,Denton	dentonb@mskcc.org	Epidemiology and Biostatistics	Memorial Sloan-Kettering Cancer Center	307 E. 63rd Street	New York	NY	10065	USA	ftp://ftp.ncbi.nlm.nih.gov/geo/samples/GSM766nnn/GSM766544/suppl/GSM766544.CEL.gz	22283
Sarcoma tumor DD442	GSM766545	Public on Sep 02 2011	Jul 25 2011	Sep 03 2011	RNA	1	liposarcoma, dedifferentiated	Homo sapiens	tissue: primary liposarcoma	subtype: dedifferentiated	sample id: DD442	trainingtest: Training	drfs: FALSE	tt.drfs: 39.98	None.	None.	total RNA	Total RNA was extracted from macro-dissected cryomolds and homogenized in QIAzol lysis reagent.	Biotin	Per manufacturer's instructions.	9606	Per manufacturer's instructions.	Fluorescence was measured by confocal scanner (Agilent, Palo Alto, CA).	Soft-tissue sarcoma		Re-analysis of GSM528292	Signal intensity was generated with Affymetrix Microarray Suite v5 software, and expression was estimated with robust multi-array average (RMA).	GPL96	Brian,,Denton	dentonb@mskcc.org	Epidemiology and Biostatistics	Memorial Sloan-Kettering Cancer Center	307 E. 63rd Street	New York	NY	10065	USA	ftp://ftp.ncbi.nlm.nih.gov/geo/samples/GSM766nnn/GSM766545/suppl/GSM766545.CEL.gz	22283	Reanalysis of: GSM528292
Sarcoma tumor DD454	GSM766546	Public on Sep 02 2011	Jul 25 2011	Sep 03 2011	RNA	1	liposarcoma, dedifferentiated	Homo sapiens	tissue: primary liposarcoma	subtype: dedifferentiated	sample id: DD454	trainingtest: Test	drfs: FALSE	tt.drfs: 42.32	None.	None.	total RNA	Total RNA was extracted from macro-dissected cryomolds and homogenized in QIAzol lysis reagent.	Biotin	Per manufacturer's instructions.	9606	Per manufacturer's instructions.	Fluorescence was measured by confocal scanner (Agilent, Palo Alto, CA).	Soft-tissue sarcoma		Re-analysis of GSM528293	Signal intensity was generated with Affymetrix Microarray Suite v5 software, and expression was estimated with robust multi-array average (RMA).	GPL96	Brian,,Denton	dentonb@mskcc.org	Epidemiology and Biostatistics	Memorial Sloan-Kettering Cancer Center	307 E. 63rd Street	New York	NY	10065	USA	ftp://ftp.ncbi.nlm.nih.gov/geo/samples/GSM766nnn/GSM766546/suppl/GSM766546.CEL.gz	22283	Reanalysis of: GSM528293
Sarcoma tumor DD456	GSM766547	Public on Sep 02 2011	Jul 25 2011	Sep 03 2011	RNA	1	liposarcoma, dedifferentiated	Homo sapiens	tissue: primary liposarcoma	subtype: dedifferentiated	sample id: DD456	trainingtest: Training	drfs: FALSE	tt.drfs: 57.17	None.	None.	total RNA	Total RNA was extracted from macro-dissected cryomolds and homogenized in QIAzol lysis reagent.	Biotin	Per manufacturer's instructions.	9606	Per manufacturer's instructions.	Fluorescence was measured by confocal scanner (Agilent, Palo Alto, CA).	Soft-tissue sarcoma			Signal intensity was generated with Affymetrix Microarray Suite v5 software, and expression was estimated with robust multi-array average (RMA).	GPL96	Brian,,Denton	dentonb@mskcc.org	Epidemiology and Biostatistics	Memorial Sloan-Kettering Cancer Center	307 E. 63rd Street	New York	NY	10065	USA	ftp://ftp.ncbi.nlm.nih.gov/geo/samples/GSM766nnn/GSM766547/suppl/GSM766547.CEL.gz	22283
Sarcoma tumor DD474	GSM766548	Public on Sep 02 2011	Jul 25 2011	Sep 03 2011	RNA	1	liposarcoma, dedifferentiated	Homo sapiens	tissue: primary liposarcoma	subtype: dedifferentiated	sample id: DD474	trainingtest: Training	drfs: FALSE	tt.drfs: 72.74	None.	None.	total RNA	Total RNA was extracted from macro-dissected cryomolds and homogenized in QIAzol lysis reagent.	Biotin	Per manufacturer's instructions.	9606	Per manufacturer's instructions.	Fluorescence was measured by confocal scanner (Agilent, Palo Alto, CA).	Soft-tissue sarcoma		Re-analysis of GSM528296	Signal intensity was generated with Affymetrix Microarray Suite v5 software, and expression was estimated with robust multi-array average (RMA).	GPL96	Brian,,Denton	dentonb@mskcc.org	Epidemiology and Biostatistics	Memorial Sloan-Kettering Cancer Center	307 E. 63rd Street	New York	NY	10065	USA	ftp://ftp.ncbi.nlm.nih.gov/geo/samples/GSM766nnn/GSM766548/suppl/GSM766548.CEL.gz	22283	Reanalysis of: GSM528296
Sarcoma tumor DD506	GSM766549	Public on Sep 02 2011	Jul 25 2011	Sep 03 2011	RNA	1	liposarcoma, dedifferentiated	Homo sapiens	tissue: primary liposarcoma	subtype: dedifferentiated	sample id: DD506	trainingtest: Test	drfs: TRUE	tt.drfs: 3.29	None.	None.	total RNA	Total RNA was extracted from macro-dissected cryomolds and homogenized in QIAzol lysis reagent.	Biotin	Per manufacturer's instructions.	9606	Per manufacturer's instructions.	Fluorescence was measured by confocal scanner (Agilent, Palo Alto, CA).	Soft-tissue sarcoma		Re-analysis of GSM528298	Signal intensity was generated with Affymetrix Microarray Suite v5 software, and expression was estimated with robust multi-array average (RMA).	GPL96	Brian,,Denton	dentonb@mskcc.org	Epidemiology and Biostatistics	Memorial Sloan-Kettering Cancer Center	307 E. 63rd Street	New York	NY	10065	USA	ftp://ftp.ncbi.nlm.nih.gov/geo/samples/GSM766nnn/GSM766549/suppl/GSM766549.CEL.gz	22283	Reanalysis of: GSM528298
Sarcoma tumor DD513	GSM766550	Public on Sep 02 2011	Jul 25 2011	Sep 03 2011	RNA	1	liposarcoma, dedifferentiated	Homo sapiens	tissue: primary liposarcoma	subtype: dedifferentiated	sample id: DD513	trainingtest: Training	drfs: TRUE	tt.drfs: 1.94	None.	None.	total RNA	Total RNA was extracted from macro-dissected cryomolds and homogenized in QIAzol lysis reagent.	Biotin	Per manufacturer's instructions.	9606	Per manufacturer's instructions.	Fluorescence was measured by confocal scanner (Agilent, Palo Alto, CA).	Soft-tissue sarcoma		Re-analysis of GSM528299	Signal intensity was generated with Affymetrix Microarray Suite v5 software, and expression was estimated with robust multi-array average (RMA).	GPL96	Brian,,Denton	dentonb@mskcc.org	Epidemiology and Biostatistics	Memorial Sloan-Kettering Cancer Center	307 E. 63rd Street	New York	NY	10065	USA	ftp://ftp.ncbi.nlm.nih.gov/geo/samples/GSM766nnn/GSM766550/suppl/GSM766550.CEL.gz	22283	Reanalysis of: GSM528299
Sarcoma tumor DD595	GSM766551	Public on Sep 02 2011	Jul 25 2011	Sep 03 2011	RNA	1	liposarcoma, dedifferentiated	Homo sapiens	tissue: primary liposarcoma	subtype: dedifferentiated	sample id: DD595	trainingtest: Test	drfs: FALSE	tt.drfs: 37.78	None.	None.	total RNA	Total RNA was extracted from macro-dissected cryomolds and homogenized in QIAzol lysis reagent.	Biotin	Per manufacturer's instructions.	9606	Per manufacturer's instructions.	Fluorescence was measured by confocal scanner (Agilent, Palo Alto, CA).	Soft-tissue sarcoma		Re-analysis of GSM528300	Signal intensity was generated with Affymetrix Microarray Suite v5 software, and expression was estimated with robust multi-array average (RMA).	GPL96	Brian,,Denton	dentonb@mskcc.org	Epidemiology and Biostatistics	Memorial Sloan-Kettering Cancer Center	307 E. 63rd Street	New York	NY	10065	USA	ftp://ftp.ncbi.nlm.nih.gov/geo/samples/GSM766nnn/GSM766551/suppl/GSM766551.CEL.gz	22283	Reanalysis of: GSM528300
Sarcoma tumor DD597	GSM766552	Public on Sep 02 2011	Jul 25 2011	Sep 03 2011	RNA	1	liposarcoma, dedifferentiated	Homo sapiens	tissue: primary liposarcoma	subtype: dedifferentiated	sample id: DD597	trainingtest: Test	drfs: TRUE	tt.drfs: 9.30	None.	None.	total RNA	Total RNA was extracted from macro-dissected cryomolds and homogenized in QIAzol lysis reagent.	Biotin	Per manufacturer's instructions.	9606	Per manufacturer's instructions.	Fluorescence was measured by confocal scanner (Agilent, Palo Alto, CA).	Soft-tissue sarcoma			Signal intensity was generated with Affymetrix Microarray Suite v5 software, and expression was estimated with robust multi-array average (RMA).	GPL96	Brian,,Denton	dentonb@mskcc.org	Epidemiology and Biostatistics	Memorial Sloan-Kettering Cancer Center	307 E. 63rd Street	New York	NY	10065	USA	ftp://ftp.ncbi.nlm.nih.gov/geo/samples/GSM766nnn/GSM766552/suppl/GSM766552.CEL.gz	22283
Sarcoma tumor DD610	GSM766553	Public on Sep 02 2011	Jul 25 2011	Sep 03 2011	RNA	1	liposarcoma, dedifferentiated	Homo sapiens	tissue: primary liposarcoma	subtype: dedifferentiated	sample id: DD610	trainingtest: Training	drfs: TRUE	tt.drfs: 23.82	None.	None.	total RNA	Total RNA was extracted from macro-dissected cryomolds and homogenized in QIAzol lysis reagent.	Biotin	Per manufacturer's instructions.	9606	Per manufacturer's instructions.	Fluorescence was measured by confocal scanner (Agilent, Palo Alto, CA).	Soft-tissue sarcoma		Re-analysis of GSM528305	Signal intensity was generated with Affymetrix Microarray Suite v5 software, and expression was estimated with robust multi-array average (RMA).	GPL96	Brian,,Denton	dentonb@mskcc.org	Epidemiology and Biostatistics	Memorial Sloan-Kettering Cancer Center	307 E. 63rd Street	New York	NY	10065	USA	ftp://ftp.ncbi.nlm.nih.gov/geo/samples/GSM766nnn/GSM766553/suppl/GSM766553.CEL.gz	22283	Reanalysis of: GSM528305
Sarcoma tumor DD611	GSM766554	Public on Sep 02 2011	Jul 25 2011	Sep 03 2011	RNA	1	liposarcoma, dedifferentiated	Homo sapiens	tissue: primary liposarcoma	subtype: dedifferentiated	sample id: DD611	trainingtest: Training	drfs: TRUE	tt.drfs: 2.79	None.	None.	total RNA	Total RNA was extracted from macro-dissected cryomolds and homogenized in QIAzol lysis reagent.	Biotin	Per manufacturer's instructions.	9606	Per manufacturer's instructions.	Fluorescence was measured by confocal scanner (Agilent, Palo Alto, CA).	Soft-tissue sarcoma		Re-analysis of GSM528306	Signal intensity was generated with Affymetrix Microarray Suite v5 software, and expression was estimated with robust multi-array average (RMA).	GPL96	Brian,,Denton	dentonb@mskcc.org	Epidemiology and Biostatistics	Memorial Sloan-Kettering Cancer Center	307 E. 63rd Street	New York	NY	10065	USA	ftp://ftp.ncbi.nlm.nih.gov/geo/samples/GSM766nnn/GSM766554/suppl/GSM766554.CEL.gz	22283	Reanalysis of: GSM528306
Sarcoma tumor DD6213	GSM766555	Public on Sep 02 2011	Jul 25 2011	Sep 03 2011	RNA	1	liposarcoma, dedifferentiated	Homo sapiens	tissue: primary liposarcoma	subtype: dedifferentiated	sample id: DD6213	trainingtest: Training	drfs: TRUE	tt.drfs: 7.89	None.	None.	total RNA	Total RNA was extracted from macro-dissected cryomolds and homogenized in QIAzol lysis reagent.	Biotin	Per manufacturer's instructions.	9606	Per manufacturer's instructions.	Fluorescence was measured by confocal scanner (Agilent, Palo Alto, CA).	Soft-tissue sarcoma		Re-analysis of GSM528313	Signal intensity was generated with Affymetrix Microarray Suite v5 software, and expression was estimated with robust multi-array average (RMA).	GPL96	Brian,,Denton	dentonb@mskcc.org	Epidemiology and Biostatistics	Memorial Sloan-Kettering Cancer Center	307 E. 63rd Street	New York	NY	10065	USA	ftp://ftp.ncbi.nlm.nih.gov/geo/samples/GSM766nnn/GSM766555/suppl/GSM766555.CEL.gz	22283	Reanalysis of: GSM528313
Sarcoma tumor DD639	GSM766556	Public on Sep 02 2011	Jul 25 2011	Sep 03 2011	RNA	1	liposarcoma, dedifferentiated	Homo sapiens	tissue: primary liposarcoma	subtype: dedifferentiated	sample id: DD639	trainingtest: Training	drfs: TRUE	tt.drfs: 29.80	None.	None.	total RNA	Total RNA was extracted from macro-dissected cryomolds and homogenized in QIAzol lysis reagent.	Biotin	Per manufacturer's instructions.	9606	Per manufacturer's instructions.	Fluorescence was measured by confocal scanner (Agilent, Palo Alto, CA).	Soft-tissue sarcoma		Re-analysis of GSM528315	Signal intensity was generated with Affymetrix Microarray Suite v5 software, and expression was estimated with robust multi-array average (RMA).	GPL96	Brian,,Denton	dentonb@mskcc.org	Epidemiology and Biostatistics	Memorial Sloan-Kettering Cancer Center	307 E. 63rd Street	New York	NY	10065	USA	ftp://ftp.ncbi.nlm.nih.gov/geo/samples/GSM766nnn/GSM766556/suppl/GSM766556.CEL.gz	22283	Reanalysis of: GSM528315
Sarcoma tumor DD668	GSM766557	Public on Sep 02 2011	Jul 25 2011	Sep 03 2011	RNA	1	liposarcoma, dedifferentiated	Homo sapiens	tissue: primary liposarcoma	subtype: dedifferentiated	sample id: DD668	trainingtest: Training	drfs: TRUE	tt.drfs: 8.31	None.	None.	total RNA	Total RNA was extracted from macro-dissected cryomolds and homogenized in QIAzol lysis reagent.	Biotin	Per manufacturer's instructions.	9606	Per manufacturer's instructions.	Fluorescence was measured by confocal scanner (Agilent, Palo Alto, CA).	Soft-tissue sarcoma		Re-analysis of GSM528317	Signal intensity was generated with Affymetrix Microarray Suite v5 software, and expression was estimated with robust multi-array average (RMA).	GPL96	Brian,,Denton	dentonb@mskcc.org	Epidemiology and Biostatistics	Memorial Sloan-Kettering Cancer Center	307 E. 63rd Street	New York	NY	10065	USA	ftp://ftp.ncbi.nlm.nih.gov/geo/samples/GSM766nnn/GSM766557/suppl/GSM766557.CEL.gz	22283	Reanalysis of: GSM528317
Sarcoma tumor DD670	GSM766558	Public on Sep 02 2011	Jul 25 2011	Sep 03 2011	RNA	1	liposarcoma, dedifferentiated	Homo sapiens	tissue: primary liposarcoma	subtype: dedifferentiated	sample id: DD670	trainingtest: Training	drfs: FALSE	tt.drfs: 52.01	None.	None.	total RNA	Total RNA was extracted from macro-dissected cryomolds and homogenized in QIAzol lysis reagent.	Biotin	Per manufacturer's instructions.	9606	Per manufacturer's instructions.	Fluorescence was measured by confocal scanner (Agilent, Palo Alto, CA).	Soft-tissue sarcoma		Re-analysis of GSM528318	Signal intensity was generated with Affymetrix Microarray Suite v5 software, and expression was estimated with robust multi-array average (RMA).	GPL96	Brian,,Denton	dentonb@mskcc.org	Epidemiology and Biostatistics	Memorial Sloan-Kettering Cancer Center	307 E. 63rd Street	New York	NY	10065	USA	ftp://ftp.ncbi.nlm.nih.gov/geo/samples/GSM766nnn/GSM766558/suppl/GSM766558.CEL.gz	22283	Reanalysis of: GSM528318
Sarcoma tumor DD672	GSM766559	Public on Sep 02 2011	Jul 25 2011	Sep 03 2011	RNA	1	liposarcoma, dedifferentiated	Homo sapiens	tissue: primary liposarcoma	subtype: dedifferentiated	sample id: DD672	trainingtest: Training	drfs: TRUE	tt.drfs: 41.13	None.	None.	total RNA	Total RNA was extracted from macro-dissected cryomolds and homogenized in QIAzol lysis reagent.	Biotin	Per manufacturer's instructions.	9606	Per manufacturer's instructions.	Fluorescence was measured by confocal scanner (Agilent, Palo Alto, CA).	Soft-tissue sarcoma		Re-analysis of GSM528319	Signal intensity was generated with Affymetrix Microarray Suite v5 software, and expression was estimated with robust multi-array average (RMA).	GPL96	Brian,,Denton	dentonb@mskcc.org	Epidemiology and Biostatistics	Memorial Sloan-Kettering Cancer Center	307 E. 63rd Street	New York	NY	10065	USA	ftp://ftp.ncbi.nlm.nih.gov/geo/samples/GSM766nnn/GSM766559/suppl/GSM766559.CEL.gz	22283	Reanalysis of: GSM528319
Sarcoma tumor DD69	GSM766560	Public on Sep 02 2011	Jul 25 2011	Sep 03 2011	RNA	1	liposarcoma, dedifferentiated	Homo sapiens	tissue: primary liposarcoma	subtype: dedifferentiated	sample id: DD69	trainingtest: Training	drfs: FALSE	tt.drfs: 61.27	None.	None.	total RNA	Total RNA was extracted from macro-dissected cryomolds and homogenized in QIAzol lysis reagent.	Biotin	Per manufacturer's instructions.	9606	Per manufacturer's instructions.	Fluorescence was measured by confocal scanner (Agilent, Palo Alto, CA).	Soft-tissue sarcoma			Signal intensity was generated with Affymetrix Microarray Suite v5 software, and expression was estimated with robust multi-array average (RMA).	GPL96	Brian,,Denton	dentonb@mskcc.org	Epidemiology and Biostatistics	Memorial Sloan-Kettering Cancer Center	307 E. 63rd Street	New York	NY	10065	USA	ftp://ftp.ncbi.nlm.nih.gov/geo/samples/GSM766nnn/GSM766560/suppl/GSM766560.CEL.gz	22283
Sarcoma tumor DD712	GSM766561	Public on Sep 02 2011	Jul 25 2011	Sep 03 2011	RNA	1	liposarcoma, dedifferentiated	Homo sapiens	tissue: primary liposarcoma	subtype: dedifferentiated	sample id: DD712	trainingtest: Training	drfs: FALSE	tt.drfs: 3.32	None.	None.	total RNA	Total RNA was extracted from macro-dissected cryomolds and homogenized in QIAzol lysis reagent.	Biotin	Per manufacturer's instructions.	9606	Per manufacturer's instructions.	Fluorescence was measured by confocal scanner (Agilent, Palo Alto, CA).	Soft-tissue sarcoma			Signal intensity was generated with Affymetrix Microarray Suite v5 software, and expression was estimated with robust multi-array average (RMA).	GPL96	Brian,,Denton	dentonb@mskcc.org	Epidemiology and Biostatistics	Memorial Sloan-Kettering Cancer Center	307 E. 63rd Street	New York	NY	10065	USA	ftp://ftp.ncbi.nlm.nih.gov/geo/samples/GSM766nnn/GSM766561/suppl/GSM766561.CEL.gz	22283
Sarcoma tumor DD714	GSM766562	Public on Sep 02 2011	Jul 25 2011	Sep 03 2011	RNA	1	liposarcoma, dedifferentiated	Homo sapiens	tissue: primary liposarcoma	subtype: dedifferentiated	sample id: DD714	trainingtest: Training	drfs: TRUE	tt.drfs: 3.38	None.	None.	total RNA	Total RNA was extracted from macro-dissected cryomolds and homogenized in QIAzol lysis reagent.	Biotin	Per manufacturer's instructions.	9606	Per manufacturer's instructions.	Fluorescence was measured by confocal scanner (Agilent, Palo Alto, CA).	Soft-tissue sarcoma			Signal intensity was generated with Affymetrix Microarray Suite v5 software, and expression was estimated with robust multi-array average (RMA).	GPL96	Brian,,Denton	dentonb@mskcc.org	Epidemiology and Biostatistics	Memorial Sloan-Kettering Cancer Center	307 E. 63rd Street	New York	NY	10065	USA	ftp://ftp.ncbi.nlm.nih.gov/geo/samples/GSM766nnn/GSM766562/suppl/GSM766562.CEL.gz	22283
Sarcoma tumor DD715	GSM766563	Public on Sep 02 2011	Jul 25 2011	Sep 03 2011	RNA	1	liposarcoma, dedifferentiated	Homo sapiens	tissue: primary liposarcoma	subtype: dedifferentiated	sample id: DD715	trainingtest: Test	drfs: TRUE	tt.drfs: 7.26	None.	None.	total RNA	Total RNA was extracted from macro-dissected cryomolds and homogenized in QIAzol lysis reagent.	Biotin	Per manufacturer's instructions.	9606	Per manufacturer's instructions.	Fluorescence was measured by confocal scanner (Agilent, Palo Alto, CA).	Soft-tissue sarcoma			Signal intensity was generated with Affymetrix Microarray Suite v5 software, and expression was estimated with robust multi-array average (RMA).	GPL96	Brian,,Denton	dentonb@mskcc.org	Epidemiology and Biostatistics	Memorial Sloan-Kettering Cancer Center	307 E. 63rd Street	New York	NY	10065	USA	ftp://ftp.ncbi.nlm.nih.gov/geo/samples/GSM766nnn/GSM766563/suppl/GSM766563.CEL.gz	22283
Sarcoma tumor DD718	GSM766564	Public on Sep 02 2011	Jul 25 2011	Sep 03 2011	RNA	1	liposarcoma, dedifferentiated	Homo sapiens	tissue: primary liposarcoma	subtype: dedifferentiated	sample id: DD718	trainingtest: Training	drfs: FALSE	tt.drfs: 4.70	None.	None.	total RNA	Total RNA was extracted from macro-dissected cryomolds and homogenized in QIAzol lysis reagent.	Biotin	Per manufacturer's instructions.	9606	Per manufacturer's instructions.	Fluorescence was measured by confocal scanner (Agilent, Palo Alto, CA).	Soft-tissue sarcoma			Signal intensity was generated with Affymetrix Microarray Suite v5 software, and expression was estimated with robust multi-array average (RMA).	GPL96	Brian,,Denton	dentonb@mskcc.org	Epidemiology and Biostatistics	Memorial Sloan-Kettering Cancer Center	307 E. 63rd Street	New York	NY	10065	USA	ftp://ftp.ncbi.nlm.nih.gov/geo/samples/GSM766nnn/GSM766564/suppl/GSM766564.CEL.gz	22283
Sarcoma tumor DD719	GSM766565	Public on Sep 02 2011	Jul 25 2011	Sep 03 2011	RNA	1	liposarcoma, dedifferentiated	Homo sapiens	tissue: primary liposarcoma	subtype: dedifferentiated	sample id: DD719	trainingtest: Test	drfs: FALSE	tt.drfs: 3.68	None.	None.	total RNA	Total RNA was extracted from macro-dissected cryomolds and homogenized in QIAzol lysis reagent.	Biotin	Per manufacturer's instructions.	9606	Per manufacturer's instructions.	Fluorescence was measured by confocal scanner (Agilent, Palo Alto, CA).	Soft-tissue sarcoma			Signal intensity was generated with Affymetrix Microarray Suite v5 software, and expression was estimated with robust multi-array average (RMA).	GPL96	Brian,,Denton	dentonb@mskcc.org	Epidemiology and Biostatistics	Memorial Sloan-Kettering Cancer Center	307 E. 63rd Street	New York	NY	10065	USA	ftp://ftp.ncbi.nlm.nih.gov/geo/samples/GSM766nnn/GSM766565/suppl/GSM766565.CEL.gz	22283
Sarcoma tumor DD7533	GSM766566	Public on Sep 02 2011	Jul 25 2011	Sep 03 2011	RNA	1	liposarcoma, dedifferentiated	Homo sapiens	tissue: primary liposarcoma	subtype: dedifferentiated	sample id: DD7533	trainingtest: Test	drfs: TRUE	tt.drfs: 8.48	None.	None.	total RNA	Total RNA was extracted from macro-dissected cryomolds and homogenized in QIAzol lysis reagent.	Biotin	Per manufacturer's instructions.	9606	Per manufacturer's instructions.	Fluorescence was measured by confocal scanner (Agilent, Palo Alto, CA).	Soft-tissue sarcoma			Signal intensity was generated with Affymetrix Microarray Suite v5 software, and expression was estimated with robust multi-array average (RMA).	GPL96	Brian,,Denton	dentonb@mskcc.org	Epidemiology and Biostatistics	Memorial Sloan-Kettering Cancer Center	307 E. 63rd Street	New York	NY	10065	USA	ftp://ftp.ncbi.nlm.nih.gov/geo/samples/GSM766nnn/GSM766566/suppl/GSM766566.CEL.gz	22283
Sarcoma tumor DD8379	GSM766567	Public on Sep 02 2011	Jul 25 2011	Sep 03 2011	RNA	1	liposarcoma, dedifferentiated	Homo sapiens	tissue: primary liposarcoma	subtype: dedifferentiated	sample id: DD8379	trainingtest: Training	drfs: TRUE	tt.drfs: 32.89	None.	None.	total RNA	Total RNA was extracted from macro-dissected cryomolds and homogenized in QIAzol lysis reagent.	Biotin	Per manufacturer's instructions.	9606	Per manufacturer's instructions.	Fluorescence was measured by confocal scanner (Agilent, Palo Alto, CA).	Soft-tissue sarcoma		Re-analysis of GSM528324	Signal intensity was generated with Affymetrix Microarray Suite v5 software, and expression was estimated with robust multi-array average (RMA).	GPL96	Brian,,Denton	dentonb@mskcc.org	Epidemiology and Biostatistics	Memorial Sloan-Kettering Cancer Center	307 E. 63rd Street	New York	NY	10065	USA	ftp://ftp.ncbi.nlm.nih.gov/geo/samples/GSM766nnn/GSM766567/suppl/GSM766567.CEL.gz	22283	Reanalysis of: GSM528324
Sarcoma tumor DD88	GSM766568	Public on Sep 02 2011	Jul 25 2011	Sep 03 2011	RNA	1	liposarcoma, dedifferentiated	Homo sapiens	tissue: primary liposarcoma	subtype: dedifferentiated	sample id: DD88	trainingtest: Test	drfs: TRUE	tt.drfs: 32.39	None.	None.	total RNA	Total RNA was extracted from macro-dissected cryomolds and homogenized in QIAzol lysis reagent.	Biotin	Per manufacturer's instructions.	9606	Per manufacturer's instructions.	Fluorescence was measured by confocal scanner (Agilent, Palo Alto, CA).	Soft-tissue sarcoma			Signal intensity was generated with Affymetrix Microarray Suite v5 software, and expression was estimated with robust multi-array average (RMA).	GPL96	Brian,,Denton	dentonb@mskcc.org	Epidemiology and Biostatistics	Memorial Sloan-Kettering Cancer Center	307 E. 63rd Street	New York	NY	10065	USA	ftp://ftp.ncbi.nlm.nih.gov/geo/samples/GSM766nnn/GSM766568/suppl/GSM766568.CEL.gz	22283
Sarcoma tumor WD439	GSM766569	Public on Sep 02 2011	Jul 25 2011	Sep 03 2011	RNA	1	liposarcoma, dedifferentiated	Homo sapiens	tissue: primary liposarcoma	subtype: dedifferentiated	sample id: WD439	trainingtest: Training	drfs: FALSE	tt.drfs: 39.36	None.	None.	total RNA	Total RNA was extracted from macro-dissected cryomolds and homogenized in QIAzol lysis reagent.	Biotin	Per manufacturer's instructions.	9606	Per manufacturer's instructions.	Fluorescence was measured by confocal scanner (Agilent, Palo Alto, CA).	Soft-tissue sarcoma			Signal intensity was generated with Affymetrix Microarray Suite v5 software, and expression was estimated with robust multi-array average (RMA).	GPL96	Brian,,Denton	dentonb@mskcc.org	Epidemiology and Biostatistics	Memorial Sloan-Kettering Cancer Center	307 E. 63rd Street	New York	NY	10065	USA	ftp://ftp.ncbi.nlm.nih.gov/geo/samples/GSM766nnn/GSM766569/suppl/GSM766569.CEL.gz	22283
Sarcoma tumor PL243	GSM766570	Public on Sep 02 2011	Jul 25 2011	Sep 03 2011	RNA	1	liposarcoma, dedifferentiated	Homo sapiens	tissue: primary liposarcoma	subtype: dedifferentiated	sample id: PL243	trainingtest: Training	drfs: TRUE	tt.drfs: 3.84	None.	None.	total RNA	Total RNA was extracted from macro-dissected cryomolds and homogenized in QIAzol lysis reagent.	Biotin	Per manufacturer's instructions.	9606	Per manufacturer's instructions.	Fluorescence was measured by confocal scanner (Agilent, Palo Alto, CA).	Soft-tissue sarcoma			Signal intensity was generated with Affymetrix Microarray Suite v5 software, and expression was estimated with robust multi-array average (RMA).	GPL96	Brian,,Denton	dentonb@mskcc.org	Epidemiology and Biostatistics	Memorial Sloan-Kettering Cancer Center	307 E. 63rd Street	New York	NY	10065	USA	ftp://ftp.ncbi.nlm.nih.gov/geo/samples/GSM766nnn/GSM766570/suppl/GSM766570.CEL.gz	22283
Sarcoma tumor WD432	GSM766571	Public on Sep 02 2011	Jul 25 2011	Sep 03 2011	RNA	1	liposarcoma, dedifferentiated	Homo sapiens	tissue: primary liposarcoma	subtype: dedifferentiated	sample id: WD432	trainingtest: Training	drfs: TRUE	tt.drfs: 30.65	None.	None.	total RNA	Total RNA was extracted from macro-dissected cryomolds and homogenized in QIAzol lysis reagent.	Biotin	Per manufacturer's instructions.	9606	Per manufacturer's instructions.	Fluorescence was measured by confocal scanner (Agilent, Palo Alto, CA).	Soft-tissue sarcoma			Signal intensity was generated with Affymetrix Microarray Suite v5 software, and expression was estimated with robust multi-array average (RMA).	GPL96	Brian,,Denton	dentonb@mskcc.org	Epidemiology and Biostatistics	Memorial Sloan-Kettering Cancer Center	307 E. 63rd Street	New York	NY	10065	USA	ftp://ftp.ncbi.nlm.nih.gov/geo/samples/GSM766nnn/GSM766571/suppl/GSM766571.CEL.gz	22283
Sarcoma tumor DD3516	GSM766572	Public on Sep 02 2011	Jul 25 2011	Sep 03 2011	RNA	1	liposarcoma, dedifferentiated	Homo sapiens	tissue: primary liposarcoma	subtype: dedifferentiated	sample id: DD3516	trainingtest: Test	drfs: TRUE	tt.drfs: 3.71	None.	None.	total RNA	Total RNA was extracted from macro-dissected cryomolds and homogenized in QIAzol lysis reagent.	Biotin	Per manufacturer's instructions.	9606	Per manufacturer's instructions.	Fluorescence was measured by confocal scanner (Agilent, Palo Alto, CA).	Soft-tissue sarcoma			Signal intensity was generated with Affymetrix Microarray Suite v5 software, and expression was estimated with robust multi-array average (RMA).	GPL96	Brian,,Denton	dentonb@mskcc.org	Epidemiology and Biostatistics	Memorial Sloan-Kettering Cancer Center	307 E. 63rd Street	New York	NY	10065	USA	ftp://ftp.ncbi.nlm.nih.gov/geo/samples/GSM766nnn/GSM766572/suppl/GSM766572.CEL.gz	22283
Sarcoma tumor MRC5397	GSM766573	Public on Sep 02 2011	Jul 25 2011	Sep 03 2011	RNA	1	liposarcoma, myxoid/round cell	Homo sapiens	tissue: primary liposarcoma	subtype: myxoid/round cell	sample id: MRC5397	trainingtest: Test	drfs: FALSE	tt.drfs: 36.11	None.	None.	total RNA	Total RNA was extracted from macro-dissected cryomolds and homogenized in QIAzol lysis reagent.	Biotin	Per manufacturer's instructions.	9606	Per manufacturer's instructions.	Fluorescence was measured by confocal scanner (Agilent, Palo Alto, CA).	Soft-tissue sarcoma		Re-analysis of GSM528425	Signal intensity was generated with Affymetrix Microarray Suite v5 software, and expression was estimated with robust multi-array average (RMA).	GPL96	Brian,,Denton	dentonb@mskcc.org	Epidemiology and Biostatistics	Memorial Sloan-Kettering Cancer Center	307 E. 63rd Street	New York	NY	10065	USA	ftp://ftp.ncbi.nlm.nih.gov/geo/samples/GSM766nnn/GSM766573/suppl/GSM766573.CEL.gz	22283	Reanalysis of: GSM528425
Sarcoma tumor MRC624	GSM766574	Public on Sep 02 2011	Jul 25 2011	Sep 03 2011	RNA	1	liposarcoma, myxoid/round cell	Homo sapiens	tissue: primary liposarcoma	subtype: myxoid/round cell	sample id: MRC624	trainingtest: Training	drfs: TRUE	tt.drfs: 3.45	None.	None.	total RNA	Total RNA was extracted from macro-dissected cryomolds and homogenized in QIAzol lysis reagent.	Biotin	Per manufacturer's instructions.	9606	Per manufacturer's instructions.	Fluorescence was measured by confocal scanner (Agilent, Palo Alto, CA).	Soft-tissue sarcoma		Re-analysis of GSM528428	Signal intensity was generated with Affymetrix Microarray Suite v5 software, and expression was estimated with robust multi-array average (RMA).	GPL96	Brian,,Denton	dentonb@mskcc.org	Epidemiology and Biostatistics	Memorial Sloan-Kettering Cancer Center	307 E. 63rd Street	New York	NY	10065	USA	ftp://ftp.ncbi.nlm.nih.gov/geo/samples/GSM766nnn/GSM766574/suppl/GSM766574.CEL.gz	22283	Reanalysis of: GSM528428
Sarcoma tumor MRC626	GSM766575	Public on Sep 02 2011	Jul 25 2011	Sep 03 2011	RNA	1	liposarcoma, myxoid/round cell	Homo sapiens	tissue: primary liposarcoma	subtype: myxoid/round cell	sample id: MRC626	trainingtest: Training	drfs: FALSE	tt.drfs: 25.03	None.	None.	total RNA	Total RNA was extracted from macro-dissected cryomolds and homogenized in QIAzol lysis reagent.	Biotin	Per manufacturer's instructions.	9606	Per manufacturer's instructions.	Fluorescence was measured by confocal scanner (Agilent, Palo Alto, CA).	Soft-tissue sarcoma		Re-analysis of GSM528429	Signal intensity was generated with Affymetrix Microarray Suite v5 software, and expression was estimated with robust multi-array average (RMA).	GPL96	Brian,,Denton	dentonb@mskcc.org	Epidemiology and Biostatistics	Memorial Sloan-Kettering Cancer Center	307 E. 63rd Street	New York	NY	10065	USA	ftp://ftp.ncbi.nlm.nih.gov/geo/samples/GSM766nnn/GSM766575/suppl/GSM766575.CEL.gz	22283	Reanalysis of: GSM528429
Sarcoma tumor MRC644	GSM766576	Public on Sep 02 2011	Jul 25 2011	Sep 03 2011	RNA	1	liposarcoma, myxoid/round cell	Homo sapiens	tissue: primary liposarcoma	subtype: myxoid/round cell	sample id: MRC644	trainingtest: Training	drfs: FALSE	tt.drfs: 17.51	None.	None.	total RNA	Total RNA was extracted from macro-dissected cryomolds and homogenized in QIAzol lysis reagent.	Biotin	Per manufacturer's instructions.	9606	Per manufacturer's instructions.	Fluorescence was measured by confocal scanner (Agilent, Palo Alto, CA).	Soft-tissue sarcoma		Re-analysis of GSM528432	Signal intensity was generated with Affymetrix Microarray Suite v5 software, and expression was estimated with robust multi-array average (RMA).	GPL96	Brian,,Denton	dentonb@mskcc.org	Epidemiology and Biostatistics	Memorial Sloan-Kettering Cancer Center	307 E. 63rd Street	New York	NY	10065	USA	ftp://ftp.ncbi.nlm.nih.gov/geo/samples/GSM766nnn/GSM766576/suppl/GSM766576.CEL.gz	22283	Reanalysis of: GSM528432
Sarcoma tumor MRC139	GSM766577	Public on Sep 02 2011	Jul 25 2011	Sep 03 2011	RNA	1	liposarcoma, myxoid/round cell	Homo sapiens	tissue: primary liposarcoma	subtype: myxoid/round cell	sample id: MRC139	trainingtest: Test	drfs: FALSE	tt.drfs: 56.67	None.	None.	total RNA	Total RNA was extracted from macro-dissected cryomolds and homogenized in QIAzol lysis reagent.	Biotin	Per manufacturer's instructions.	9606	Per manufacturer's instructions.	Fluorescence was measured by confocal scanner (Agilent, Palo Alto, CA).	Soft-tissue sarcoma		Re-analysis of GSM528416	Signal intensity was generated with Affymetrix Microarray Suite v5 software, and expression was estimated with robust multi-array average (RMA).	GPL96	Brian,,Denton	dentonb@mskcc.org	Epidemiology and Biostatistics	Memorial Sloan-Kettering Cancer Center	307 E. 63rd Street	New York	NY	10065	USA	ftp://ftp.ncbi.nlm.nih.gov/geo/samples/GSM766nnn/GSM766577/suppl/GSM766577.CEL.gz	22283	Reanalysis of: GSM528416
Sarcoma tumor MRC239	GSM766578	Public on Sep 02 2011	Jul 25 2011	Sep 03 2011	RNA	1	liposarcoma, myxoid/round cell	Homo sapiens	tissue: primary liposarcoma	subtype: myxoid/round cell	sample id: MRC239	trainingtest: Test	drfs: TRUE	tt.drfs: 12.12	None.	None.	total RNA	Total RNA was extracted from macro-dissected cryomolds and homogenized in QIAzol lysis reagent.	Biotin	Per manufacturer's instructions.	9606	Per manufacturer's instructions.	Fluorescence was measured by confocal scanner (Agilent, Palo Alto, CA).	Soft-tissue sarcoma		Re-analysis of GSM528418	Signal intensity was generated with Affymetrix Microarray Suite v5 software, and expression was estimated with robust multi-array average (RMA).	GPL96	Brian,,Denton	dentonb@mskcc.org	Epidemiology and Biostatistics	Memorial Sloan-Kettering Cancer Center	307 E. 63rd Street	New York	NY	10065	USA	ftp://ftp.ncbi.nlm.nih.gov/geo/samples/GSM766nnn/GSM766578/suppl/GSM766578.CEL.gz	22283	Reanalysis of: GSM528418
Sarcoma tumor MRC275	GSM766579	Public on Sep 02 2011	Jul 25 2011	Sep 03 2011	RNA	1	liposarcoma, myxoid/round cell	Homo sapiens	tissue: primary liposarcoma	subtype: myxoid/round cell	sample id: MRC275	trainingtest: Training	drfs: TRUE	tt.drfs: 104.44	None.	None.	total RNA	Total RNA was extracted from macro-dissected cryomolds and homogenized in QIAzol lysis reagent.	Biotin	Per manufacturer's instructions.	9606	Per manufacturer's instructions.	Fluorescence was measured by confocal scanner (Agilent, Palo Alto, CA).	Soft-tissue sarcoma		Re-analysis of GSM528420	Signal intensity was generated with Affymetrix Microarray Suite v5 software, and expression was estimated with robust multi-array average (RMA).	GPL96	Brian,,Denton	dentonb@mskcc.org	Epidemiology and Biostatistics	Memorial Sloan-Kettering Cancer Center	307 E. 63rd Street	New York	NY	10065	USA	ftp://ftp.ncbi.nlm.nih.gov/geo/samples/GSM766nnn/GSM766579/suppl/GSM766579.CEL.gz	22283	Reanalysis of: GSM528420
Sarcoma tumor MRC288	GSM766580	Public on Sep 02 2011	Jul 25 2011	Sep 03 2011	RNA	1	liposarcoma, myxoid/round cell	Homo sapiens	tissue: primary liposarcoma	subtype: myxoid/round cell	sample id: MRC288	trainingtest: Training	drfs: FALSE	tt.drfs: 47.90	None.	None.	total RNA	Total RNA was extracted from macro-dissected cryomolds and homogenized in QIAzol lysis reagent.	Biotin	Per manufacturer's instructions.	9606	Per manufacturer's instructions.	Fluorescence was measured by confocal scanner (Agilent, Palo Alto, CA).	Soft-tissue sarcoma			Signal intensity was generated with Affymetrix Microarray Suite v5 software, and expression was estimated with robust multi-array average (RMA).	GPL96	Brian,,Denton	dentonb@mskcc.org	Epidemiology and Biostatistics	Memorial Sloan-Kettering Cancer Center	307 E. 63rd Street	New York	NY	10065	USA	ftp://ftp.ncbi.nlm.nih.gov/geo/samples/GSM766nnn/GSM766580/suppl/GSM766580.CEL.gz	22283
Sarcoma tumor MRC608	GSM766581	Public on Sep 02 2011	Jul 25 2011	Sep 03 2011	RNA	1	liposarcoma, myxoid/round cell	Homo sapiens	tissue: primary liposarcoma	subtype: myxoid/round cell	sample id: MRC608	trainingtest: Training	drfs: TRUE	tt.drfs: 1.77	None.	None.	total RNA	Total RNA was extracted from macro-dissected cryomolds and homogenized in QIAzol lysis reagent.	Biotin	Per manufacturer's instructions.	9606	Per manufacturer's instructions.	Fluorescence was measured by confocal scanner (Agilent, Palo Alto, CA).	Soft-tissue sarcoma			Signal intensity was generated with Affymetrix Microarray Suite v5 software, and expression was estimated with robust multi-array average (RMA).	GPL96	Brian,,Denton	dentonb@mskcc.org	Epidemiology and Biostatistics	Memorial Sloan-Kettering Cancer Center	307 E. 63rd Street	New York	NY	10065	USA	ftp://ftp.ncbi.nlm.nih.gov/geo/samples/GSM766nnn/GSM766581/suppl/GSM766581.CEL.gz	22283
Sarcoma tumor MRC643	GSM766582	Public on Sep 02 2011	Jul 25 2011	Sep 03 2011	RNA	1	liposarcoma, myxoid/round cell	Homo sapiens	tissue: primary liposarcoma	subtype: myxoid/round cell	sample id: MRC643	trainingtest: Training	drfs: FALSE	tt.drfs: 20.53	None.	None.	total RNA	Total RNA was extracted from macro-dissected cryomolds and homogenized in QIAzol lysis reagent.	Biotin	Per manufacturer's instructions.	9606	Per manufacturer's instructions.	Fluorescence was measured by confocal scanner (Agilent, Palo Alto, CA).	Soft-tissue sarcoma		Re-analysis of GSM528431	Signal intensity was generated with Affymetrix Microarray Suite v5 software, and expression was estimated with robust multi-array average (RMA).	GPL96	Brian,,Denton	dentonb@mskcc.org	Epidemiology and Biostatistics	Memorial Sloan-Kettering Cancer Center	307 E. 63rd Street	New York	NY	10065	USA	ftp://ftp.ncbi.nlm.nih.gov/geo/samples/GSM766nnn/GSM766582/suppl/GSM766582.CEL.gz	22283	Reanalysis of: GSM528431
Sarcoma tumor MRC676	GSM766583	Public on Sep 02 2011	Jul 25 2011	Sep 03 2011	RNA	1	liposarcoma, myxoid/round cell	Homo sapiens	tissue: primary liposarcoma	subtype: myxoid/round cell	sample id: MRC676	trainingtest: Test	drfs: FALSE	tt.drfs: 15.93	None.	None.	total RNA	Total RNA was extracted from macro-dissected cryomolds and homogenized in QIAzol lysis reagent.	Biotin	Per manufacturer's instructions.	9606	Per manufacturer's instructions.	Fluorescence was measured by confocal scanner (Agilent, Palo Alto, CA).	Soft-tissue sarcoma		Re-analysis of GSM528433	Signal intensity was generated with Affymetrix Microarray Suite v5 software, and expression was estimated with robust multi-array average (RMA).	GPL96	Brian,,Denton	dentonb@mskcc.org	Epidemiology and Biostatistics	Memorial Sloan-Kettering Cancer Center	307 E. 63rd Street	New York	NY	10065	USA	ftp://ftp.ncbi.nlm.nih.gov/geo/samples/GSM766nnn/GSM766583/suppl/GSM766583.CEL.gz	22283	Reanalysis of: GSM528433
Sarcoma tumor ML138	GSM766584	Public on Sep 02 2011	Jul 25 2011	Sep 03 2011	RNA	1	liposarcoma, myxoid	Homo sapiens	tissue: primary liposarcoma	subtype: myxoid	sample id: ML138	trainingtest: Test	drfs: TRUE	tt.drfs: 0.69	None.	None.	total RNA	Total RNA was extracted from macro-dissected cryomolds and homogenized in QIAzol lysis reagent.	Biotin	Per manufacturer's instructions.	9606	Per manufacturer's instructions.	Fluorescence was measured by confocal scanner (Agilent, Palo Alto, CA).	Soft-tissue sarcoma			Signal intensity was generated with Affymetrix Microarray Suite v5 software, and expression was estimated with robust multi-array average (RMA).	GPL96	Brian,,Denton	dentonb@mskcc.org	Epidemiology and Biostatistics	Memorial Sloan-Kettering Cancer Center	307 E. 63rd Street	New York	NY	10065	USA	ftp://ftp.ncbi.nlm.nih.gov/geo/samples/GSM766nnn/GSM766584/suppl/GSM766584.CEL.gz	22283
Sarcoma tumor ML253	GSM766585	Public on Sep 02 2011	Jul 25 2011	Sep 03 2011	RNA	1	liposarcoma, myxoid	Homo sapiens	tissue: primary liposarcoma	subtype: myxoid	sample id: ML253	trainingtest: Test	drfs: FALSE	tt.drfs: 133.09	None.	None.	total RNA	Total RNA was extracted from macro-dissected cryomolds and homogenized in QIAzol lysis reagent.	Biotin	Per manufacturer's instructions.	9606	Per manufacturer's instructions.	Fluorescence was measured by confocal scanner (Agilent, Palo Alto, CA).	Soft-tissue sarcoma			Signal intensity was generated with Affymetrix Microarray Suite v5 software, and expression was estimated with robust multi-array average (RMA).	GPL96	Brian,,Denton	dentonb@mskcc.org	Epidemiology and Biostatistics	Memorial Sloan-Kettering Cancer Center	307 E. 63rd Street	New York	NY	10065	USA	ftp://ftp.ncbi.nlm.nih.gov/geo/samples/GSM766nnn/GSM766585/suppl/GSM766585.CEL.gz	22283
Sarcoma tumor ML292	GSM766586	Public on Sep 02 2011	Jul 25 2011	Sep 03 2011	RNA	1	liposarcoma, myxoid	Homo sapiens	tissue: primary liposarcoma	subtype: myxoid	sample id: ML292	trainingtest: Test	drfs: TRUE	tt.drfs: 52.07	None.	None.	total RNA	Total RNA was extracted from macro-dissected cryomolds and homogenized in QIAzol lysis reagent.	Biotin	Per manufacturer's instructions.	9606	Per manufacturer's instructions.	Fluorescence was measured by confocal scanner (Agilent, Palo Alto, CA).	Soft-tissue sarcoma			Signal intensity was generated with Affymetrix Microarray Suite v5 software, and expression was estimated with robust multi-array average (RMA).	GPL96	Brian,,Denton	dentonb@mskcc.org	Epidemiology and Biostatistics	Memorial Sloan-Kettering Cancer Center	307 E. 63rd Street	New York	NY	10065	USA	ftp://ftp.ncbi.nlm.nih.gov/geo/samples/GSM766nnn/GSM766586/suppl/GSM766586.CEL.gz	22283
Sarcoma tumor ML161	GSM766587	Public on Sep 02 2011	Jul 25 2011	Sep 03 2011	RNA	1	liposarcoma, myxoid	Homo sapiens	tissue: primary liposarcoma	subtype: myxoid	sample id: ML161	trainingtest: Training	drfs: FALSE	tt.drfs: 62.65	None.	None.	total RNA	Total RNA was extracted from macro-dissected cryomolds and homogenized in QIAzol lysis reagent.	Biotin	Per manufacturer's instructions.	9606	Per manufacturer's instructions.	Fluorescence was measured by confocal scanner (Agilent, Palo Alto, CA).	Soft-tissue sarcoma			Signal intensity was generated with Affymetrix Microarray Suite v5 software, and expression was estimated with robust multi-array average (RMA).	GPL96	Brian,,Denton	dentonb@mskcc.org	Epidemiology and Biostatistics	Memorial Sloan-Kettering Cancer Center	307 E. 63rd Street	New York	NY	10065	USA	ftp://ftp.ncbi.nlm.nih.gov/geo/samples/GSM766nnn/GSM766587/suppl/GSM766587.CEL.gz	22283
Sarcoma tumor ML163	GSM766588	Public on Sep 02 2011	Jul 25 2011	Sep 03 2011	RNA	1	liposarcoma, myxoid	Homo sapiens	tissue: primary liposarcoma	subtype: myxoid	sample id: ML163	trainingtest: Training	drfs: FALSE	tt.drfs: 73.30	None.	None.	total RNA	Total RNA was extracted from macro-dissected cryomolds and homogenized in QIAzol lysis reagent.	Biotin	Per manufacturer's instructions.	9606	Per manufacturer's instructions.	Fluorescence was measured by confocal scanner (Agilent, Palo Alto, CA).	Soft-tissue sarcoma			Signal intensity was generated with Affymetrix Microarray Suite v5 software, and expression was estimated with robust multi-array average (RMA).	GPL96	Brian,,Denton	dentonb@mskcc.org	Epidemiology and Biostatistics	Memorial Sloan-Kettering Cancer Center	307 E. 63rd Street	New York	NY	10065	USA	ftp://ftp.ncbi.nlm.nih.gov/geo/samples/GSM766nnn/GSM766588/suppl/GSM766588.CEL.gz	22283
Sarcoma tumor ML165	GSM766589	Public on Sep 02 2011	Jul 25 2011	Sep 03 2011	RNA	1	liposarcoma, myxoid	Homo sapiens	tissue: primary liposarcoma	subtype: myxoid	sample id: ML165	trainingtest: Training	drfs: FALSE	tt.drfs: 70.47	None.	None.	total RNA	Total RNA was extracted from macro-dissected cryomolds and homogenized in QIAzol lysis reagent.	Biotin	Per manufacturer's instructions.	9606	Per manufacturer's instructions.	Fluorescence was measured by confocal scanner (Agilent, Palo Alto, CA).	Soft-tissue sarcoma			Signal intensity was generated with Affymetrix Microarray Suite v5 software, and expression was estimated with robust multi-array average (RMA).	GPL96	Brian,,Denton	dentonb@mskcc.org	Epidemiology and Biostatistics	Memorial Sloan-Kettering Cancer Center	307 E. 63rd Street	New York	NY	10065	USA	ftp://ftp.ncbi.nlm.nih.gov/geo/samples/GSM766nnn/GSM766589/suppl/GSM766589.CEL.gz	22283
Sarcoma tumor ML169	GSM766590	Public on Sep 02 2011	Jul 25 2011	Sep 03 2011	RNA	1	liposarcoma, myxoid	Homo sapiens	tissue: primary liposarcoma	subtype: myxoid	sample id: ML169	trainingtest: Training	drfs: FALSE	tt.drfs: 61.73	None.	None.	total RNA	Total RNA was extracted from macro-dissected cryomolds and homogenized in QIAzol lysis reagent.	Biotin	Per manufacturer's instructions.	9606	Per manufacturer's instructions.	Fluorescence was measured by confocal scanner (Agilent, Palo Alto, CA).	Soft-tissue sarcoma			Signal intensity was generated with Affymetrix Microarray Suite v5 software, and expression was estimated with robust multi-array average (RMA).	GPL96	Brian,,Denton	dentonb@mskcc.org	Epidemiology and Biostatistics	Memorial Sloan-Kettering Cancer Center	307 E. 63rd Street	New York	NY	10065	USA	ftp://ftp.ncbi.nlm.nih.gov/geo/samples/GSM766nnn/GSM766590/suppl/GSM766590.CEL.gz	22283
Sarcoma tumor ML257	GSM766591	Public on Sep 02 2011	Jul 25 2011	Sep 03 2011	RNA	1	liposarcoma, myxoid	Homo sapiens	tissue: primary liposarcoma	subtype: myxoid	sample id: ML257	trainingtest: Test	drfs: FALSE	tt.drfs: 45.73	None.	None.	total RNA	Total RNA was extracted from macro-dissected cryomolds and homogenized in QIAzol lysis reagent.	Biotin	Per manufacturer's instructions.	9606	Per manufacturer's instructions.	Fluorescence was measured by confocal scanner (Agilent, Palo Alto, CA).	Soft-tissue sarcoma			Signal intensity was generated with Affymetrix Microarray Suite v5 software, and expression was estimated with robust multi-array average (RMA).	GPL96	Brian,,Denton	dentonb@mskcc.org	Epidemiology and Biostatistics	Memorial Sloan-Kettering Cancer Center	307 E. 63rd Street	New York	NY	10065	USA	ftp://ftp.ncbi.nlm.nih.gov/geo/samples/GSM766nnn/GSM766591/suppl/GSM766591.CEL.gz	22283
Sarcoma tumor ML283	GSM766592	Public on Sep 02 2011	Jul 25 2011	Sep 03 2011	RNA	1	liposarcoma, myxoid	Homo sapiens	tissue: primary liposarcoma	subtype: myxoid	sample id: ML283	trainingtest: Training	drfs: TRUE	tt.drfs: 46.55	None.	None.	total RNA	Total RNA was extracted from macro-dissected cryomolds and homogenized in QIAzol lysis reagent.	Biotin	Per manufacturer's instructions.	9606	Per manufacturer's instructions.	Fluorescence was measured by confocal scanner (Agilent, Palo Alto, CA).	Soft-tissue sarcoma			Signal intensity was generated with Affymetrix Microarray Suite v5 software, and expression was estimated with robust multi-array average (RMA).	GPL96	Brian,,Denton	dentonb@mskcc.org	Epidemiology and Biostatistics	Memorial Sloan-Kettering Cancer Center	307 E. 63rd Street	New York	NY	10065	USA	ftp://ftp.ncbi.nlm.nih.gov/geo/samples/GSM766nnn/GSM766592/suppl/GSM766592.CEL.gz	22283
Sarcoma tumor ML298	GSM766593	Public on Sep 02 2011	Jul 25 2011	Sep 03 2011	RNA	1	liposarcoma, myxoid	Homo sapiens	tissue: primary liposarcoma	subtype: myxoid	sample id: ML298	trainingtest: Training	drfs: FALSE	tt.drfs: 114.20	None.	None.	total RNA	Total RNA was extracted from macro-dissected cryomolds and homogenized in QIAzol lysis reagent.	Biotin	Per manufacturer's instructions.	9606	Per manufacturer's instructions.	Fluorescence was measured by confocal scanner (Agilent, Palo Alto, CA).	Soft-tissue sarcoma			Signal intensity was generated with Affymetrix Microarray Suite v5 software, and expression was estimated with robust multi-array average (RMA).	GPL96	Brian,,Denton	dentonb@mskcc.org	Epidemiology and Biostatistics	Memorial Sloan-Kettering Cancer Center	307 E. 63rd Street	New York	NY	10065	USA	ftp://ftp.ncbi.nlm.nih.gov/geo/samples/GSM766nnn/GSM766593/suppl/GSM766593.CEL.gz	22283
Sarcoma tumor ML304	GSM766594	Public on Sep 02 2011	Jul 25 2011	Sep 03 2011	RNA	1	liposarcoma, myxoid	Homo sapiens	tissue: primary liposarcoma	subtype: myxoid	sample id: ML304	trainingtest: Training	drfs: FALSE	tt.drfs: 57.46	None.	None.	total RNA	Total RNA was extracted from macro-dissected cryomolds and homogenized in QIAzol lysis reagent.	Biotin	Per manufacturer's instructions.	9606	Per manufacturer's instructions.	Fluorescence was measured by confocal scanner (Agilent, Palo Alto, CA).	Soft-tissue sarcoma			Signal intensity was generated with Affymetrix Microarray Suite v5 software, and expression was estimated with robust multi-array average (RMA).	GPL96	Brian,,Denton	dentonb@mskcc.org	Epidemiology and Biostatistics	Memorial Sloan-Kettering Cancer Center	307 E. 63rd Street	New York	NY	10065	USA	ftp://ftp.ncbi.nlm.nih.gov/geo/samples/GSM766nnn/GSM766594/suppl/GSM766594.CEL.gz	22283
Sarcoma tumor ML414	GSM766595	Public on Sep 02 2011	Jul 25 2011	Sep 03 2011	RNA	1	liposarcoma, myxoid	Homo sapiens	tissue: primary liposarcoma	subtype: myxoid	sample id: ML414	trainingtest: Test	drfs: FALSE	tt.drfs: 47.34	None.	None.	total RNA	Total RNA was extracted from macro-dissected cryomolds and homogenized in QIAzol lysis reagent.	Biotin	Per manufacturer's instructions.	9606	Per manufacturer's instructions.	Fluorescence was measured by confocal scanner (Agilent, Palo Alto, CA).	Soft-tissue sarcoma			Signal intensity was generated with Affymetrix Microarray Suite v5 software, and expression was estimated with robust multi-array average (RMA).	GPL96	Brian,,Denton	dentonb@mskcc.org	Epidemiology and Biostatistics	Memorial Sloan-Kettering Cancer Center	307 E. 63rd Street	New York	NY	10065	USA	ftp://ftp.ncbi.nlm.nih.gov/geo/samples/GSM766nnn/GSM766595/suppl/GSM766595.CEL.gz	22283
Sarcoma tumor ML618	GSM766596	Public on Sep 02 2011	Jul 25 2011	Sep 03 2011	RNA	1	liposarcoma, myxoid	Homo sapiens	tissue: primary liposarcoma	subtype: myxoid	sample id: ML618	trainingtest: Test	drfs: FALSE	tt.drfs: 25.82	None.	None.	total RNA	Total RNA was extracted from macro-dissected cryomolds and homogenized in QIAzol lysis reagent.	Biotin	Per manufacturer's instructions.	9606	Per manufacturer's instructions.	Fluorescence was measured by confocal scanner (Agilent, Palo Alto, CA).	Soft-tissue sarcoma			Signal intensity was generated with Affymetrix Microarray Suite v5 software, and expression was estimated with robust multi-array average (RMA).	GPL96	Brian,,Denton	dentonb@mskcc.org	Epidemiology and Biostatistics	Memorial Sloan-Kettering Cancer Center	307 E. 63rd Street	New York	NY	10065	USA	ftp://ftp.ncbi.nlm.nih.gov/geo/samples/GSM766nnn/GSM766596/suppl/GSM766596.CEL.gz	22283
Sarcoma tumor ML622	GSM766597	Public on Sep 02 2011	Jul 25 2011	Sep 03 2011	RNA	1	liposarcoma, myxoid	Homo sapiens	tissue: primary liposarcoma	subtype: myxoid	sample id: ML622	trainingtest: Training	drfs: FALSE	tt.drfs: 6.05	None.	None.	total RNA	Total RNA was extracted from macro-dissected cryomolds and homogenized in QIAzol lysis reagent.	Biotin	Per manufacturer's instructions.	9606	Per manufacturer's instructions.	Fluorescence was measured by confocal scanner (Agilent, Palo Alto, CA).	Soft-tissue sarcoma			Signal intensity was generated with Affymetrix Microarray Suite v5 software, and expression was estimated with robust multi-array average (RMA).	GPL96	Brian,,Denton	dentonb@mskcc.org	Epidemiology and Biostatistics	Memorial Sloan-Kettering Cancer Center	307 E. 63rd Street	New York	NY	10065	USA	ftp://ftp.ncbi.nlm.nih.gov/geo/samples/GSM766nnn/GSM766597/suppl/GSM766597.CEL.gz	22283
Sarcoma tumor ML708	GSM766598	Public on Sep 02 2011	Jul 25 2011	Sep 03 2011	RNA	1	liposarcoma, myxoid	Homo sapiens	tissue: primary liposarcoma	subtype: myxoid	sample id: ML708	trainingtest: Training	drfs: FALSE	tt.drfs: 7.13	None.	None.	total RNA	Total RNA was extracted from macro-dissected cryomolds and homogenized in QIAzol lysis reagent.	Biotin	Per manufacturer's instructions.	9606	Per manufacturer's instructions.	Fluorescence was measured by confocal scanner (Agilent, Palo Alto, CA).	Soft-tissue sarcoma			Signal intensity was generated with Affymetrix Microarray Suite v5 software, and expression was estimated with robust multi-array average (RMA).	GPL96	Brian,,Denton	dentonb@mskcc.org	Epidemiology and Biostatistics	Memorial Sloan-Kettering Cancer Center	307 E. 63rd Street	New York	NY	10065	USA	ftp://ftp.ncbi.nlm.nih.gov/geo/samples/GSM766nnn/GSM766598/suppl/GSM766598.CEL.gz	22283
Sarcoma tumor ML709	GSM766599	Public on Sep 02 2011	Jul 25 2011	Sep 03 2011	RNA	1	liposarcoma, myxoid	Homo sapiens	tissue: primary liposarcoma	subtype: myxoid	sample id: ML709	trainingtest: Training	drfs: FALSE	tt.drfs: 1.45	None.	None.	total RNA	Total RNA was extracted from macro-dissected cryomolds and homogenized in QIAzol lysis reagent.	Biotin	Per manufacturer's instructions.	9606	Per manufacturer's instructions.	Fluorescence was measured by confocal scanner (Agilent, Palo Alto, CA).	Soft-tissue sarcoma			Signal intensity was generated with Affymetrix Microarray Suite v5 software, and expression was estimated with robust multi-array average (RMA).	GPL96	Brian,,Denton	dentonb@mskcc.org	Epidemiology and Biostatistics	Memorial Sloan-Kettering Cancer Center	307 E. 63rd Street	New York	NY	10065	USA	ftp://ftp.ncbi.nlm.nih.gov/geo/samples/GSM766nnn/GSM766599/suppl/GSM766599.CEL.gz	22283
Sarcoma tumor ML593	GSM766600	Public on Sep 02 2011	Jul 25 2011	Sep 03 2011	RNA	1	liposarcoma, myxoid	Homo sapiens	tissue: primary liposarcoma	subtype: myxoid	sample id: ML593	trainingtest: Test	drfs: FALSE	tt.drfs: 34.33	None.	None.	total RNA	Total RNA was extracted from macro-dissected cryomolds and homogenized in QIAzol lysis reagent.	Biotin	Per manufacturer's instructions.	9606	Per manufacturer's instructions.	Fluorescence was measured by confocal scanner (Agilent, Palo Alto, CA).	Soft-tissue sarcoma			Signal intensity was generated with Affymetrix Microarray Suite v5 software, and expression was estimated with robust multi-array average (RMA).	GPL96	Brian,,Denton	dentonb@mskcc.org	Epidemiology and Biostatistics	Memorial Sloan-Kettering Cancer Center	307 E. 63rd Street	New York	NY	10065	USA	ftp://ftp.ncbi.nlm.nih.gov/geo/samples/GSM766nnn/GSM766600/suppl/GSM766600.CEL.gz	22283
Sarcoma tumor PL126	GSM766601	Public on Sep 02 2011	Jul 25 2011	Sep 03 2011	RNA	1	liposarcoma, pleomorphic	Homo sapiens	tissue: primary liposarcoma	subtype: pleomorphic	sample id: PL126	trainingtest: Test	drfs: FALSE	tt.drfs: 59.60	None.	None.	total RNA	Total RNA was extracted from macro-dissected cryomolds and homogenized in QIAzol lysis reagent.	Biotin	Per manufacturer's instructions.	9606	Per manufacturer's instructions.	Fluorescence was measured by confocal scanner (Agilent, Palo Alto, CA).	Soft-tissue sarcoma		Re-analysis of GSM528892	Signal intensity was generated with Affymetrix Microarray Suite v5 software, and expression was estimated with robust multi-array average (RMA).	GPL96	Brian,,Denton	dentonb@mskcc.org	Epidemiology and Biostatistics	Memorial Sloan-Kettering Cancer Center	307 E. 63rd Street	New York	NY	10065	USA	ftp://ftp.ncbi.nlm.nih.gov/geo/samples/GSM766nnn/GSM766601/suppl/GSM766601.CEL.gz	22283	Reanalysis of: GSM528892
Sarcoma tumor PL128	GSM766602	Public on Sep 02 2011	Jul 25 2011	Sep 03 2011	RNA	1	liposarcoma, pleomorphic	Homo sapiens	tissue: primary liposarcoma	subtype: pleomorphic	sample id: PL128	trainingtest: Training	drfs: TRUE	tt.drfs: 7.43	None.	None.	total RNA	Total RNA was extracted from macro-dissected cryomolds and homogenized in QIAzol lysis reagent.	Biotin	Per manufacturer's instructions.	9606	Per manufacturer's instructions.	Fluorescence was measured by confocal scanner (Agilent, Palo Alto, CA).	Soft-tissue sarcoma		Re-analysis of GSM528893	Signal intensity was generated with Affymetrix Microarray Suite v5 software, and expression was estimated with robust multi-array average (RMA).	GPL96	Brian,,Denton	dentonb@mskcc.org	Epidemiology and Biostatistics	Memorial Sloan-Kettering Cancer Center	307 E. 63rd Street	New York	NY	10065	USA	ftp://ftp.ncbi.nlm.nih.gov/geo/samples/GSM766nnn/GSM766602/suppl/GSM766602.CEL.gz	22283	Reanalysis of: GSM528893
Sarcoma tumor PL130	GSM766603	Public on Sep 02 2011	Jul 25 2011	Sep 03 2011	RNA	1	liposarcoma, pleomorphic	Homo sapiens	tissue: primary liposarcoma	subtype: pleomorphic	sample id: PL130	trainingtest: Training	drfs: TRUE	tt.drfs: 20.21	None.	None.	total RNA	Total RNA was extracted from macro-dissected cryomolds and homogenized in QIAzol lysis reagent.	Biotin	Per manufacturer's instructions.	9606	Per manufacturer's instructions.	Fluorescence was measured by confocal scanner (Agilent, Palo Alto, CA).	Soft-tissue sarcoma			Signal intensity was generated with Affymetrix Microarray Suite v5 software, and expression was estimated with robust multi-array average (RMA).	GPL96	Brian,,Denton	dentonb@mskcc.org	Epidemiology and Biostatistics	Memorial Sloan-Kettering Cancer Center	307 E. 63rd Street	New York	NY	10065	USA	ftp://ftp.ncbi.nlm.nih.gov/geo/samples/GSM766nnn/GSM766603/suppl/GSM766603.CEL.gz	22283
Sarcoma tumor PL131	GSM766604	Public on Sep 02 2011	Jul 25 2011	Sep 03 2011	RNA	1	liposarcoma, pleomorphic	Homo sapiens	tissue: primary liposarcoma	subtype: pleomorphic	sample id: PL131	trainingtest: Training	drfs: TRUE	tt.drfs: 6.01	None.	None.	total RNA	Total RNA was extracted from macro-dissected cryomolds and homogenized in QIAzol lysis reagent.	Biotin	Per manufacturer's instructions.	9606	Per manufacturer's instructions.	Fluorescence was measured by confocal scanner (Agilent, Palo Alto, CA).	Soft-tissue sarcoma		Re-analysis of GSM528895	Signal intensity was generated with Affymetrix Microarray Suite v5 software, and expression was estimated with robust multi-array average (RMA).	GPL96	Brian,,Denton	dentonb@mskcc.org	Epidemiology and Biostatistics	Memorial Sloan-Kettering Cancer Center	307 E. 63rd Street	New York	NY	10065	USA	ftp://ftp.ncbi.nlm.nih.gov/geo/samples/GSM766nnn/GSM766604/suppl/GSM766604.CEL.gz	22283	Reanalysis of: GSM528895
Sarcoma tumor PL247	GSM766605	Public on Sep 02 2011	Jul 25 2011	Sep 03 2011	RNA	1	liposarcoma, pleomorphic	Homo sapiens	tissue: primary liposarcoma	subtype: pleomorphic	sample id: PL247	trainingtest: Test	drfs: TRUE	tt.drfs: 32.53	None.	None.	total RNA	Total RNA was extracted from macro-dissected cryomolds and homogenized in QIAzol lysis reagent.	Biotin	Per manufacturer's instructions.	9606	Per manufacturer's instructions.	Fluorescence was measured by confocal scanner (Agilent, Palo Alto, CA).	Soft-tissue sarcoma		Re-analysis of GSM528896	Signal intensity was generated with Affymetrix Microarray Suite v5 software, and expression was estimated with robust multi-array average (RMA).	GPL96	Brian,,Denton	dentonb@mskcc.org	Epidemiology and Biostatistics	Memorial Sloan-Kettering Cancer Center	307 E. 63rd Street	New York	NY	10065	USA	ftp://ftp.ncbi.nlm.nih.gov/geo/samples/GSM766nnn/GSM766605/suppl/GSM766605.CEL.gz	22283	Reanalysis of: GSM528896
Sarcoma tumor PL268	GSM766606	Public on Sep 02 2011	Jul 25 2011	Sep 03 2011	RNA	1	liposarcoma, pleomorphic	Homo sapiens	tissue: primary liposarcoma	subtype: pleomorphic	sample id: PL268	trainingtest: Training	drfs: TRUE	tt.drfs: 8.87	None.	None.	total RNA	Total RNA was extracted from macro-dissected cryomolds and homogenized in QIAzol lysis reagent.	Biotin	Per manufacturer's instructions.	9606	Per manufacturer's instructions.	Fluorescence was measured by confocal scanner (Agilent, Palo Alto, CA).	Soft-tissue sarcoma			Signal intensity was generated with Affymetrix Microarray Suite v5 software, and expression was estimated with robust multi-array average (RMA).	GPL96	Brian,,Denton	dentonb@mskcc.org	Epidemiology and Biostatistics	Memorial Sloan-Kettering Cancer Center	307 E. 63rd Street	New York	NY	10065	USA	ftp://ftp.ncbi.nlm.nih.gov/geo/samples/GSM766nnn/GSM766606/suppl/GSM766606.CEL.gz	22283
Sarcoma tumor PL269	GSM766607	Public on Sep 02 2011	Jul 25 2011	Sep 03 2011	RNA	1	liposarcoma, pleomorphic	Homo sapiens	tissue: primary liposarcoma	subtype: pleomorphic	sample id: PL269	trainingtest: Training	drfs: TRUE	tt.drfs: 33.28	None.	None.	total RNA	Total RNA was extracted from macro-dissected cryomolds and homogenized in QIAzol lysis reagent.	Biotin	Per manufacturer's instructions.	9606	Per manufacturer's instructions.	Fluorescence was measured by confocal scanner (Agilent, Palo Alto, CA).	Soft-tissue sarcoma		Re-analysis of GSM528897	Signal intensity was generated with Affymetrix Microarray Suite v5 software, and expression was estimated with robust multi-array average (RMA).	GPL96	Brian,,Denton	dentonb@mskcc.org	Epidemiology and Biostatistics	Memorial Sloan-Kettering Cancer Center	307 E. 63rd Street	New York	NY	10065	USA	ftp://ftp.ncbi.nlm.nih.gov/geo/samples/GSM766nnn/GSM766607/suppl/GSM766607.CEL.gz	22283	Reanalysis of: GSM528897
Sarcoma tumor PL278	GSM766608	Public on Sep 02 2011	Jul 25 2011	Sep 03 2011	RNA	1	liposarcoma, pleomorphic	Homo sapiens	tissue: primary liposarcoma	subtype: pleomorphic	sample id: PL278	trainingtest: Training	drfs: FALSE	tt.drfs: 51.02	None.	None.	total RNA	Total RNA was extracted from macro-dissected cryomolds and homogenized in QIAzol lysis reagent.	Biotin	Per manufacturer's instructions.	9606	Per manufacturer's instructions.	Fluorescence was measured by confocal scanner (Agilent, Palo Alto, CA).	Soft-tissue sarcoma			Signal intensity was generated with Affymetrix Microarray Suite v5 software, and expression was estimated with robust multi-array average (RMA).	GPL96	Brian,,Denton	dentonb@mskcc.org	Epidemiology and Biostatistics	Memorial Sloan-Kettering Cancer Center	307 E. 63rd Street	New York	NY	10065	USA	ftp://ftp.ncbi.nlm.nih.gov/geo/samples/GSM766nnn/GSM766608/suppl/GSM766608.CEL.gz	22283
Sarcoma tumor PL289	GSM766609	Public on Sep 02 2011	Jul 25 2011	Sep 03 2011	RNA	1	liposarcoma, pleomorphic	Homo sapiens	tissue: primary liposarcoma	subtype: pleomorphic	sample id: PL289	trainingtest: Training	drfs: TRUE	tt.drfs: 158.62	None.	None.	total RNA	Total RNA was extracted from macro-dissected cryomolds and homogenized in QIAzol lysis reagent.	Biotin	Per manufacturer's instructions.	9606	Per manufacturer's instructions.	Fluorescence was measured by confocal scanner (Agilent, Palo Alto, CA).	Soft-tissue sarcoma		Re-analysis of GSM528898	Signal intensity was generated with Affymetrix Microarray Suite v5 software, and expression was estimated with robust multi-array average (RMA).	GPL96	Brian,,Denton	dentonb@mskcc.org	Epidemiology and Biostatistics	Memorial Sloan-Kettering Cancer Center	307 E. 63rd Street	New York	NY	10065	USA	ftp://ftp.ncbi.nlm.nih.gov/geo/samples/GSM766nnn/GSM766609/suppl/GSM766609.CEL.gz	22283	Reanalysis of: GSM528898
Sarcoma tumor PL295	GSM766610	Public on Sep 02 2011	Jul 25 2011	Sep 03 2011	RNA	1	liposarcoma, pleomorphic	Homo sapiens	tissue: primary liposarcoma	subtype: pleomorphic	sample id: PL295	trainingtest: Training	drfs: FALSE	tt.drfs: 116.21	None.	None.	total RNA	Total RNA was extracted from macro-dissected cryomolds and homogenized in QIAzol lysis reagent.	Biotin	Per manufacturer's instructions.	9606	Per manufacturer's instructions.	Fluorescence was measured by confocal scanner (Agilent, Palo Alto, CA).	Soft-tissue sarcoma			Signal intensity was generated with Affymetrix Microarray Suite v5 software, and expression was estimated with robust multi-array average (RMA).	GPL96	Brian,,Denton	dentonb@mskcc.org	Epidemiology and Biostatistics	Memorial Sloan-Kettering Cancer Center	307 E. 63rd Street	New York	NY	10065	USA	ftp://ftp.ncbi.nlm.nih.gov/geo/samples/GSM766nnn/GSM766610/suppl/GSM766610.CEL.gz	22283
Sarcoma tumor PL299	GSM766611	Public on Sep 02 2011	Jul 25 2011	Sep 03 2011	RNA	1	liposarcoma, pleomorphic	Homo sapiens	tissue: primary liposarcoma	subtype: pleomorphic	sample id: PL299	trainingtest: Test	drfs: TRUE	tt.drfs: 6.01	None.	None.	total RNA	Total RNA was extracted from macro-dissected cryomolds and homogenized in QIAzol lysis reagent.	Biotin	Per manufacturer's instructions.	9606	Per manufacturer's instructions.	Fluorescence was measured by confocal scanner (Agilent, Palo Alto, CA).	Soft-tissue sarcoma		Re-analysis of GSM528900	Signal intensity was generated with Affymetrix Microarray Suite v5 software, and expression was estimated with robust multi-array average (RMA).	GPL96	Brian,,Denton	dentonb@mskcc.org	Epidemiology and Biostatistics	Memorial Sloan-Kettering Cancer Center	307 E. 63rd Street	New York	NY	10065	USA	ftp://ftp.ncbi.nlm.nih.gov/geo/samples/GSM766nnn/GSM766611/suppl/GSM766611.CEL.gz	22283	Reanalysis of: GSM528900
Sarcoma tumor PL3275	GSM766612	Public on Sep 02 2011	Jul 25 2011	Sep 03 2011	RNA	1	liposarcoma, pleomorphic	Homo sapiens	tissue: primary liposarcoma	subtype: pleomorphic	sample id: PL3275	trainingtest: Training	drfs: FALSE	tt.drfs: 31.44	None.	None.	total RNA	Total RNA was extracted from macro-dissected cryomolds and homogenized in QIAzol lysis reagent.	Biotin	Per manufacturer's instructions.	9606	Per manufacturer's instructions.	Fluorescence was measured by confocal scanner (Agilent, Palo Alto, CA).	Soft-tissue sarcoma			Signal intensity was generated with Affymetrix Microarray Suite v5 software, and expression was estimated with robust multi-array average (RMA).	GPL96	Brian,,Denton	dentonb@mskcc.org	Epidemiology and Biostatistics	Memorial Sloan-Kettering Cancer Center	307 E. 63rd Street	New York	NY	10065	USA	ftp://ftp.ncbi.nlm.nih.gov/geo/samples/GSM766nnn/GSM766612/suppl/GSM766612.CEL.gz	22283
Sarcoma tumor PL4580	GSM766613	Public on Sep 02 2011	Jul 25 2011	Sep 03 2011	RNA	1	liposarcoma, pleomorphic	Homo sapiens	tissue: primary liposarcoma	subtype: pleomorphic	sample id: PL4580	trainingtest: Training	drfs: TRUE	tt.drfs: 23.95	None.	None.	total RNA	Total RNA was extracted from macro-dissected cryomolds and homogenized in QIAzol lysis reagent.	Biotin	Per manufacturer's instructions.	9606	Per manufacturer's instructions.	Fluorescence was measured by confocal scanner (Agilent, Palo Alto, CA).	Soft-tissue sarcoma		Re-analysis of GSM528905	Signal intensity was generated with Affymetrix Microarray Suite v5 software, and expression was estimated with robust multi-array average (RMA).	GPL96	Brian,,Denton	dentonb@mskcc.org	Epidemiology and Biostatistics	Memorial Sloan-Kettering Cancer Center	307 E. 63rd Street	New York	NY	10065	USA	ftp://ftp.ncbi.nlm.nih.gov/geo/samples/GSM766nnn/GSM766613/suppl/GSM766613.CEL.gz	22283	Reanalysis of: GSM528905
Sarcoma tumor PL617	GSM766614	Public on Sep 02 2011	Jul 25 2011	Sep 03 2011	RNA	1	liposarcoma, pleomorphic	Homo sapiens	tissue: primary liposarcoma	subtype: pleomorphic	sample id: PL617	trainingtest: Test	drfs: TRUE	tt.drfs: 10.64	None.	None.	total RNA	Total RNA was extracted from macro-dissected cryomolds and homogenized in QIAzol lysis reagent.	Biotin	Per manufacturer's instructions.	9606	Per manufacturer's instructions.	Fluorescence was measured by confocal scanner (Agilent, Palo Alto, CA).	Soft-tissue sarcoma		Re-analysis of GSM528906	Signal intensity was generated with Affymetrix Microarray Suite v5 software, and expression was estimated with robust multi-array average (RMA).	GPL96	Brian,,Denton	dentonb@mskcc.org	Epidemiology and Biostatistics	Memorial Sloan-Kettering Cancer Center	307 E. 63rd Street	New York	NY	10065	USA	ftp://ftp.ncbi.nlm.nih.gov/geo/samples/GSM766nnn/GSM766614/suppl/GSM766614.CEL.gz	22283	Reanalysis of: GSM528906
Sarcoma tumor PL619	GSM766615	Public on Sep 02 2011	Jul 25 2011	Sep 03 2011	RNA	1	liposarcoma, pleomorphic	Homo sapiens	tissue: primary liposarcoma	subtype: pleomorphic	sample id: PL619	trainingtest: Training	drfs: FALSE	tt.drfs: 28.25	None.	None.	total RNA	Total RNA was extracted from macro-dissected cryomolds and homogenized in QIAzol lysis reagent.	Biotin	Per manufacturer's instructions.	9606	Per manufacturer's instructions.	Fluorescence was measured by confocal scanner (Agilent, Palo Alto, CA).	Soft-tissue sarcoma		Re-analysis of GSM528907	Signal intensity was generated with Affymetrix Microarray Suite v5 software, and expression was estimated with robust multi-array average (RMA).	GPL96	Brian,,Denton	dentonb@mskcc.org	Epidemiology and Biostatistics	Memorial Sloan-Kettering Cancer Center	307 E. 63rd Street	New York	NY	10065	USA	ftp://ftp.ncbi.nlm.nih.gov/geo/samples/GSM766nnn/GSM766615/suppl/GSM766615.CEL.gz	22283	Reanalysis of: GSM528907
Sarcoma tumor PL625	GSM766616	Public on Sep 02 2011	Jul 25 2011	Sep 03 2011	RNA	1	liposarcoma, pleomorphic	Homo sapiens	tissue: primary liposarcoma	subtype: pleomorphic	sample id: PL625	trainingtest: Training	drfs: TRUE	tt.drfs: 5.91	None.	None.	total RNA	Total RNA was extracted from macro-dissected cryomolds and homogenized in QIAzol lysis reagent.	Biotin	Per manufacturer's instructions.	9606	Per manufacturer's instructions.	Fluorescence was measured by confocal scanner (Agilent, Palo Alto, CA).	Soft-tissue sarcoma		Re-analysis of GSM528908	Signal intensity was generated with Affymetrix Microarray Suite v5 software, and expression was estimated with robust multi-array average (RMA).	GPL96	Brian,,Denton	dentonb@mskcc.org	Epidemiology and Biostatistics	Memorial Sloan-Kettering Cancer Center	307 E. 63rd Street	New York	NY	10065	USA	ftp://ftp.ncbi.nlm.nih.gov/geo/samples/GSM766nnn/GSM766616/suppl/GSM766616.CEL.gz	22283	Reanalysis of: GSM528908
Sarcoma tumor PL627	GSM766617	Public on Sep 02 2011	Jul 25 2011	Sep 03 2011	RNA	1	liposarcoma, pleomorphic	Homo sapiens	tissue: primary liposarcoma	subtype: pleomorphic	sample id: PL627	trainingtest: Training	drfs: FALSE	tt.drfs: 21.55	None.	None.	total RNA	Total RNA was extracted from macro-dissected cryomolds and homogenized in QIAzol lysis reagent.	Biotin	Per manufacturer's instructions.	9606	Per manufacturer's instructions.	Fluorescence was measured by confocal scanner (Agilent, Palo Alto, CA).	Soft-tissue sarcoma		Re-analysis of GSM528909	Signal intensity was generated with Affymetrix Microarray Suite v5 software, and expression was estimated with robust multi-array average (RMA).	GPL96	Brian,,Denton	dentonb@mskcc.org	Epidemiology and Biostatistics	Memorial Sloan-Kettering Cancer Center	307 E. 63rd Street	New York	NY	10065	USA	ftp://ftp.ncbi.nlm.nih.gov/geo/samples/GSM766nnn/GSM766617/suppl/GSM766617.CEL.gz	22283	Reanalysis of: GSM528909
Sarcoma tumor PL634	GSM766618	Public on Sep 02 2011	Jul 25 2011	Sep 03 2011	RNA	1	liposarcoma, pleomorphic	Homo sapiens	tissue: primary liposarcoma	subtype: pleomorphic	sample id: PL634	trainingtest: Training	drfs: FALSE	tt.drfs: 24.74	None.	None.	total RNA	Total RNA was extracted from macro-dissected cryomolds and homogenized in QIAzol lysis reagent.	Biotin	Per manufacturer's instructions.	9606	Per manufacturer's instructions.	Fluorescence was measured by confocal scanner (Agilent, Palo Alto, CA).	Soft-tissue sarcoma		Re-analysis of GSM528910	Signal intensity was generated with Affymetrix Microarray Suite v5 software, and expression was estimated with robust multi-array average (RMA).	GPL96	Brian,,Denton	dentonb@mskcc.org	Epidemiology and Biostatistics	Memorial Sloan-Kettering Cancer Center	307 E. 63rd Street	New York	NY	10065	USA	ftp://ftp.ncbi.nlm.nih.gov/geo/samples/GSM766nnn/GSM766618/suppl/GSM766618.CEL.gz	22283	Reanalysis of: GSM528910
Sarcoma tumor PL640	GSM766619	Public on Sep 02 2011	Jul 25 2011	Sep 03 2011	RNA	1	liposarcoma, pleomorphic	Homo sapiens	tissue: primary liposarcoma	subtype: pleomorphic	sample id: PL640	trainingtest: Training	drfs: TRUE	tt.drfs: 12.39	None.	None.	total RNA	Total RNA was extracted from macro-dissected cryomolds and homogenized in QIAzol lysis reagent.	Biotin	Per manufacturer's instructions.	9606	Per manufacturer's instructions.	Fluorescence was measured by confocal scanner (Agilent, Palo Alto, CA).	Soft-tissue sarcoma		Re-analysis of GSM528911	Signal intensity was generated with Affymetrix Microarray Suite v5 software, and expression was estimated with robust multi-array average (RMA).	GPL96	Brian,,Denton	dentonb@mskcc.org	Epidemiology and Biostatistics	Memorial Sloan-Kettering Cancer Center	307 E. 63rd Street	New York	NY	10065	USA	ftp://ftp.ncbi.nlm.nih.gov/geo/samples/GSM766nnn/GSM766619/suppl/GSM766619.CEL.gz	22283	Reanalysis of: GSM528911
Sarcoma tumor PL9313	GSM766620	Public on Sep 02 2011	Jul 25 2011	Sep 03 2011	RNA	1	liposarcoma, pleomorphic	Homo sapiens	tissue: primary liposarcoma	subtype: pleomorphic	sample id: PL9313	trainingtest: Test	drfs: FALSE	tt.drfs: 38.14	None.	None.	total RNA	Total RNA was extracted from macro-dissected cryomolds and homogenized in QIAzol lysis reagent.	Biotin	Per manufacturer's instructions.	9606	Per manufacturer's instructions.	Fluorescence was measured by confocal scanner (Agilent, Palo Alto, CA).	Soft-tissue sarcoma		Re-analysis of GSM528913	Signal intensity was generated with Affymetrix Microarray Suite v5 software, and expression was estimated with robust multi-array average (RMA).	GPL96	Brian,,Denton	dentonb@mskcc.org	Epidemiology and Biostatistics	Memorial Sloan-Kettering Cancer Center	307 E. 63rd Street	New York	NY	10065	USA	ftp://ftp.ncbi.nlm.nih.gov/geo/samples/GSM766nnn/GSM766620/suppl/GSM766620.CEL.gz	22283	Reanalysis of: GSM528913
Sarcoma tumor WD401	GSM766621	Public on Sep 02 2011	Jul 25 2011	Sep 03 2011	RNA	1	liposarcoma, well-differentiated	Homo sapiens	tissue: primary liposarcoma	subtype: well-differentiated	sample id: WD401	trainingtest: Test	drfs: TRUE	tt.drfs: 37.39	None.	None.	total RNA	Total RNA was extracted from macro-dissected cryomolds and homogenized in QIAzol lysis reagent.	Biotin	Per manufacturer's instructions.	9606	Per manufacturer's instructions.	Fluorescence was measured by confocal scanner (Agilent, Palo Alto, CA).	Soft-tissue sarcoma			Signal intensity was generated with Affymetrix Microarray Suite v5 software, and expression was estimated with robust multi-array average (RMA).	GPL96	Brian,,Denton	dentonb@mskcc.org	Epidemiology and Biostatistics	Memorial Sloan-Kettering Cancer Center	307 E. 63rd Street	New York	NY	10065	USA	ftp://ftp.ncbi.nlm.nih.gov/geo/samples/GSM766nnn/GSM766621/suppl/GSM766621.CEL.gz	22283
Sarcoma tumor WD602	GSM766622	Public on Sep 02 2011	Jul 25 2011	Sep 03 2011	RNA	1	liposarcoma, well-differentiated	Homo sapiens	tissue: primary liposarcoma	subtype: well-differentiated	sample id: WD602	trainingtest: Test	drfs: TRUE	tt.drfs: 23.03	None.	None.	total RNA	Total RNA was extracted from macro-dissected cryomolds and homogenized in QIAzol lysis reagent.	Biotin	Per manufacturer's instructions.	9606	Per manufacturer's instructions.	Fluorescence was measured by confocal scanner (Agilent, Palo Alto, CA).	Soft-tissue sarcoma			Signal intensity was generated with Affymetrix Microarray Suite v5 software, and expression was estimated with robust multi-array average (RMA).	GPL96	Brian,,Denton	dentonb@mskcc.org	Epidemiology and Biostatistics	Memorial Sloan-Kettering Cancer Center	307 E. 63rd Street	New York	NY	10065	USA	ftp://ftp.ncbi.nlm.nih.gov/geo/samples/GSM766nnn/GSM766622/suppl/GSM766622.CEL.gz	22283
Sarcoma tumor WD72	GSM766623	Public on Sep 02 2011	Jul 25 2011	Sep 03 2011	RNA	1	liposarcoma, well-differentiated	Homo sapiens	tissue: primary liposarcoma	subtype: well-differentiated	sample id: WD72	trainingtest: Test	drfs: FALSE	tt.drfs: 51.75	None.	None.	total RNA	Total RNA was extracted from macro-dissected cryomolds and homogenized in QIAzol lysis reagent.	Biotin	Per manufacturer's instructions.	9606	Per manufacturer's instructions.	Fluorescence was measured by confocal scanner (Agilent, Palo Alto, CA).	Soft-tissue sarcoma			Signal intensity was generated with Affymetrix Microarray Suite v5 software, and expression was estimated with robust multi-array average (RMA).	GPL96	Brian,,Denton	dentonb@mskcc.org	Epidemiology and Biostatistics	Memorial Sloan-Kettering Cancer Center	307 E. 63rd Street	New York	NY	10065	USA	ftp://ftp.ncbi.nlm.nih.gov/geo/samples/GSM766nnn/GSM766623/suppl/GSM766623.CEL.gz	22283
Sarcoma tumor ALT476	GSM766624	Public on Sep 02 2011	Jul 25 2011	Sep 03 2011	RNA	1	liposarcoma, well-differentiated	Homo sapiens	tissue: primary liposarcoma	subtype: well-differentiated	sample id: ALT476	trainingtest: Training	drfs: FALSE	tt.drfs: 49.74	None.	None.	total RNA	Total RNA was extracted from macro-dissected cryomolds and homogenized in QIAzol lysis reagent.	Biotin	Per manufacturer's instructions.	9606	Per manufacturer's instructions.	Fluorescence was measured by confocal scanner (Agilent, Palo Alto, CA).	Soft-tissue sarcoma			Signal intensity was generated with Affymetrix Microarray Suite v5 software, and expression was estimated with robust multi-array average (RMA).	GPL96	Brian,,Denton	dentonb@mskcc.org	Epidemiology and Biostatistics	Memorial Sloan-Kettering Cancer Center	307 E. 63rd Street	New York	NY	10065	USA	ftp://ftp.ncbi.nlm.nih.gov/geo/samples/GSM766nnn/GSM766624/suppl/GSM766624.CEL.gz	22283
Sarcoma tumor ALT479	GSM766625	Public on Sep 02 2011	Jul 25 2011	Sep 03 2011	RNA	1	liposarcoma, well-differentiated	Homo sapiens	tissue: primary liposarcoma	subtype: well-differentiated	sample id: ALT479	trainingtest: Test	drfs: FALSE	tt.drfs: 75.07	None.	None.	total RNA	Total RNA was extracted from macro-dissected cryomolds and homogenized in QIAzol lysis reagent.	Biotin	Per manufacturer's instructions.	9606	Per manufacturer's instructions.	Fluorescence was measured by confocal scanner (Agilent, Palo Alto, CA).	Soft-tissue sarcoma			Signal intensity was generated with Affymetrix Microarray Suite v5 software, and expression was estimated with robust multi-array average (RMA).	GPL96	Brian,,Denton	dentonb@mskcc.org	Epidemiology and Biostatistics	Memorial Sloan-Kettering Cancer Center	307 E. 63rd Street	New York	NY	10065	USA	ftp://ftp.ncbi.nlm.nih.gov/geo/samples/GSM766nnn/GSM766625/suppl/GSM766625.CEL.gz	22283
Sarcoma tumor ALT486	GSM766626	Public on Sep 02 2011	Jul 25 2011	Sep 03 2011	RNA	1	liposarcoma, well-differentiated	Homo sapiens	tissue: primary liposarcoma	subtype: well-differentiated	sample id: ALT486	trainingtest: Training	drfs: FALSE	tt.drfs: 48.13	None.	None.	total RNA	Total RNA was extracted from macro-dissected cryomolds and homogenized in QIAzol lysis reagent.	Biotin	Per manufacturer's instructions.	9606	Per manufacturer's instructions.	Fluorescence was measured by confocal scanner (Agilent, Palo Alto, CA).	Soft-tissue sarcoma			Signal intensity was generated with Affymetrix Microarray Suite v5 software, and expression was estimated with robust multi-array average (RMA).	GPL96	Brian,,Denton	dentonb@mskcc.org	Epidemiology and Biostatistics	Memorial Sloan-Kettering Cancer Center	307 E. 63rd Street	New York	NY	10065	USA	ftp://ftp.ncbi.nlm.nih.gov/geo/samples/GSM766nnn/GSM766626/suppl/GSM766626.CEL.gz	22283
Sarcoma tumor ALT497	GSM766627	Public on Sep 02 2011	Jul 25 2011	Sep 03 2011	RNA	1	liposarcoma, well-differentiated	Homo sapiens	tissue: primary liposarcoma	subtype: well-differentiated	sample id: ALT497	trainingtest: Test	drfs: FALSE	tt.drfs: 52.17	None.	None.	total RNA	Total RNA was extracted from macro-dissected cryomolds and homogenized in QIAzol lysis reagent.	Biotin	Per manufacturer's instructions.	9606	Per manufacturer's instructions.	Fluorescence was measured by confocal scanner (Agilent, Palo Alto, CA).	Soft-tissue sarcoma			Signal intensity was generated with Affymetrix Microarray Suite v5 software, and expression was estimated with robust multi-array average (RMA).	GPL96	Brian,,Denton	dentonb@mskcc.org	Epidemiology and Biostatistics	Memorial Sloan-Kettering Cancer Center	307 E. 63rd Street	New York	NY	10065	USA	ftp://ftp.ncbi.nlm.nih.gov/geo/samples/GSM766nnn/GSM766627/suppl/GSM766627.CEL.gz	22283
Sarcoma tumor ALT500	GSM766628	Public on Sep 02 2011	Jul 25 2011	Sep 03 2011	RNA	1	liposarcoma, well-differentiated	Homo sapiens	tissue: primary liposarcoma	subtype: well-differentiated	sample id: ALT500	trainingtest: Training	drfs: FALSE	tt.drfs: 57.23	None.	None.	total RNA	Total RNA was extracted from macro-dissected cryomolds and homogenized in QIAzol lysis reagent.	Biotin	Per manufacturer's instructions.	9606	Per manufacturer's instructions.	Fluorescence was measured by confocal scanner (Agilent, Palo Alto, CA).	Soft-tissue sarcoma			Signal intensity was generated with Affymetrix Microarray Suite v5 software, and expression was estimated with robust multi-array average (RMA).	GPL96	Brian,,Denton	dentonb@mskcc.org	Epidemiology and Biostatistics	Memorial Sloan-Kettering Cancer Center	307 E. 63rd Street	New York	NY	10065	USA	ftp://ftp.ncbi.nlm.nih.gov/geo/samples/GSM766nnn/GSM766628/suppl/GSM766628.CEL.gz	22283
Sarcoma tumor WD444	GSM766629	Public on Sep 02 2011	Jul 25 2011	Sep 03 2011	RNA	1	liposarcoma, well-differentiated	Homo sapiens	tissue: primary liposarcoma	subtype: well-differentiated	sample id: WD444	trainingtest: Test	drfs: FALSE	tt.drfs: 45.14	None.	None.	total RNA	Total RNA was extracted from macro-dissected cryomolds and homogenized in QIAzol lysis reagent.	Biotin	Per manufacturer's instructions.	9606	Per manufacturer's instructions.	Fluorescence was measured by confocal scanner (Agilent, Palo Alto, CA).	Soft-tissue sarcoma			Signal intensity was generated with Affymetrix Microarray Suite v5 software, and expression was estimated with robust multi-array average (RMA).	GPL96	Brian,,Denton	dentonb@mskcc.org	Epidemiology and Biostatistics	Memorial Sloan-Kettering Cancer Center	307 E. 63rd Street	New York	NY	10065	USA	ftp://ftp.ncbi.nlm.nih.gov/geo/samples/GSM766nnn/GSM766629/suppl/GSM766629.CEL.gz	22283
Sarcoma tumor WD700	GSM766630	Public on Sep 02 2011	Jul 25 2011	Sep 03 2011	RNA	1	liposarcoma, well-differentiated	Homo sapiens	tissue: primary liposarcoma	subtype: well-differentiated	sample id: WD700	trainingtest: Training	drfs: FALSE	tt.drfs: 68.01	None.	None.	total RNA	Total RNA was extracted from macro-dissected cryomolds and homogenized in QIAzol lysis reagent.	Biotin	Per manufacturer's instructions.	9606	Per manufacturer's instructions.	Fluorescence was measured by confocal scanner (Agilent, Palo Alto, CA).	Soft-tissue sarcoma			Signal intensity was generated with Affymetrix Microarray Suite v5 software, and expression was estimated with robust multi-array average (RMA).	GPL96	Brian,,Denton	dentonb@mskcc.org	Epidemiology and Biostatistics	Memorial Sloan-Kettering Cancer Center	307 E. 63rd Street	New York	NY	10065	USA	ftp://ftp.ncbi.nlm.nih.gov/geo/samples/GSM766nnn/GSM766630/suppl/GSM766630.CEL.gz	22283
Sarcoma tumor WD702	GSM766631	Public on Sep 02 2011	Jul 25 2011	Sep 03 2011	RNA	1	liposarcoma, well-differentiated	Homo sapiens	tissue: primary liposarcoma	subtype: well-differentiated	sample id: WD702	trainingtest: Test	drfs: FALSE	tt.drfs: 7.20	None.	None.	total RNA	Total RNA was extracted from macro-dissected cryomolds and homogenized in QIAzol lysis reagent.	Biotin	Per manufacturer's instructions.	9606	Per manufacturer's instructions.	Fluorescence was measured by confocal scanner (Agilent, Palo Alto, CA).	Soft-tissue sarcoma			Signal intensity was generated with Affymetrix Microarray Suite v5 software, and expression was estimated with robust multi-array average (RMA).	GPL96	Brian,,Denton	dentonb@mskcc.org	Epidemiology and Biostatistics	Memorial Sloan-Kettering Cancer Center	307 E. 63rd Street	New York	NY	10065	USA	ftp://ftp.ncbi.nlm.nih.gov/geo/samples/GSM766nnn/GSM766631/suppl/GSM766631.CEL.gz	22283
Sarcoma tumor WD0611	GSM766632	Public on Sep 02 2011	Jul 25 2011	Sep 03 2011	RNA	1	liposarcoma, well-differentiated	Homo sapiens	tissue: primary liposarcoma	subtype: well-differentiated	sample id: WD0611	trainingtest: Training	drfs: FALSE	tt.drfs: 36.73	None.	None.	total RNA	Total RNA was extracted from macro-dissected cryomolds and homogenized in QIAzol lysis reagent.	Biotin	Per manufacturer's instructions.	9606	Per manufacturer's instructions.	Fluorescence was measured by confocal scanner (Agilent, Palo Alto, CA).	Soft-tissue sarcoma			Signal intensity was generated with Affymetrix Microarray Suite v5 software, and expression was estimated with robust multi-array average (RMA).	GPL96	Brian,,Denton	dentonb@mskcc.org	Epidemiology and Biostatistics	Memorial Sloan-Kettering Cancer Center	307 E. 63rd Street	New York	NY	10065	USA	ftp://ftp.ncbi.nlm.nih.gov/geo/samples/GSM766nnn/GSM766632/suppl/GSM766632.CEL.gz	22283
Sarcoma tumor WD194	GSM766633	Public on Sep 02 2011	Jul 25 2011	Sep 03 2011	RNA	1	liposarcoma, well-differentiated	Homo sapiens	tissue: primary liposarcoma	subtype: well-differentiated	sample id: WD194	trainingtest: Training	drfs: FALSE	tt.drfs: 58.64	None.	None.	total RNA	Total RNA was extracted from macro-dissected cryomolds and homogenized in QIAzol lysis reagent.	Biotin	Per manufacturer's instructions.	9606	Per manufacturer's instructions.	Fluorescence was measured by confocal scanner (Agilent, Palo Alto, CA).	Soft-tissue sarcoma			Signal intensity was generated with Affymetrix Microarray Suite v5 software, and expression was estimated with robust multi-array average (RMA).	GPL96	Brian,,Denton	dentonb@mskcc.org	Epidemiology and Biostatistics	Memorial Sloan-Kettering Cancer Center	307 E. 63rd Street	New York	NY	10065	USA	ftp://ftp.ncbi.nlm.nih.gov/geo/samples/GSM766nnn/GSM766633/suppl/GSM766633.CEL.gz	22283
Sarcoma tumor WD199	GSM766634	Public on Sep 02 2011	Jul 25 2011	Sep 03 2011	RNA	1	liposarcoma, well-differentiated	Homo sapiens	tissue: primary liposarcoma	subtype: well-differentiated	sample id: WD199	trainingtest: Training	drfs: FALSE	tt.drfs: 67.06	None.	None.	total RNA	Total RNA was extracted from macro-dissected cryomolds and homogenized in QIAzol lysis reagent.	Biotin	Per manufacturer's instructions.	9606	Per manufacturer's instructions.	Fluorescence was measured by confocal scanner (Agilent, Palo Alto, CA).	Soft-tissue sarcoma			Signal intensity was generated with Affymetrix Microarray Suite v5 software, and expression was estimated with robust multi-array average (RMA).	GPL96	Brian,,Denton	dentonb@mskcc.org	Epidemiology and Biostatistics	Memorial Sloan-Kettering Cancer Center	307 E. 63rd Street	New York	NY	10065	USA	ftp://ftp.ncbi.nlm.nih.gov/geo/samples/GSM766nnn/GSM766634/suppl/GSM766634.CEL.gz	22283
Sarcoma tumor WD200	GSM766635	Public on Sep 02 2011	Jul 25 2011	Sep 03 2011	RNA	1	liposarcoma, well-differentiated	Homo sapiens	tissue: primary liposarcoma	subtype: well-differentiated	sample id: WD200	trainingtest: Training	drfs: TRUE	tt.drfs: 0.36	None.	None.	total RNA	Total RNA was extracted from macro-dissected cryomolds and homogenized in QIAzol lysis reagent.	Biotin	Per manufacturer's instructions.	9606	Per manufacturer's instructions.	Fluorescence was measured by confocal scanner (Agilent, Palo Alto, CA).	Soft-tissue sarcoma			Signal intensity was generated with Affymetrix Microarray Suite v5 software, and expression was estimated with robust multi-array average (RMA).	GPL96	Brian,,Denton	dentonb@mskcc.org	Epidemiology and Biostatistics	Memorial Sloan-Kettering Cancer Center	307 E. 63rd Street	New York	NY	10065	USA	ftp://ftp.ncbi.nlm.nih.gov/geo/samples/GSM766nnn/GSM766635/suppl/GSM766635.CEL.gz	22283
Sarcoma tumor WD221	GSM766636	Public on Sep 02 2011	Jul 25 2011	Sep 03 2011	RNA	1	liposarcoma, well-differentiated	Homo sapiens	tissue: primary liposarcoma	subtype: well-differentiated	sample id: WD221	trainingtest: Training	drfs: TRUE	tt.drfs: 19.68	None.	None.	total RNA	Total RNA was extracted from macro-dissected cryomolds and homogenized in QIAzol lysis reagent.	Biotin	Per manufacturer's instructions.	9606	Per manufacturer's instructions.	Fluorescence was measured by confocal scanner (Agilent, Palo Alto, CA).	Soft-tissue sarcoma			Signal intensity was generated with Affymetrix Microarray Suite v5 software, and expression was estimated with robust multi-array average (RMA).	GPL96	Brian,,Denton	dentonb@mskcc.org	Epidemiology and Biostatistics	Memorial Sloan-Kettering Cancer Center	307 E. 63rd Street	New York	NY	10065	USA	ftp://ftp.ncbi.nlm.nih.gov/geo/samples/GSM766nnn/GSM766636/suppl/GSM766636.CEL.gz	22283
Sarcoma tumor WD286	GSM766637	Public on Sep 02 2011	Jul 25 2011	Sep 03 2011	RNA	1	liposarcoma, well-differentiated	Homo sapiens	tissue: primary liposarcoma	subtype: well-differentiated	sample id: WD286	trainingtest: Training	drfs: FALSE	tt.drfs: 43.07	None.	None.	total RNA	Total RNA was extracted from macro-dissected cryomolds and homogenized in QIAzol lysis reagent.	Biotin	Per manufacturer's instructions.	9606	Per manufacturer's instructions.	Fluorescence was measured by confocal scanner (Agilent, Palo Alto, CA).	Soft-tissue sarcoma			Signal intensity was generated with Affymetrix Microarray Suite v5 software, and expression was estimated with robust multi-array average (RMA).	GPL96	Brian,,Denton	dentonb@mskcc.org	Epidemiology and Biostatistics	Memorial Sloan-Kettering Cancer Center	307 E. 63rd Street	New York	NY	10065	USA	ftp://ftp.ncbi.nlm.nih.gov/geo/samples/GSM766nnn/GSM766637/suppl/GSM766637.CEL.gz	22283
Sarcoma tumor WD356	GSM766638	Public on Sep 02 2011	Jul 25 2011	Sep 03 2011	RNA	1	liposarcoma, well-differentiated	Homo sapiens	tissue: primary liposarcoma	subtype: well-differentiated	sample id: WD356	trainingtest: Training	drfs: FALSE	tt.drfs: 65.87	None.	None.	total RNA	Total RNA was extracted from macro-dissected cryomolds and homogenized in QIAzol lysis reagent.	Biotin	Per manufacturer's instructions.	9606	Per manufacturer's instructions.	Fluorescence was measured by confocal scanner (Agilent, Palo Alto, CA).	Soft-tissue sarcoma			Signal intensity was generated with Affymetrix Microarray Suite v5 software, and expression was estimated with robust multi-array average (RMA).	GPL96	Brian,,Denton	dentonb@mskcc.org	Epidemiology and Biostatistics	Memorial Sloan-Kettering Cancer Center	307 E. 63rd Street	New York	NY	10065	USA	ftp://ftp.ncbi.nlm.nih.gov/geo/samples/GSM766nnn/GSM766638/suppl/GSM766638.CEL.gz	22283
Sarcoma tumor WD359	GSM766639	Public on Sep 02 2011	Jul 25 2011	Sep 03 2011	RNA	1	liposarcoma, well-differentiated	Homo sapiens	tissue: primary liposarcoma	subtype: well-differentiated	sample id: WD359	trainingtest: Training	drfs: FALSE	tt.drfs: 61.27	None.	None.	total RNA	Total RNA was extracted from macro-dissected cryomolds and homogenized in QIAzol lysis reagent.	Biotin	Per manufacturer's instructions.	9606	Per manufacturer's instructions.	Fluorescence was measured by confocal scanner (Agilent, Palo Alto, CA).	Soft-tissue sarcoma			Signal intensity was generated with Affymetrix Microarray Suite v5 software, and expression was estimated with robust multi-array average (RMA).	GPL96	Brian,,Denton	dentonb@mskcc.org	Epidemiology and Biostatistics	Memorial Sloan-Kettering Cancer Center	307 E. 63rd Street	New York	NY	10065	USA	ftp://ftp.ncbi.nlm.nih.gov/geo/samples/GSM766nnn/GSM766639/suppl/GSM766639.CEL.gz	22283
Sarcoma tumor WD368	GSM766640	Public on Sep 02 2011	Jul 25 2011	Sep 03 2011	RNA	1	liposarcoma, well-differentiated	Homo sapiens	tissue: primary liposarcoma	subtype: well-differentiated	sample id: WD368	trainingtest: Test	drfs: TRUE	tt.drfs: 17.54	None.	None.	total RNA	Total RNA was extracted from macro-dissected cryomolds and homogenized in QIAzol lysis reagent.	Biotin	Per manufacturer's instructions.	9606	Per manufacturer's instructions.	Fluorescence was measured by confocal scanner (Agilent, Palo Alto, CA).	Soft-tissue sarcoma			Signal intensity was generated with Affymetrix Microarray Suite v5 software, and expression was estimated with robust multi-array average (RMA).	GPL96	Brian,,Denton	dentonb@mskcc.org	Epidemiology and Biostatistics	Memorial Sloan-Kettering Cancer Center	307 E. 63rd Street	New York	NY	10065	USA	ftp://ftp.ncbi.nlm.nih.gov/geo/samples/GSM766nnn/GSM766640/suppl/GSM766640.CEL.gz	22283
Sarcoma tumor WD375	GSM766641	Public on Sep 02 2011	Jul 25 2011	Sep 03 2011	RNA	1	liposarcoma, well-differentiated	Homo sapiens	tissue: primary liposarcoma	subtype: well-differentiated	sample id: WD375	trainingtest: Test	drfs: FALSE	tt.drfs: 44.06	None.	None.	total RNA	Total RNA was extracted from macro-dissected cryomolds and homogenized in QIAzol lysis reagent.	Biotin	Per manufacturer's instructions.	9606	Per manufacturer's instructions.	Fluorescence was measured by confocal scanner (Agilent, Palo Alto, CA).	Soft-tissue sarcoma			Signal intensity was generated with Affymetrix Microarray Suite v5 software, and expression was estimated with robust multi-array average (RMA).	GPL96	Brian,,Denton	dentonb@mskcc.org	Epidemiology and Biostatistics	Memorial Sloan-Kettering Cancer Center	307 E. 63rd Street	New York	NY	10065	USA	ftp://ftp.ncbi.nlm.nih.gov/geo/samples/GSM766nnn/GSM766641/suppl/GSM766641.CEL.gz	22283
Sarcoma tumor WD380	GSM766642	Public on Sep 02 2011	Jul 25 2011	Sep 03 2011	RNA	1	liposarcoma, well-differentiated	Homo sapiens	tissue: primary liposarcoma	subtype: well-differentiated	sample id: WD380	trainingtest: Training	drfs: TRUE	tt.drfs: 40.05	None.	None.	total RNA	Total RNA was extracted from macro-dissected cryomolds and homogenized in QIAzol lysis reagent.	Biotin	Per manufacturer's instructions.	9606	Per manufacturer's instructions.	Fluorescence was measured by confocal scanner (Agilent, Palo Alto, CA).	Soft-tissue sarcoma			Signal intensity was generated with Affymetrix Microarray Suite v5 software, and expression was estimated with robust multi-array average (RMA).	GPL96	Brian,,Denton	dentonb@mskcc.org	Epidemiology and Biostatistics	Memorial Sloan-Kettering Cancer Center	307 E. 63rd Street	New York	NY	10065	USA	ftp://ftp.ncbi.nlm.nih.gov/geo/samples/GSM766nnn/GSM766642/suppl/GSM766642.CEL.gz	22283
Sarcoma tumor WD410	GSM766643	Public on Sep 02 2011	Jul 25 2011	Sep 03 2011	RNA	1	liposarcoma, well-differentiated	Homo sapiens	tissue: primary liposarcoma	subtype: well-differentiated	sample id: WD410	trainingtest: Training	drfs: FALSE	tt.drfs: 39.66	None.	None.	total RNA	Total RNA was extracted from macro-dissected cryomolds and homogenized in QIAzol lysis reagent.	Biotin	Per manufacturer's instructions.	9606	Per manufacturer's instructions.	Fluorescence was measured by confocal scanner (Agilent, Palo Alto, CA).	Soft-tissue sarcoma			Signal intensity was generated with Affymetrix Microarray Suite v5 software, and expression was estimated with robust multi-array average (RMA).	GPL96	Brian,,Denton	dentonb@mskcc.org	Epidemiology and Biostatistics	Memorial Sloan-Kettering Cancer Center	307 E. 63rd Street	New York	NY	10065	USA	ftp://ftp.ncbi.nlm.nih.gov/geo/samples/GSM766nnn/GSM766643/suppl/GSM766643.CEL.gz	22283
Sarcoma tumor WD418	GSM766644	Public on Sep 02 2011	Jul 25 2011	Sep 03 2011	RNA	1	liposarcoma, well-differentiated	Homo sapiens	tissue: primary liposarcoma	subtype: well-differentiated	sample id: WD418	trainingtest: Training	drfs: FALSE	tt.drfs: 47.21	None.	None.	total RNA	Total RNA was extracted from macro-dissected cryomolds and homogenized in QIAzol lysis reagent.	Biotin	Per manufacturer's instructions.	9606	Per manufacturer's instructions.	Fluorescence was measured by confocal scanner (Agilent, Palo Alto, CA).	Soft-tissue sarcoma			Signal intensity was generated with Affymetrix Microarray Suite v5 software, and expression was estimated with robust multi-array average (RMA).	GPL96	Brian,,Denton	dentonb@mskcc.org	Epidemiology and Biostatistics	Memorial Sloan-Kettering Cancer Center	307 E. 63rd Street	New York	NY	10065	USA	ftp://ftp.ncbi.nlm.nih.gov/geo/samples/GSM766nnn/GSM766644/suppl/GSM766644.CEL.gz	22283
Sarcoma tumor WD419	GSM766645	Public on Sep 02 2011	Jul 25 2011	Sep 03 2011	RNA	1	liposarcoma, well-differentiated	Homo sapiens	tissue: primary liposarcoma	subtype: well-differentiated	sample id: WD419	trainingtest: Training	drfs: FALSE	tt.drfs: 127.18	None.	None.	total RNA	Total RNA was extracted from macro-dissected cryomolds and homogenized in QIAzol lysis reagent.	Biotin	Per manufacturer's instructions.	9606	Per manufacturer's instructions.	Fluorescence was measured by confocal scanner (Agilent, Palo Alto, CA).	Soft-tissue sarcoma			Signal intensity was generated with Affymetrix Microarray Suite v5 software, and expression was estimated with robust multi-array average (RMA).	GPL96	Brian,,Denton	dentonb@mskcc.org	Epidemiology and Biostatistics	Memorial Sloan-Kettering Cancer Center	307 E. 63rd Street	New York	NY	10065	USA	ftp://ftp.ncbi.nlm.nih.gov/geo/samples/GSM766nnn/GSM766645/suppl/GSM766645.CEL.gz	22283
Sarcoma tumor WD426	GSM766646	Public on Sep 02 2011	Jul 25 2011	Sep 03 2011	RNA	1	liposarcoma, well-differentiated	Homo sapiens	tissue: primary liposarcoma	subtype: well-differentiated	sample id: WD426	trainingtest: Training	drfs: FALSE	tt.drfs: 140.78	None.	None.	total RNA	Total RNA was extracted from macro-dissected cryomolds and homogenized in QIAzol lysis reagent.	Biotin	Per manufacturer's instructions.	9606	Per manufacturer's instructions.	Fluorescence was measured by confocal scanner (Agilent, Palo Alto, CA).	Soft-tissue sarcoma			Signal intensity was generated with Affymetrix Microarray Suite v5 software, and expression was estimated with robust multi-array average (RMA).	GPL96	Brian,,Denton	dentonb@mskcc.org	Epidemiology and Biostatistics	Memorial Sloan-Kettering Cancer Center	307 E. 63rd Street	New York	NY	10065	USA	ftp://ftp.ncbi.nlm.nih.gov/geo/samples/GSM766nnn/GSM766646/suppl/GSM766646.CEL.gz	22283
Sarcoma tumor WD450	GSM766647	Public on Sep 02 2011	Jul 25 2011	Sep 03 2011	RNA	1	liposarcoma, well-differentiated	Homo sapiens	tissue: primary liposarcoma	subtype: well-differentiated	sample id: WD450	trainingtest: Training	drfs: TRUE	tt.drfs: 58.22	None.	None.	total RNA	Total RNA was extracted from macro-dissected cryomolds and homogenized in QIAzol lysis reagent.	Biotin	Per manufacturer's instructions.	9606	Per manufacturer's instructions.	Fluorescence was measured by confocal scanner (Agilent, Palo Alto, CA).	Soft-tissue sarcoma			Signal intensity was generated with Affymetrix Microarray Suite v5 software, and expression was estimated with robust multi-array average (RMA).	GPL96	Brian,,Denton	dentonb@mskcc.org	Epidemiology and Biostatistics	Memorial Sloan-Kettering Cancer Center	307 E. 63rd Street	New York	NY	10065	USA	ftp://ftp.ncbi.nlm.nih.gov/geo/samples/GSM766nnn/GSM766647/suppl/GSM766647.CEL.gz	22283
Sarcoma tumor WD459	GSM766648	Public on Sep 02 2011	Jul 25 2011	Sep 03 2011	RNA	1	liposarcoma, well-differentiated	Homo sapiens	tissue: primary liposarcoma	subtype: well-differentiated	sample id: WD459	trainingtest: Test	drfs: FALSE	tt.drfs: 73.43	None.	None.	total RNA	Total RNA was extracted from macro-dissected cryomolds and homogenized in QIAzol lysis reagent.	Biotin	Per manufacturer's instructions.	9606	Per manufacturer's instructions.	Fluorescence was measured by confocal scanner (Agilent, Palo Alto, CA).	Soft-tissue sarcoma			Signal intensity was generated with Affymetrix Microarray Suite v5 software, and expression was estimated with robust multi-array average (RMA).	GPL96	Brian,,Denton	dentonb@mskcc.org	Epidemiology and Biostatistics	Memorial Sloan-Kettering Cancer Center	307 E. 63rd Street	New York	NY	10065	USA	ftp://ftp.ncbi.nlm.nih.gov/geo/samples/GSM766nnn/GSM766648/suppl/GSM766648.CEL.gz	22283
Sarcoma tumor WD463	GSM766649	Public on Sep 02 2011	Jul 25 2011	Sep 03 2011	RNA	1	liposarcoma, well-differentiated	Homo sapiens	tissue: primary liposarcoma	subtype: well-differentiated	sample id: WD463	trainingtest: Test	drfs: FALSE	tt.drfs: 72.97	None.	None.	total RNA	Total RNA was extracted from macro-dissected cryomolds and homogenized in QIAzol lysis reagent.	Biotin	Per manufacturer's instructions.	9606	Per manufacturer's instructions.	Fluorescence was measured by confocal scanner (Agilent, Palo Alto, CA).	Soft-tissue sarcoma			Signal intensity was generated with Affymetrix Microarray Suite v5 software, and expression was estimated with robust multi-array average (RMA).	GPL96	Brian,,Denton	dentonb@mskcc.org	Epidemiology and Biostatistics	Memorial Sloan-Kettering Cancer Center	307 E. 63rd Street	New York	NY	10065	USA	ftp://ftp.ncbi.nlm.nih.gov/geo/samples/GSM766nnn/GSM766649/suppl/GSM766649.CEL.gz	22283
Sarcoma tumor WD468	GSM766650	Public on Sep 02 2011	Jul 25 2011	Sep 03 2011	RNA	1	liposarcoma, well-differentiated	Homo sapiens	tissue: primary liposarcoma	subtype: well-differentiated	sample id: WD468	trainingtest: Training	drfs: FALSE	tt.drfs: 69.95	None.	None.	total RNA	Total RNA was extracted from macro-dissected cryomolds and homogenized in QIAzol lysis reagent.	Biotin	Per manufacturer's instructions.	9606	Per manufacturer's instructions.	Fluorescence was measured by confocal scanner (Agilent, Palo Alto, CA).	Soft-tissue sarcoma			Signal intensity was generated with Affymetrix Microarray Suite v5 software, and expression was estimated with robust multi-array average (RMA).	GPL96	Brian,,Denton	dentonb@mskcc.org	Epidemiology and Biostatistics	Memorial Sloan-Kettering Cancer Center	307 E. 63rd Street	New York	NY	10065	USA	ftp://ftp.ncbi.nlm.nih.gov/geo/samples/GSM766nnn/GSM766650/suppl/GSM766650.CEL.gz	22283
Sarcoma tumor WD472	GSM766651	Public on Sep 02 2011	Jul 25 2011	Sep 03 2011	RNA	1	liposarcoma, well-differentiated	Homo sapiens	tissue: primary liposarcoma	subtype: well-differentiated	sample id: WD472	trainingtest: Training	drfs: FALSE	tt.drfs: 59.66	None.	None.	total RNA	Total RNA was extracted from macro-dissected cryomolds and homogenized in QIAzol lysis reagent.	Biotin	Per manufacturer's instructions.	9606	Per manufacturer's instructions.	Fluorescence was measured by confocal scanner (Agilent, Palo Alto, CA).	Soft-tissue sarcoma			Signal intensity was generated with Affymetrix Microarray Suite v5 software, and expression was estimated with robust multi-array average (RMA).	GPL96	Brian,,Denton	dentonb@mskcc.org	Epidemiology and Biostatistics	Memorial Sloan-Kettering Cancer Center	307 E. 63rd Street	New York	NY	10065	USA	ftp://ftp.ncbi.nlm.nih.gov/geo/samples/GSM766nnn/GSM766651/suppl/GSM766651.CEL.gz	22283
Sarcoma tumor WD499	GSM766652	Public on Sep 02 2011	Jul 25 2011	Sep 03 2011	RNA	1	liposarcoma, well-differentiated	Homo sapiens	tissue: primary liposarcoma	subtype: well-differentiated	sample id: WD499	trainingtest: Training	drfs: FALSE	tt.drfs: 54.41	None.	None.	total RNA	Total RNA was extracted from macro-dissected cryomolds and homogenized in QIAzol lysis reagent.	Biotin	Per manufacturer's instructions.	9606	Per manufacturer's instructions.	Fluorescence was measured by confocal scanner (Agilent, Palo Alto, CA).	Soft-tissue sarcoma			Signal intensity was generated with Affymetrix Microarray Suite v5 software, and expression was estimated with robust multi-array average (RMA).	GPL96	Brian,,Denton	dentonb@mskcc.org	Epidemiology and Biostatistics	Memorial Sloan-Kettering Cancer Center	307 E. 63rd Street	New York	NY	10065	USA	ftp://ftp.ncbi.nlm.nih.gov/geo/samples/GSM766nnn/GSM766652/suppl/GSM766652.CEL.gz	22283
Sarcoma tumor WD4994	GSM766653	Public on Sep 02 2011	Jul 25 2011	Sep 03 2011	RNA	1	liposarcoma, well-differentiated	Homo sapiens	tissue: primary liposarcoma	subtype: well-differentiated	sample id: WD4994	trainingtest: Training	drfs: FALSE	tt.drfs: 33.61	None.	None.	total RNA	Total RNA was extracted from macro-dissected cryomolds and homogenized in QIAzol lysis reagent.	Biotin	Per manufacturer's instructions.	9606	Per manufacturer's instructions.	Fluorescence was measured by confocal scanner (Agilent, Palo Alto, CA).	Soft-tissue sarcoma			Signal intensity was generated with Affymetrix Microarray Suite v5 software, and expression was estimated with robust multi-array average (RMA).	GPL96	Brian,,Denton	dentonb@mskcc.org	Epidemiology and Biostatistics	Memorial Sloan-Kettering Cancer Center	307 E. 63rd Street	New York	NY	10065	USA	ftp://ftp.ncbi.nlm.nih.gov/geo/samples/GSM766nnn/GSM766653/suppl/GSM766653.CEL.gz	22283
Sarcoma tumor WD510	GSM766654	Public on Sep 02 2011	Jul 25 2011	Sep 03 2011	RNA	1	liposarcoma, well-differentiated	Homo sapiens	tissue: primary liposarcoma	subtype: well-differentiated	sample id: WD510	trainingtest: Training	drfs: FALSE	tt.drfs: 54.37	None.	None.	total RNA	Total RNA was extracted from macro-dissected cryomolds and homogenized in QIAzol lysis reagent.	Biotin	Per manufacturer's instructions.	9606	Per manufacturer's instructions.	Fluorescence was measured by confocal scanner (Agilent, Palo Alto, CA).	Soft-tissue sarcoma			Signal intensity was generated with Affymetrix Microarray Suite v5 software, and expression was estimated with robust multi-array average (RMA).	GPL96	Brian,,Denton	dentonb@mskcc.org	Epidemiology and Biostatistics	Memorial Sloan-Kettering Cancer Center	307 E. 63rd Street	New York	NY	10065	USA	ftp://ftp.ncbi.nlm.nih.gov/geo/samples/GSM766nnn/GSM766654/suppl/GSM766654.CEL.gz	22283
Sarcoma tumor WD558	GSM766655	Public on Sep 02 2011	Jul 25 2011	Sep 03 2011	RNA	1	liposarcoma, well-differentiated	Homo sapiens	tissue: primary liposarcoma	subtype: well-differentiated	sample id: WD558	trainingtest: Training	drfs: FALSE	tt.drfs: 26.55	None.	None.	total RNA	Total RNA was extracted from macro-dissected cryomolds and homogenized in QIAzol lysis reagent.	Biotin	Per manufacturer's instructions.	9606	Per manufacturer's instructions.	Fluorescence was measured by confocal scanner (Agilent, Palo Alto, CA).	Soft-tissue sarcoma			Signal intensity was generated with Affymetrix Microarray Suite v5 software, and expression was estimated with robust multi-array average (RMA).	GPL96	Brian,,Denton	dentonb@mskcc.org	Epidemiology and Biostatistics	Memorial Sloan-Kettering Cancer Center	307 E. 63rd Street	New York	NY	10065	USA	ftp://ftp.ncbi.nlm.nih.gov/geo/samples/GSM766nnn/GSM766655/suppl/GSM766655.CEL.gz	22283
Sarcoma tumor WD5700	GSM766656	Public on Sep 02 2011	Jul 25 2011	Sep 03 2011	RNA	1	liposarcoma, well-differentiated	Homo sapiens	tissue: primary liposarcoma	subtype: well-differentiated	sample id: WD5700	trainingtest: Training	drfs: FALSE	tt.drfs: 32.56	None.	None.	total RNA	Total RNA was extracted from macro-dissected cryomolds and homogenized in QIAzol lysis reagent.	Biotin	Per manufacturer's instructions.	9606	Per manufacturer's instructions.	Fluorescence was measured by confocal scanner (Agilent, Palo Alto, CA).	Soft-tissue sarcoma			Signal intensity was generated with Affymetrix Microarray Suite v5 software, and expression was estimated with robust multi-array average (RMA).	GPL96	Brian,,Denton	dentonb@mskcc.org	Epidemiology and Biostatistics	Memorial Sloan-Kettering Cancer Center	307 E. 63rd Street	New York	NY	10065	USA	ftp://ftp.ncbi.nlm.nih.gov/geo/samples/GSM766nnn/GSM766656/suppl/GSM766656.CEL.gz	22283
Sarcoma tumor WD589	GSM766657	Public on Sep 02 2011	Jul 25 2011	Sep 03 2011	RNA	1	liposarcoma, well-differentiated	Homo sapiens	tissue: primary liposarcoma	subtype: well-differentiated	sample id: WD589	trainingtest: Test	drfs: FALSE	tt.drfs: 39.00	None.	None.	total RNA	Total RNA was extracted from macro-dissected cryomolds and homogenized in QIAzol lysis reagent.	Biotin	Per manufacturer's instructions.	9606	Per manufacturer's instructions.	Fluorescence was measured by confocal scanner (Agilent, Palo Alto, CA).	Soft-tissue sarcoma			Signal intensity was generated with Affymetrix Microarray Suite v5 software, and expression was estimated with robust multi-array average (RMA).	GPL96	Brian,,Denton	dentonb@mskcc.org	Epidemiology and Biostatistics	Memorial Sloan-Kettering Cancer Center	307 E. 63rd Street	New York	NY	10065	USA	ftp://ftp.ncbi.nlm.nih.gov/geo/samples/GSM766nnn/GSM766657/suppl/GSM766657.CEL.gz	22283
Sarcoma tumor WD60	GSM766658	Public on Sep 02 2011	Jul 25 2011	Sep 03 2011	RNA	1	liposarcoma, well-differentiated	Homo sapiens	tissue: primary liposarcoma	subtype: well-differentiated	sample id: WD60	trainingtest: Training	drfs: FALSE	tt.drfs: 70.93	None.	None.	total RNA	Total RNA was extracted from macro-dissected cryomolds and homogenized in QIAzol lysis reagent.	Biotin	Per manufacturer's instructions.	9606	Per manufacturer's instructions.	Fluorescence was measured by confocal scanner (Agilent, Palo Alto, CA).	Soft-tissue sarcoma			Signal intensity was generated with Affymetrix Microarray Suite v5 software, and expression was estimated with robust multi-array average (RMA).	GPL96	Brian,,Denton	dentonb@mskcc.org	Epidemiology and Biostatistics	Memorial Sloan-Kettering Cancer Center	307 E. 63rd Street	New York	NY	10065	USA	ftp://ftp.ncbi.nlm.nih.gov/geo/samples/GSM766nnn/GSM766658/suppl/GSM766658.CEL.gz	22283
Sarcoma tumor WD6233	GSM766659	Public on Sep 02 2011	Jul 25 2011	Sep 03 2011	RNA	1	liposarcoma, well-differentiated	Homo sapiens	tissue: primary liposarcoma	subtype: well-differentiated	sample id: WD6233	trainingtest: Training	drfs: FALSE	tt.drfs: 34.66	None.	None.	total RNA	Total RNA was extracted from macro-dissected cryomolds and homogenized in QIAzol lysis reagent.	Biotin	Per manufacturer's instructions.	9606	Per manufacturer's instructions.	Fluorescence was measured by confocal scanner (Agilent, Palo Alto, CA).	Soft-tissue sarcoma			Signal intensity was generated with Affymetrix Microarray Suite v5 software, and expression was estimated with robust multi-array average (RMA).	GPL96	Brian,,Denton	dentonb@mskcc.org	Epidemiology and Biostatistics	Memorial Sloan-Kettering Cancer Center	307 E. 63rd Street	New York	NY	10065	USA	ftp://ftp.ncbi.nlm.nih.gov/geo/samples/GSM766nnn/GSM766659/suppl/GSM766659.CEL.gz	22283
Sarcoma tumor WD687	GSM766660	Public on Sep 02 2011	Jul 25 2011	Sep 03 2011	RNA	1	liposarcoma, well-differentiated	Homo sapiens	tissue: primary liposarcoma	subtype: well-differentiated	sample id: WD687	trainingtest: Training	drfs: FALSE	tt.drfs: 13.86	None.	None.	total RNA	Total RNA was extracted from macro-dissected cryomolds and homogenized in QIAzol lysis reagent.	Biotin	Per manufacturer's instructions.	9606	Per manufacturer's instructions.	Fluorescence was measured by confocal scanner (Agilent, Palo Alto, CA).	Soft-tissue sarcoma			Signal intensity was generated with Affymetrix Microarray Suite v5 software, and expression was estimated with robust multi-array average (RMA).	GPL96	Brian,,Denton	dentonb@mskcc.org	Epidemiology and Biostatistics	Memorial Sloan-Kettering Cancer Center	307 E. 63rd Street	New York	NY	10065	USA	ftp://ftp.ncbi.nlm.nih.gov/geo/samples/GSM766nnn/GSM766660/suppl/GSM766660.CEL.gz	22283
Sarcoma tumor WD688	GSM766661	Public on Sep 02 2011	Jul 25 2011	Sep 03 2011	RNA	1	liposarcoma, well-differentiated	Homo sapiens	tissue: primary liposarcoma	subtype: well-differentiated	sample id: WD688	trainingtest: Training	drfs: FALSE	tt.drfs: 18.07	None.	None.	total RNA	Total RNA was extracted from macro-dissected cryomolds and homogenized in QIAzol lysis reagent.	Biotin	Per manufacturer's instructions.	9606	Per manufacturer's instructions.	Fluorescence was measured by confocal scanner (Agilent, Palo Alto, CA).	Soft-tissue sarcoma			Signal intensity was generated with Affymetrix Microarray Suite v5 software, and expression was estimated with robust multi-array average (RMA).	GPL96	Brian,,Denton	dentonb@mskcc.org	Epidemiology and Biostatistics	Memorial Sloan-Kettering Cancer Center	307 E. 63rd Street	New York	NY	10065	USA	ftp://ftp.ncbi.nlm.nih.gov/geo/samples/GSM766nnn/GSM766661/suppl/GSM766661.CEL.gz	22283
Sarcoma tumor WD691	GSM766662	Public on Sep 02 2011	Jul 25 2011	Sep 03 2011	RNA	1	liposarcoma, well-differentiated	Homo sapiens	tissue: primary liposarcoma	subtype: well-differentiated	sample id: WD691	trainingtest: Training	drfs: FALSE	tt.drfs: 18.60	None.	None.	total RNA	Total RNA was extracted from macro-dissected cryomolds and homogenized in QIAzol lysis reagent.	Biotin	Per manufacturer's instructions.	9606	Per manufacturer's instructions.	Fluorescence was measured by confocal scanner (Agilent, Palo Alto, CA).	Soft-tissue sarcoma			Signal intensity was generated with Affymetrix Microarray Suite v5 software, and expression was estimated with robust multi-array average (RMA).	GPL96	Brian,,Denton	dentonb@mskcc.org	Epidemiology and Biostatistics	Memorial Sloan-Kettering Cancer Center	307 E. 63rd Street	New York	NY	10065	USA	ftp://ftp.ncbi.nlm.nih.gov/geo/samples/GSM766nnn/GSM766662/suppl/GSM766662.CEL.gz	22283
Sarcoma tumor WD696	GSM766663	Public on Sep 02 2011	Jul 25 2011	Sep 03 2011	RNA	1	liposarcoma, well-differentiated	Homo sapiens	tissue: primary liposarcoma	subtype: well-differentiated	sample id: WD696	trainingtest: Test	drfs: FALSE	tt.drfs: 38.14	None.	None.	total RNA	Total RNA was extracted from macro-dissected cryomolds and homogenized in QIAzol lysis reagent.	Biotin	Per manufacturer's instructions.	9606	Per manufacturer's instructions.	Fluorescence was measured by confocal scanner (Agilent, Palo Alto, CA).	Soft-tissue sarcoma			Signal intensity was generated with Affymetrix Microarray Suite v5 software, and expression was estimated with robust multi-array average (RMA).	GPL96	Brian,,Denton	dentonb@mskcc.org	Epidemiology and Biostatistics	Memorial Sloan-Kettering Cancer Center	307 E. 63rd Street	New York	NY	10065	USA	ftp://ftp.ncbi.nlm.nih.gov/geo/samples/GSM766nnn/GSM766663/suppl/GSM766663.CEL.gz	22283
Sarcoma tumor WD701	GSM766664	Public on Sep 02 2011	Jul 25 2011	Sep 03 2011	RNA	1	liposarcoma, well-differentiated	Homo sapiens	tissue: primary liposarcoma	subtype: well-differentiated	sample id: WD701	trainingtest: Test	drfs: FALSE	tt.drfs: 12.06	None.	None.	total RNA	Total RNA was extracted from macro-dissected cryomolds and homogenized in QIAzol lysis reagent.	Biotin	Per manufacturer's instructions.	9606	Per manufacturer's instructions.	Fluorescence was measured by confocal scanner (Agilent, Palo Alto, CA).	Soft-tissue sarcoma			Signal intensity was generated with Affymetrix Microarray Suite v5 software, and expression was estimated with robust multi-array average (RMA).	GPL96	Brian,,Denton	dentonb@mskcc.org	Epidemiology and Biostatistics	Memorial Sloan-Kettering Cancer Center	307 E. 63rd Street	New York	NY	10065	USA	ftp://ftp.ncbi.nlm.nih.gov/geo/samples/GSM766nnn/GSM766664/suppl/GSM766664.CEL.gz	22283
Sarcoma tumor WD705	GSM766665	Public on Sep 02 2011	Jul 25 2011	Sep 03 2011	RNA	1	liposarcoma, well-differentiated	Homo sapiens	tissue: primary liposarcoma	subtype: well-differentiated	sample id: WD705	trainingtest: Test	drfs: FALSE	tt.drfs: 18.92	None.	None.	total RNA	Total RNA was extracted from macro-dissected cryomolds and homogenized in QIAzol lysis reagent.	Biotin	Per manufacturer's instructions.	9606	Per manufacturer's instructions.	Fluorescence was measured by confocal scanner (Agilent, Palo Alto, CA).	Soft-tissue sarcoma			Signal intensity was generated with Affymetrix Microarray Suite v5 software, and expression was estimated with robust multi-array average (RMA).	GPL96	Brian,,Denton	dentonb@mskcc.org	Epidemiology and Biostatistics	Memorial Sloan-Kettering Cancer Center	307 E. 63rd Street	New York	NY	10065	USA	ftp://ftp.ncbi.nlm.nih.gov/geo/samples/GSM766nnn/GSM766665/suppl/GSM766665.CEL.gz	22283
Sarcoma tumor WD706	GSM766666	Public on Sep 02 2011	Jul 25 2011	Sep 03 2011	RNA	1	liposarcoma, well-differentiated	Homo sapiens	tissue: primary liposarcoma	subtype: well-differentiated	sample id: WD706	trainingtest: Training	drfs: FALSE	tt.drfs: 43.76	None.	None.	total RNA	Total RNA was extracted from macro-dissected cryomolds and homogenized in QIAzol lysis reagent.	Biotin	Per manufacturer's instructions.	9606	Per manufacturer's instructions.	Fluorescence was measured by confocal scanner (Agilent, Palo Alto, CA).	Soft-tissue sarcoma			Signal intensity was generated with Affymetrix Microarray Suite v5 software, and expression was estimated with robust multi-array average (RMA).	GPL96	Brian,,Denton	dentonb@mskcc.org	Epidemiology and Biostatistics	Memorial Sloan-Kettering Cancer Center	307 E. 63rd Street	New York	NY	10065	USA	ftp://ftp.ncbi.nlm.nih.gov/geo/samples/GSM766nnn/GSM766666/suppl/GSM766666.CEL.gz	22283
Sarcoma tumor WD721	GSM766667	Public on Sep 02 2011	Jul 25 2011	Sep 03 2011	RNA	1	liposarcoma, well-differentiated	Homo sapiens	tissue: primary liposarcoma	subtype: well-differentiated	sample id: WD721	trainingtest: Training	drfs: FALSE	tt.drfs: 2.27	None.	None.	total RNA	Total RNA was extracted from macro-dissected cryomolds and homogenized in QIAzol lysis reagent.	Biotin	Per manufacturer's instructions.	9606	Per manufacturer's instructions.	Fluorescence was measured by confocal scanner (Agilent, Palo Alto, CA).	Soft-tissue sarcoma			Signal intensity was generated with Affymetrix Microarray Suite v5 software, and expression was estimated with robust multi-array average (RMA).	GPL96	Brian,,Denton	dentonb@mskcc.org	Epidemiology and Biostatistics	Memorial Sloan-Kettering Cancer Center	307 E. 63rd Street	New York	NY	10065	USA	ftp://ftp.ncbi.nlm.nih.gov/geo/samples/GSM766nnn/GSM766667/suppl/GSM766667.CEL.gz	22283
Sarcoma tumor WD724	GSM766668	Public on Sep 02 2011	Jul 25 2011	Sep 03 2011	RNA	1	liposarcoma, well-differentiated	Homo sapiens	tissue: primary liposarcoma	subtype: well-differentiated	sample id: WD724	trainingtest: Training	drfs: FALSE	tt.drfs: 6.28	None.	None.	total RNA	Total RNA was extracted from macro-dissected cryomolds and homogenized in QIAzol lysis reagent.	Biotin	Per manufacturer's instructions.	9606	Per manufacturer's instructions.	Fluorescence was measured by confocal scanner (Agilent, Palo Alto, CA).	Soft-tissue sarcoma			Signal intensity was generated with Affymetrix Microarray Suite v5 software, and expression was estimated with robust multi-array average (RMA).	GPL96	Brian,,Denton	dentonb@mskcc.org	Epidemiology and Biostatistics	Memorial Sloan-Kettering Cancer Center	307 E. 63rd Street	New York	NY	10065	USA	ftp://ftp.ncbi.nlm.nih.gov/geo/samples/GSM766nnn/GSM766668/suppl/GSM766668.CEL.gz	22283
Sarcoma tumor WD725	GSM766669	Public on Sep 02 2011	Jul 25 2011	Sep 03 2011	RNA	1	liposarcoma, well-differentiated	Homo sapiens	tissue: primary liposarcoma	subtype: well-differentiated	sample id: WD725	trainingtest: Training	drfs: FALSE	tt.drfs: 4.70	None.	None.	total RNA	Total RNA was extracted from macro-dissected cryomolds and homogenized in QIAzol lysis reagent.	Biotin	Per manufacturer's instructions.	9606	Per manufacturer's instructions.	Fluorescence was measured by confocal scanner (Agilent, Palo Alto, CA).	Soft-tissue sarcoma			Signal intensity was generated with Affymetrix Microarray Suite v5 software, and expression was estimated with robust multi-array average (RMA).	GPL96	Brian,,Denton	dentonb@mskcc.org	Epidemiology and Biostatistics	Memorial Sloan-Kettering Cancer Center	307 E. 63rd Street	New York	NY	10065	USA	ftp://ftp.ncbi.nlm.nih.gov/geo/samples/GSM766nnn/GSM766669/suppl/GSM766669.CEL.gz	22283
Sarcoma tumor WD9343	GSM766670	Public on Sep 02 2011	Jul 25 2011	Sep 03 2011	RNA	1	liposarcoma, well-differentiated	Homo sapiens	tissue: primary liposarcoma	subtype: well-differentiated	sample id: WD9343	trainingtest: Training	drfs: FALSE	tt.drfs: 27.27	None.	None.	total RNA	Total RNA was extracted from macro-dissected cryomolds and homogenized in QIAzol lysis reagent.	Biotin	Per manufacturer's instructions.	9606	Per manufacturer's instructions.	Fluorescence was measured by confocal scanner (Agilent, Palo Alto, CA).	Soft-tissue sarcoma			Signal intensity was generated with Affymetrix Microarray Suite v5 software, and expression was estimated with robust multi-array average (RMA).	GPL96	Brian,,Denton	dentonb@mskcc.org	Epidemiology and Biostatistics	Memorial Sloan-Kettering Cancer Center	307 E. 63rd Street	New York	NY	10065	USA	ftp://ftp.ncbi.nlm.nih.gov/geo/samples/GSM766nnn/GSM766670/suppl/GSM766670.CEL.gz	22283
Sarcoma tumor WD9370	GSM766671	Public on Sep 02 2011	Jul 25 2011	Sep 03 2011	RNA	1	liposarcoma, well-differentiated	Homo sapiens	tissue: primary liposarcoma	subtype: well-differentiated	sample id: WD9370	trainingtest: Test	drfs: FALSE	tt.drfs: 26.48	None.	None.	total RNA	Total RNA was extracted from macro-dissected cryomolds and homogenized in QIAzol lysis reagent.	Biotin	Per manufacturer's instructions.	9606	Per manufacturer's instructions.	Fluorescence was measured by confocal scanner (Agilent, Palo Alto, CA).	Soft-tissue sarcoma			Signal intensity was generated with Affymetrix Microarray Suite v5 software, and expression was estimated with robust multi-array average (RMA).	GPL96	Brian,,Denton	dentonb@mskcc.org	Epidemiology and Biostatistics	Memorial Sloan-Kettering Cancer Center	307 E. 63rd Street	New York	NY	10065	USA	ftp://ftp.ncbi.nlm.nih.gov/geo/samples/GSM766nnn/GSM766671/suppl/GSM766671.CEL.gz	22283
Sarcoma tumor WD0429	GSM766672	Public on Sep 02 2011	Jul 25 2011	Sep 03 2011	RNA	1	liposarcoma, well-differentiated	Homo sapiens	tissue: primary liposarcoma	subtype: well-differentiated	sample id: WD0429	trainingtest: Test	drfs: FALSE	tt.drfs: 36.11	None.	None.	total RNA	Total RNA was extracted from macro-dissected cryomolds and homogenized in QIAzol lysis reagent.	Biotin	Per manufacturer's instructions.	9606	Per manufacturer's instructions.	Fluorescence was measured by confocal scanner (Agilent, Palo Alto, CA).	Soft-tissue sarcoma			Signal intensity was generated with Affymetrix Microarray Suite v5 software, and expression was estimated with robust multi-array average (RMA).	GPL96	Brian,,Denton	dentonb@mskcc.org	Epidemiology and Biostatistics	Memorial Sloan-Kettering Cancer Center	307 E. 63rd Street	New York	NY	10065	USA	ftp://ftp.ncbi.nlm.nih.gov/geo/samples/GSM766nnn/GSM766672/suppl/GSM766672.CEL.gz	22283
