# Supplementary material for: Identification and Validation of a Novel Pyroptosis-Related Gene Signature for Prognosis Prediction in Soft Tissue Sarcoma
Source: Front Genet. 2021 Dec 1;12:773373. doi: 10.3389/fgene.2021.773373 (PMC8671884; doi:10.3389/fgene.2021.773373)
Supplement: Supplementary file 5 [file DataSheet1.ZIP › Raw data and code/4.whole gene Exp-GEO-GSE30929.txt]

geneNames	GSM766533	GSM766534	GSM766535	GSM766536	GSM766537	GSM766538	GSM766539	GSM766540	GSM766541	GSM766542	GSM766543	GSM766544	GSM766545	GSM766546	GSM766547	GSM766548	GSM766549	GSM766550	GSM766551	GSM766552	GSM766553	GSM766554	GSM766555	GSM766556	GSM766557	GSM766558	GSM766559	GSM766560	GSM766561	GSM766562	GSM766563	GSM766564	GSM766565	GSM766566	GSM766567	GSM766568	GSM766569	GSM766570	GSM766571	GSM766572	GSM766573	GSM766574	GSM766575	GSM766576	GSM766577	GSM766578	GSM766579	GSM766580	GSM766581
A1CF	7.158099655	6.545077753	6.854440575	6.493691975	6.834807804	6.630792096	6.486168561	6.713115585	7.0192105	6.525612442	6.443358512	6.174026724	6.72650214	6.70371997	6.312743814	6.537404326	6.387968457	6.426316825	7.031929506	7.068161481	6.582821812	7.100689225	6.191279451	6.643926752	6.607098425	6.499513584	6.547131716	7.044117973	6.257795543	6.224313625	6.080587007	6.044162767	5.83951929	6.707469264	6.833928863	6.737394474	6.472949046	6.769996807	6.690566917	6.027920853	6.775011685	6.183649383	6.025188916	6.793745991	6.735375771	6.928259485	6.807468409	7.073057876	6.922140268
A2M	11.47305058	11.07807529	11.68755292	12.00767325	12.12516085	11.87397904	11.03969856	11.6654857	10.50780116	12.12774783	11.5931021	11.34083664	11.27230168	9.662355502	12.09060557	11.9203102	11.852561	11.46816864	9.428464468	11.80688601	10.96528229	12.45968912	11.53779148	10.91500516	13.92851796	11.65505327	12.17766635	10.03931384	11.0543031	12.07110491	11.58920328	12.01572451	12.23304497	10.88592965	12.09229201	11.90380707	11.37583299	11.67281508	11.03213561	9.854787099	11.0208612	11.4450532	10.76907515	10.63505327	10.93340716	12.01736842	11.5832196	10.55485581	11.06917784
A4GALT	6.76449183	6.766329909	6.932838286	6.871221876	6.893537775	6.959160548	7.502839331	7.125349088	7.038760018	6.499887566	6.293030855	6.485785623	6.967174071	6.712914624	6.682913057	6.5418462	6.42127697	6.35985881	7.009411586	6.90854148	6.528497161	6.742911607	6.924760451	6.577736209	6.856051817	6.753714349	7.412820331	6.38915392	6.806848829	7.740346579	6.659921904	6.860618823	7.019221567	6.760140504	6.852796005	6.680726875	7.186565071	7.162631193	7.262633573	6.809728963	6.619138311	6.598787413	6.843526819	6.697840977	6.365067143	6.577153581	6.849654049	6.864377268	6.557712038
A4GNT	7.208457153	7.114049191	7.109773138	7.002342	7.046943352	7.062502873	7.008905259	7.066101974	7.174400561	7.020091316	6.896218921	6.742180405	6.954281332	7.131289608	6.909492463	6.916122996	6.746698399	6.869986771	7.145129038	6.937898515	7.032602441	7.033842904	6.842563449	7.034413932	7.145272491	7.054848568	7.019873127	7.075845367	7.013085136	7.044680516	6.847426416	7.021322858	6.904648153	7.090533912	6.970244565	6.952238251	7.016314013	7.023781719	6.909629343	7.036674753	7.146664346	7.164301155	7.042743874	7.246183666	7.163999508	7.172638642	6.945918192	7.313828938	7.124179948
AAAS	8.029070759	8.028593771	8.027571118	7.903165856	7.930667527	7.891262009	7.842320993	8.249205678	8.268214887	8.12760445	7.665808493	7.735144058	8.19000767	8.030707363	7.75020757	7.787545908	8.043173458	7.663066727	8.254100048	8.419843322	7.741536731	8.028195226	7.934310197	7.882532799	8.183068031	8.474695832	8.00046575	8.271307037	7.840317389	8.339578309	8.141134686	8.006014118	8.360278932	8.166982957	8.256962322	8.08196005	8.064082479	8.050771599	8.269961212	8.608881153	8.224059954	8.260792976	8.089939182	8.158656718	8.06066031	8.154265821	7.897377515	8.141804791	8.347398586
AACS	7.297962868	7.047595578	7.987519076	7.690274416	6.8208097	7.903804383	8.020458099	8.158420853	7.930804632	7.63945683	6.924048405	7.695777529	7.429612459	7.203843176	6.956845871	7.290649896	8.087644943	7.510404516	6.562002249	8.221042276	7.423545499	7.490822782	7.353934937	7.584659578	6.824952901	7.865571648	7.809963679	6.929095102	7.479909181	8.657367138	7.476636284	8.016739643	7.197887818	6.94136261	6.983355136	7.636613092	6.868993721	8.291371504	8.16617617	8.307447867	8.859076473	8.911870346	8.502148971	8.685589075	8.265591673	8.684510211	7.888543845	8.385157711	8.729710807
AADAC	5.705762592	5.34083716	5.29377822	5.381678077	5.294539194	5.494967297	5.211341881	5.320151096	5.579096363	5.415571821	5.206900441	5.601135937	5.401944826	5.332479103	5.301211714	5.201021155	5.198667595	5.178234716	5.371095883	5.500638437	5.42726381	5.49129702	5.321537017	5.42022619	5.487025301	5.428600276	5.336314568	5.319983731	5.333718548	5.316967046	5.330545247	5.494511351	5.144835849	5.37672728	5.23770261	5.281850137	5.670358926	5.292651727	5.525031199	5.346169297	5.471800826	5.236389317	5.383913129	5.346351092	5.34385915	5.323180131	5.039641836	5.453987058	5.349175737
AAGAB	7.1276321845	6.989917086	7.1981784055	7.2204757525	7.3590455115	6.900631321	6.925679129	6.939980441	6.9200961885	7.0030501255	7.38298382	7.889177703	7.6344187405	7.0019208575	7.229800626	7.1299768725	7.189048412	7.3458058015	7.1111230765	7.336982531	6.921282753	6.841864276	7.352356449	6.9376275245	6.7135564095	6.7397656745	7.3100464925	6.8282124575	7.302932902	7.1529014595	6.650642323	7.1264300865	7.224297162	7.486507096	6.8222547955	7.062555107	7.0211331065	7.2542657655	6.744278377	6.575741423	6.868308726	6.781446722	6.82532885	6.9896035595	6.6700198585	6.9157505425	6.9079570805	6.735851395	6.636659879
AAK1	6.3702157428	6.2773426736	6.161241371	6.0919645666	6.6348317434	6.0750799092	6.2018634034	6.0148971972	5.9839553236	6.0772640576	6.0853888854	5.9915459394	6.1595257794	6.0346105548	6.0945043584	5.9297799914	6.0999257312	5.97265796	6.3178543738	6.1684103814	6.2087499108	6.0797612064	6.1255279726	5.9754807784	6.0182306998	5.9556983102	6.0997426924	6.1577112292	6.0445233472	6.000892778	6.333713034	5.9984948872	5.9227368594	5.8660082912	6.0804496894	6.0818034942	6.0632238554	6.0621428822	5.906948506	6.106165061	6.0468847292	5.8574695556	5.6622151912	5.8769373552	5.9437186884	6.081420152	5.9267160104	6.0725181608	6.019153747
AAMDC	6.05437081366667	6.05517106	6.47663250266667	6.58918467666667	6.35685718233333	6.26703239266667	6.273171904	6.234859703	6.43062820566667	6.702975424	6.48594283933333	6.39597780733333	6.36759423666667	6.45085646633333	6.548323425	6.72335197766667	6.073811403	6.24638148766667	6.34424983366667	6.524088298	6.20456779133333	6.519323443	6.34556158233333	6.19871986366667	6.22990138533333	6.48640883666667	6.43285407833333	6.373115181	7.09409621666667	6.26185748966667	6.42548240866667	7.131438482	6.435201281	6.41521454233333	6.60134098066667	6.16015313566667	6.49198836433333	6.65411136833333	6.79757808466667	6.159880549	6.951703103	6.760984388	7.00572262533333	6.62583423033333	6.70277194133333	6.63950341066667	6.68485206833333	6.813504531	6.71805546133333
AAMP	8.166543215	8.634863332	8.221299188	8.511014626	8.621351279	8.634481403	8.781641207	8.588848784	8.264419385	8.854977241	8.388878859	8.820220177	8.639172842	8.232257431	8.398914958	8.144384091	8.163913168	8.072183625	9.107908905	7.785747195	8.266064666	7.920676982	8.323606063	8.532153484	8.455134089	8.512419845	8.58068206	8.727619139	8.636269388	8.730765494	8.701792158	8.824547447	8.555707678	7.965188285	8.413683575	8.532679612	8.511439804	8.548243847	8.898469601	8.653984574	8.099173652	9.065338233	9.002992025	8.825563717	8.703451052	8.949299207	9.073076535	8.82456841	9.042545949
AANAT	5.045643274	5.058563899	5.182272196	5.005739623	5.216631933	4.953457455	5.238726745	5.07740562	5.134189689	5.186662038	4.759280998	5.026186576	5.125446757	5.231816252	5.048626523	5.088824477	4.845132282	4.800927406	5.14436135	5.018706787	4.982917321	4.996747413	4.852322096	4.999251285	5.052141096	4.978552433	5.105018412	5.03608625	5.038467838	4.970262505	4.916394792	4.958581631	4.949166779	4.81962013	4.922378139	5.118677218	4.986576268	5.299853376	5.057375521	4.886936635	5.203734977	5.021752891	4.96971341	5.047478922	4.942880033	5.09240138	5.042719917	5.371649909	5.061214828
AAR2	8.021125493	8.400462001	8.235447488	8.324388905	8.542249809	8.40668548	8.47816942	8.639584385	8.404116508	8.516893885	8.203038692	8.473686291	8.33237791	8.688906871	7.976879742	9.11624988	8.21776655	8.279191276	8.527682001	8.369811151	8.220393734	8.318738854	8.389899196	8.201681479	8.181107917	8.656855697	8.286764121	8.596840038	8.535060192	8.717661932	8.504324885	8.379023048	8.429516064	8.393644041	8.413296044	8.137864832	8.382753416	8.718812203	8.452870582	8.530661642	8.434311856	8.793704027	8.820323522	8.642441871	8.305208006	8.409182449	8.454427569	8.545187537	8.444169181
AARS	9.977318795	9.542179074	9.463331026	9.471885932	10.06645926	9.110688301	9.555517609	9.181576183	9.316366935	9.397417958	9.504142596	9.374591854	9.792224495	9.448377328	8.942744204	9.194400751	9.374779814	9.288342981	10.23642709	9.081794126	9.381517261	9.583112768	9.47184518	9.908478921	10.01035937	9.201954136	9.541184156	9.784753055	10.16622443	9.130511628	10.32567764	9.734283339	9.809253206	9.7267641	9.792097531	9.691419862	9.245829205	9.527030623	9.556387098	9.483869893	9.514803819	10.12708157	10.10014065	9.517463033	9.609744232	9.824190738	9.653328971	9.945972569	9.721078152
AASDHPPT	7.3303480585	8.268101352	7.244770743	7.743833311	8.741725463	7.8628478255	8.049978044	8.0412643035	7.937692902	8.1270368875	8.335353532	8.619616901	7.649054813	7.3351836935	8.2990417425	7.929895216	7.7106698135	8.495687378	8.3030471435	7.0323541565	7.615015391	7.567765938	8.0533581825	8.3949984055	8.242289119	7.8161128435	7.6585741315	9.017875945	8.0919999705	6.6640986975	7.7267690615	8.1689425265	7.7191049445	7.174392327	8.1153013385	8.444459811	7.8935215685	8.183910473	8.2594401005	6.7384001065	8.07671371	8.833018514	9.247795021	8.4717106585	8.9513086805	8.12469863	8.0709670675	8.3982747635	8.3479931455
AASS	5.6410262085	8.31849617	5.6241432085	5.768844811	6.3175497915	5.784393634	6.556620687	5.8078442435	5.7903087105	5.633617395	5.561638707	5.607080628	5.473365565	5.7757366745	5.418105664	5.427093423	6.1856938385	5.735674105	5.089610411	5.860651832	5.858717228	5.7754213065	5.992962519	5.9438256325	6.6066813055	6.114213609	5.629610195	5.801987916	5.1078362235	6.4475120495	5.4265869705	6.833103702	5.9518951725	5.611220244	5.863410967	5.484328551	5.3025843255	5.9318226525	6.946345536	5.263579274	6.7426552205	8.132261147	6.2322663895	7.4415089285	7.2282695065	6.117654377	6.3573174265	6.9433103725	7.1615451665
AATF	8.104762275	8.513509064	8.017966299	8.148906472	8.003032955	8.1082259	8.248053994	8.453761674	7.648524758	8.13255826	8.572493771	8.240878461	8.269898676	7.554324178	8.079503541	7.783039288	7.915953906	8.42929817	8.966408435	7.716462633	8.308806899	7.956328882	8.240486975	8.089464405	7.969419686	7.534211035	8.589720255	7.985040317	9.167777852	8.687604713	8.845068906	8.802727896	8.830774524	8.691223847	8.644776965	7.914211118	8.848683814	7.905276167	8.225484325	7.359871734	8.123096577	8.346689132	8.554072019	8.185565443	8.401171849	8.138809448	8.134930772	8.160883915	8.042181879
AATK	8.092440927	7.830665323	7.961108878	7.96870376	7.718142558	7.844222295	7.989927058	7.92437369	8.134813554	7.842034223	7.811977357	7.566858662	7.931483881	7.910503859	7.568099267	7.61582771	7.659115447	7.557066072	7.565300355	7.748300063	7.743146184	7.83340145	7.421398944	7.466526102	7.713566482	7.667114465	7.58374072	7.711486419	7.262226737	7.561282267	8.190963627	7.6407052	7.462094726	7.353455843	7.428473809	8.028988295	7.961091685	7.959416588	7.898907184	7.537699346	7.640327482	7.470519694	7.605796085	7.70949276	7.869147723	7.737333345	8.05163788	8.387036537	7.363843295
ABAT	5.42080199066667	5.24994586566667	5.05312529266667	5.24339394066667	5.342846115	5.88616391066667	5.335325022	5.25916118633333	5.15832965633333	5.51522329133333	5.07576574433333	7.30334500133333	5.23057112366667	4.94458941433333	5.27670751766667	5.023268833	5.19312954266667	5.95754536066667	5.46991941866667	5.13921055366667	5.416808634	5.22180963533333	5.19224438366667	5.56047929933333	5.363502307	6.621917417	5.354656663	6.312595426	5.24420102633333	5.21722252633333	5.37727626766667	4.99196874766667	5.17736624133333	4.940690662	5.11706177333333	5.14620027933333	5.352368732	5.23092124533333	6.12809321833333	6.66725136066667	5.09762413633333	4.990325219	5.20970577866667	5.19247856166667	5.318711962	5.17661995766667	5.30110897466667	5.34354316233333	5.14445916766667
ABCA1	8.38039158533333	8.192729507	8.81262854866667	8.89162250566667	7.73752992333333	8.93039423566667	8.214658565	8.58329887533333	8.34242588466667	7.96277764133333	7.304267287	8.98497805633333	8.02427833533333	7.23139281733333	8.26797474333333	7.797193212	8.41524400366667	8.42102838166667	6.46947841933333	7.555895271	8.62317297666667	7.76293405666667	7.72131676133333	8.01866563333333	7.325226325	8.45760040566667	8.16903244366667	7.089214954	8.14568911033333	8.327391268	7.48301628966667	8.68354556066667	8.75666875933333	7.210684521	6.46845205266667	8.527785948	8.74899773533333	8.53889776033333	8.74556990466667	8.15259908966667	8.15768001966667	8.148408578	7.86231027966667	7.40568524533333	7.76869036233333	7.96300998533333	8.072495999	8.02239417533333	7.602595674
ABCA11P	5.223930319	5.672106516	5.051681614	5.081030756	4.977931153	5.17300074	5.071439831	5.335416013	5.264555757	5.473400746	4.891534414	5.545867205	5.092903526	5.154506821	5.135001354	5.274300727	5.156634601	4.935871784	4.853372906	5.219321917	4.80433364	4.982476704	6.169124501	5.13479911	5.08766638	7.145968467	5.512615244	5.489673703	5.462352751	5.725963705	5.776089566	5.767900601	5.562071381	4.948018617	5.113413424	5.014884665	4.861196006	5.165962602	5.580062396	6.441468856	5.079249426	5.036450438	5.291219401	6.198539733	5.710197847	5.748160547	6.238877857	5.550776675	5.32340448
ABCA12	4.620010631	4.227285597	4.345145088	4.280550361	4.257617443	4.257649501	4.339734664	4.415176163	4.278239523	4.229986163	4.276145903	4.300565952	4.279130062	4.3048324	4.333831891	4.238420635	4.271934369	4.297666502	4.4759601	4.315269295	4.220974593	4.269615491	4.230159788	4.241483265	4.25764973	4.240178008	4.213932406	4.372064989	4.304024698	4.308966992	4.198772714	4.300576397	4.108043925	4.211589245	4.316321689	4.380013286	4.237757391	4.267573381	4.274317082	4.363635756	4.33587552	4.363399202	4.248392565	4.305714433	4.352458592	4.308485912	4.432738724	4.336320476	4.265997113
ABCA2	6.322513762	6.342989161	6.186270516	6.17578355433333	6.18333212866667	6.057200606	6.610984849	6.14771678533333	6.17347026966667	6.14619842733333	6.10614758766667	6.01411402133333	6.20556297066667	6.20897132666667	5.98850668866667	6.13779152533333	5.98287582233333	5.96262740066667	7.14450452966667	6.430454755	6.08044321833333	6.207154251	5.952553463	6.211692004	7.01247666366667	6.281489219	6.13636770433333	6.21677043566667	6.28196001433333	6.51906507533333	6.47789805433333	6.335863176	6.06647190533333	6.007822062	5.99534365966667	6.14713858133333	6.195768499	6.39289404666667	6.35766312966667	6.24586057066667	6.22711571366667	6.42077218166667	6.67308914866667	6.41693596366667	6.15657543433333	6.34022424433333	6.345262234	6.47583579333333	6.464455053
ABCA3	6.743371567	6.446237653	6.312682785	6.213445299	6.838319766	6.300023186	6.17887856	6.337313474	6.825073476	6.544148254	6.13013851	6.268499847	6.338413308	6.125442458	6.183949461	6.129681659	6.009418751	5.897621773	6.435734323	6.332554021	6.063855323	6.154222529	6.22562272	6.232528472	6.949878234	6.762369345	6.514456982	6.057114435	6.135679124	6.602797097	6.437134202	7.054985805	6.167486493	5.902219215	6.373924915	6.367433319	6.462510605	6.538333352	6.413266678	6.132048147	6.894816291	7.254663781	6.804636352	6.46487602	6.498000885	6.593810999	6.803519887	6.677093587	6.779460739
ABCA4	6.321652862	6.131794916	6.373916384	6.15681884	6.037975597	6.221413521	6.488148772	6.119025046	6.369645954	6.201157094	6.174191981	6.017241823	6.124062167	6.24129498	6.076867225	6.135605985	6.046123261	5.967010827	6.135702505	6.588358889	6.212871667	6.483923892	6.110055464	6.231728508	6.335616726	6.048581014	5.909802347	6.241477656	5.898639552	5.995121598	5.739896608	5.754980893	5.917619101	6.323896822	6.264333504	6.63746645	6.373875599	6.123449337	6.099869508	5.873506585	6.287975781	5.939242305	6.099820319	6.497914381	6.407249878	6.11450142	6.457394597	6.53660073	6.315037944
ABCA5	6.263251151	6.018104427	5.693722024	5.449089398	6.191786144	5.491668357	5.451088354	5.770398002	5.026161361	5.500201706	5.876529585	5.518626837	5.511030985	6.854267388	6.249337036	6.200192864	6.704817497	5.835770615	6.757136415	5.240475002	5.521165115	5.445132541	5.376046063	5.213570685	5.800591019	5.729387532	5.329859158	5.441583643	5.051682108	6.439290365	5.941022122	5.722898124	5.510781577	5.409536165	5.436501275	5.735179755	5.785045759	4.685364001	6.419607121	6.355083338	6.047713949	6.267717682	5.232378791	5.426003918	5.843007074	5.923896018	5.79527843	5.827295325	5.879529449
ABCA6	5.887380721	6.631331937	5.995214951	6.811294354	5.493279472	6.834668567	7.237200786	6.528729379	5.730902847	6.941226452	5.322432774	7.017653165	6.253983473	6.322710043	7.651509107	5.854091422	6.299640544	5.41662729	5.744547583	6.462829301	5.879252757	5.799000081	7.902751661	5.657289307	5.955260944	8.224043334	7.942853887	5.45010438	6.119093217	7.487892374	7.029416662	9.692411644	6.690918622	5.725705986	5.333860713	6.961698057	6.544784395	5.454983115	6.417036967	7.353371375	6.160365301	5.823226314	7.807462568	6.007294466	6.246237409	6.679558429	6.319089912	5.485478082	5.615298184
ABCA7	7.752697124	8.216212846	6.455337396	6.875709386	6.295565387	6.654736594	6.37031614	7.350894156	6.300815315	6.425936534	6.155282132	6.473674305	6.24333784	6.377797173	7.048575389	6.417425543	6.053524847	6.429514031	6.3634904	6.731966485	6.567061092	6.535571844	6.313089622	6.337712044	6.44972586	6.487488563	6.431676929	6.044427098	6.730284294	6.811122769	6.239927965	6.602273954	7.311749003	6.212513558	6.277919996	6.574398511	6.781707058	6.414269754	5.995044004	6.824736789	6.333517187	6.460655627	6.545532259	6.330450602	6.29833281	6.037806522	6.373469647	6.206345177	6.327930613
ABCA8	5.121054637	6.972597151	5.843406317	8.787422634	6.885688626	9.603160569	8.070217784	7.630204283	7.76678861	8.001441304	5.125510432	10.53043631	8.653317554	6.916485808	9.391118827	5.738717214	8.831646335	5.376536916	5.662232032	10.08799532	5.239805981	7.756785559	11.2484199	6.243157022	6.459708984	11.11789033	10.43902981	7.625440581	10.5796515	10.54631384	5.861306998	11.55169962	9.575565871	6.937902432	5.665565067	9.6158723	8.451392979	5.610490486	10.24152813	9.252485429	10.22352598	9.742320889	9.706395632	10.67158942	11.07780837	9.954378994	10.78533667	10.7072754	10.32008793
ABCB1	5.098311796	5.093754321	5.212474235	4.803339174	7.406141792	4.672633526	4.725182132	4.58847776	4.646573076	4.647721581	4.593392199	4.73411571	5.008408142	4.755682891	4.885508937	4.766852236	5.654720963	4.615670047	5.049445048	5.060015324	4.659627207	4.662575635	4.82449774	4.684821736	4.745442246	4.789082638	4.652354766	4.590160194	4.607280901	4.678660838	4.5875182	4.756616766	4.760257933	4.773185201	6.654952767	5.210269814	4.92074034	4.722444914	4.711272254	4.673152612	4.755132168	4.581303595	4.597697681	4.632837165	4.697634649	4.900404909	4.796250498	4.731265435	4.592423194
ABCB11	4.864922785	4.590603071	4.572933358	4.637304972	4.600236397	4.5427483065	4.7302730065	4.6106812555	4.6324067225	4.7460919005	4.5490286965	4.598632768	4.631866237	4.749639057	4.56731828	4.5397539935	4.4907825175	4.508268276	4.702417701	4.730776457	4.6752990035	4.748615189	4.5129435155	4.511663935	4.66299855	4.52524404	4.564822776	4.5978500225	4.5247758345	4.551119958	4.5730409155	4.503467943	4.430247906	4.658548502	4.641252146	4.706936076	4.6407124495	4.634496575	4.600844309	4.5826409045	4.8235319925	4.532345353	4.5909181275	4.680216708	4.590081092	4.619196662	4.7123275275	4.730128089	4.6086156095
ABCB4	6.138890785	5.407820021	5.754816188	5.203819831	5.732603386	5.09161567	5.325046803	5.132099854	5.215379698	5.379307303	5.542976261	5.267186546	5.188784774	6.885249113	5.66943144	6.327407406	6.271655166	5.242949116	5.603258567	5.675939457	5.976285767	5.958204531	5.978865225	5.26643298	7.650464479	5.061418658	5.626813445	5.770107144	5.293309729	5.511463201	5.159648972	5.266404219	5.505925952	5.783303612	6.082994708	5.403735942	5.532366904	5.191451704	5.466297781	5.222216735	6.220865546	6.340961053	5.819174489	5.578251278	6.443939372	5.338166187	5.444680111	6.393413626	5.867460661
ABCB6	6.5288985905	6.267167999	6.3994163875	6.2637655625	6.3981466125	6.6583403015	6.42845064	6.8637577295	7.028873112	6.0811879925	6.5104895975	6.61226126	6.5442652855	6.7758873035	6.2135071835	6.4682285705	6.360910707	6.101302139	6.247767368	6.498132506	6.0884324885	6.346933414	6.4925432765	6.5372684185	6.682074514	6.6021509305	6.4892725485	6.6224097155	6.8229872635	6.79859424	7.4072843715	6.394110278	6.5683208365	6.452461751	6.346052191	6.396187355	6.114674637	5.9429891805	6.835852224	7.1273870875	6.770839998	7.0390636915	7.356534461	6.811940208	6.6872427235	6.714904656	6.647951709	6.9877587975	6.7591871905
ABCB7	6.931523097	6.977450189	6.953081262	6.955702904	6.955716365	7.00499966	7.565361926	7.273301239	7.356654754	7.122734122	7.46284591	7.180410502	7.094806153	6.329129388	7.415821855	7.736138166	7.508002784	7.411701626	7.417351897	7.260047392	7.295046002	7.239402863	7.268111472	6.878996581	7.33664088	7.08531755	7.312934153	6.909936734	7.227091883	7.232108761	7.015145461	6.982017121	7.291587033	7.403629564	7.150189034	6.915456708	7.473482691	7.22295088	7.679210005	7.122829905	8.299480301	8.391195007	7.892168241	7.99046983	8.077569663	7.70068188	7.959702518	7.968416179	7.882838456
ABCB8	6.475365635	6.414818422	6.468697543	6.199842588	6.470913965	6.263284949	6.504885788	6.506391964	6.487881934	6.495982452	6.14674471	6.078609276	6.573828491	6.444025081	6.25713135	6.425338981	6.181146145	5.950451594	7.277017748	6.959358808	6.19514493	6.131217281	6.185880965	6.661940038	6.668706988	6.587047919	6.613053941	6.336805012	6.362830375	6.41654687	6.706888277	6.119798312	6.317713118	6.076130889	6.380168765	6.384813814	6.493028885	6.379433126	6.508508723	6.532658705	6.292470045	6.623991051	6.530194584	6.669821708	6.229634088	6.484959761	6.631387672	6.498579378	6.764060702
ABCB9	6.545100983	6.107100022	5.981043838	6.0162121895	6.2834481445	6.0613899445	5.970715555	6.106968399	6.17284024	6.1329563705	6.1657602555	6.186983381	6.205966996	6.3456782105	6.320232246	6.1064753385	6.177965707	6.1737572445	6.5110228145	6.327505851	6.208810641	6.3558162885	6.234856072	6.0612259095	6.3066684105	6.4806837785	6.062254293	6.093040856	6.2236994725	6.410436317	6.480482304	6.1998555485	6.118156842	6.3254831365	6.1678297105	6.0464382055	6.19580312	6.1285770895	6.393245075	6.509791899	6.560766162	6.4113060105	6.3334073635	6.3371405515	6.305392709	6.148618966	6.0154944595	6.3203040355	6.143345349
ABCC1	7.971343924	8.187320918	8.073608944	8.232611764	7.940075302	8.0406305665	8.0974600585	7.661897459	7.818544391	8.11488706	7.881368093	8.6824673515	8.0262469635	7.8222990215	7.9513908385	7.7413871815	8.457461528	7.861448591	7.788743682	8.672387977	7.71384396	7.568061805	7.893919523	7.7511623995	7.6834143895	7.245996388	7.998412136	7.4554573935	7.727883155	9.2777527785	8.0167784145	8.2701630445	7.978033767	7.398362965	8.014339593	7.983964032	8.4869732185	7.806216747	7.5942012885	6.9662393675	7.373387072	7.8439215595	7.3485397525	7.054877	7.4343521575	7.158301837	7.334622125	7.752777406	7.403821582
ABCC10	8.5302612685	8.7294679235	8.0518027665	8.1409692475	8.356900288	8.1202615905	8.5204642865	7.6443880775	8.144710194	8.15500089	8.7151736265	7.980206269	8.1825964055	8.140034625	7.953741019	8.1987068595	8.3902669195	8.2365152885	7.7459159915	7.947155546	8.560665295	8.5020449395	8.3576871225	8.282285907	8.3038142415	8.813839047	8.0831052885	8.1313924255	7.6926891375	8.0985572555	8.7210364385	8.6440221655	8.364860899	8.845763365	8.4231383265	8.1670868765	8.1807928845	8.4884855715	8.192646084	9.0749422235	8.1962162145	8.17875105	8.4098348895	8.1420540785	7.9882637425	8.2954801515	8.421051853	8.076779961	8.360718226
ABCC2	6.035685676	5.515708702	5.872242228	5.823482643	5.473231389	5.657125817	6.784652637	5.419037305	5.9240673	5.789873766	5.30276269	5.859752163	6.220121312	5.526215606	6.129533717	5.442477894	5.401259183	5.070934607	5.344177794	7.136064605	5.422423645	5.328005373	5.506252607	5.443536911	5.41374437	5.421921773	6.467775926	5.686539042	5.634341915	6.496607124	5.329512757	5.949297419	5.470286494	5.528991055	5.431866088	6.059010453	5.985360614	5.212412343	5.556056898	5.5476845	5.615748488	5.250028289	5.438293288	5.398318447	5.225749081	5.57364362	5.378023709	5.840528976	5.280662297
ABCC3	6.717678883	7.158198167	6.1342704485	6.065185357	5.9018462645	6.252516126	6.015729352	6.2552899675	6.317393879	6.0220233855	6.294718293	5.67986458	6.1108757515	6.263132346	6.0880315325	6.145550181	6.0276211765	6.3985297215	6.1899861	6.225128646	6.4471567475	6.299353319	5.898495475	6.113340247	5.977012371	5.866235269	6.079855467	6.0112187765	6.001646878	6.0106027095	5.923031013	5.860106444	5.777705213	6.1496852845	6.2289368735	6.720548281	6.262893266	6.089921179	5.993093438	6.259403479	6.130928024	5.861164658	5.9175508745	6.091868877	6.0893967355	6.1269306185	5.9498886625	6.2011362375	5.9455290465
ABCC4	6.322904461	5.487301295	5.968848354	5.288100897	5.908548349	5.33232479	6.06166614	6.113014515	6.224595827	5.381616923	6.143548257	5.512091506	5.628468969	6.096408967	5.589397323	6.356219753	5.897372214	6.155895979	5.933774263	5.254870053	5.621877114	6.208985743	5.203693879	6.104456116	5.282881304	5.198237276	5.308909983	5.794184203	5.662035702	5.996447278	5.197232149	4.885606886	5.31569057	5.17593244	5.42035635	5.644754042	5.445528115	5.827691164	5.096963676	5.38454021	5.2391351	5.006085882	4.99353849	5.290346213	5.120799968	5.18177257	5.160971692	5.509690226	5.143178359
ABCC5	8.434569414	8.974221523	8.153845276	9.103163593	8.522067721	8.923670408	8.464824003	8.847760666	8.145989084	8.683060416	9.018170065	8.273347416	8.269960412	8.043584609	8.029304045	8.161551003	8.259969217	7.876004553	8.702307692	7.917873977	8.413050265	8.179491551	8.302747055	8.411759815	7.96047231	8.4915707	8.42144654	8.782517489	7.906581081	8.059382267	8.316123752	8.710199978	8.235860004	8.006621419	7.473379024	8.892971011	8.653009943	8.439850978	8.198942992	9.072704004	7.934115915	7.988533657	7.991221987	7.854252614	8.401084479	8.37418078	8.385614082	7.940619835	7.795359324
ABCC8	6.078263689	5.589461501	5.829525511	5.8273768435	5.802176775	6.1849834765	5.8849661995	6.558773122	6.489639139	6.1402613885	5.7700212275	5.6623254195	6.1061809	5.773570071	5.722349307	5.475953818	5.570238046	5.5544976195	5.9399711605	6.1905675185	5.773549234	5.892094857	5.9179770795	5.794115713	5.689966613	5.717136101	5.6497005935	5.8504166285	5.733164899	6.585917634	5.60829394	5.5705083375	5.4028088105	5.6194606105	6.013924041	5.9309769545	5.7105809765	6.3496971955	7.166038838	5.7215495945	5.9251331365	5.69395443	5.7026005545	5.825555951	5.804298709	5.936721214	5.9128423225	6.065188964	5.9980374355
ABCC9	5.48643584466667	5.22604704966667	5.242433178	5.13293076966667	5.08333962833333	5.21914107166667	5.212081609	5.20733155833333	6.25043233066667	5.41475762733333	5.231336448	5.06222352466667	5.18171234266667	5.33556963166667	5.201990358	5.39075634833333	5.531639238	5.21449927633333	5.19634967266667	5.55646008033333	5.18912622533333	5.63063786566667	5.29441599766667	5.30449578133333	5.20263288066667	5.210113268	5.42290375933333	5.24125758633333	5.17745805533333	5.484362742	5.56832102433333	5.30779558066667	5.75338380333333	5.265838135	5.33215789433333	5.599445278	5.639984013	5.48756689233333	5.543811795	5.093376617	5.21338756366667	5.32554912766667	5.20462241833333	5.31897099533333	5.317166768	5.60065919033333	5.65405425533333	5.37095759566667	5.35719087666667
ABCD1	8.108386614	7.751679707	7.486471923	7.538660375	7.309013653	7.427807471	7.306427994	7.586075122	7.569706825	7.291993936	7.503870063	7.372968249	7.467055055	7.530389194	7.408513205	7.412978628	7.374599802	7.606139342	7.545688029	7.952417356	7.531187708	7.853449289	7.246402658	7.375052806	7.576693959	7.625840496	7.650067615	7.547350561	7.389100961	7.046578735	7.301476167	7.496607658	7.377041851	7.921949942	8.348568672	7.512418331	8.028372513	7.724884195	7.897970162	6.927404464	7.86396578	7.21018586	7.428402318	7.458272659	7.495788903	7.549809894	7.443470733	7.697027238	7.6580617
ABCD2	4.268452512	4.205568529	4.059635824	4.0834395	4.226651617	4.183440168	4.101844272	3.984361862	4.156803372	4.223890661	4.171469594	4.107608582	4.015764548	4.228848253	4.14558856	4.044503766	4.138971441	4.093314513	4.16911761	4.168547512	4.128997571	4.161282737	4.053907556	4.034692188	4.253702425	4.088669107	4.416193465	4.130745553	4.042875749	4.061014984	4.163048623	4.081666954	4.048173389	4.059861846	4.145449367	4.167776202	4.166071072	4.178475792	4.249767694	4.119795382	4.262244147	4.291988968	4.732081975	4.311278796	4.223413738	4.329070667	4.13711891	4.18777939	4.150089291
ABCD3	6.224923706	6.943647059	6.960808264	7.11640052	7.614520133	7.809436866	7.632943679	7.506063166	7.382673889	7.504215991	8.151555265	8.341378475	7.142734095	6.950568501	7.353051857	7.953768126	7.942668801	8.303711516	7.663880128	6.004441714	7.384407409	7.454741067	8.067705496	7.37286343	7.741139496	8.110646942	7.415472424	8.120921854	6.942835775	6.66111469	8.125319413	8.114041008	7.672915745	6.882712641	8.90603343	7.538142214	7.346412463	7.398399334	7.650625379	8.123626286	8.059666693	7.881360041	7.830443303	8.137603471	8.047889002	7.751255781	8.358497745	7.545880366	7.606428656
ABCD4	6.891899466	6.9232751955	6.6554088185	6.8281915325	6.5275552545	6.746212995	6.8211152695	6.7729907085	6.9198266605	6.821702642	6.7303714605	6.738676728	6.641256648	6.58159448	6.6242616345	6.672651325	6.633051723	6.6347475045	6.727927582	6.9255331115	6.6212852235	6.582535623	6.6581947885	6.659725961	6.8964754385	7.14649514	6.7726570725	6.473822496	6.644779731	6.673125188	6.402720156	6.7324630995	6.8206541665	6.368838775	6.4558548025	6.8182019745	6.6237352515	7.0184908365	6.7312615285	6.930185677	6.999858715	7.0908093055	6.9183608565	6.9102574065	6.9157040425	6.7964288255	7.195235621	6.5675068415	6.974861775
ABCE1	6.987547855	7.2081539535	7.359119726	7.900022706	7.6447199895	7.880066853	7.317030902	7.2973433285	8.5241646865	7.7623061875	8.4951523275	8.424535286	7.625529572	7.799231451	7.6718745845	8.223148602	8.5749849185	8.9777513825	8.466079837	7.324152935	8.0314858655	7.3873232335	7.554935141	8.404213439	7.978700211	7.6047964745	7.0585382175	7.6402824955	8.5167204885	7.850779662	8.211172548	7.8367182985	8.202072455	7.8652092785	7.743776351	7.646430335	8.087971009	8.130168027	7.678744841	7.6205630455	7.939339374	8.7019063865	8.856058368	8.583174564	8.274815141	7.792136686	8.0971738815	8.2198995495	8.0924158365
ABCF1	8.953094508	9.367788108	8.891715697	9.009667636	8.767702917	8.955649154	9.172287632	8.647818168	9.070928646	8.835567031	9.26505157	9.216955562	9.398799936	9.180983439	9.162637141	8.800069574	9.464589967	9.436993452	9.167971776	8.657763862	9.116294509	8.891742452	9.108764064	9.004116484	9.435205831	9.297413144	9.419915496	9.456108224	9.545141947	9.169135173	9.139206887	9.188176078	9.324171129	9.870032492	9.32366021	9.149859756	9.000707329	9.931604858	9.108665576	9.670379436	9.124217187	9.528409978	9.526377808	9.146626276	8.909789986	9.243735573	9.083971391	9.005756894	9.846304961
ABCF2	6.4941391428	6.383805795	6.3445119246	6.2620364818	6.4034883786	6.3283643466	6.516632165	6.5803531338	6.3901270134	6.4015682888	6.4522049444	6.5752702134	6.5292105116	6.3425033116	6.2752536588	6.4174747214	6.4656433422	6.0692248926	6.6184345946	6.4793592428	6.4252795142	6.2697776102	6.3383874188	6.450239438	6.3881098188	6.3028709528	6.4290701422	6.3082057818	6.4961809904	6.2866713996	6.3072861842	6.0769828868	6.3231019126	6.2675438062	6.540313283	6.3523104026	6.3800684516	6.4399761158	6.3712345204	6.4964942162	6.4961850398	6.8566855112	6.8197563636	6.3736010822	6.3503990486	6.5019533302	6.5689926008	6.7962959626	6.5844101974
ABCF3	7.722322056	7.912487287	7.610276405	7.767240346	7.568326696	7.779092188	7.56844336	8.128959648	7.69408974	7.995613156	7.52542966	7.610612092	7.748377116	7.591618273	7.426555052	7.498829144	7.428190926	7.255746002	7.886601162	7.79172624	7.4185868	7.268228878	7.702676693	7.681042056	7.808211	7.764196387	7.734729902	8.542650944	7.653021829	7.727751979	7.781948207	8.087998706	7.666538169	7.442131685	7.437211724	7.804186721	7.83715894	7.871323132	8.088821463	8.020888421	7.587405586	7.877526928	7.771894756	7.677286931	7.716686171	7.873627405	7.897580984	7.890572624	8.020551485
ABCG1	7.1315294295	6.8544183435	7.122171354	7.331885266	5.6678081855	7.019488796	6.202205736	6.400839033	6.188760959	6.2906256635	5.9588010415	7.360476106	6.091193471	5.7473456195	7.5612690405	6.850059744	6.662023928	6.334506399	5.432392201	6.717560976	7.035254711	6.293933221	6.2794439655	5.8260581005	5.7708844195	6.571326585	7.064682504	5.62075654	6.1638961305	7.0175873485	5.7318193025	6.3957819665	7.3967534325	5.805298896	5.6102094435	7.4261936535	7.0612413075	6.475246355	5.9047036035	5.8380153065	5.867650317	5.766103222	5.7834124105	5.6486123015	5.8176272745	5.763040748	5.933213157	5.6744446395	5.661921771
ABCG2	5.655472735	5.488880197	6.29085412	6.352789531	6.881521517	6.793651011	6.102422478	6.01375932	5.786266244	6.586666073	5.571708695	6.253552232	6.140149067	6.680462533	6.098622462	5.933975829	7.083328893	5.528801883	6.618279193	6.226744341	5.595193694	6.706297263	6.2367133	6.239537535	6.722883468	6.684745188	6.144498405	6.731912877	5.987509586	6.798065296	6.283289498	7.055691312	6.119810474	5.978664045	6.91678381	5.978271122	5.848026329	6.355544847	6.715685266	5.9819305	5.956917834	5.625133165	5.774971415	5.840215182	5.829703901	6.519269737	5.820087086	5.831446176	5.860523764
ABCG4	5.914021665	6.054339891	6.139109978	5.974157084	6.058333101	6.01333004	6.285402321	5.980826447	6.080941369	5.699181094	5.82162808	5.868184755	6.033033983	6.115558389	5.832938883	6.042931182	5.743204947	5.983225946	6.156784354	6.17428147	6.023686671	5.923082912	5.821599482	6.054507067	5.987332587	5.812216216	5.899227338	6.084546799	5.835333105	5.789567393	6.018027363	5.883601056	5.829681365	6.081076467	5.794827337	6.087194743	6.190790696	6.245464554	6.026749621	5.785190407	6.090325827	5.942243588	5.837794232	6.241147128	5.875124976	6.009078184	6.093578064	6.153236706	6.09264652
ABCG5	4.973362674	4.714779737	4.791872291	5.032021815	4.978193747	4.865478124	4.974069696	4.838794208	4.940921329	5.066608878	5.053324346	4.832156761	5.06383339	5.234659453	4.917593501	4.879267381	4.794450366	4.99811772	4.94705363	5.17475995	4.96354272	5.085953493	4.967772487	4.9020041	5.001420891	5.045171087	4.940187547	4.983096672	4.87262539	4.848051065	4.887631873	4.912573131	4.662436114	5.336958963	5.066188031	4.898741748	4.983768686	4.765969825	4.961811317	4.846337103	5.166684649	4.920030503	4.941065748	5.034114082	5.100819097	5.100037632	4.821662919	5.471811396	4.880514884
ABHD10	8.068321892	8.239882322	8.606797242	8.570135684	8.958918329	8.259303919	9.094603929	8.780905904	8.730572684	8.629023686	8.167852696	9.312934586	9.403258912	8.362382105	8.59332815	8.10594076	8.338015837	8.219473091	8.382766882	7.776806918	8.401232363	8.650595028	8.554598824	8.91680937	7.414748019	8.638767143	8.80395465	8.282725545	8.647520306	9.049557944	8.425950665	8.698561289	8.67309798	8.145972635	7.396918916	8.270533424	8.187398557	8.190415573	8.933251259	8.938819025	9.190685225	9.079697843	9.020026655	9.16504926	9.024342998	8.758240437	8.852098726	9.260111605	8.751096203
ABHD11	7.594849266	7.826746621	7.754600999	7.84199899	7.513781379	7.786283663	7.674354196	7.678618396	7.878254673	7.769696534	7.652610229	8.035274756	7.822170555	7.377627594	7.405834688	7.765582208	7.455096343	7.271045362	7.786670134	8.067027663	7.420658219	7.601199293	7.620876845	7.497643793	7.60509313	7.792249033	8.078184252	8.34244335	7.800068652	8.053680576	7.60966465	7.839055423	7.882287966	7.553698297	7.884578767	7.700848075	7.826768897	7.896374236	7.874923292	7.330079676	7.735117596	7.997946369	7.85515992	7.629330649	7.892095073	7.751918888	7.952736891	7.914916943	7.725151031
ABHD17A	9.709435106	10.11141677	9.330528558	9.973621941	9.449433505	9.578769551	9.785433755	10.08164994	10.00347934	9.837401125	9.092064924	9.710285241	9.59372152	9.252859121	9.630938735	9.89285633	9.739958196	9.046117537	10.57699042	10.22844477	9.64178167	9.877942433	10.12411187	9.254427969	9.173239128	9.785694683	9.820844946	10.23398921	9.871029129	10.09964188	9.751710812	9.990731682	9.996933549	9.406839069	9.818912742	9.381086053	9.654970934	10.04778374	10.15796894	10.16578377	9.852775304	9.847042051	9.925701532	9.795202221	9.362420894	9.686817388	9.654308598	9.296741113	9.911931339
ABHD17B	6.517162612	6.492093317	6.529144187	6.178632294	6.472216518	6.284059868	6.34977118	6.669708228	6.427241419	6.538054743	6.418118812	6.284780817	6.224168997	6.92420446	6.63378506	6.624923416	6.503129602	6.708984895	6.719724321	6.757085925	6.430215009	6.282973291	6.580363042	6.376047504	6.877981443	6.044922637	6.00619652	6.903709697	6.522630409	6.530200043	6.207178844	6.510979738	6.464577595	6.568196128	6.985543625	6.418832029	6.635743051	6.782582737	6.568846666	6.521519939	6.344195472	6.880154243	6.559762791	6.621034829	6.895080352	6.746992724	6.395707128	6.788253307	6.79636144
ABHD2	6.588015132	6.45610555125	6.74320635675	6.502518665	6.38458131425	6.41834400625	6.64488466675	6.246541163	6.49816129625	6.13321541825	6.55537431875	6.1810653375	6.52673062575	6.63273633	6.2450670485	7.241586133	6.64128326375	6.67292749925	6.25010766275	6.70380541575	7.004864902	6.945313255	6.92539818	6.30964288725	6.246008925	6.07848215175	6.0512949385	6.47993659525	6.1005287975	6.61533700325	6.13994524525	6.284359948	5.986351116	6.71041003175	6.249548744	6.47551699825	6.67320226675	6.4662926915	6.287860798	5.8488645905	6.431277919	6.3848551655	6.28877185825	6.3785233255	6.76245708475	6.444126559	6.64877031125	6.9568696955	6.7078074095
ABHD3	8.394027713	8.545405084	7.87931168	8.870513705	7.907999317	9.032108233	8.420441015	8.397986829	8.14943735	8.321201766	8.271059229	8.609193393	8.146272015	8.253634497	8.777979017	7.802799556	8.285406896	8.522462674	7.485081363	7.490370101	8.296133899	8.033889708	7.728888279	8.260981314	8.37527559	8.476314983	8.444404422	7.47494523	7.689718112	8.114619528	7.603695966	7.257023386	8.335891784	8.587838758	7.672027376	8.990444154	8.257876455	8.104373721	8.332553294	8.274416256	8.494674945	8.34378665	8.298148899	8.20128527	8.014173767	8.205373111	7.818879051	7.977377198	8.027118555
ABHD4	8.86604112	8.972450501	8.709932878	8.991719641	9.030202218	8.554836437	9.218978279	8.753604072	9.06780751	8.753219665	9.171362761	8.602566891	9.164756089	8.651244401	8.65156119	8.622365818	8.884254146	8.720037777	9.083958362	9.497720668	8.75876602	8.761235281	8.719332126	8.954311081	8.803378201	9.133469943	9.16590986	8.957568405	8.921851429	8.758030059	8.541506411	9.009249009	8.590556889	8.857006517	9.043327255	8.739741084	8.789125871	9.12117639	9.007076803	8.543031718	8.616287801	8.38989219	8.300123776	8.666343039	8.574888323	8.76883499	8.89682561	8.66364022	8.849997584
ABHD5	5.234608709	5.311896983	5.49668031166667	5.42089699433333	5.42909564233333	5.881548175	5.52020983733333	5.47773876033333	5.30945340433333	5.42103497866667	5.40595099066667	6.443083505	5.65669980866667	5.256185405	5.41516667966667	5.25619457766667	5.18862167266667	5.63657999933333	5.29682830033333	5.94612874766667	5.51727822666667	5.24992255133333	5.452208733	5.39816777	5.24395228166667	5.25691969266667	5.52602901566667	5.527273099	5.341827927	5.919801326	5.066471666	5.52853029433333	5.34342658233333	5.39081867133333	5.57005329	5.56899856266667	5.706303751	5.66874209066667	6.102950576	5.11960991566667	5.74747514	5.355799473	5.34462797	5.46608912366667	5.43389359433333	5.57441538566667	5.460553273	5.459503002	5.615592417
ABHD6	5.95811307275	5.738331896	5.7601546255	5.7904289955	6.3154397425	6.09325332275	6.043484591	5.92481262925	5.6152791515	5.89603834125	5.68577553125	5.62732241	5.91073712375	5.47937547225	5.74287324625	5.5531676905	5.808503081	5.64045800175	6.323800789	6.4250865905	5.68190859125	5.83644392375	6.1007846585	5.7787673895	5.703477571	5.98555482375	5.8722055675	5.932097018	5.72638952775	6.09305305275	5.51510483725	6.0779626195	5.74226647475	5.78075400925	6.11173847325	5.992049291	5.76804817325	5.64964877675	5.575443452	5.4965278265	6.01579004975	5.7173699115	5.8063605115	5.83108921125	5.696547603	5.842684692	5.8879731565	5.84316473575	5.78891620325
ABHD8	6.518753938	5.847768053	5.778578734	6.015283493	5.972108993	5.876249449	5.968711328	5.690977047	6.093422694	6.075073399	5.841502126	5.8509715	5.925576544	5.860642693	5.92024874	5.810034058	5.874682141	5.796935881	6.357153766	6.275176714	5.93244848	5.905773739	5.930534584	5.829531569	5.631592575	6.280138561	6.160958407	6.351108915	6.186811583	6.38523019	5.885650591	6.269107268	6.094153191	7.131101748	5.981779839	5.974634099	6.043557351	6.016555693	6.022477689	6.04421647	6.156369453	6.226431045	6.045601308	6.224296139	5.823769432	5.665184954	6.09475467	5.928763321	6.194519138
ABI1	7.403910985	7.974457444	7.8327014555	8.245310251	7.7389682705	8.144496334	8.0709898445	7.2890049205	7.759779122	8.378461284	8.2484996275	8.3634041435	7.6567543985	7.240611685	8.397529264	8.197966062	7.8733615545	8.1413156315	6.896099716	7.043766707	8.303359867	7.8002266515	7.611474906	8.118266238	7.6027076985	7.7993982165	7.6214419765	6.9733024705	7.624153707	8.0407371035	8.193298862	8.678427476	8.6574469395	9.307401463	7.5613712155	8.238293553	7.9964503045	7.029444562	7.8339415595	6.591878109	6.952013977	7.547497191	7.3907598485	7.399828831	7.330638843	7.0130415655	7.505984472	6.5312798745	7.302302434
ABI2	6.8483608565	6.90134844225	6.80799507	6.69558078925	6.70754358825	6.72264387475	6.8168398685	7.029403339	6.99991539325	6.68426320725	7.028223982	6.64443908725	6.7320245535	7.09819718025	6.64075467525	6.51074233625	6.94963264075	6.8419952285	7.09402698725	7.04807899475	6.80723971025	6.88005676775	6.91172133675	6.86440000575	6.982819629	6.81936700975	6.72913147725	7.2168204665	6.51119683925	6.628193059	6.57834216525	6.476674638	6.45556836875	6.9256559675	7.02299313175	6.77437841025	6.52628535675	6.862928099	6.744360449	6.8207820595	6.83933477075	7.09999344275	6.83484151625	6.84681506225	6.863963269	6.8605336615	6.65464469775	6.840755545	6.9975226035
ABI3BP	5.70869872	6.031059163	7.075585107	6.765399394	5.614310767	5.693112801	7.226163131	5.997152532	5.750615511	5.417261725	5.41873544	5.440585255	5.940541291	5.584549772	5.657455666	5.383309626	5.448716468	5.455610395	5.255107132	7.773470479	6.128043559	5.759613684	5.653643935	5.480156175	5.338587058	5.861063409	5.619620985	5.617754113	5.345340486	5.991925137	6.052568622	5.86283628	5.52718501	6.293331913	5.463385744	5.712800499	7.068924914	5.609344588	5.415091497	6.108734304	5.259668167	5.180422644	5.140727488	5.225052214	5.272773962	5.474475776	5.209736497	5.54552806	5.241712438
ABL1	8.912799852	9.518810723	9.951281778	9.161667172	8.805662907	9.596776683	9.546524059	9.942212863	9.343007246	9.597341447	9.311520362	9.961892554	9.397081039	9.696482665	8.757413306	9.119317269	9.789734571	9.10521643	8.829241726	10.85062667	9.61842496	9.117081557	11.26702098	9.030998956	11.06638276	9.707994728	9.466053718	9.663549872	9.327220099	10.23321038	9.254172342	10.79549386	9.367297427	9.556559585	9.331690043	9.018409877	9.334891948	10.3544283	9.552799852	10.19332589	9.148653438	9.491944973	9.430142233	9.232744572	9.355194889	9.413688312	9.512288761	9.157897078	9.578196997
ABL2	6.856435116	6.639755494	7.1292447	7.009235485	6.647158771	6.564849702	6.648805649	6.87189856	6.456427108	6.662122152	6.563763018	6.292254569	6.640746205	6.750485143	6.783703542	6.565218247	6.643432533	6.365541656	6.443399646	6.6686289	7.290301621	7.035783454	7.889040065	6.596382981	6.818234537	6.537421594	6.762561453	6.65424937	6.536765461	6.298107271	6.279704541	6.233086395	6.389100537	6.607200502	6.674015412	6.893958325	7.057650337	6.954738599	6.379720674	6.239476808	6.461835547	6.320778616	6.341647928	6.565950293	6.544089635	6.590951471	6.545365796	6.626802304	6.260331901
ABLIM1	7.5761753095	7.534657415	7.899196964	8.2203665945	9.375658421	7.5851532385	6.979124771	7.383668081	9.5009828105	8.363732591	8.0839737865	9.566197887	7.852442236	6.893360644	8.5951629785	7.561120341	7.3406197985	7.6644392075	8.592362472	9.147832787	7.118198046	7.7888378255	9.5740601045	7.3942660345	7.7166233235	8.5978839515	8.175857711	7.6789656235	8.3007868835	7.6674458915	8.170098922	9.437582193	8.1608970445	7.482432518	6.759958642	7.376715877	7.835364523	7.8087666665	7.6431049225	7.2862010885	7.7734534165	7.773296455	8.725190503	7.740198244	8.3579785165	8.094086706	8.6346927575	8.185177924	8.0420421875
ABLIM3	6.766548454	6.89769255	6.996329644	8.222653143	7.018079723	7.923075121	8.193261192	7.319129395	6.932691623	8.063155063	6.073232279	8.232239923	8.084364728	6.276442022	7.273747953	8.475127391	7.294147993	6.612851581	6.70053232	8.290821871	6.040440791	6.648681788	7.257168196	6.368236426	7.465015383	7.459905659	7.229644102	6.944606723	6.77556465	7.77945349	6.116195666	7.905243838	7.591385729	6.724881626	6.190088726	7.501734265	8.843945403	6.642098716	6.582056835	6.821636471	7.291053978	6.417973433	7.391751851	7.280478518	7.18011112	7.069852829	8.718374441	7.132182849	7.309020977
ABO	6.0161397255	5.693591954	6.036607584	5.80049984	5.8688229415	5.9929313995	5.989024873	5.6916740045	5.65076039	5.7002335435	5.5890810805	5.5307328415	5.8077870355	5.6250667245	5.59165235	5.731043478	5.432454383	5.538583726	5.883290357	5.969842283	5.789342487	5.693332948	5.439519227	5.6520027035	5.676860403	5.470095674	5.532149944	5.8285101255	5.7478794875	5.737886627	5.6200159275	5.6458952685	5.36627101	5.5337697	5.934931143	6.034181161	5.847617295	5.885578964	5.8768088865	5.583046061	5.843529911	5.616520254	5.697054646	6.252886657	5.858134409	6.050722078	6.314680559	6.0013113255	5.7740331895
ABR	7.531936994	7.795808872	7.8069891305	7.5963913965	7.608340882	7.729391504	7.786821656	7.6942199855	7.8331393095	7.518457946	7.5532085745	7.387215115	7.453879563	7.4041270875	7.4790475415	7.4568669545	7.6131382315	7.474113181	7.551046473	7.6062484185	7.710692595	7.4092592575	7.424183715	7.406134363	7.813614154	7.5753916025	7.722321251	7.977655461	7.2019482535	7.281697667	8.028959375	8.3299115035	7.7463947755	7.523602331	7.6120194015	7.485712891	8.1205403135	7.695855119	7.9126103175	7.918356787	8.197069543	8.0947994295	8.217559413	7.797377232	8.0115278495	7.8453671655	7.904538698	8.3131514	8.0176878905
ABT1	7.876504944	8.195259213	7.823353088	7.803194189	7.881947221	7.680806649	8.151875715	7.673516075	7.915567978	8.147496094	8.017359502	7.908055113	7.982533869	7.840244707	7.954052766	7.914745994	7.87903175	7.845398945	8.216494231	7.656478511	7.912581318	7.819298021	7.907318599	8.07134579	7.908863857	7.788694785	8.005600549	8.364450686	8.333889784	7.87558547	7.413777943	8.142445903	8.107771105	8.361438786	7.865987808	7.984254059	7.955146665	8.126039966	8.351139028	8.159813676	8.058935114	8.165101193	8.063274407	8.13223972	7.915749619	7.946325257	7.9574092	8.057197516	8.274765378
ABTB2	7.11784885	7.334537346	7.606896638	7.252638667	7.792205872	6.81105974	8.174467916	6.919650788	7.059055762	6.98173552	6.912728561	7.190008624	7.374309619	6.853567747	6.866202488	6.941039952	6.734574298	6.916691466	8.582056565	7.809435119	7.105847766	7.153689712	6.98911048	7.083039359	7.37782207	7.05782359	6.647246999	7.154307015	7.07393034	7.366321768	6.86745717	7.296782381	6.85867372	7.084917216	7.260301004	7.112102845	7.068644418	7.215119214	6.941077922	7.017219063	7.094167455	6.750208655	7.267376406	6.975334389	7.101781161	7.024767279	7.030496516	7.358400037	7.264095965
AC003989.4	7.128469409	6.657514177	6.618483063	6.828727735	6.781809223	6.618547782	6.906284169	6.806271239	6.824852872	6.370514435	6.5871187	6.467173998	6.704615702	6.809765102	6.522915293	6.568168122	6.624628755	6.52797046	7.448796973	6.78061933	6.776224017	6.711579022	6.603777172	6.690524601	6.761932677	6.57537384	6.508469984	6.607804838	6.702242698	6.517382333	6.595811917	6.472643605	6.416350013	6.588223266	6.874825868	6.746206926	6.664672487	6.185499718	6.823058856	6.880011252	7.018505629	6.576021585	6.834014338	6.855004566	6.855753321	6.834717033	7.005252958	7.113236281	6.819482643
AC004692.5	7.403450905	7.677693093	7.641300026	7.567034766	7.764376968	7.423863016	7.598742018	7.810151052	7.847283905	7.643940715	7.584986037	7.695430957	7.769722307	7.498019532	7.823946599	8.070635283	7.444983939	7.287338306	7.803777077	7.536953617	7.862048903	7.548271598	7.458966077	8.115612142	7.528248209	7.416162127	7.430256095	7.423837073	8.612426782	8.213858552	7.573966948	6.781647455	7.394121521	7.659299436	6.861219516	8.448419551	7.487335348	7.593992236	7.827284051	8.213064087	7.62330018	7.697040965	8.417758178	7.742186631	8.302349078	8.02264684	8.195822412	8.442082967	8.142577633
AC004941.5	6.091985824	6.348540611	5.976440486	5.889702722	5.803096329	6.026400126	6.080153369	6.088466343	5.852906854	6.171185307	6.433273442	6.429933459	6.057354898	6.029177297	6.031856915	6.022719383	6.403562404	6.753659653	6.089069168	5.947323997	6.440527911	5.969673756	6.547635004	6.722102747	6.083583988	6.079949358	5.904494303	5.744122766	6.188101987	6.327087778	6.054139674	5.980536653	6.076897221	6.021059278	6.26170567	5.991757323	6.335407412	6.029363412	6.160885521	6.229994582	6.057026254	6.102697529	6.501999426	6.397905803	6.033444317	6.092997514	6.362287766	6.238008871	6.30701564
AC005838.2	6.280240337	5.560891706	5.857832418	5.652323695	5.879146811	5.678407581	5.701401783	5.771454222	5.483628009	5.406121228	5.872694225	5.771687867	5.713432005	5.773318131	5.690590274	5.588727105	5.727554246	5.679059762	5.671800056	5.816392742	5.649161968	5.833229765	5.5600689	5.656529031	5.861714926	5.75101763	5.754149629	5.69442556	5.713122283	5.465664521	5.658787421	5.576180313	5.478899976	5.865612746	5.584847886	5.84876137	5.512547998	5.718876411	5.636931463	5.564478415	6.079768058	5.754217548	5.571149402	5.817777618	5.942393684	5.605180367	5.496752762	5.780298148	5.698182522
AC007292.3	6.688519034	6.348459905	6.419542989	6.07771527	6.207095903	6.169939385	6.300519942	6.358877361	6.424389804	6.219306338	6.394875807	6.27869233	6.33944285	6.234887641	6.049598171	6.173900276	6.100691148	6.142016616	6.493586981	6.586029333	6.381266416	6.343042351	6.14609877	6.210534549	6.405880017	6.25589721	6.358008343	6.260301364	6.400249908	6.331551584	6.11492138	6.169029462	5.952665541	6.183154836	6.366809402	6.195305557	6.282091467	6.462502525	6.062896227	6.616076467	6.371883288	6.178534021	6.305064063	6.269025398	6.329543273	6.21976681	6.343789084	6.600574736	6.426335657
AC007389.3	8.195004601	6.931800302	7.343879179	7.039334189	7.35953284	7.418322928	7.516484865	7.143726314	7.429388042	7.158847164	7.28541383	7.300879002	7.474986668	7.617732698	7.160044882	7.227849136	7.298703718	7.384129645	7.415177247	7.965186139	7.479404262	7.678635153	7.183029691	7.387202317	7.363704495	7.174297177	7.133779962	7.394312497	7.149247609	6.774798653	7.013960363	7.047329556	6.8468219	7.36182725	7.45081199	7.475064875	7.273926512	7.233826027	7.301784469	7.040970998	8.085834225	7.224916843	7.180199254	7.818724398	7.575014757	7.517286715	7.363215436	7.727195612	7.593529327
AC012065.7	6.562226197	6.681302097	6.49482809	6.426308413	6.863053398	6.300829756	6.449057295	6.447512835	6.549182458	6.367613147	6.288336462	6.144770216	6.535168257	6.853632758	6.465125391	6.079530762	6.114291912	6.25866276	7.025116645	6.377935858	6.340139289	6.320066458	6.193198107	6.293393738	7.457629078	6.261324347	6.364662258	6.483352063	6.248451424	6.502788976	7.214663169	6.115990969	7.226024187	6.303205913	7.811879514	6.447923759	6.39639613	6.387218629	6.395584974	6.195837995	6.58991197	6.224853103	6.464469314	6.79239055	6.526069683	6.401043667	6.738166837	6.717529219	6.383787972
AC068039.4	6.935174633	6.473502293	6.467970771	6.507899931	6.739410661	6.781403544	6.623169495	6.711978093	6.484895465	6.256224056	6.410631002	6.432776861	6.479559054	6.658913167	6.512367838	6.372945849	6.442557755	6.502597846	6.740345495	6.558872808	6.563791916	6.510114953	6.852468794	6.444663239	6.739010996	6.949326085	6.590351017	6.490656733	6.61930154	6.582792618	6.604164586	6.78926014	6.485619516	6.484095195	6.538490435	6.414163879	6.411578619	6.782638894	6.345867448	7.731567423	6.737668577	6.772028453	6.557539055	6.435613196	7.040425363	6.575409584	6.761239629	6.570556779	6.46645217
AC074212.6	6.800583341	6.084430385	6.214042077	6.146889877	6.216056089	5.86231252	6.152906864	6.251746081	6.217751403	5.98677087	6.037492746	6.051203598	6.372633936	6.12998642	6.107626992	6.025919004	5.66284218	5.898665635	6.143673865	6.508042651	6.098309614	5.933704757	6.028640809	6.024427947	5.988680513	5.742977047	5.896083091	6.228376844	6.393751419	6.368808407	6.219174916	6.046317486	6.090782232	5.998143007	6.182912033	6.165620149	6.298489675	6.229263043	6.047417447	6.097050241	6.223416955	6.284501806	6.048455876	5.992253775	6.139907426	6.227730477	6.233094712	6.506863077	6.325895029
AC084219.3	5.59391803	5.195992786	5.363179438	5.139766959	5.170879948	4.971468976	5.040999721	5.12330902	5.025701411	5.033921046	5.056126059	4.991805856	5.210910262	5.014347393	5.111005418	4.961686426	4.857998474	5.002211799	5.252853	5.369595075	5.160428297	5.338035649	5.082106321	4.982154524	4.947533501	4.922626776	4.951433365	5.165605785	5.071390527	4.934646214	5.090235576	4.935867197	4.84284105	5.083315265	5.368043324	5.217335127	5.182702545	5.073732075	5.081793271	5.029857204	5.247614348	5.085764768	4.966472029	5.073515513	5.000992785	5.29751343	5.337158998	5.227037319	5.161780666
ACAA1	8.147589344	8.3025957135	7.891933605	8.3159227475	8.147707361	8.308562732	8.190113373	8.186666401	7.528031778	7.945755745	8.128147312	8.209947531	8.280812694	7.5765021165	8.233386797	7.6314648975	7.8534857135	7.8723403085	8.325295887	8.578061854	8.1945171675	7.7656968955	7.810175104	7.992641335	7.436694186	7.9527254135	8.356977064	8.1314506905	8.2579755375	7.8123620995	9.0466099315	8.867198694	8.5669498825	7.401235027	7.6939622795	8.2717225305	8.417849099	8.024775309	8.224335439	8.228079376	9.0949764795	8.6644698905	8.5662860005	8.7503308425	8.740509265	9.1416178505	8.224407303	8.6972851865	9.114570831
ACAA2	7.88688693	8.163194004	7.9041139435	8.1038130185	7.913374233	8.1301120805	8.254877067	8.3999836555	8.357675105	8.324028708	7.8082026645	7.8654955975	7.9964188625	7.68615788	8.264428268	7.832721357	7.8574690055	7.961215912	8.337503876	8.2832906065	7.733321576	7.748618352	8.095538014	8.116727424	8.1160109295	8.0385979465	7.947887905	8.030191215	8.3741934735	8.2025318745	7.9830767765	8.280742772	8.121178029	8.4452908465	7.8822995145	8.1147356715	7.7705456475	8.161566619	8.538248552	8.0058978595	8.6207337795	8.410940766	8.6619956565	8.3879705785	8.4111187295	8.527421046	8.1601379205	8.5436501505	8.5037172475
ACACA	7.2896205815	7.246775193	7.507852592	7.2238271415	7.7228985045	7.6022355305	8.0023883975	7.6650994935	7.4920115615	7.47786982	7.7776483035	7.6188357945	7.510789719	7.511966451	7.35126154	7.1696071925	7.7526511815	7.75305375	8.0955605455	7.237268496	7.8767224935	7.659803217	7.6169224775	7.863961648	7.683075251	7.473193186	7.71678278	7.528129236	7.5423503065	7.888486795	7.97454557	7.6429233875	7.41703283	7.579419853	8.0358102785	7.276720489	7.530976449	7.524797821	7.5225524115	6.955914105	7.825416477	7.546009496	7.7100303285	7.712374424	7.6710535755	7.6728908335	7.6599331285	7.867833515	7.7296353735
ACACB	7.09295724275	7.05148859575	7.162872815	6.92720649725	7.17686220925	8.621499582	7.36045929125	7.49187670925	7.35473155025	7.229593266	6.473901664	7.12928896575	7.10553092575	7.143951122	7.295111801	6.617944528	7.0567776115	6.667140006	7.0945582555	7.73147624425	6.519558324	7.32240962075	6.89372364825	6.83718650375	6.86719923075	7.7695819735	7.48890598125	6.85281815225	6.75300136025	7.7322531095	7.60639391025	7.72690578525	7.208391505	7.117946205	7.3194943185	7.2501004215	7.0091335575	7.30878291725	8.92259320525	7.20995375275	10.98968866425	10.376900953	10.63165670075	10.12977471325	10.974602456	10.91370812375	10.8836921735	10.3892491375	10.914159645
ACAD10	7.18099533	6.845333165	6.873304318	7.019450296	6.947844781	6.625494075	6.953238304	7.426591415	6.97718468	6.946194357	6.801846055	7.297269423	7.050921174	6.984972255	6.835948207	6.573395254	6.854525584	6.554937298	6.859440748	6.927936246	6.672512742	6.523745304	6.797384474	6.760851074	7.01194903	7.093516033	7.089391904	7.079121875	6.984426712	7.092242252	7.252808838	7.119365299	6.759273412	6.822832681	6.93873187	6.728501915	6.81933228	7.112610858	6.977708623	7.205912457	7.24198649	7.523228115	7.256215715	7.415428297	7.15591949	7.497874163	7.223812801	7.29431739	7.271643967
ACAD8	5.735135865	6.617595653	6.56672631	6.25497202	6.774398715	6.365495676	6.419239035	6.52144645	5.913811949	6.842947063	6.39546068	6.574606635	6.118485518	5.590185908	6.394493092	6.49310251	6.319325968	6.35991614	7.387208941	6.456842058	6.408560592	5.980269593	6.534010214	6.449137252	6.396646692	6.707348009	6.481545631	5.882594307	6.375320035	6.077496627	6.518441754	7.602525874	6.074970259	6.088583125	6.227688602	6.713996152	6.101962906	7.011027152	5.549798578	5.614998371	7.545094693	6.956253162	7.423580372	7.937944221	7.786127693	7.422710504	6.645722203	7.157678755	7.332209303
ACADL	4.9483791695	4.712182283	4.8790644965	4.731725308	5.2797289815	5.3366014795	4.866349123	4.903533725	4.881594644	4.837424063	4.8962093095	4.944019053	5.0451853665	5.1155796725	5.0484008815	4.8101107085	5.182392775	4.7900826195	4.939914954	4.8371674615	4.761069684	5.328776953	4.819345939	4.7312088385	4.8095117385	4.6999607525	5.133369226	4.831075729	4.7498677985	4.863446769	5.4648115165	4.961827161	5.147959544	4.912813788	4.810100362	4.857528283	4.88792088	4.7519573205	6.341205877	4.7699904625	5.075990221	4.7594194495	4.793291969	4.7935111065	4.770267947	4.8084749855	4.701191848	5.2195805045	4.802000143
ACADM	7.369426166	6.855162164	8.830686229	8.367449172	8.371866867	8.334616435	8.355952454	7.722821914	7.76474947	8.228592801	8.405124972	8.064276933	7.49913223	7.964715162	8.558952925	8.438115671	8.4802075	8.642990857	8.21533626	5.926535687	7.678561682	7.890517468	8.054557793	8.098498154	7.967270277	8.16983059	7.805326207	8.117666546	7.168885821	8.292425398	8.24660053	8.114641746	8.213726403	7.378832531	7.717134197	7.81211233	7.716142357	8.192992909	8.294653883	7.953135851	9.150377887	9.165293829	9.047614453	9.210350923	9.268188415	8.416770823	8.606707115	9.13863056	8.824619738
ACADS	7.47708035	7.192745027	7.215459131	7.210355424	7.247112176	7.243790932	7.245476367	7.467809915	7.267169821	7.270616743	6.78786307	7.195086412	7.311128085	6.547711268	7.174897606	7.017889165	6.80763123	6.846524906	7.152295087	6.970748657	6.825409713	7.184983596	6.916020044	7.007141511	6.969721828	7.701755593	7.499701684	7.090292604	7.493314643	7.971068986	7.364869201	7.866877558	7.339942398	6.782985938	6.881836031	7.127062653	7.302339738	7.212454072	7.79304455	7.998843648	7.894748431	7.815349012	7.660718193	7.580197575	7.366925005	7.399078601	7.5491239	7.718439894	7.583043005
ACADSB	4.184539544	4.221156965	4.188254134	4.133469339	4.288579856	4.250204883	4.31428606	4.231457465	4.069393854	4.131861103	4.134572493	4.126642232	4.249706041	4.365079918	4.179096213	4.223307422	4.213590791	4.145944659	4.307393589	4.170697068	4.199925196	4.192084826	4.155541695	4.172119246	4.114353005	4.220097882	4.103459411	4.275357849	4.25018106	4.245937632	4.289062235	4.50768132	4.046910381	4.221537781	4.212512773	4.240940894	4.429010448	4.137036858	4.330793405	4.10210511	4.280128496	4.075449055	4.235684727	4.399172162	4.201903096	4.241769041	4.244402402	4.365030148	4.280526235
ACADVL	9.665366003	10.7720737	9.891568546	9.808745694	9.611809144	10.77425897	10.39688502	10.65153775	9.788581086	10.46923859	9.34394673	9.524621904	10.205971	9.571054856	9.69065656	9.881517701	10.13686794	9.358430133	9.338947525	10.62795945	9.385404475	9.278841613	9.917698544	9.646411598	9.875586236	11.10982869	9.796364169	9.940039022	9.77623553	10.99281846	11.04299328	11.19499009	9.85062424	9.106627815	9.047349235	10.52267952	9.486018353	11.13019949	10.74131708	11.4757761	11.34804475	11.04807919	11.22547198	11.13836178	10.91961639	11.72041758	11.13338251	11.22292883	10.92438566
ACAN	7.61260606933333	7.66249111466667	10.8099408066667	7.36583189133333	8.242426682	7.21146251833333	7.18312455433333	7.25056191133333	7.404571569	7.82088944433333	7.321807232	7.124991224	7.39118095133333	7.27180941866667	7.046650367	7.003246317	7.19735843466667	7.03495793366667	7.24208687833333	7.63841138933333	7.513332273	8.35300267733333	7.119623238	7.23477226833333	8.12472640133333	7.204418816	7.163103347	7.53905223733333	7.216949654	7.31880555933333	7.88109591466667	6.98785205033333	7.204753316	7.40270381833333	7.467197142	7.298233904	7.308303465	7.115375763	7.53883589866667	7.36592542066667	7.101242438	7.27326287466667	7.28889897233333	7.066798306	7.039030017	7.40293560066667	7.19464927066667	7.279494015	7.183803419
ACAP1	7.633613424	8.271076966	6.7084917685	6.6923918795	6.408624295	6.351525696	6.984077407	6.3475203705	6.5654589645	6.5158229725	6.4219956155	6.4080522045	6.827008171	6.4578477475	7.3995516105	6.3060927915	6.4373180755	6.5936108695	6.6761480765	6.491024176	6.6275163075	6.48800337	6.458621019	6.2317479935	6.4164347845	6.34167883	6.722936136	6.4977065825	6.388164477	6.476926393	6.112983058	6.2319813515	7.370655657	6.4305136895	6.4978612455	7.181759346	7.3265314785	6.443356475	6.4863800715	6.383304895	6.4324765865	6.4417838795	6.421240998	6.4485077805	6.4077892955	6.4155378365	6.4587983485	6.7464823885	6.4858359525
ACAP2	6.134595738	6.384961942	6.444812445	6.6760338435	6.387205721	6.8603957165	6.5137208195	6.5242458355	6.1716178575	6.469860672	6.302732864	6.9118351895	6.516047798	5.8663051595	6.8465076095	6.489549822	6.4623578405	6.355543134	6.322191165	5.7642087495	6.490864775	6.65819398	6.371243183	6.588034118	5.978105276	6.766226577	6.51300247	6.3358776225	6.371924125	6.210370879	6.4983084055	6.6203071635	6.702261121	6.249649061	5.5875652945	6.5818690615	6.3005877465	6.4626554435	6.4997056625	6.5922453985	6.4306606865	6.304098948	6.1816538265	6.487480519	6.4435155935	6.128115427	6.5689103525	6.106418804	6.1171129275
ACAT1	8.576412441	9.15799374	9.030882376	9.048651857	9.098855719	9.344856275	9.284253977	9.100622755	9.796825389	9.936730735	9.302758742	9.438310064	9.214390472	8.781375964	9.804444696	9.567612348	8.917093454	9.436466882	8.498914945	9.056268731	8.715667406	9.466806701	9.003300234	9.293186104	9.075997472	9.188784516	9.312294677	9.358136134	9.470895699	8.643341479	9.609115165	10.31196171	9.309561998	9.338775927	9.606102006	9.450676362	9.711672764	9.207415856	10.14124483	7.535752189	9.61732988	9.947040699	10.91064096	9.997596866	10.05331165	9.883561088	9.775411565	10.04616192	9.78617288
ACAT2	6.189517134	6.949740754	6.686722786	6.981170621	6.993368732	6.872406909	7.238558864	7.054488602	6.993983127	7.0679292	7.377315256	6.686506248	6.425745985	6.336271865	6.648938214	6.718082125	6.438058667	7.435020127	7.072723267	6.84885268	7.906969682	6.905122337	6.886582777	6.811782527	6.922864296	6.90593845	6.628081265	8.006941798	7.192485042	6.942031933	6.873577134	6.330781792	6.612533793	7.056091375	6.96859062	6.734084343	6.94134282	7.266008948	6.900998483	6.579837354	7.257236855	6.957572573	7.285277387	7.234585679	7.28188566	7.399200507	7.218397425	7.02482774	7.67052074
ACBD3	7.5487344445	8.2668865235	8.4317015935	8.3928346835	8.2306102855	8.475755116	7.938167215	8.2692495435	8.0432173215	7.897250419	8.227865912	8.6611739155	8.4271363335	8.995909978	8.138367742	8.096927952	8.3654907615	8.018274859	8.178732141	6.826863231	8.905054931	8.3476410185	8.5698220175	8.373556246	8.3834607395	7.468507994	8.3762518795	8.8510491735	7.85654749	8.2897412355	8.812767124	7.27703797	7.7049337645	7.623820953	8.109647641	8.206406109	8.1294477225	7.7454359765	7.9602081125	8.6286080265	7.69397208	8.308918172	7.803492721	7.8074172135	8.29664797	8.07712093	8.1195822175	8.097674001	7.8909520545
ACBD4	8.400776215	7.674055136	7.552399225	7.836457348	7.844913335	7.591801494	7.512671259	7.38489759	7.804078812	7.800751754	7.300042221	7.409057988	7.496506673	7.714644683	7.715683426	7.448144191	7.306894448	7.380408392	7.861950097	7.714698629	7.348469881	7.66348642	7.712383761	7.339050655	7.532154132	7.939910768	7.887656491	7.078570693	7.780006906	7.59990173	8.289239909	8.059795343	7.625523207	7.752899304	7.223386401	8.059184556	7.658837825	7.31703201	7.964146574	7.316243574	7.812383792	7.964660987	7.712397811	7.839874763	7.481985495	7.680375222	7.605972257	7.746400523	7.83260833
ACD	7.83077534	8.117856796	7.4740795	7.769647788	8.027039783	7.64349928	7.827352873	8.220141005	7.477213869	7.974048986	7.703154034	7.800179626	7.808234812	7.6146332	8.027802237	7.823559005	7.642425906	7.55213753	8.083830421	8.069551115	7.874751762	8.120418024	7.970282179	7.671156266	7.831561184	8.278912193	8.037228784	8.079086311	8.368101083	8.500958939	8.621167678	8.712289719	7.866738589	8.293712049	7.98684057	7.620256099	7.636654519	8.06370879	7.935197432	8.369827836	8.034108583	8.03127476	7.675841837	7.80957325	7.913024195	8.01825769	8.153579864	8.127595368	8.11179566
ACE	5.569036626	5.410431218	5.293581548	5.369508632	5.243567735	5.166196577	5.169964457	5.27374678	5.270457274	5.377198082	5.244763037	5.155369511	5.652520208	5.256860538	5.16711799	5.524244872	5.239449809	5.137758303	5.546278503	5.970837874	5.415021773	5.339885477	5.379382166	5.40461822	5.337276034	5.226870408	5.549006868	5.171265994	5.100205667	5.456608684	5.286521541	5.714579087	5.300636473	5.405501869	5.537836177	5.322722461	5.871235386	5.549252423	5.284142115	5.09292686	5.315466974	5.401563678	5.283516729	5.319676297	5.038501401	5.111910532	5.317520201	5.497768983	5.703877262
ACE2	4.8072692765	4.81953287	4.7594590195	4.770657779	4.82403933	4.759458122	5.0029536115	4.758454797	4.8815400465	4.803971984	4.8594791445	4.867583417	4.793364934	4.877825194	4.821546203	4.7448248435	4.7536956945	4.831013975	4.892278466	4.9446409845	4.759528902	4.864434105	4.767860129	4.848897329	4.9104529	4.819770817	4.8465663415	4.828234572	4.6998727655	4.875346705	4.821644598	4.713219393	4.668298775	4.8774309645	4.7600624075	5.6978427435	4.719199356	4.7787834245	4.857904999	4.7897975015	5.0063910655	4.81850041	4.848365909	4.9015012845	4.9032901355	4.8789147885	4.8334212245	4.9746984055	4.826528379
ACHE	5.94426413033333	5.58842419133333	5.72897143466667	5.60781808566667	5.623973418	5.62341521033333	5.56197341466667	5.725594927	5.68001965133333	5.59834446466667	5.58230163	5.541760277	5.74661805733333	5.698427662	5.65911156766667	5.48722240333333	5.39815832433333	5.42321890033333	5.86123473	5.839902892	5.696945281	5.56669058133333	5.456580565	5.550452611	6.129328504	5.609549181	5.546223325	5.847145078	5.625577785	5.50850289933333	5.6514217	5.557292634	5.43968199933333	5.58077150066667	5.72124033	5.60512437166667	5.73166805933333	5.650155576	5.807656383	5.664779997	5.66194036966667	5.61150490833333	5.694421071	5.50499694233333	5.52659637966667	5.740503851	5.61135433466667	5.76779724433333	5.730199846
ACIN1	7.391818244	7.794020179	7.323916977	7.215239074	7.386044351	7.395019317	7.612048132	7.481659761	7.031068836	7.235277713	7.42284907	7.656695066	7.706059726	7.269967545	7.11737508	7.23068841	7.735616611	7.559286417	7.543410839	8.424909961	7.160799874	6.82870751	7.815616648	7.30501332	7.36112435	7.511491551	7.310182674	7.7089104	7.35307215	7.565967441	7.822998001	8.536495845	7.383054969	7.270436522	8.072776641	7.276739879	7.733959418	8.084183527	7.695456721	8.023733377	7.962804906	7.817148395	7.842654014	7.917395987	7.791789614	8.100430548	8.015467792	7.876906847	8.649325684
ACKR1	8.994801229	7.71935987	9.778894939	8.100424263	7.230333109	7.870584809	7.23179427	9.576019842	6.539442826	8.184831807	7.240670048	8.44456467	8.341089502	6.529790688	10.2148523	8.203217525	7.922614902	8.097107476	6.363657352	8.40145701	7.684407185	7.596861907	9.329532131	7.470605408	7.197725377	7.140084353	9.361282841	7.164347557	7.505667736	7.015688669	6.651294916	7.121413028	9.915217215	8.067930348	7.540852932	8.649022019	8.929080484	7.061860852	8.177425842	6.956151925	8.242785584	6.924062584	7.911673685	7.325661498	7.141205819	8.232306642	8.222734555	7.160419191	7.593232894
ACKR2	6.414963098	6.029085125	6.275628214	6.113070435	6.31492892	6.078110396	6.417939344	6.246583145	6.443460338	6.197955139	6.279645296	6.260272543	6.122874865	6.690795032	6.316388929	6.398760807	6.338345484	6.411350026	6.529508309	7.232107183	6.311595149	6.360763915	6.020770542	6.229179302	6.058033594	6.121825694	6.416161469	6.483342382	6.246486427	6.034258046	6.278656132	6.078281552	6.12812661	6.326085687	6.531210404	6.265264404	6.210200444	6.069018905	6.301504544	6.158214459	6.553959592	5.964109463	5.925854012	6.025694005	6.426312816	6.219369011	6.224479149	6.157189062	6.292111165
ACKR3	7.567918399	7.868985277	10.28768859	10.52697644	8.885684021	9.814910162	8.508159683	10.5493848	11.07254789	10.04380639	8.928665126	10.19708916	9.878241597	9.832986461	9.340235561	9.515761771	10.00240166	8.47391029	6.489014532	8.940175436	8.145728736	8.672030288	8.209604217	9.657829976	6.055713379	9.746200423	10.03518941	7.849902666	9.566000006	8.405687568	10.14336734	11.04595694	9.878752615	8.629141106	7.649334652	8.942986864	9.265693564	9.088967787	8.389156787	9.19760715	4.947417053	8.911783624	6.745081958	5.689928094	6.380959942	7.35277509	7.572334637	5.600151168	5.686030616
ACKR4	4.344687101	4.226215207	4.341410408	4.340829531	4.3708212	4.37118561	4.326792757	4.282125494	6.105405446	4.262671204	4.251816914	4.080905681	4.837097045	6.288436013	5.957243893	5.022072242	4.520842669	4.275509892	4.237902939	4.801244237	4.564692501	4.432443149	8.148908574	4.274490058	4.21822789	4.428321918	4.728240237	4.224688823	4.201454024	7.326040748	4.089548992	5.922238985	8.24875798	6.051176761	4.363627393	4.334026504	4.454216035	4.569406473	4.60825919	4.101813361	4.317535435	4.244297381	4.600824912	4.351700884	4.22936556	4.495046304	4.743011876	4.297501323	4.243070359
ACLY	8.23639512166667	8.85563851	9.289147957	9.03729034766667	8.912250218	8.96544612166667	9.36618446566667	9.27735395	8.87934098866667	9.28992052266667	9.23048258133333	8.988893448	9.162515679	8.576106027	8.59494877866667	9.00950396266667	9.014970349	9.07618538566667	9.238852184	8.291222329	9.156679684	8.686609174	8.97229638266667	9.401050504	8.78872100333333	8.047398461	8.57569021333333	8.56078137233333	9.39938273133333	9.93842586066667	9.12740862266667	9.474303119	8.60096947333333	9.07903200333333	8.74139988066667	8.897515343	9.14001045533333	9.100619199	8.907253356	8.563436311	8.28216312333333	8.88268459933333	8.69848772166667	8.59160506366667	8.51382355933333	8.87877480633333	8.70472688333333	8.778992563	8.79771836933333
ACN9	4.440827777	4.434578928	4.184439047	4.458925429	4.676932893	4.507430865	4.34188427	4.550046864	4.416934128	4.559209877	4.220204951	4.570718906	4.465782158	4.452466451	4.530593896	4.415396855	4.573818009	4.660417005	4.53157629	4.396279335	4.301833982	4.495425741	4.512089556	4.659758335	4.514098174	4.47424704	4.412863958	4.339068064	4.77115789	4.367301367	4.466593485	4.389100545	4.465292993	4.925958364	4.266727062	4.570773869	4.353062661	4.381180096	4.570825955	4.232544965	5.768384655	5.792805901	4.971426276	5.771982807	5.213570007	4.61962274	4.895698897	5.216981233	5.010017446
ACO1	8.400774719	8.794756992	8.77442041	8.537818326	8.542191986	9.038301119	8.880766907	9.343177388	8.70883825	8.651151279	8.817446755	8.702740271	8.974273879	9.116243088	8.750090075	8.827924622	9.109655923	9.01453576	9.077666009	8.52627846	9.250515847	8.798724221	9.003212126	9.054562093	8.542305189	8.482703617	9.744731846	8.99502912	9.548459232	8.519749634	8.663847508	9.147985999	8.547026996	8.648798673	8.787502947	8.927929162	9.044065296	9.310773543	9.564175729	8.834214719	10.7230774	10.54758492	10.09265858	10.84431738	10.29668047	10.4058421	9.667754519	9.494446379	10.36762299
ACO2	7.847853657	7.6145608575	7.459899601	7.5632464785	7.761284785	7.982478471	7.2842498455	7.6724540465	7.595745596	7.271149071	7.7585871655	7.6745002255	7.745944729	7.667512157	7.6177243785	7.635801421	7.5016418315	7.2458274215	7.9529139185	7.7033746685	7.580900496	7.881757897	7.518130823	7.30057872	7.2760431335	7.4051071775	7.613583603	8.007182172	7.9753335995	7.859482631	7.5397791615	7.5663844675	7.9690315935	7.359154406	8.168659619	7.925478542	7.8084071645	7.5581472775	7.853803151	8.0322382	7.9028668055	7.8804950555	7.6152593145	7.813856388	7.7877340495	7.9369855245	7.4944561155	7.963496894	7.8728105325
ACOT11	6.185717122	6.0621509905	6.0430398375	6.01464363	6.0138876805	6.0892308435	6.045778557	6.100014334	6.336046001	6.0427205335	6.07340982	5.8953763205	5.910185754	6.046958274	5.797251202	5.8836665925	5.8206876935	5.98184256	6.1602421465	6.0532345895	6.283279273	5.9435304385	5.887597044	6.1469861645	6.705956947	6.205351582	5.8978009355	6.152962559	5.9638672715	6.1209087475	6.31289672	5.956765713	5.8894528015	5.9503086005	6.5905584005	6.0158126355	6.1122727915	5.952747194	6.2819447795	6.3406119975	6.1699830795	6.1160632385	6.0191838315	5.981145087	6.4611955045	6.0860462055	6.0911751145	6.3160986005	6.058300287
ACOT13	6.707029496	7.19331713	7.626610947	7.879990881	7.909357771	7.600917775	7.48524887	7.463241879	7.725116897	8.339742669	7.756876148	7.602151312	8.492640614	6.655299546	7.886596774	7.623348206	7.70696024	8.453419866	7.863852984	7.353649046	7.274562579	7.554340135	7.406969318	7.941059809	7.068964522	6.933107632	7.90947421	7.741941788	8.22187239	8.303250716	7.274169896	7.703373978	7.655560687	9.420323781	7.896939324	7.729944298	7.753597628	7.611502362	7.840849209	7.188258213	8.118988707	8.118383595	8.269213738	8.336945214	7.861468789	7.594004982	7.763354682	7.933166547	8.367247493
ACOT7	6.766476491	7.8714409665	6.672518694	6.59957636	6.970497541	6.371747145	6.383418261	6.9820265655	6.6011636295	7.2972586865	7.133635159	6.546769938	6.7651551315	6.8917085965	6.5101378945	7.09161158	6.8600617185	7.0421781635	7.0986488935	6.4796720605	6.993813804	6.9367507795	7.0607209945	6.7333870935	7.272929811	6.4726834115	6.610510845	7.3617921375	6.96620931	7.3951381945	7.006184826	7.057684151	6.880746183	6.8891263165	7.5470157245	6.6181091435	7.178387009	6.7833022765	6.8986167725	7.1023353005	6.511829194	6.6518278815	6.75089252	6.5321694775	6.4024167585	6.802308855	6.4336019125	6.8837952005	6.5434268975
ACOT8	7.220083376	7.727359704	7.222879448	7.692099998	7.687132762	7.353608103	7.861947896	8.179054093	8.011668074	7.798396481	7.437984447	7.126502193	7.439662379	7.144101118	7.458031393	7.733079206	7.278204831	7.166327159	8.008446833	8.12765341	6.716616738	7.353273826	7.330183124	7.493447997	7.373236427	7.749964368	7.586082584	7.585430195	8.056209607	7.737878452	7.642352409	7.766070651	7.518481345	7.264007802	7.540124609	7.172543719	7.350503591	7.906941549	7.494334506	8.003140691	7.239233983	7.280703724	7.414378721	7.31635988	7.257596122	7.247728576	7.539768997	7.579298898	7.499051775
ACOT9	8.368920079	8.41510626	8.99429043	8.908321264	8.486150494	8.765701431	8.132394879	8.288052005	7.916401159	8.985749773	8.936143614	8.773556903	8.339453132	9.278912042	8.464254762	9.050269623	8.41987402	9.091154116	9.073478986	9.239642633	9.001938651	8.689529582	8.836708222	8.65739085	7.992539776	8.335022805	8.54039995	7.431253305	8.607048227	9.404663896	8.17417516	9.571128543	9.172327725	9.06408997	8.963041809	8.623556821	9.088160014	8.495530584	8.227210067	6.915136169	7.789779383	8.182981739	7.806505254	7.723394443	7.711571702	7.696804793	7.844175065	7.703064571	7.815604407
ACOX1	5.6737528695	5.734509432	5.712880824	5.88788354875	5.76623532225	6.081088677	5.9471910505	5.81532314325	5.90154081	5.80029397475	5.8155084675	5.68227593275	5.6746785265	5.75427132925	5.62427267775	5.56551174325	6.03086035875	5.7657115635	5.5866854995	5.637980844	5.47178001425	5.5379602285	5.679302878	5.639819573	5.70261140775	5.584295777	5.719939735	5.81230751525	5.759461414	5.54423563925	5.634649974	5.85580876025	5.60931204125	5.44702046275	5.703107422	5.883965174	5.8094237395	5.64589483925	5.8452622095	5.59830537125	5.92720195675	5.73385096575	5.80710794	5.84447344475	6.0673025775	6.1571048505	6.010929812	6.1831874355	5.908735631
ACOX2	6.244159825	6.939519018	6.450902974	6.927115731	7.443606735	7.19339357	6.758942216	7.144522503	6.926957227	7.232209326	6.20189177	7.073750119	7.017291216	6.414993274	6.746659639	6.155723631	6.980261808	6.112710587	5.96839087	7.140833557	6.256637623	7.069513584	8.150485787	6.894236905	6.635777328	8.187559334	7.375525416	8.385212867	6.968704776	7.867092742	6.910056258	7.177707184	7.35190792	6.667414046	6.835978717	6.601101795	6.7883383	5.909799553	7.888998618	8.256080709	7.807207936	8.444787584	8.366139988	8.298901635	8.180244229	8.249218681	8.263671476	8.107075362	8.157207321
ACOX3	7.1449163325	7.5161267265	7.100741888	7.096552139	7.3259853225	7.142161509	7.154291891	7.3930014355	7.243425617	7.3287145655	7.1112443575	7.1552298265	7.344622828	7.222683093	7.2441065105	7.2629161355	7.400219765	7.354965314	7.349846414	7.1593871385	7.119861023	7.2120680245	7.2388340185	7.2215971075	7.018864108	7.4556646385	7.063417589	7.151481022	7.1887509545	7.054741507	7.109820461	7.667425651	7.3181459665	7.283460338	8.060001023	7.371723711	7.6009427315	7.1075804085	7.4770262165	7.699221223	7.110713617	7.3018220595	7.324237251	6.8874452675	7.009595197	7.4200939415	7.292128352	7.2263069295	7.0935695905
ACOXL	4.351352358	4.023035817	3.934380047	3.947518405	4.080398452	3.948886644	4.002382436	3.940280931	3.874365944	3.954886451	4.000916203	3.944893757	3.897595296	3.975237546	3.954081793	3.854200783	3.877745164	3.938317247	3.982913801	4.140265755	3.995983867	4.063339076	3.918397126	3.880029877	3.974921013	3.872543098	3.974817116	3.948751264	4.008911911	4.039614705	3.907887726	4.018895049	3.921929276	3.916524285	4.004445607	4.066775403	3.966581817	3.925275486	3.971516666	4.023351686	4.027627386	3.940298256	3.971692171	3.973413245	3.959011896	3.968688892	4.048868951	4.011985321	3.947459227
ACP1	7.737139718	8.35377580966667	8.081095078	7.93996359666667	8.04834564766667	8.03356947333333	7.81681553766667	8.13479131966667	8.50110063966667	8.42938029133333	9.326207002	8.28023766933333	8.369944353	7.94451005866667	8.07859836	8.211000622	8.47949089033333	8.20862973166667	8.600135922	7.709903614	8.46639583833333	7.97716593166667	8.39245492166667	8.34369171833333	7.93231735066667	7.48196258633333	7.51983358133333	9.292051329	8.27866141833333	7.918537114	8.66419927566667	7.55278553766667	8.44648740866667	8.40142810066667	8.14067443433333	8.20256635866667	7.99268316666667	7.62817551466667	8.25165978666667	8.29931531233333	8.095004883	8.756183638	8.621479167	8.61123479933333	8.484174885	8.14579736466667	8.17659549233333	8.60079105566667	8.36458537966667
ACP2	9.332080425	8.885627642	8.543771909	9.344973592	8.267652172	9.29178964	9.03796361	8.667556948	8.330905177	8.908059839	8.73748346	9.167967415	8.669811313	7.801151383	8.809204568	8.365444141	8.764379491	8.624592457	7.941219444	8.272156584	8.969996933	8.511446965	8.232776383	8.560128212	8.654252137	8.527471785	9.367722909	8.269818182	8.665926952	8.475924556	8.167353622	8.923722662	9.505625396	8.080272151	7.694820333	9.256233093	9.231455517	8.766125313	8.760083229	8.652113439	8.742454793	9.09710415	9.308465049	8.510193441	8.07306271	8.684078789	8.563563963	8.564062641	8.675004541
ACP5	9.281520541	8.988758303	8.847855939	7.573753171	11.05451516	9.93516317	7.552932716	7.474556643	7.096845513	7.78300834	8.893983247	7.753772393	7.885277478	7.488719406	8.44273936	8.220842915	8.578638595	7.920426032	6.811995312	6.685283681	8.565695497	7.53541352	7.39190395	7.344442485	6.85237801	7.560014326	8.598107872	6.553864647	7.309535228	7.498820421	7.081752126	9.312921459	8.871909847	7.480674621	7.086407901	7.851276954	8.879720137	7.82908486	7.377731055	7.11509451	7.236833216	7.059105866	7.225253934	6.871852026	6.795014482	6.987292568	6.488116466	7.078852396	7.296494328
ACP6	8.290346493	7.408244941	8.696172366	6.741632581	8.000963129	7.38120385	8.158507563	7.294291491	8.100805885	7.200216415	8.015316157	7.027065162	7.239369577	7.957369886	7.55266535	7.450678499	7.390132117	8.026477309	8.025831595	7.401447406	7.781017495	8.08030891	7.297849966	7.950202948	7.724450243	7.766281896	7.723806589	7.41183548	7.138706003	7.049721184	7.316538919	9.152720794	7.258161281	7.923243906	7.765911425	7.615140656	7.331317488	7.93772873	7.986983927	7.663868238	8.829615356	8.94127411	8.688346276	8.655842397	8.36586008	8.318136202	7.900060962	8.447715418	9.084788644
ACPP	5.132692109	5.090362735	5.129666065	5.149710285	5.060207232	5.197005884	5.328818636	5.133994811	5.398336908	5.108808988	5.159959871	5.164582502	5.196714185	5.437534233	5.010610237	5.161073311	5.112666052	5.142179411	5.216046777	5.260264172	5.214197963	5.143508455	5.029142899	5.235828813	5.132677056	5.128587191	5.203216607	5.111964596	5.232094018	5.003026607	5.016566147	5.014752953	5.160529692	5.223186325	5.038964422	5.136868293	5.197985367	5.310257485	5.147113794	5.074531851	5.290920023	5.162243163	5.089367691	5.10455778	5.248991455	5.215634787	5.227267786	5.284688258	5.267113322
ACR	7.430609344	6.740060399	6.872357276	6.76257121	6.916439422	6.687531675	6.498283636	6.837938422	7.015918632	6.77031513	6.687108949	6.380053749	6.994168455	6.697843439	6.665305036	6.632014397	6.581260278	6.670562045	6.931707254	6.898960119	6.86069115	6.733562061	6.744873254	6.52772532	6.782965852	6.71536054	6.729586674	7.119277604	6.544759839	6.354890373	6.551727888	6.249114225	6.389366733	6.976848154	6.760180933	6.820909507	6.880937844	6.891564064	6.738588161	6.349113776	6.99518009	6.729616747	6.650572184	6.965379452	6.873706782	7.146225106	6.714096335	7.151189314	7.030281256
ACRV1	6.1043450745	5.898435993	5.8510193035	5.9919135265	6.01887381433333	5.95991407666667	6.0504334945	5.77791340416667	5.87675729166667	5.92390317116667	5.764833773	5.75106407066667	5.93907375483333	6.133756144	5.87733234166667	5.836221694	5.8811285235	5.88392468966667	5.90708948866667	6.1880521055	5.88383785133333	5.7557236775	5.72304071633333	5.9495416885	6.09387751416667	6.16396011083333	5.96857128416667	6.0350021155	5.75173126316667	5.53632649066667	5.658868666	5.72353292183333	5.5579980475	5.9991636365	5.94362794083333	6.16199900533333	5.8528059985	5.926332868	5.899906573	5.62561405316667	6.16196745566667	5.805077594	6.02609470916667	6.1262159425	6.3016564545	6.21220620216667	6.17152939816667	6.22721850883333	6.06757881133333
ACSBG1	5.173118425	5.1361134145	5.2149766415	5.106078384	5.240419473	5.1713276495	5.3705496065	5.21805948	5.2237536375	5.071483607	5.0261734235	5.0668195985	5.167399888	5.190798634	4.988975964	5.0227705185	4.9846711935	5.031208998	5.253389449	5.337933873	5.036536629	5.122015401	5.0573232745	5.0800853605	5.228385534	5.120146045	5.181332189	5.296926765	5.102387145	4.9815991165	4.966898534	5.001075382	4.887348678	5.142769312	5.180793162	5.288560703	5.2440335245	5.2828117075	5.1611004485	4.895152428	5.189062676	5.102851044	4.9972508915	5.1607281745	5.327953154	5.294320893	5.176569417	5.3798806305	5.1025168185
ACSBG2	6.668201809	5.830379411	6.114006523	5.783519629	6.085432046	5.919007644	6.090866973	5.826838102	6.137497468	5.917833131	6.098562341	6.148051312	6.139141209	6.36711403	6.048074667	6.088442995	5.906812333	5.899585324	6.1563428	6.214017774	6.187095527	6.204567909	6.004291646	6.044531603	5.774606599	5.919142027	6.006178438	6.147669614	6.105793962	5.929550057	5.952296748	5.898077851	5.901750457	6.394291923	5.955257742	5.814417848	5.982578198	5.94542676	6.056787372	5.827789467	6.532082045	6.088244339	5.971785004	6.194719455	6.327103875	6.201310504	5.666271142	6.414144448	6.144095324
ACSF2	7.439106904	7.731755774	7.440461218	7.363722548	7.410088443	8.254756136	7.225144937	7.216634237	7.470768485	7.65573582	6.990976117	7.004075556	7.365594801	7.042178314	6.815068769	6.698912379	6.912408554	7.570531659	7.611361838	7.127917957	6.793155104	7.130175812	6.729321441	7.310457467	6.971927349	7.510082396	7.67675499	7.240725123	7.738021183	8.039491478	7.592801488	7.842770639	7.416249264	7.234663314	7.485271023	7.256871708	7.600010718	7.333925871	8.578038256	7.762826709	8.583286032	7.794133863	7.070891825	8.105087389	8.299563776	8.423300043	8.236132861	8.150720868	7.639108198
ACSL1	8.742839966	7.6451368015	9.405649711	8.485848885	7.948145876	10.953035425	8.4537041725	8.5567018135	8.647070021	8.0565964875	7.9320585665	10.085803819	8.403218944	7.782985287	8.7888349435	7.9776942135	9.0361174935	8.723038173	7.2566483675	8.591119011	8.9827589905	8.0119167505	7.9966760015	8.5237066635	7.45714648	6.9871601455	8.721920911	7.3440110325	8.96981432	8.3580179555	7.334820544	7.810666342	8.649355427	7.384927991	8.762706423	10.098256835	9.1635922865	8.8708165225	9.90258305	7.005481656	10.007665924	9.2254874025	9.1798155645	9.280567685	9.47059178	9.130934237	9.035781026	8.816274632	9.0978816215
ACSL3	6.772075946	6.931463949	7.79539402366667	8.390701888	8.14778385766667	8.143517185	8.20471558233333	7.58989086233333	8.231625812	8.423428494	7.98296989466667	8.364678375	8.09916503166667	7.49729447733333	7.66136475233333	8.15228120666667	8.52421201833334	8.295901588	8.06238230166667	7.42946327366667	8.66280405166667	7.978695148	9.451394663	7.88692424066667	7.968914697	8.68358998266667	8.40699971566667	8.12698934666667	8.03165297333333	9.16975989333333	7.63772717933333	9.02476596533333	8.08486294666667	7.96732419633333	8.279792344	7.40634845366667	7.47082010966667	6.97374321366667	7.05727315066667	8.547844234	7.66637672333333	7.45439260333333	8.115164533	7.844388655	7.63622453666667	7.494292631	7.84582588266667	7.25581620866667	7.36209507933333
ACSL4	4.885806784	4.935573496	5.166820035	5.21356407	4.242591581	6.473147992	5.066988327	4.757331408	4.334310308	4.930989134	6.292718289	6.264180009	4.959101541	5.130227055	6.228390538	5.995389819	5.830891195	6.153210455	4.237902939	4.941923156	6.588662586	5.214621894	4.940965149	5.859786673	4.669445907	4.858079164	5.422713039	4.055429944	5.03479519	4.71535862	4.419434009	5.014734795	5.966002788	5.173834577	4.752795781	6.02526642	5.236651609	5.183752066	4.182488061	4.284749678	4.88327056	4.600524701	4.70094085	4.902587665	4.751632366	4.458502239	4.876355606	4.582780664	4.321579364
ACSL5	7.539290587	7.493036243	6.711758133	7.425139282	6.611630493	7.44968679	7.781539447	7.360622777	7.348775797	7.818020528	6.43733168	7.494153241	7.429554791	6.854186654	7.515656409	7.262902519	6.979144679	6.794899457	6.366810798	7.254005464	7.068976117	6.890566381	6.741538678	6.591325326	6.361353083	7.719833051	7.993664006	6.307075349	7.858255131	7.667510832	6.413526057	7.23314469	8.013651007	6.692229085	6.444308891	7.497176801	7.091631794	7.164042903	7.611108517	5.910030172	8.874302532	7.619606542	7.933243624	8.453380971	8.004425757	7.592805307	7.552725688	8.881621608	7.683411803
ACSL6	5.50886545733333	5.45464172533333	5.40644678533333	5.30925717066667	5.405592546	5.39195231566667	5.49276343	5.44398417233333	5.41195817866667	5.29157334266667	5.175486088	5.14853737666667	5.45212904566667	5.43693253166667	5.33095581666667	5.24163362733333	5.21670437533333	5.22364900533333	5.36320504366667	5.389610031	5.353274478	5.357883968	5.17930366733333	5.332855409	5.504862644	5.266295039	5.44921635966667	5.482250838	5.16791681966667	5.11666596533333	5.140394851	5.081083563	5.102482214	5.25727162866667	5.26359094333333	5.44994656233333	5.46433569466667	5.42966106233333	5.36372184933333	5.05105814233333	5.36354885533333	5.30557732933333	5.25902473866667	5.52064246666667	5.444505152	5.53769316233333	5.337717689	5.519955194	5.41976462466667
ACSM1	5.340397247	4.976546606	4.999997042	4.988084129	5.023726312	5.004048962	4.939192458	4.880765885	4.913778722	4.761598507	5.050200954	4.882187923	4.949072017	5.019006723	5.101163151	4.77114689	4.75688337	4.919276898	5.166654057	5.081560666	4.872880695	4.919257753	4.776778466	4.890480735	4.921212103	4.725867013	4.80964462	5.086187309	4.860853394	4.72641549	4.913514128	4.890093781	4.961306164	4.937076805	4.976684765	5.080828286	4.971438886	4.856943294	4.842704161	4.783329023	4.971255591	4.812702908	4.831164535	4.897434311	4.938960163	5.05630854	4.780184615	5.23027739	4.866200032
ACSM3	5.572231389	5.2113855405	5.2937120445	5.2965047715	5.2148032365	5.1892433675	5.279717117	5.0682188145	5.7817217225	5.386426127	5.2074228035	5.3256166295	5.3525583455	5.5082346225	5.3167793355	5.116560656	5.318040665	5.308644752	5.309474841	5.32055388	5.115695241	5.220086983	5.258853187	5.7782445175	5.3023142105	5.524230631	5.332848578	5.4043857485	5.3969546375	5.292690315	5.185940594	4.975386149	5.07903628	5.684178482	5.2143370805	5.314212406	5.1814151095	5.171702994	5.494878736	5.5086028155	5.19168321	5.0974664995	4.992708393	5.2932530485	5.1313163785	5.25316533	5.223209479	5.307615125	5.164560835
ACSM5	6.710743416	6.5690000035	7.059294016	6.486136657	6.450031088	6.518788522	6.339197335	6.321243992	6.485158599	6.7418314455	6.3153493445	6.466361305	6.575300477	6.5824617845	6.8253255415	6.372560116	6.089417506	6.125606685	6.317218739	6.5464438525	6.2906194465	6.458816116	6.142159526	6.4620914725	6.207960104	6.1575681355	7.1440423245	6.3328141755	6.519555047	7.1048942155	6.0178186185	6.7137002505	6.64002347	6.2599165395	6.480119212	6.5158081795	6.7207415885	6.439601796	6.2773996695	6.0557743745	6.4521596005	6.206892559	6.104573467	6.381464867	6.508584266	6.577340151	6.139990972	6.4636041715	6.393075907
ACSS3	6.8156697	6.156072504	6.057533694	6.467866595	6.852554305	6.473119347	6.451746531	6.168251794	7.067526093	5.913866794	6.163285278	6.929429422	6.708636259	7.578401066	6.55081815	6.409958697	7.402239167	6.646530193	6.444115992	7.426998935	6.816963677	6.90578072	7.706034723	5.992094492	6.233125471	6.705737638	7.030085718	6.52130515	6.611258549	7.507413676	6.794119397	7.077487796	6.622589685	6.521655153	7.181008932	7.543168308	6.684496322	6.771778451	7.944394865	7.901647582	6.514328805	6.475408862	6.431469197	7.088338849	6.468346612	7.017423958	6.567867821	6.934268804	7.529719758
ACTA1	5.104992231	4.950417123	4.708313868	4.917041105	4.907736802	4.884930031	4.88812752	4.771290701	4.990803584	4.948712376	4.941727577	4.809475455	4.947665585	5.017088661	12.69654728	4.929862752	4.893184031	9.135727201	4.911662333	4.827197647	6.071080202	5.041241234	4.923946783	4.777355962	4.783126303	4.652149713	4.787949975	4.813404932	4.958010747	4.822599815	4.832127853	4.89948794	4.798228026	8.036221722	8.040488149	4.855593266	4.938639323	4.671990284	4.732782128	4.760513233	4.825069451	7.186419947	5.062463184	4.982240172	4.712019413	4.824127838	4.707251861	4.991720248	4.908278095
ACTA2	8.278035485	8.7226594965	8.10407523	7.6751054465	10.5528430455	7.536012962	7.3360351925	7.7305506405	7.858524521	8.553426596	9.1613942905	8.0066072425	7.8706958095	8.3384919655	7.898302903	8.300638783	8.928015855	8.296373029	8.624717968	7.4522014095	7.631809277	9.669363907	8.1353019375	8.0913042105	7.23520787	7.9927215525	7.929923465	7.7623736485	7.655960924	7.627807461	8.052954293	8.3049434825	8.231336552	9.3622473135	9.5393618725	8.0344799315	7.5917684105	7.4634003585	7.880268899	7.6914723055	7.435045855	6.941363989	7.8516432115	6.962320999	7.345624876	8.477483588	7.326504906	7.449758045	7.356519515
ACTB	12.637646362	13.623513092	13.122208966	13.217028528	13.343859736	13.352006612	13.131361772	13.239093178	13.162303856	13.403377504	13.902446546	13.364281664	13.313946598	13.596455912	13.129605452	13.446542766	13.715137848	13.816723156	13.455062918	13.776725462	13.645536198	13.36595305	13.300663654	13.497248682	13.736086438	12.862619698	13.045207014	13.289721906	13.257134754	13.307658138	13.19345707	13.568307898	13.630680018	13.573979346	14.044667324	13.28029748	13.652995444	13.471742156	12.814394196	12.6449954	12.547326718	13.085503146	12.94980652	12.825749568	12.635761736	13.052781564	12.77590081	12.630874484	12.995142098
ACTC1	8.06805585	7.723427931	7.990655688	7.733776694	7.821297772	7.667009799	7.603269909	7.544916778	7.662534718	7.661355583	11.49930449	7.817797149	7.777982819	7.733615958	8.803586541	7.984931306	8.201540911	10.49739668	7.704381704	7.763056167	8.808949717	8.519580743	7.731123277	7.697030553	7.707093154	7.573808616	7.578645068	7.46793235	7.561257162	7.555758925	7.688511295	7.522493108	8.258843605	9.956998201	11.55916977	7.68551144	7.6088209	7.550036055	7.567305285	7.572719432	7.745893543	9.057991386	7.609398226	7.588042112	7.590645009	7.74448466	7.524708382	7.60249425	7.583572218
ACTG2	7.283555131	6.924855717	7.640417312	6.611083973	10.15339505	6.142616927	6.073773572	8.597975349	7.450700565	8.631241381	11.23375697	6.670073668	6.7778391	7.159309562	6.589992067	6.652842675	9.472748944	8.911237122	6.76805252	6.70237219	6.851461828	11.64413068	9.313033866	6.360706488	6.37769716	7.009243072	6.178172533	6.375494998	7.135979295	6.84854667	6.525377745	7.483074962	8.820865074	9.003811535	13.83569358	7.315423233	6.758580639	6.932350517	6.878753741	6.848887059	6.353758621	6.447625679	8.263836002	5.934722589	5.892848476	8.344943388	6.335102629	6.798934519	6.587318694
ACTL6A	5.089789183	5.686792971	5.710436977	6.201193851	6.112285554	6.038818075	5.569934403	6.164567827	5.478655292	6.478485286	6.776456175	6.137261374	5.721894836	5.827870972	5.912326872	6.43690668	6.404415182	6.499937244	5.924773251	5.230282447	6.517905134	6.152502787	6.288296554	6.631220708	5.978056673	5.779656777	5.876667773	5.879839574	6.246250209	5.882928261	6.220638251	5.749839132	5.992011327	7.195785446	5.310738707	5.867405902	6.22996439	5.916931606	5.717431054	6.349207656	6.015778648	6.106407198	6.100157868	6.269259044	6.126863099	5.61325575	6.021505341	5.89195363	6.052900254
ACTL6B	6.34151582	5.7284574165	5.830543947	5.667940263	5.641678574	5.5878169095	5.5388662335	5.443103577	5.6601047685	5.6021635735	5.7108361705	5.4750016035	5.823486781	5.562828908	5.632363753	5.576953407	5.486984487	5.5858398885	5.7320614605	6.134870674	5.678938821	5.699596788	5.6171703505	5.6270445195	5.671020794	5.558357161	5.432816868	5.5951651935	5.6144590415	5.4346824235	5.4874179515	5.369060389	5.4624503855	5.637357933	5.8008273505	5.8838486095	5.75527129	5.520261241	5.6389142875	5.5990619075	5.8325325265	5.760951972	5.6360707805	5.6192846675	5.571791216	5.577695426	5.5237556615	5.731955784	5.6769694955
ACTL7A	6.956986514	6.8564333	7.058557069	6.855887122	7.186841957	6.704403227	6.885306741	7.032648187	7.064957807	6.835443325	6.586270569	6.544486286	6.936536433	6.976209251	6.604919726	6.851540942	6.635712319	6.65141174	7.143395776	7.140036485	6.652848189	6.927623732	6.597638786	6.748026724	6.853261215	6.674301669	6.765970147	7.171169985	6.564486482	6.669621405	6.533275911	6.488091207	6.370540463	6.665436418	7.18210146	7.239682023	7.090462716	7.146024024	6.903904741	6.508273555	6.854703286	6.728252524	6.673987146	6.801226797	6.851576897	7.039466047	6.901004322	7.644434194	6.981129852
ACTL7B	5.445390855	5.588563986	5.500205656	5.251064158	5.322785187	5.28802524	5.517747843	5.113296065	5.416947647	5.346740944	5.371375824	5.215404624	5.454722324	5.405941308	5.341680874	5.351103745	5.146598137	5.253928696	5.686321184	5.361025958	5.386272664	5.318156555	5.304990702	5.335447499	5.381298598	5.205132434	5.199753819	5.348194222	5.292319309	5.278783846	5.192217027	5.244108474	5.112187213	5.216794594	5.336149883	5.559792012	5.586474956	5.24729356	5.38323251	5.222415402	5.378068062	5.421412006	5.474635775	5.408767274	5.432985518	5.345655515	5.374960357	5.454034915	5.534573993
ACTL8	7.837797664	7.375728439	7.610944081	7.505065574	7.479271125	7.33966548	7.272830578	7.367978584	7.758128178	7.598106532	7.449435922	7.405833305	7.673885895	7.775909291	7.29279576	7.234968106	7.301616284	7.314832437	7.514715599	7.610747328	7.373599749	7.46273284	7.421599242	7.538578183	7.898613063	7.452685516	7.333102224	7.72581619	7.487212991	7.40957604	7.34757372	7.213939918	7.180419799	7.587059128	7.516530774	7.5337447	7.710003087	7.517371885	7.450836273	7.434642394	7.949834274	7.506167123	7.965206296	7.535785808	7.513018166	7.586293499	7.587575907	7.968019171	7.475514664
ACTN1	9.104746432	9.51724105266667	9.57549880466667	7.20913394466667	10.135551518	8.63902532866667	8.46085758466667	8.41774000833333	7.55065747733333	8.20663051433333	10.92707275	6.907697014	7.52124377333333	9.52776540533333	7.99551340066667	9.87966998166667	9.68572260833333	11.2439897266667	10.87487632	7.90427450766667	10.6816132133333	10.465345983	9.94001164933333	9.12265223433333	9.105015287	8.80005907433333	8.38691098233333	7.86224845566667	7.449862004	8.636174269	8.93935674466667	7.17936992066667	9.25319472966667	10.1944435636667	12.07870415	8.69293013766667	8.39837807966667	9.02849222166667	8.00787282666666	8.72549861233333	8.783109618	8.85385093733333	9.187975173	8.560232652	8.31043346733333	9.08344154966667	8.582238865	8.12058880166667	8.95783775433333
ACTN2	6.00658288775	5.8174739435	5.6324209885	5.57819358025	5.7660856385	5.52576322	5.57706283175	5.42541266975	5.66685006025	5.5367009385	5.58261250425	5.488145959	5.64312262775	5.70026348625	8.2822043615	5.46375180275	5.4888801715	6.4695410645	5.740047806	5.75609619225	5.797312494	5.6350278295	5.65662740225	5.61690803125	5.7588070515	5.486215342	5.593930789	5.621056835	5.4489751045	5.4543430345	5.56274135225	5.441561673	5.42086926325	6.1243408575	6.00384827175	5.5543414195	5.6846439295	5.531347409	5.5836801945	5.5040612065	5.71985210125	5.837967199	5.4966305915	5.51095862625	5.55172760575	5.56260066575	5.45925987175	5.77303721325	5.5801572275
ACTN3	6.299491022	5.684233158	6.165381163	5.770231106	5.745769169	5.876249449	5.89110156	5.562056697	5.849997106	5.798389965	5.872506089	5.834724841	5.917894036	5.892546161	9.02783813	5.927661365	5.6936783	5.963922071	6.058203228	6.327376027	6.130843031	6.157294329	5.737635214	5.916050908	6.023578614	5.844684	5.83975123	5.693933368	5.738749576	5.79794323	5.804599614	5.51561417	5.87645768	6.166412426	6.198723592	6.036637162	5.960990231	5.745870994	5.810895705	6.105551971	6.131935148	5.894606915	5.976985817	5.832897478	5.793550307	5.913321098	6.112329846	6.147362056	5.751364627
ACTN4	9.215514035	10.06370748	9.837939491	9.215372763	9.709221601	9.340689223	9.361096416	9.844933723	9.705938313	9.90928159	9.984136232	8.985528859	9.655473686	9.859261392	9.245070527	9.90797262	9.304021589	10.78366478	10.67465189	10.07857205	9.885545614	10.0181525	9.680808261	10.14413103	11.03728161	10.49177833	10.22236545	9.151607299	10.31766599	10.52274143	10.09450466	10.40456701	10.22891807	9.707627804	11.69081854	8.873769734	9.84611563	9.893187867	9.373194153	10.48176463	9.341505245	9.817626773	9.57777275	9.573517821	9.010134859	9.558837389	9.323515007	8.73042655	9.621964422
ACTR10	8.872985118	9.566274073	9.567348825	9.673002793	10.02544632	9.784855571	9.784742313	9.618759093	9.833695537	10.25654593	10.17469588	9.98237627	9.839141198	9.571138149	9.787911474	9.910798527	9.720649345	9.99866938	9.271746976	9.310759307	9.956252029	9.972918348	10.21059011	10.01427437	9.539120249	9.903799557	9.920154762	9.691233547	9.866755215	9.737894078	9.966853373	9.532615847	10.08341563	9.731521999	10.246458	9.498161554	9.558126922	9.703106758	9.914387377	9.808791878	10.13500049	10.13346145	9.907980042	10.29671884	9.884399571	9.477461695	9.790331409	9.777668421	9.685741232
ACTR1A	8.3695732485	8.498869262	8.526213863	8.289418329	8.8339836165	8.5365504915	8.675316235	8.2138637495	8.5313986435	8.8681419275	9.222796798	8.813875059	8.7135511565	8.5471172195	8.37892314	8.9014066735	8.787036013	8.583366225	8.730671139	8.6452785815	8.8632975025	8.676933384	9.000689429	8.9696191015	8.9356839105	8.548181034	9.037496411	8.740345016	9.006582039	8.8624880595	9.369565832	8.903301881	8.8648079295	8.7025949165	8.595226096	8.5264438925	8.7026795105	8.217964511	8.5478962275	8.4119213245	8.3714463695	8.1209169875	8.5057914095	8.58673687	8.0118368515	8.5510249305	8.18578368	8.169610024	8.630548029
ACTR1B	8.860405007	9.104123567	8.791099698	8.641431092	9.07879204	8.792044446	8.975452642	8.90617835	9.168413143	9.018964485	8.769719879	8.434504022	8.369636325	8.95975538	8.750909658	8.748331261	8.871950862	9.016113078	9.314671009	9.025590773	8.85852031	8.83931301	9.034562737	9.134659679	9.325907263	9.349834296	8.929459737	9.008935651	8.431084217	9.145565908	9.109611908	8.898788479	8.778622224	8.659379328	8.927037309	9.013295407	8.543911369	8.837401612	8.928265711	8.991585981	8.710301098	9.019933845	9.162037787	9.012270483	8.927551973	9.045473451	9.007352616	8.722108802	9.039797818
ACTR2	9.29679809533333	10.0046561893333	9.50091265766667	9.66400792566667	9.13601188033333	9.721520883	9.46979117666667	8.89041903	9.778400783	9.819057788	10.0998558033333	9.907823205	9.43468768033333	9.93120592866667	9.42205474866667	9.730577212	9.95726533133333	9.92153254966667	8.81908309633334	8.68239097566667	10.112946263	9.52858156666667	9.32624863366667	9.08759255766667	9.266955978	8.57844664566667	8.58952180333333	10.1668969793333	9.03715276466667	8.545843635	9.366697665	8.62782667933333	9.54973008766667	8.995785743	9.42094049133333	10.0420882556667	9.650276408	9.13991170333333	9.06057753366667	8.47289988866667	8.297953793	8.75690654933333	8.830593862	8.83224003966667	9.11499319833333	9.01328176933333	9.07418060133333	8.74702870966667	8.92911319366667
ACTR3	9.79403203133333	10.2900197226667	9.98054073633333	10.1894749426667	9.72716075333333	10.369156091	9.898921364	9.62062610233333	9.619307288	10.2368421626667	10.8993881633333	10.2256683293333	9.898577116	10.2367487683333	10.393099946	10.8204457566667	10.41950539	11.40107234	10.050169639	9.389602815	11.0123781766667	10.3666544196667	9.86334271466667	10.178646304	9.448943939	9.21304276033333	9.73106871	9.34296893766667	9.61958342566667	9.35866859466667	10.0583504416667	9.55202097566667	10.4201664343333	10.3678809936667	10.4135653123333	10.269830217	11.1767957066667	9.44410166933333	9.149987305	8.83784817166667	8.41347051966667	9.21345842266667	9.11904729266667	9.07371785233333	9.10729908233333	9.330852424	9.34384325733333	8.41537670833333	8.978071923
ACTR3B	5.317113509	5.340941881	5.477951836	5.33578983	5.976910576	5.511794467	5.358792534	5.569740186	5.623508404	5.180053987	5.109010272	5.555040622	5.726427283	5.46529325	5.478000895	5.575847683	6.048998691	5.156323311	5.896088686	5.622140262	5.411051249	5.333470786	5.153328188	5.650492053	5.381116192	5.608043331	5.503699514	5.412242082	5.542711451	5.575934262	5.912362277	5.570228933	7.326188042	5.456786759	5.280404153	5.303318978	5.295336872	6.126817498	5.495921819	5.569795917	7.015179429	6.786501871	7.112505273	6.238859032	7.066050612	6.912761973	6.945632829	6.943586904	6.900903119
ACTR5	7.1105435035	7.364012641	6.601872341	6.9655396515	6.5523998845	6.7853282675	7.1811721505	7.634094455	6.4659837825	6.9843340205	6.823265997	6.494424369	6.6100952065	6.7670062045	6.4628899155	7.07447537	6.501089137	6.663359044	7.3162253835	6.9083282795	6.616864621	6.6574142255	6.8233182065	6.61718347	6.708965301	6.8711821525	6.977204541	6.8340735885	6.84047154	6.8230406615	6.764912768	6.4871782295	6.560195229	6.885144083	6.5982599165	6.6148262625	6.700005846	7.3352637275	6.8263578355	7.544945164	6.822902247	6.8689965905	6.7692998545	6.566401137	6.7391975555	6.9004839515	6.975458907	6.568961934	7.0945184565
ACTR6	5.331701743	5.932699868	6.137048405	6.199750454	5.562215439	5.965316596	5.791378965	5.853685489	6.173348322	6.286496701	6.340800831	8.163795071	5.663256751	5.748111053	6.477511079	6.788248184	6.661918748	6.239932132	5.806397308	5.9729761	5.949959864	5.795657439	5.763714501	6.009509052	5.511883398	6.112877344	5.779329606	5.453633321	6.047210358	6.42660049	5.628050083	6.803798789	6.43543324	6.104243946	5.774713726	6.002462875	6.094511299	5.773394237	6.358560992	5.974091779	7.774918259	7.043200807	7.146851345	7.304801631	7.377257905	5.982536111	7.360676374	7.424656476	6.764955811
ACTR8	5.711600635	5.95539128	6.104112587	6.166241412	6.340027171	6.0155169	6.168650853	6.238202156	6.106759897	6.194502898	6.041260028	6.361859498	6.527219143	6.238084519	5.907242521	5.962507936	6.066133849	6.256399549	6.708781137	6.013365139	6.024980124	5.895659969	5.943504734	6.487843691	6.107232666	6.447601513	6.134871591	6.721651437	6.40300787	6.10454642	5.986317878	6.191189767	6.157043637	5.953744077	6.139980625	6.007230709	5.949835207	6.074114417	6.011635188	6.131926661	6.353485936	6.137691192	6.806110934	6.476606582	6.345708773	6.12368067	6.089371598	6.572934764	6.133827227
ACVR1	7.641790219	8.003593065	9.074885848	8.803608133	8.890883119	8.709777384	9.240435664	8.220163068	9.721270272	8.467404003	8.471027543	8.528880658	9.166536338	9.151125467	8.623770916	9.062355083	9.306065171	8.3406391	7.780856823	8.060118148	8.489921489	9.375291064	9.63300545	8.315556751	9.43304368	8.950730041	8.73109648	8.949388894	7.951641132	8.688133119	9.041618124	8.913537631	8.519817135	8.706515795	8.945643991	8.389459187	8.597969797	7.851225295	8.249307119	9.50394207	7.278837827	7.130036276	6.919905214	7.248954394	7.328139404	7.710756158	8.034274089	7.377157418	7.434493211
ACVR1B	6.85812524033333	6.476381154	6.666653513	6.6294330915	6.597204199	6.65958800566667	6.56231989783333	6.71930183416667	6.63057809016667	6.51043174983333	6.4070596735	6.75290052466667	6.55644384	6.52563957733333	6.44944005666667	6.33487133266667	6.556532737	6.4447741975	6.70026025116667	6.94557667833333	6.71034134716667	6.50197184366667	6.695785031	6.5191489565	6.56960818166667	7.02972737883333	6.59887855783333	6.82534494333333	6.51589372916667	6.63634807333333	6.46458910166667	6.63623874366667	6.37004912433333	6.57599115383333	6.51230467766667	6.77136957216667	6.63879434033333	6.70373364133333	6.743792683	6.56318861383333	6.91887319333333	6.73277755166667	6.75349079916667	6.7380775975	6.93492432916667	7.1471518025	6.7291221955	7.01065899016667	7.09386309766667
ACVR2A	7.28291821	7.848460896	8.30309393	7.673634715	7.727451661	8.20875967	8.370457222	9.192997696	7.942301283	7.332946108	7.97862367	7.854608612	8.108230221	8.154075765	7.8839403	7.247308592	8.095021572	8.3359694	7.593497745	7.404887136	7.510901572	8.332030331	7.76831637	8.234221674	7.696547041	7.768705871	8.205346507	8.106276931	7.250967984	7.107797154	7.600326993	7.03588774	8.440252834	7.676078475	7.832345173	8.312607133	7.998768611	7.690398265	8.041030562	7.323188037	7.714607388	7.700411312	7.319115418	7.374246481	7.407411192	7.988642523	7.781209932	7.566811424	8.216323565
ACVR2B	7.267199116	7.037184549	6.815392874	6.923325878	6.847420276	6.754713647	7.235945873	6.812871978	7.107544167	6.766585801	7.182395918	6.695899861	6.960983647	6.618070931	6.870973786	6.700922091	6.562930164	7.00969257	7.295165213	7.466070926	6.953263315	6.919053151	6.820073222	6.689746941	6.893094191	6.547607356	6.853428479	7.197561257	6.661477813	6.64953485	6.648840116	6.830146079	6.535711824	6.786461931	7.135297961	6.840917063	6.919800967	6.874653978	7.15470869	6.695838502	7.090431625	6.647605084	6.825697838	6.905885032	7.457396304	7.158212849	7.755888455	7.367599682	7.427162107
ACVR2B-AS1	6.716093647	6.079046355	6.08510277	6.212614788	6.228105164	6.015921074	6.212947177	5.897811504	6.311932137	5.962722887	5.972578762	5.833115706	6.019710563	6.325976986	6.041028662	6.110424563	6.06866884	6.108538279	6.226367223	6.410879052	6.079208898	6.151073281	6.103460329	6.097661974	6.41570603	6.154338583	5.99177211	6.1645393	5.900395547	5.893641793	6.009003939	6.014809311	5.705801101	6.344468655	6.18749837	6.050842899	6.115630836	6.032055304	6.07384247	5.69327828	6.548356212	6.171927949	6.149111315	6.281067025	6.541757375	6.215456055	6.086929132	6.614606418	6.611541616
ACVRL1	6.782149948	7.243817995	7.467589761	7.974608486	6.876862743	7.362008325	7.318226363	7.503539905	7.841183685	7.614668666	6.821210665	7.394343404	7.260258473	6.954908982	7.276396583	7.327023936	7.082805075	6.669886565	6.92506878	8.192614846	7.065619299	6.968604341	7.392182146	7.155055924	7.287240579	9.450820772	8.091816681	10.00346503	7.535476868	8.574788423	7.617171977	7.427166423	7.33950261	6.97944077	6.869598145	7.511558631	7.918229724	8.044998755	7.882212734	8.71423338	6.952335221	6.897570152	7.265053376	7.138354666	7.15203223	7.139747424	7.278789658	7.381156943	7.192650653
ACYP1	6.068114456	7.234048218	6.130708281	6.975074964	6.968198228	6.439599887	6.914359298	8.190209247	8.342065098	6.948128432	6.942091056	6.844089434	6.907437755	7.87145133	6.585212013	6.529463958	6.649061048	7.321927176	6.95505099	7.153676961	6.297283398	6.553371935	8.065434597	5.995370485	6.924936302	7.667114266	6.763811941	6.542936973	5.962245734	6.673071157	6.680122375	7.706895776	7.216135539	7.679235062	6.785019638	6.219236559	7.140579523	8.017035351	7.264450941	7.469445594	6.793287837	6.793927248	6.671509936	6.635439231	7.19553383	6.425527832	6.607307073	6.965179164	6.871171888
ADA	7.4030969115	7.8277417105	6.8604324385	8.176704029	6.97932791	7.339603449	8.0747339565	8.304026956	7.3141631695	7.8125034555	6.7840463905	7.5134062585	7.772684008	6.5475297325	7.7776728755	7.8101631415	7.254307688	6.621250398	6.473021053	6.949899139	7.0741125675	6.849759675	7.164623032	7.3873285005	6.5826813725	6.890188585	9.5223286355	7.2729802725	7.640471934	7.728345166	7.639989486	6.31630009	7.114631249	7.483073116	6.3362341125	7.521678825	7.7167996335	7.6803153205	7.45180231	7.7205102665	6.6969653675	7.0156943485	7.500152463	6.861783788	6.688896575	7.284035342	6.961385937	6.8318977505	7.060951856
ADAM10	6.602965026	7.5572321	6.90923504666667	8.25518803666667	7.59508041166667	7.60300271166667	6.786056484	7.27265204233333	7.35036041233333	7.98142716533333	8.34782303433333	8.31637758466667	6.93825035566667	6.68645430033333	7.52732052966667	7.80466103533333	7.89180083133333	8.58998224033333	6.878686399	7.386582258	7.53966434166667	7.00590163066667	6.87302969266667	7.25213444466667	6.99178348766667	6.885413457	6.75209557033333	7.88531524166667	7.59261436066667	7.24926558033333	6.643310764	7.322660902	7.27196135433333	7.44515173066667	6.87738079333333	8.18706208733333	8.14962103766667	7.60263582033333	7.22148118066667	6.92574682133333	6.96286158866667	7.84255170966667	7.238210529	7.77652960066667	7.81572210466667	7.198453212	7.58167925366667	7.77060195833333	7.59605034133333
ADAM11	7.817144868	7.175049821	7.379889654	7.382327394	7.246982191	7.289148981	6.95999834	7.025448397	7.33226199	7.156271759	7.335928471	7.227114675	7.404219923	7.444462862	7.400563556	7.242367753	7.171496806	7.106083964	7.537864888	7.769598659	7.478456213	7.482453761	7.532551871	7.600757908	7.725950661	7.243035975	7.149093084	7.337798407	7.276661169	7.390509085	7.390793045	7.073856368	7.061962024	7.741433105	7.652199683	7.643793697	7.388113721	6.935028076	7.386114482	7.284544748	7.878655639	7.350648363	7.674190611	7.422277383	7.297706669	7.093762585	7.133220569	7.40467815	7.651007518
ADAM12	8.108086213	7.462200639	8.323382076	7.25717757075	8.210070769	6.62941596075	8.831361617	6.80631106	6.652123573	7.93393750525	7.8340408185	6.83100489125	7.64737847475	8.861934779	6.807208145	8.9178377625	7.61544493475	7.83543124225	6.673940206	7.21086250725	7.606014733	8.01474998775	8.155650106	8.6279996735	7.667689362	7.3196450985	7.61099235175	8.316821735	7.70975953525	7.21979461675	6.65340006525	5.9798132215	6.8373145335	8.35193814925	7.2338093705	6.8816928755	7.80243336475	7.78105172275	7.55361605225	7.79744216875	7.24694176275	6.84971487225	6.46986997	6.8379077895	7.16191517325	7.39172155	7.20852444675	6.733026	7.56641715275
ADAM15	7.07262055	6.928852541	7.590026668	6.921235559	6.886035428	7.068059677	7.100443304	7.22515212	6.973625405	7.414494608	6.796150107	6.756473914	6.913787885	6.834812558	7.114737455	7.849103211	6.9206904	6.982924379	7.499538946	7.1340166	6.973585941	6.881200016	6.839268416	7.270409272	7.383263717	7.081034333	7.044570505	6.818239062	6.828728976	6.956379945	7.44998515	7.486854298	7.446842271	7.44205404	7.075179781	7.00775376	7.490712757	8.090724676	7.399866766	6.474664655	6.872251223	7.636928013	7.215161881	7.364361232	7.066536635	7.636516353	7.280059286	7.198115601	7.433075399
ADAM17	6.94647031133333	6.754594817	7.106122525	6.77080846466667	6.436088042	7.30374172633333	6.59503098933333	6.652776757	6.799967634	6.84844939	7.19012358133333	7.104534242	6.87105753666667	6.711346078	6.9676579	7.020847608	7.22617478233333	6.751909516	6.822390752	7.013282914	6.89993353633333	6.93326553633333	7.179176699	6.57655129833333	7.25738395733333	7.108862246	6.92384490666667	6.566959485	6.68643390666667	6.56860078033333	7.00625873866667	6.89480146266667	7.02227022266667	7.349531634	6.616932286	6.782459267	6.75033508033333	6.86455135266667	6.746411882	6.90348830166667	6.981203667	7.08087324233333	7.11970187833333	7.258431898	6.78455180166667	6.99132197033333	6.56392092433333	6.90985331933333	7.18386657633333
ADAM18	4.949607832	4.878914115	4.934414148	4.799145203	4.828452949	4.890184293	4.993465384	5.025471443	5.011816368	4.805322768	4.86631425	4.930632549	4.976358721	4.803850867	4.867972186	4.790681102	4.780746539	4.842391166	4.896146725	5.15408647	4.830776869	4.860637816	4.75356807	5.014946012	4.906825735	4.927000052	4.7459512	5.19272556	4.811475199	4.769793308	4.776391961	4.824520136	4.728365042	4.867523642	4.882866574	4.892434546	4.7226873	4.912268454	4.853996266	4.824860377	4.967227854	4.841769202	4.715449302	4.81981321	4.946768494	4.942711397	4.914807072	5.190394154	4.979515962
ADAM19	7.183280058	6.789088486	6.4477891405	6.76896933	6.7043678425	6.29568549	6.6997351085	6.296551573	6.2675231235	6.833257685	7.540480301	6.7128002825	6.876430158	6.220978693	6.6997470305	6.989969639	6.6215563	7.3288942865	6.160599059	7.185539834	7.336090568	7.1439105825	7.4820203405	6.853757628	7.2855142425	6.528356272	6.4811018115	6.960055702	6.615390117	6.85546836	6.5897619665	6.218841741	6.2543772455	7.1933641955	7.530351378	6.5662354235	6.773535098	6.466482294	6.510839587	6.7349210065	6.252560916	6.4797748285	6.440626503	6.178534092	6.3585330595	6.3990258835	6.2566635725	6.5680593545	6.528403553
ADAM2	4.385762546	4.262040663	4.261471761	4.199747718	4.253519221	4.239776164	4.24693821	4.254982828	4.383641032	4.227683635	4.24376	4.232295328	4.311980464	4.26823873	4.288790563	4.28625346	4.234189914	4.271552159	4.335627645	4.397863628	4.290362302	4.228984068	4.238886946	4.317943255	4.339291187	4.253300404	4.251081275	4.356533856	4.265136053	4.29093848	4.30132676	4.325567023	4.204028861	4.308616752	4.29747733	4.242654692	4.293477291	4.240306853	4.298989801	4.260484467	4.389217088	4.325268248	4.262518073	4.369842186	4.35571496	4.308085653	4.336819405	4.371110856	4.303960244
ADAM20	6.3141285495	5.9346834285	6.071926844	5.806518581	6.04873177	5.987819751	5.970757194	5.9058779795	5.996357043	5.8720506665	5.991271522	5.9061511575	5.9232198815	6.0968477235	5.975432854	5.911308386	5.8374819185	6.034106099	6.017317737	6.1359915035	6.00564651	6.020803653	5.8420992635	5.919929385	5.9446353365	5.862627765	6.047403654	6.009632496	5.889937762	5.9380837415	5.9781103175	5.868960071	5.8947605645	6.079885249	6.083094326	5.9509831005	6.0522639175	5.9075287545	5.8845779115	5.900114487	6.228241474	6.017936659	5.9813032175	6.05887801	6.003913424	6.259069608	5.834600111	6.2139795125	6.058638274
ADAM21	6.70546826	6.542476628	6.591951948	6.640542794	6.978477822	6.853400834	6.345877359	6.61528001	6.593082771	6.565522218	6.503558242	6.682891481	6.680580509	6.770413385	6.494866112	6.504318677	6.642202344	6.651280262	6.506863011	6.543975664	6.438550811	6.647032239	6.404441586	6.782495462	6.641176253	6.747326705	6.72835192	6.667133202	6.648464899	6.376576986	6.461167359	6.528128918	6.25068799	6.57449645	6.460924528	6.74407042	6.564704312	6.74746705	6.564094402	6.277685179	6.684105873	6.655466471	6.459929791	6.771307066	6.666379498	6.795462454	6.519275352	6.669846218	6.463333446
ADAM22	5.79887519766667	5.65524283	5.71414379566667	5.62834201983333	5.93181278233333	5.704637635	5.7470560895	5.69581316033333	5.79839946566667	5.58289916433333	5.61448117183333	5.51911303633333	5.68789942916667	5.98326884383333	5.73998406766667	5.5194614415	5.8118428385	5.51514179933333	5.80148399866667	5.75897719183333	5.653895141	5.95086846783333	5.57077547216667	5.64295144216667	5.8894303585	5.5664313295	5.667360161	6.01165169233333	5.52306594566667	5.67811184866667	5.53489261233333	5.402229364	5.63007894216667	5.77440347883333	5.73506452083333	5.72863976066667	5.60766064316667	5.61768358833333	5.74098673183333	5.678752274	5.7913475935	5.66352463	5.87957961	5.68882430166667	5.80819623133333	5.72748624666667	5.92958203433333	5.902145846	5.68585411533333
ADAM23	5.833723268	5.896621529	5.982260164	6.5066583465	6.431292405	5.9096173645	5.823212625	6.0365896325	5.773270827	6.303836441	5.727443926	7.2017421095	6.0561808615	6.3920574195	6.027044647	5.800873696	6.321119988	5.783094574	5.8383806595	5.822160713	6.1183765095	5.923614663	6.6773243465	5.875696653	7.391515781	6.0297241535	6.2315795615	6.363749125	5.795863563	6.0687686065	6.824802078	5.6131715605	6.399979816	5.7622371015	7.875793063	5.735847455	5.7141640935	6.057687405	5.694329939	6.4108483825	5.852191155	5.686933571	5.561495115	5.7547725	5.8708387935	5.7625392895	5.6201350305	5.8012107935	5.687947378
ADAM28	7.063017381	6.19491645533333	6.059010397	5.852464515	5.63894621333333	5.35691564433333	6.102523141	5.801379413	6.18632193433333	5.30613502833333	6.78376300333333	5.68689951433333	5.61255977333333	5.524266793	7.034977591	5.730414718	5.893393862	5.84456585333333	5.37267836533333	5.64270182033333	5.63445591433333	6.285089903	5.82722271	5.65851413966667	5.49233582233333	5.392585433	5.88068072733333	5.26462994533333	6.20381255766667	5.13988078033333	5.349225089	5.310478245	6.10098936033333	5.62256091333333	5.68197988933333	6.575164207	6.28155901233333	5.67506989666667	5.359962712	5.448118641	5.95848097333333	5.414372766	5.41410250866667	5.40156960566667	5.52281014333333	5.360906206	5.224411506	5.48591531133333	5.442075459
ADAM30	6.321249617	5.854849712	5.716401985	5.856011766	5.811547991	5.658768541	5.619987472	5.648797379	5.797906256	5.739204893	5.888959886	5.621761845	5.782296591	6.081432944	5.660333199	5.587984273	5.754555193	5.744016298	5.888007349	6.034218337	5.804138262	5.698661254	5.820072983	5.756013197	6.00067468	5.734325621	5.819544203	5.983758361	5.790799074	5.752876073	5.713882268	5.798312722	5.529738403	6.179828263	5.888112877	5.797486017	5.973848741	5.828105242	5.719432429	5.810564682	6.181068063	5.675054326	5.753088544	5.709592364	5.780454389	5.663399706	5.696657078	5.852075385	5.806419146
ADAM3A	4.218202845	4.196687459	4.237076148	4.292376644	4.163015444	4.203959125	4.296858274	4.238199246	4.181366966	4.174521943	4.173363146	3.986179972	4.174360324	4.170010294	4.151577166	4.14700115	4.109173264	4.095575232	4.246886034	4.212774433	4.179548693	4.248863376	4.158179985	4.132135952	4.141194215	4.113425126	4.109886776	4.145733835	4.120699054	4.120903128	4.079161352	4.023257165	4.126465388	4.163431174	4.284961413	4.220443481	4.178185803	4.188332984	4.209171358	4.161410281	4.195000906	4.056887799	4.142130789	4.207035951	4.176930681	4.30981512	4.194211875	4.284482496	4.259894769
ADAM5	5.7405819825	5.3094688325	5.4149557165	5.4463485485	5.502360296	5.576134114	5.6000640825	5.480140901	5.4234927215	5.4090466695	5.3801124295	5.379153661	5.5142319975	5.6270879245	5.344049215	5.37162121	5.3333788145	5.372339806	5.546292377	5.6863795255	5.417350219	5.439504832	5.1997784765	5.4994287325	5.420785444	5.410625523	5.2701517665	5.56122967	5.344291931	5.2741516525	5.206400625	5.106066403	5.073590505	5.541593598	5.411137835	5.4253711775	5.3472933765	5.650964746	5.5616653765	5.3284820205	5.6356967425	5.35712103	5.328025769	5.5313432765	5.44850904	5.654027023	5.348114152	5.673857736	5.4930585895
ADAM7	4.9188579665	4.6901641685	4.844727917	4.696088847	4.8151598405	4.734796096	4.7749195795	4.7721704165	4.8305643865	4.744085373	4.71377314	4.6622596495	4.7839598545	4.834577616	4.723388112	4.7663373725	4.6713545635	4.70414789	4.777598506	4.805900667	4.7390548975	4.7858956205	4.7101428115	4.7274839905	4.784526562	4.6902312495	4.767882996	4.799103213	4.7340301795	4.722420152	4.7315303115	4.723271045	4.652877222	4.7202440865	4.7475138065	4.738419934	4.8103578075	4.851622727	4.753364243	4.748104124	4.9110605565	4.756685459	4.7838773785	4.795662996	4.81189077	4.916427869	4.6735915715	4.9636005165	4.7710056525
ADAM8	6.694582559	6.279562284	6.1536346465	5.9829767255	5.9378799635	5.8930484525	5.9081807005	6.292910821	5.993152203	5.982531148	6.1709153015	6.0038900125	5.9072083135	5.852292754	6.25352912	5.935029233	5.898720738	6.165006872	6.1021330015	6.021748349	6.5788591575	6.423872913	5.8263515825	5.8531475495	6.004786006	5.727581514	5.907207004	5.8146315525	6.141507339	5.920950375	5.8306458295	5.764698269	6.1242826775	6.0311927185	6.025030489	5.846544147	6.3057483855	6.0346603835	5.9368362415	6.078727408	5.944736201	5.8557494415	6.403236254	5.913513933	5.738537151	5.8438506515	5.857923542	6.150135643	5.719251166
ADAM9	7.541497307	9.130009197	9.288459094	9.567690432	7.933510565	10.06490999	8.943281722	9.237238472	9.751783648	9.865579321	9.116594197	10.00376002	9.440600484	7.734842587	9.198023883	9.65187174	9.716243644	9.864580553	6.520305903	8.224207428	10.08367871	9.305559629	8.989531331	9.947393732	8.400469644	9.044190315	9.064332074	8.790416518	9.523023104	9.553700418	10.1368058	10.06218302	9.549000642	9.245012275	7.760334316	9.93642283	9.504442047	9.310073487	9.528629828	8.759480472	6.29544611	7.3339872	8.005749101	6.851992959	7.335796184	7.726531806	7.11550717	6.560141191	6.247723888
ADAMDEC1	7.857026718	6.327947916	6.338103144	5.831085017	5.117613501	5.14656385	5.166204623	4.733964611	4.66713047	4.849790605	7.264535275	5.245190804	6.130851824	4.751611265	9.158792265	4.860752837	6.543882097	6.468085466	4.706565072	4.658092885	4.876752821	5.145964137	4.888642437	4.677881586	4.662216428	4.762273458	5.527488872	4.653819537	5.226197222	4.673322233	4.644616402	4.635369034	6.321137298	5.089291918	4.871606326	7.534010035	5.517002516	5.035985759	4.650086785	4.521099813	5.079192876	4.686617533	4.800279884	4.751626501	4.753780506	4.820579131	4.981995565	4.848867638	4.658928801
ADAMTS1	8.042595878	7.196124584	9.569666652	8.984558385	7.712518011	9.387250424	9.556748128	9.135364543	9.188256837	9.081478735	8.846060818	8.833735598	9.570363896	10.50379549	9.081326675	9.038922141	9.261555024	7.954382432	5.549753359	9.032172537	9.095181964	10.2281958	10.02844513	9.137632601	6.12042712	9.922614035	8.579675742	9.053649876	9.306593869	8.661626929	9.154425548	8.120939901	8.93649046	8.686054059	10.75503607	9.927070181	8.394519072	9.205667338	8.757880802	7.79811072	6.165128421	6.605591214	6.993574156	6.877506082	6.436964635	7.947703188	6.724629003	6.322061546	6.396786814
ADAMTS12	6.835693179	6.788382742	6.506371258	6.7493742	6.5994155	6.741846669	6.665942174	6.646653762	6.714592832	6.702329523	6.630969033	6.404387496	6.625652796	6.653533756	6.631313388	6.256130302	6.322757095	6.561496272	6.653588291	6.804897038	6.469801517	6.525817736	6.350044392	6.621401638	6.846015758	6.601937889	6.564334937	6.998264995	6.390288688	6.311539795	6.247577577	6.42491729	6.127648686	6.468177786	6.583245255	6.966566563	6.766256318	6.718774799	6.708679679	6.120428007	6.77690648	6.580408518	6.51693576	6.692158632	6.893005511	6.978313138	6.658825587	6.972349609	6.851840196
ADAMTS13	6.853958867	6.700175586	7.078088125	6.523382358	6.920322883	6.849956034	6.732881813	7.067986788	6.903090585	6.852233531	6.736862554	6.712555245	7.081317642	6.971398363	6.824635249	6.723838708	6.733951611	6.476057151	7.446763855	7.097567788	6.641902125	6.680373227	6.670756766	6.826669245	7.118669807	6.720977327	6.553082335	6.976623411	6.806697846	6.621249635	6.732735591	6.745135469	6.578136342	6.738952967	6.858236886	6.802681798	6.950365063	6.913159355	6.939182693	6.635202599	6.617079249	6.710252685	6.778104676	6.658351386	6.870476236	7.097128149	7.057491166	7.02616828	6.84525735
ADAMTS2	7.098347834	7.217462594	7.1903673965	7.978419626	6.296891346	6.9050362585	6.8820142315	7.239645248	7.949804698	6.9610958535	6.7414978285	7.4591077245	7.676692443	7.4525015605	6.907131626	7.8071364485	7.1463671785	6.342243828	6.306689595	8.2224949905	7.340494444	7.2349381095	7.992054787	7.2768330765	7.28698875	6.790360601	7.611759749	7.072637328	7.2789334305	7.8519670755	6.149382591	6.831363379	6.646228604	7.0009052765	6.589026594	6.7996704405	7.625411222	6.951022476	6.89480221	5.9292213905	6.3955328685	6.1708026405	6.0568470935	6.390353105	6.205710347	6.797123224	6.426364574	6.2823290175	6.3604428915
ADAMTS20	4.149013518	4.130506182	4.239395892	4.247678652	4.281717675	4.213440563	4.339498573	4.208600979	4.190265639	4.118645887	4.085584706	4.231620206	4.178751953	4.232405331	4.151312749	4.11630655	4.13847031	4.189440621	4.165057176	4.215639407	4.215890085	4.198545188	4.146528149	4.157265788	4.305419331	4.306414381	4.223000942	4.212115401	4.141904015	4.196746845	4.151941474	4.219514334	4.113897348	4.250609887	4.219148638	4.402352211	4.218316422	4.323343277	4.185407672	4.223917052	4.25830058	4.233964167	4.172655458	4.189124832	4.249198224	4.366226927	4.182982587	4.2153193	4.234858087
ADAMTS3	4.810436026	4.751818431	4.875451784	4.442850829	5.237303678	6.199989803	4.915558454	4.223000709	4.763496452	5.142090987	4.448538298	5.216262598	4.629059144	5.011090516	4.692253533	4.727074415	5.943797233	5.759346635	4.656726288	4.604842988	4.409146676	5.133298616	5.728129056	4.985368897	8.829262667	4.556012596	4.945427406	6.583713483	4.589943108	6.594596133	6.379916494	5.218265225	5.13653073	4.481288306	7.301315682	4.888017925	4.643949171	4.315764333	5.481808317	4.822003483	4.516579321	4.686966874	4.951316832	4.704361186	4.517704994	4.875350754	4.974167331	4.62017251	4.680893005
ADAMTS5	6.248994215	8.879330682	7.292148791	10.24744218	9.729626121	9.668546569	9.255327608	10.17844869	10.76275418	10.90776949	9.638546463	10.84316383	10.29749593	9.094608755	10.42305052	9.117923273	9.011018246	8.448974444	6.283927598	11.99139735	8.448779622	9.231556543	9.101227355	9.053261759	7.62600524	10.60450292	11.35231766	6.226808271	11.58235098	9.839473547	8.160652369	10.84380589	8.818618369	10.28668324	8.183689163	7.681788232	10.10483187	10.42797292	9.879628379	7.295270442	7.514826961	8.315147125	6.818792017	7.623076073	6.212715182	7.74258838	7.225930978	6.867549775	6.906241341
ADAMTS6	6.040217236	5.813127842	6.06803288	5.644433844	5.941156788	5.630255206	5.848746402	5.775040382	5.956332439	5.745281231	6.127480086	5.738771945	5.869450824	6.190430859	5.659658879	5.989591048	5.791607992	5.912302102	5.683284924	6.447030058	6.327670768	6.001521407	5.936629718	5.970313156	6.082770235	5.929360356	5.716507864	6.206877348	5.772757311	5.657588977	5.888099814	5.548614821	5.62594926	5.979585436	6.176353399	5.811815922	5.722715862	5.953117758	5.814153613	5.8194576	6.021754841	6.047984954	5.835909002	5.782511304	5.863517605	5.984737857	5.618708894	6.172552124	5.831082002
ADAMTS7	6.2798495315	5.8593975525	6.06480417	5.97171207	5.97774155	6.019076341	6.094975414	5.8505597845	6.010590471	5.942718361	5.743104941	5.805552077	5.9463727795	5.957358726	5.890143453	5.8963485675	5.5719404295	5.7346805075	6.086207988	6.174376498	5.86978005	5.836537845	5.835335687	6.0314542745	5.9986646525	5.955095328	5.973622676	5.9439243405	6.0986691065	6.1818287115	6.1815862055	6.079695514	5.900535826	5.822815532	5.922797595	6.1053485535	6.033559925	5.9577451385	6.0278687685	6.1303900375	5.8710390555	6.0268866545	6.085973762	6.1713236525	5.8395415355	6.12741948	6.0282392285	6.117779607	6.1089041605
ADAMTS8	5.276782915	5.175985101	5.1537596985	5.0611451795	5.30809237	5.015982646	5.069862663	5.0278925595	5.006431143	4.9662219805	5.033774121	4.935358636	5.070155983	5.021886629	4.887124052	4.917580906	4.8531073275	4.907289432	6.4392130375	5.2179846885	4.9330297485	4.969249362	5.0800896015	4.9736653645	5.0685994715	4.937707729	4.913675941	5.2146616185	5.184058279	5.066298734	5.0745101615	4.9382783135	4.9560406865	4.8894382445	5.7071963565	5.079530637	5.0068135245	4.924727903	4.9320369165	5.062818638	5.0529320145	4.996488588	4.956084996	4.841444432	4.887111027	4.891802614	5.009617403	5.0130729315	4.878731279
ADAMTS9	6.354068866	6.523444602	7.092597317	6.660016719	7.268668436	7.31603827	6.307125641	6.833352936	6.369274225	7.065326126	6.620150066	6.16876644	6.753830719	6.732624995	7.375877633	6.632787216	7.35221691	6.705054151	6.227857897	6.814293185	6.966600954	7.344258594	7.993952853	6.942501237	7.263343601	7.430018967	6.379653152	6.942633306	6.291102248	6.227279001	7.9839896	6.719836815	7.19746218	6.9575361	6.737695086	7.255166232	6.294003981	6.37109715	6.589360684	6.794534274	7.475727953	7.979155893	7.441906176	8.244880406	8.211496436	7.951112252	7.362288041	8.776580781	7.661293301
ADAMTSL2	5.50278205	5.289435138	5.078329562	5.095481046	5.090520104	4.885593768	4.962872084	5.253313083	5.559612474	5.097922158	5.111270807	5.075159387	5.197380293	5.078607388	4.938650232	5.297301805	5.149677879	4.828977733	7.669366633	5.101695724	5.000395651	5.247469265	5.605726361	4.934838745	4.958179527	5.188293647	5.011922666	5.105982295	5.020418273	5.196700603	5.006003005	4.988604923	4.828894917	5.147911256	4.958428296	5.039219032	5.263325458	5.619590855	5.166378547	5.103516954	5.060835261	4.85719703	4.925237707	4.805464946	4.935036991	5.278365507	5.056985873	5.340742439	4.928064562
ADAMTSL3	5.329621176	5.605767609	5.33194382	6.508128667	10.00605848	5.749590235	5.251684091	5.473174868	8.908811135	5.397136945	5.908041093	6.517048533	5.653727399	4.925817863	5.92772928	5.590530573	6.176495232	5.326935964	9.263493429	5.129962622	5.154639586	6.730170621	9.482087026	5.231390931	7.998383566	11.20265784	5.279466371	8.997759521	5.145045712	7.38869325	8.554219099	9.514975731	5.860132733	5.283423546	5.176100092	5.462918223	5.680363612	5.267577007	5.315213255	9.666145832	5.647954294	5.372165225	5.918748435	5.906883094	5.599014005	5.75905148	6.283378584	5.693476297	6.050969639
ADAMTSL4	7.323756655	6.894141685	7.12280977	6.970465568	6.560266194	7.176681839	8.187105592	7.36712732	7.420966581	6.903499729	6.75708241	7.012182401	7.309085585	6.984460015	6.6182124	6.633475847	6.696869848	6.595623659	6.823074191	7.812193598	7.693549096	6.778590319	7.064063098	6.978133504	6.764945601	7.410150853	7.297191225	6.705904049	7.560396479	7.455148137	7.833169991	7.739646264	7.274343265	6.858797104	6.433957327	6.748333417	7.204382623	7.55866846	7.345716406	7.215555524	7.073173971	6.594359822	6.864042783	6.378327767	6.429127469	6.73802489	6.471667079	6.905563333	6.560642675
ADAP1	8.043013596	7.9764776835	7.899816187	7.8496781665	7.541693769	7.8202596985	7.9475153955	7.9448987805	7.7438403775	7.6567618545	7.3154341245	7.6937997575	7.969364636	7.643506618	7.644814242	7.502064415	7.3031670855	7.3699970145	8.5292295265	7.98815006	7.57506286	7.5963480185	7.1846269935	7.7211431955	7.841150956	7.596194835	7.9450556005	8.010517361	7.560780328	7.450148253	7.3577912865	7.48544765	7.875861211	7.4054562615	7.4325348735	7.8860889535	7.981372135	8.024190035	7.6046713145	7.259803159	7.401199907	7.296561896	7.173365266	7.504612684	7.3130364675	7.6860527805	7.537090229	7.7345050895	7.567738841
ADAP2	7.965018657	8.964338447	8.091733442	10.05017494	7.201305302	9.402172084	8.815555513	8.62251871	7.844706538	9.104286178	8.598042075	9.48714531	8.915911019	7.241403023	9.317255815	8.037515462	8.078254356	8.384907079	6.903146079	7.531975393	8.791215787	8.131898851	7.554376982	8.76284201	6.537124697	7.959084333	9.871436222	7.071672652	8.970738976	8.72441438	7.478810651	9.262604851	9.453617898	7.212900619	7.394194393	8.442852077	9.288551452	8.104103441	7.583726078	7.313055815	7.506201336	7.756041763	7.255755169	6.787288392	7.571623519	7.642962827	7.15724108	6.939327615	7.05448917
ADAR	10.82386436	11.2833487	11.10751874	10.73754611	10.30766235	10.45716414	11.25367014	10.82690924	9.73944141	10.7752212	10.74011496	10.57677963	10.3619762	10.15331885	11.01803099	10.46461142	11.23780889	10.90620329	10.8601055	9.850994418	10.57996694	10.57103525	9.918726742	10.27988958	10.41342828	10.56030234	10.46165427	10.35632945	10.51136218	10.04661814	10.49842541	11.52504123	11.12411131	10.69698126	10.10059054	10.25992501	10.73082061	11.4128472	10.6005999	10.39031464	10.49502011	10.6730787	11.10420929	10.27896419	10.4062186	10.62559328	10.57714657	10.10767005	10.40218417
ADARB1	7.870578698	7.707958904	7.51440449633333	7.059119546	7.04518301666667	7.22360122666667	7.54592587266667	7.43266746766667	7.343423474	6.82582376333333	7.54873946066667	6.89668310533333	7.16083765133333	7.32341296033333	7.00993286933333	7.17931329766667	6.956926755	7.07461899133333	6.74261293033333	6.76080305166667	7.33656139466667	7.52321654433333	6.867414775	7.00646497533333	7.55369148733333	6.93332466166667	7.02858029966667	7.30488141333333	7.33539780233333	7.31357138	7.28611351	6.959851655	7.14086175833333	6.82493142666667	7.20569427566667	6.95304004633333	6.86520617066667	7.32991353033333	7.03192353633333	7.36154013333333	7.267232021	7.23646820033333	7.74485784066667	7.03125232466667	7.09582099166667	7.19795881966667	7.285253844	7.38198586866667	6.90907200766667
ADARB2	5.364868145	5.149861152	5.13262071	4.95314674	5.233256456	5.125414033	5.0960596	5.089253133	5.121688567	5.092154836	5.065638506	5.072878444	5.112542909	5.103864802	4.993439356	4.921369686	4.884435768	5.020748378	5.456557067	5.671933939	5.164981471	5.347704493	4.962633338	5.016706801	5.154494468	5.061418658	4.940187547	5.263206005	5.174534469	4.963763003	4.950497959	5.056606136	4.964929027	5.102672672	5.411011839	5.211849202	5.128971233	5.081576225	5.16706244	5.232986681	5.211166935	5.145098616	5.090645868	5.105885044	5.122717927	5.145574499	5.137332254	5.342110832	5.344039898
ADAT1	7.422293279	7.379799336	7.603255931	6.924036657	7.468742443	7.409089859	6.863815294	7.120923917	7.314748197	7.470023266	7.528783875	7.743162725	7.119688157	7.271764979	7.362696015	7.080011525	7.365501682	7.417646292	7.884693856	7.166846493	7.572230333	7.25446751	7.312865514	8.15611924	7.95267812	7.799650722	8.085085844	7.074369359	8.026482894	7.86849047	8.314067333	7.155129213	8.206695297	7.797093112	7.499983251	7.33239684	7.387142932	7.092053314	6.761446404	7.289177043	7.32653134	8.286188541	8.20784051	7.480180953	7.667422763	7.431558826	7.288252337	7.499498283	7.449704715
ADCK2	6.6601912015	6.82994202425	6.73244957875	6.61073399225	6.79050058625	6.677792776	6.811079532	6.9512752835	6.939085737	6.876893176	6.6656733965	6.606069571	6.7364719605	6.7236833965	6.57483599375	6.7714231735	6.562574324	6.4713636165	6.5854449365	6.6097640305	6.73232609875	6.68917625025	6.58368403425	6.688407261	6.742847221	6.7919412195	6.84516715825	6.90938273	6.66672887475	6.4974438055	6.7078873945	6.21205566725	6.8483080755	6.7742765475	6.806480064	6.68371372275	6.7150904555	6.76067608275	7.03849860875	6.4578872885	6.6653866695	6.49425220925	6.503165687	6.68569765725	6.754134127	6.789123118	6.63502783425	6.72696968725	6.64258983825
ADCK3	8.204905085	7.837523273	7.879974885	7.967162172	7.926798035	8.248442599	8.141033736	7.859344945	7.70146087	7.867731921	7.263611861	7.739521864	7.893559987	7.461513547	8.58935821	7.761417471	7.481042544	8.040216835	8.017603945	7.446105412	7.801149465	7.862856692	7.610449701	8.0784554	7.22845608	7.540510503	8.145158367	7.456376198	7.834845479	8.51839691	8.080350471	8.141062228	7.232493351	7.666336373	7.45854122	7.874716194	8.040428389	7.61806018	7.728553094	8.434077258	8.470999703	8.682598103	8.460163645	8.815611033	8.582072084	8.700642588	8.81657493	8.507479388	8.168725415
ADCK4	5.643028069	5.335547957	5.458871347	5.446253727	5.570604976	5.359513691	5.457293091	5.356961088	5.71262537	5.406432896	5.361657119	5.342884456	5.317931414	5.50899189	5.304831888	5.314492115	5.340635415	5.263555287	5.631622279	5.795794374	5.675291731	5.537344573	5.501203644	5.469710187	5.67399108	5.589349185	5.479365483	5.334467081	5.856072056	5.537229205	5.60400793	5.595419582	5.387610675	5.357288071	5.523871478	5.339591354	5.548639383	5.512058195	5.352252549	5.638617277	5.544120396	5.473286934	5.512010008	5.419912748	5.46940746	5.379129025	5.296797104	5.567948436	5.474101087
ADCY1	6.265649449	6.194445647	6.007055242	6.03978599	5.919307117	6.28757339166667	6.94191195033333	6.53471486133333	6.008495796	5.98113829966667	5.950057886	6.212965975	6.638625359	6.12415198433333	5.97358676666667	5.96656232933333	6.06199874133333	5.653849276	6.15575058366667	6.926922885	5.94457343166667	6.273779747	6.70300686	5.74447959566667	6.58150460366667	6.34002825166667	6.004098416	6.35079496333333	5.76198434333333	6.813118355	6.10243614733333	6.66124821	5.942562996	6.00959111466667	6.34994163933333	6.09627310833333	6.161347608	7.15574142133333	6.46403617	6.69239012666667	6.71968482	6.47113351133333	6.652593897	6.280150727	6.439399797	6.40041748066667	6.51298087166667	6.689848046	6.75247074766667
ADCY10	5.0296114095	5.047181099	5.0520143755	4.916633942	5.071808769	5.00579395	4.9928826295	5.030710213	4.9883326595	4.92149859	4.953146687	4.9198862835	5.019289904	5.1556540775	4.947402731	4.8593685515	4.877084924	4.978709088	5.0522822485	5.160218196	4.895539307	5.0048012665	4.8592150425	4.9810265745	5.064611305	4.947600262	5.0117707765	5.0828169165	5.0100828335	4.9696597175	5.15597471	5.147215513	4.851584956	4.954577248	5.076479384	5.035073378	4.9907712485	4.9929650015	4.953617616	5.049706913	5.1312684985	4.969248424	4.9765627985	5.0094884945	5.006151128	5.0270170825	4.964618511	5.119541076	5.0245864015
ADCY2	6.105606709	6.033050812	6.03060895233333	5.88688310966667	6.37222316066667	5.93368079733333	6.001402859	5.90681311233333	5.86866385133333	5.82117961066667	5.762363095	5.80259253466667	6.11169937833333	7.28892084733333	6.127991012	6.06545537466667	5.92120379466667	6.39781526133333	6.115857474	6.16753278033333	5.958537564	6.084014168	5.707207129	5.93974585433333	7.49799765533333	5.69598341833333	6.072685084	5.87972269733333	5.688061054	5.7040284	5.81630525733333	5.94145818433333	5.81859251633333	5.88251896966667	6.67826248966667	6.06436068333333	5.93938107866667	5.98851651866667	5.91324325333333	5.54351874866667	5.860534965	5.907767865	5.97731158466667	6.044974113	6.18713276566667	5.962305754	6.12727396033333	6.318591576	6.003150777
ADCY3	7.230289343	6.850817679	6.9984221085	6.888196272	6.717445933	6.713726553	6.742167672	7.3892388045	7.386418836	7.163740692	7.108175326	7.274171076	7.1581297795	7.5223281905	7.305195461	6.9442708675	7.1083029645	6.737844392	7.1007781405	7.205887714	7.0703056315	6.9806435785	7.282872863	6.442981459	7.3070761345	7.1166774155	7.75780925	7.6730072465	6.6951827995	6.8095464375	7.6795981385	7.662581501	7.3697002025	7.4675567155	6.6935468875	7.4761189235	7.0693386955	7.771188152	6.889392745	6.9199734145	6.648216989	6.571954412	6.745445584	6.6456086645	6.677308171	6.78597274	6.721284921	6.701462055	6.7022146025
ADCY6	7.584064887	7.790352543	7.851291517	7.807091612	8.461189317	8.13586913	7.967937642	7.969809299	7.698624145	8.017350897	7.874132896	7.782133963	7.851589254	7.913980914	7.550670113	7.750843397	8.116959774	7.948047591	8.470801058	8.289302321	7.902357636	7.880685727	8.035026683	8.029103896	8.236318165	8.31101524	7.853507248	7.596097902	7.565874764	8.134752379	8.130713296	8.405648975	7.515963226	7.619625287	7.786837577	7.839403724	7.98088723	8.08802977	8.099308025	8.269528087	8.318359293	8.622321592	8.345438172	8.612316096	8.372591699	8.348680137	8.221667667	8.273850756	8.547130574
ADCY7	6.543387115	7.083244287	6.393906803	7.532831996	5.35993989	7.717829536	7.055081628	6.131689905	6.976575244	6.75485102	6.706661002	7.144224719	6.365349847	5.297895589	7.464529005	7.766300186	6.037751666	7.780473018	4.672617092	4.886036775	6.946194986	6.893039609	5.362265317	7.230659841	5.704284861	6.090942745	7.502183085	5.255666398	6.171816838	6.328992119	6.176912945	7.131018278	7.489868076	6.104489067	5.357833275	7.250440204	7.401855903	5.553608861	6.018308413	5.010137756	6.343961123	5.858047297	6.465876108	5.990071253	6.496235861	5.614717675	6.402964879	6.224632409	5.65625715
ADCY8	5.703635386	4.9277426	4.746071913	5.081030756	5.350417205	4.76265771	4.962545511	4.67090689	4.905108091	4.805770818	4.85912982	5.290768518	5.319637035	4.984707261	5.046666157	5.498697509	4.780850953	4.861390846	4.912890319	5.069735159	4.873665404	4.971292612	5.161671572	4.810195215	5.185823904	4.848286887	4.935575957	4.850128008	4.894637461	4.961078272	5.047574163	5.212991704	4.828894917	5.079914447	4.905789827	4.79294129	5.206705892	4.998570053	4.959938827	5.157765976	5.45156349	4.877993476	4.972503888	4.9882654	5.010409873	5.181144356	4.945804878	5.089402529	4.914663897
ADCY9	7.01709855733333	6.820882865	7.103899765	7.01987190933333	7.37331108866667	6.858916234	7.43989297533333	6.93820193166667	6.99914120466667	7.02462767933333	6.44073259333333	6.98986723133333	7.02535424066667	6.896079174	6.72113374233333	6.59252539	6.66403422833333	6.513450884	7.08473112966667	7.02626730733333	6.68198122966667	6.93137012	7.00430932233333	6.66243097566667	6.972023551	7.09815507633333	7.181509994	6.99129415933333	7.02054964066667	6.68029886866667	7.456053199	7.194987567	6.74993040533333	7.02517956166667	7.03754450633333	6.74912968433333	6.767501055	6.789324093	7.054705973	6.81991863633333	6.18739501433333	6.23631148533333	6.32874392333333	6.26198432266667	6.06748397866667	6.63495475366667	6.47730403533333	6.150838113	6.12260134733333
ADCYAP1	5.885616538	5.848047841	6.292973649	5.717202243	5.858103027	5.777342341	6.04107537	5.756997905	6.110009442	5.748807625	5.758018287	5.682479824	5.887527094	6.316884251	5.896164101	6.273572612	7.468061276	5.90210318	5.644030006	5.747404499	5.839593353	5.880284992	5.653399205	5.909320539	6.101956727	5.862180773	6.266642098	6.42788574	5.74645795	5.77230685	5.848846738	5.886675496	5.721333222	5.732583771	6.822281782	5.917022055	6.281804503	5.782771897	5.852901725	6.102679398	6.155029578	6.044628454	5.836500558	6.092706571	5.86511359	6.113549556	5.893217508	5.981447576	6.080901231
ADCYAP1R1	5.805379169	5.738737114	5.833132895	5.673147808	5.708255015	5.742568105	5.824418559	5.655648993	5.756352776	5.819228958	5.442167089	5.60087605	5.598310022	5.697766089	5.608565594	5.583917809	5.469736242	5.688160569	5.893120168	5.740891702	5.627580062	5.755389801	5.573311903	5.761782837	5.813822338	5.713356242	5.557155633	5.789885938	5.718414657	5.706167342	5.623701973	5.682235869	5.500835837	5.655398586	5.774052482	5.614617795	5.825455312	5.797555684	5.808353805	5.592603577	5.801373191	5.866451966	5.862569851	5.66603994	5.588101487	5.679507327	5.716931332	5.829456523	5.724721365
ADD1	8.40702869733333	9.60055354033333	8.78791260333333	8.88954191466667	9.12197024733333	8.641306084	8.48632264233333	8.730725696	9.143982171	9.30468242433333	8.20611259033333	9.39766010766667	8.937525011	8.622152863	8.72973238566667	8.60829183233333	9.11003067633333	8.53493411866667	9.017986902	9.09649564466667	8.67076087666667	9.20131379333333	9.290119485	8.50929684433333	8.51496986133333	9.187965776	9.10116694733333	9.41460629066667	8.83173586066667	9.21369686933333	8.747749858	9.53219718266667	8.90746074766667	8.65723046333333	9.775884069	8.37915480033333	8.673248428	9.09031961366667	9.156197545	9.18659988733333	8.54597515066667	8.638853763	8.47508932366667	8.28338901933333	8.41326370533333	8.906908481	8.69999648	8.57026967833333	8.276506588
ADD2	6.501344029	6.240931373	6.42295905133333	6.15705214033333	6.347317708	6.08627185166667	6.20472992533333	6.11764715866667	6.11916353066667	6.110673584	6.16249590166667	6.15124028866667	6.26622579766667	6.59921087733333	6.29145169166667	6.416717647	6.10690425766667	6.27318419333333	6.253954863	6.47432258366667	6.214716252	6.37866017166667	6.15391441633333	7.44278721833333	6.32367225733333	6.199884167	6.31157280833333	6.29551147166667	6.31017829933333	6.066354506	6.32462311166667	6.05628947433333	6.21011839833333	6.25715102033333	6.21073653133333	6.31022621666667	6.21045117266667	6.27429951966667	6.15286097266667	6.21444648366667	6.646562526	6.40160043633333	6.47107292566667	6.55365048433333	6.597937795	6.498375243	6.52322717233333	6.63151464933333	6.523011631
ADD3	9.5293188215	10.28055091	9.541612644	11.05067221	10.623623775	10.8667287575	10.8480420525	10.5048686975	10.9773243325	11.238913245	9.385179567	11.356543315	10.526602625	10.20479377125	10.6920746125	10.25128036275	10.2827689175	9.357494693	10.1606179885	11.29288082	8.788694669	9.864546868	11.09816417	8.990696717	9.52553387725	11.063706305	10.55144650025	10.5960193725	10.920571065	10.6058076625	10.9709310425	11.759135545	11.0745044325	9.5252002415	7.796117942	10.4021518875	10.01157083675	10.2346199365	11.49734745	10.5949156595	10.959573675	9.8848691395	10.23927568375	10.795307435	10.39333777	10.326633685	10.20018475525	10.6834694875	10.841408565
ADD3-AS1	5.341953641	5.1619332685	5.127777879	5.144589495	5.202837589	5.1253116935	5.2177692745	5.1783404965	5.2948440875	5.199686042	5.00570822	5.2281100765	5.196731749	5.1166705235	5.1578879715	5.176603237	4.9781036165	5.0843521065	5.151011281	5.6235467915	5.1216488345	5.266031128	5.118326009	5.1357199	5.154318771	5.743974779	5.133233129	5.190161117	5.684034463	5.06432726	5.4966869145	5.2335629905	5.087582263	5.20166478	5.1478529335	5.154748701	5.069770561	5.2893366435	5.2383382135	5.283570386	5.2205236795	5.0183176455	5.112049692	5.1607110895	5.1717208775	5.340532946	5.198658653	5.436283071	5.2778346535
ADGB	4.319425445	4.075479632	4.074554956	4.088451186	4.046344386	4.109961215	4.085080819	4.119373097	4.021160813	4.109901907	4.097475798	3.976835317	4.178158003	4.058921937	4.03895706	4.050445387	4.075849752	4.037024377	4.106059599	4.270398249	4.067871671	4.075182025	4.046454289	4.052003688	4.09559075	4.046100893	4.105161358	4.024775352	4.08021113	4.079022004	3.927535409	4.003822577	4.000920015	4.029416577	4.165483505	4.073597374	4.144902315	4.075713845	4.13811446	4.054093537	4.15054185	4.109048403	4.108611744	4.082090403	4.073666958	4.094610018	4.115591986	4.185692091	4.149612611
ADH1A	5.251256466	5.009038963	4.872366696	4.900594809	4.822011471	4.943591956	4.87034288	4.638041932	4.98427227	4.78231986	4.951519856	4.967561126	5.054263871	5.263340539	4.981854485	4.909924157	4.972744658	4.972611274	4.95594872	5.287450507	5.029003095	5.062334357	5.010606874	4.942914636	4.975087233	5.061418658	5.117978857	4.723000532	5.099361714	5.082549853	4.9463276	5.054730254	5.104198256	5.046497706	4.949640706	4.917459488	4.965953717	4.766249413	4.999429417	5.277614724	5.084226974	4.992570015	5.063153865	4.898493483	4.863019706	4.994215119	4.882061496	4.969792572	4.914337776
ADH1B	4.95058390466667	5.65045537966667	6.270983956	4.90718137266667	5.01313270666667	7.34015573933333	5.86489494466667	5.06838217033333	10.5375035483333	5.004571619	5.03623250566667	4.96822432066667	6.079837001	5.35412358	6.89255249833333	4.88697237	6.385067126	5.03288017233333	5.25103487666667	9.000721309	4.92935115033333	7.48967426	5.73759279	4.99628328466667	4.961843103	7.75245468633333	5.23413540766667	5.01313718966667	7.754204468	7.39708712533333	6.221774041	10.7969987766667	8.46807212966667	5.042743346	5.06269453233333	5.604929645	7.75044256833333	5.97564316233333	7.42987689066667	6.35502727866667	5.07352557966667	4.96989552533333	5.03663133	4.956740269	4.96196370266667	5.038037549	5.026426343	5.03430168133333	4.86072218533333
ADH1C	4.810116301	4.885893875	4.925846731	4.820649559	4.719745532	4.974226065	5.081186246	4.771038494	6.119014192	4.828522071	4.716532627	5.303563193	5.570043879	4.872645844	5.456031761	4.810103325	4.984310053	4.621920969	5.017186601	6.079545489	4.612104495	4.717046484	6.596590047	4.956227794	4.674184859	7.510814562	4.879890364	5.478394127	5.556366331	9.268980224	5.622846897	5.600777803	4.744654845	4.757085876	4.631543454	5.180049098	4.743016394	5.40089598	6.245369388	7.185018874	5.141741761	6.057039816	7.846721182	5.142567121	5.496335546	5.946488864	5.837021913	5.132035217	5.607720866
ADH5	7.0986939095	8.3263172465	8.3868382845	9.220609745	8.8062089245	8.936210121	9.0198096905	8.503538917	9.335385845	9.319742916	8.521731596	9.154619043	9.174328088	8.9381564745	9.167969381	8.4319121485	8.9446406785	9.4162387075	9.0138208015	8.387392923	7.846028873	9.380115505	9.103352501	8.6985296085	8.707559655	9.058476673	8.929161919	9.4413633775	9.2273419225	10.054326489	9.522048495	9.1775882175	8.7037325905	8.9307252625	10.34693942	8.7594432815	9.0091442695	8.6424284565	9.5434130615	9.502133746	9.6858277445	9.8747830885	9.796734716	9.864477663	9.761128162	9.5733607715	9.6143061665	9.0449538225	9.7143684065
ADH6	5.642473101	5.423140134	5.4243553515	5.285669376	5.528002032	5.358444859	5.4135289405	5.3159103905	5.387248534	5.1878101975	5.4162199495	5.4340338315	5.49524875	5.7526273785	5.4365871845	5.456569214	5.337650563	5.3700266605	5.5144713435	5.5493161885	5.4408571355	5.3947284445	5.3764818875	5.5470595575	5.680114894	5.424752711	5.4170587275	5.483778517	5.5345833415	5.377695571	5.541274745	5.3720746865	5.3424034025	5.5668379295	5.2762733705	5.3781668115	5.4558848725	5.3676605985	5.409158124	5.604125965	5.6017536415	5.5117788465	5.3691478195	5.557236128	5.3847566665	5.468579176	5.2784320555	5.5553006115	5.301659627
ADH7	4.917850502	4.754051864	4.791487212	4.887637719	4.82342696	4.957789626	4.884443093	4.977668375	4.979487218	4.85435781	4.913785057	4.844288148	4.950614525	4.921013145	5.008655501	4.978934467	4.713566292	4.911480905	5.027576023	4.979666106	4.968020024	5.131559566	4.931155056	4.945865654	5.043711408	4.824862597	4.791146883	4.905008944	4.939226687	4.927165909	4.934746192	4.898155126	4.779376118	4.743199545	4.885987527	4.880286054	4.961699619	4.934344956	4.950225574	4.824142699	5.082499428	4.998151509	5.11064906	4.967315054	5.009709006	4.957204465	5.037576005	4.948929068	4.957968632
ADI1	8.421446412	8.963298341	8.678764784	9.655086569	9.600674332	9.484037626	9.198118972	8.947695106	8.646780859	9.171021346	8.938013677	9.424549999	9.291243178	8.420969784	9.357670118	8.797186617	8.237870392	8.550216106	8.608608015	9.344535132	7.893826657	8.522965778	9.387326312	9.359969418	8.097596283	9.453389022	9.870393686	9.506812098	9.671133421	8.784943519	8.835163093	10.79109766	10.0393113	8.319850502	9.580521309	9.441729726	8.895319061	8.648386201	9.08437362	8.176941585	8.839726395	9.366708022	8.63293988	8.463049195	9.202018945	8.482603462	8.256355211	8.538286608	8.844556003
ADIPOQ	5.238318967	4.500470885	4.649997396	4.719709727	5.374757456	11.62229044	5.269153999	5.401743242	4.967266752	4.807852297	5.211274411	6.011256964	8.039424424	5.508339056	5.291483562	5.38504833	8.418215555	5.16554627	5.037788207	4.921904216	4.952126056	4.47308644	5.002741527	5.180000955	4.608745402	5.968040158	5.457844921	5.178559087	4.692613829	4.570682847	5.387947886	4.819404982	4.615043686	4.775849569	4.765840881	5.497584392	6.398830056	4.688441388	10.18531555	4.768418755	12.19501234	10.83319868	9.377571711	12.36698841	11.75666345	11.36534676	10.98618059	11.30824902	11.12409774
ADIPOR1	8.023003026	7.930940426	8.233522728	8.653298904	8.081967065	8.355065642	8.188920012	7.8193508	8.148035276	8.368119656	8.558808271	8.454504247	8.281898861	8.38611326	8.408676496	8.726374933	8.631693622	8.346198317	8.555364733	7.93184493	8.59017357	7.984564357	8.155247082	8.473714237	8.135539283	7.848795187	8.619048849	8.061797157	8.158906832	8.060933881	8.638284407	8.589204423	8.39515301	7.993542086	7.990940157	8.78402266	8.437505651	7.770868283	7.661583801	8.284103968	8.044291553	8.453419325	8.222484927	8.644039121	7.893781455	7.968052098	7.738690326	7.691824484	7.930903827
ADIPOR2	8.058553629	8.453986967	8.427373621	8.698601873	8.800876921	8.950111609	8.953626259	8.864986604	8.633035923	8.914332879	8.598851161	8.981029579	8.452243141	8.392016791	8.429143452	8.404272999	8.736129465	8.815041159	8.062299925	8.37206866	8.910806538	8.71390864	8.805941424	8.36536338	8.125165913	8.34372189	8.768734462	8.556462961	8.233276175	8.63716126	8.412552007	9.132512693	9.12481375	8.509238796	8.37995905	8.631077824	8.819133412	8.216385037	9.122544414	9.027858252	9.696854958	9.016751403	9.012516552	8.888319173	9.045246545	8.73876534	8.591108233	8.767449793	8.856985772
ADIRF	7.442176816	5.968809098	8.429892022	6.903781708	6.19436767	9.372907403	7.10406755	7.057735151	5.829001105	6.483482814	6.556041378	6.924462613	8.232738113	5.952171869	8.097637726	8.308275309	7.146539357	6.454553934	6.500302803	6.566067484	5.991194507	9.77493746	6.710015957	6.606915459	6.006869619	6.779932684	7.512294557	5.889738134	6.025231871	6.225412607	6.440668132	7.038808277	8.248442849	7.219878234	6.9571408	7.409226786	8.474264034	6.56900388	8.083744267	5.571544476	9.661466536	7.83957782	5.949754305	7.995966845	8.529707668	8.888028366	9.248541624	7.735421482	8.005697214
ADK	5.858009986	6.0887651295	6.521548281	6.122542176	6.123226613	6.0638898175	6.4408859605	5.615608568	6.2325555675	6.273623095	6.5168496705	6.1090553065	6.5404921625	6.1905650255	6.616387222	6.1310399065	6.0515821315	6.103262102	6.010013936	6.251227579	6.3167114055	6.078869699	5.8254475905	6.515145692	5.827437381	5.5342364055	6.4800423315	5.892340879	6.2271051715	6.1218469825	6.1235795515	5.830182256	6.1215672205	6.908270466	5.606329121	6.260007128	6.6627009015	6.0394088305	6.2023218815	5.5088001285	6.602303209	5.991677965	6.3455038065	6.5620860355	6.4569238195	6.365422457	6.275266789	6.503138516	6.733841114
ADM	7.890320951	10.64657161	8.857746246	9.135012259	7.107775221	10.20124186	7.741411137	10.07095771	8.72741931	11.13074562	10.69759659	9.467434598	9.852980815	8.529436333	10.00847769	10.55766314	9.883211	9.635557316	5.314240034	8.655883909	11.05700786	9.245346201	9.632497337	7.25278483	9.461653914	8.705830626	11.01167433	8.804197891	8.676255373	9.233432719	11.11783393	9.658156662	10.72028844	8.102968551	8.3294258	10.53725958	11.22918588	9.782331882	10.23377968	9.351379561	7.1507054	7.575945793	9.591672638	7.21647349	7.105589276	8.284219714	8.962366562	7.653925013	6.892519649
ADM2	8.223749033	7.626776738	7.663818952	7.802870476	7.638321155	7.446778622	7.379347424	7.415753852	7.955087565	7.262387458	7.30316132	7.109537679	7.709300188	7.579806613	7.238810209	7.395091314	7.245497676	7.223467386	7.747417816	7.722126541	7.391285385	7.539840663	7.204504076	7.325839966	7.4449323	7.20127538	7.450770958	7.887799615	7.627399842	7.364321155	7.338151532	7.171458689	7.169490893	7.343202238	7.627685162	7.724704204	7.44403562	7.505493913	7.634450315	7.161174027	7.670286032	7.238993974	7.31621528	7.567403942	7.462232553	7.641446774	7.685192338	7.987569887	7.627914421
ADNP	7.926552025	9.525602883	8.95570082	8.830613563	9.007729184	8.858475739	9.516454284	9.599331591	8.665885076	9.194652222	9.105418056	8.91226283	8.637406516	9.194685096	8.75641959	9.582290057	9.307601467	9.054282591	8.297221153	9.083394921	8.373458642	8.722919355	9.034975423	8.977187796	8.474153776	9.829227646	8.488357088	9.701427279	8.984042598	9.256188942	9.730972511	9.735942173	9.002817561	8.581987395	8.992355412	8.490033163	8.075912898	9.547384733	9.434360967	8.988632147	9.340497664	9.668543836	9.482377057	9.503761769	9.624323033	9.429784619	9.581321943	9.45519156	9.540339411
ADNP2	6.7726165015	7.7372332575	7.705341069	7.497648555	7.7637691095	7.0547793445	7.1473949135	7.903527754	7.367205829	7.3218209205	7.3092813765	7.629679115	7.5258175875	7.3693408615	7.403434591	7.194680729	7.451128372	7.8628483865	8.500541631	7.622530488	7.0173000255	7.2814243995	7.714533314	7.171433209	7.3626628355	7.0874627125	7.1546359075	7.824981246	7.665755118	8.1302472645	7.5443625395	8.40142513	7.1269764665	7.257245038	7.9653499255	7.0425205065	7.2409787645	8.0346493595	7.8091347165	8.2780403325	7.479822749	7.7241810155	8.0702565025	7.321666487	7.414410059	7.6230868365	7.7029951255	7.730003396	7.809209816
ADO	6.7712059535	7.544058169	7.314968509	7.5620595015	7.8390125875	7.5736578815	7.701915181	7.104809824	6.9744325355	7.3916413775	8.3206989025	8.1915274275	7.6221834165	7.322509117	7.7622832085	7.6536882395	7.1552147405	7.715978403	7.4927255795	7.354469798	7.3486928595	7.420186392	8.060722826	7.9452250635	7.8098649155	7.7393808095	7.727671433	7.7357986635	7.8774597515	8.160804131	7.36007487	7.608396025	7.7117258925	7.422628326	7.360549658	6.9873382775	7.305044468	7.502522775	7.3227617285	7.464613827	7.332100757	6.763621119	7.3499696615	7.528388748	7.284763072	6.9427117765	7.2049917825	7.1122858155	7.2108737805
ADORA1	6.6398703785	6.332214304	6.34630783	6.265240452	6.5290601035	6.3344810485	6.35834074	6.5876852735	6.355557642	6.153485612	6.408135374	6.2144852905	6.4123898955	6.253146038	6.2076629405	6.2457731795	6.0053474495	6.216859016	6.5562343925	6.358940356	6.423238022	6.1401910655	6.16479299	6.557753222	6.285434569	6.2255211145	6.3011348715	6.5162249225	6.3452872345	6.498543969	6.347358114	6.1535264	6.223018645	6.199926939	6.339639486	6.4437874805	6.1986559625	6.310083374	6.352285293	6.354422495	6.9804184475	7.0749198815	6.871555824	7.120504307	6.7064119945	7.0272227815	6.7349392545	6.739031165	6.95968229
ADORA2B	6.508438284	6.699672734	6.472107281	7.059308738	6.374367559	6.773893695	7.234791352	7.811633093	7.20938739	7.377187649	9.876021127	7.390957325	7.679108305	6.828316631	6.337305811	7.995743188	7.081619547	6.532855642	6.208152879	6.875368887	6.244855839	6.237044493	7.891441161	7.896697287	7.381214024	5.958294605	7.05202119	6.012146149	8.038914541	7.481033608	6.706049273	7.801601514	6.204422732	7.632727105	6.697008146	6.55818024	6.842842718	8.160901676	6.832192775	6.731356155	6.177083843	6.441581464	6.426032734	6.400726641	6.284170144	6.369898803	5.984600751	6.410850551	6.299713691
ADORA3	7.956005928	8.752579841	7.934201804	8.373745542	7.289416254	9.153438458	8.057325221	7.669302753	7.934256186	7.890731122	7.570342519	8.624158656	7.867616633	7.821422575	8.023425018	7.611649437	8.005386861	7.54391709	7.08119681	7.861908732	7.831391499	7.7900092	6.900385861	7.838256581	7.209707939	7.258885685	8.890812593	7.108824703	8.344409374	7.185362327	6.96358247	8.633315362	7.694554687	7.399704444	7.082362322	8.171903381	7.86828029	7.997732321	7.005686912	7.137737494	7.345373929	7.1828203	6.829696388	7.097293106	6.949673547	7.016889177	6.638243107	7.157996808	6.941665646
ADPGK	9.672539441	9.939906766	9.558944516	9.876234585	9.460944205	9.691545273	9.276110528	9.958650663	9.464727123	9.659391178	9.724867955	10.13490938	9.86466033	9.776204839	9.557824134	9.578547727	9.797518407	9.342350151	8.859127333	9.293732799	10.18047921	9.533210373	9.997656875	9.751685054	9.514684579	9.414908613	9.581873792	9.4104641	9.610370244	9.445675931	9.150962266	9.527901825	9.909956591	9.727427702	8.606830397	9.838095566	10.08846201	9.293444974	9.689063893	9.230313731	9.530318769	9.643040537	9.477111946	9.38727501	9.369294001	9.646596611	9.37876804	9.292066923	9.482897896
ADPRH	6.995793193	6.849348983	6.763393967	6.744215041	6.61942289	6.699220893	6.744676979	6.590384145	6.837871801	6.688612159	6.599809572	6.696835164	6.845763677	6.774501856	6.810158458	6.689798121	6.725506195	6.612229584	6.625135264	7.235438566	6.760618185	6.901191935	6.605187723	6.626404065	6.910671728	6.462427404	6.570252455	6.777081509	6.537228107	6.773810571	6.684591747	6.471327171	6.452195205	6.726421298	6.854921292	6.95395991	6.800196075	6.556649019	6.702235965	6.549821446	6.918081233	6.704626439	6.427768423	6.767564298	6.697679106	6.692687571	6.515175995	6.900579355	6.692463068
ADPRM	6.253124025	6.904804666	6.993537089	6.540280476	6.594158757	6.612219735	6.240682111	6.366188439	6.893099458	6.642353975	8.310281836	6.453948822	6.830535797	6.962845492	7.492568577	7.104061748	6.79608891	6.574883811	7.429168104	6.513219126	6.635224378	6.812958833	6.843243226	6.755315046	6.74922448	6.358716554	6.514028937	6.435985675	7.488006963	6.838298961	7.439374758	7.338362923	6.724833259	6.711937331	6.761641677	6.764365815	6.389290106	6.567749174	6.82539899	6.620161624	7.575977628	7.179721174	7.531200704	7.716363354	7.832797173	6.945200661	6.725042498	7.310367685	7.359044236
ADRA1A	4.9425573205	4.64472065425	4.7089252115	4.68411367425	4.6789769155	4.6771630575	4.6755958235	4.6606456265	4.664267096	4.64680215025	4.64904962525	4.64718903125	4.72984500075	4.7038588125	4.6284342095	4.594324331	4.5370362605	4.577291536	4.766720654	4.8436281135	4.64172203025	4.59674355725	4.601075885	4.616109598	4.616044988	4.639364503	4.5876824135	4.8210185165	4.6134593855	4.58693542025	4.551995383	4.554563552	4.4319938475	4.68377391675	4.96743376225	4.72246476725	4.6870704125	4.6658101165	4.70946755875	4.56219406	4.73847334125	4.6291707375	4.6475227335	4.69204932575	4.66477684425	4.749500555	4.72955188475	4.94157345575	4.7067842955
ADRA1B	5.006013473	4.896536019	4.791107317	4.962670667	4.769119792	4.642228118	4.95048532	4.819305007	4.87419773	4.812084365	4.655609871	4.694457567	4.890572174	4.657030979	4.660829205	4.621042981	4.534693171	4.720969195	4.985352995	4.914408435	4.692016429	4.705221481	4.67840648	4.722272938	4.670109954	4.513912114	4.700327603	4.742434781	4.804866385	4.829683847	4.692941271	4.690434782	4.587610518	4.702640924	5.007481024	4.820266144	4.755472094	4.728406296	4.791981378	4.675863864	4.682143899	4.595789625	4.712812628	4.737037209	4.654218312	4.98063009	4.847858898	4.976511897	4.903431685
ADRA1D	5.5110552825	4.95382734	4.950995856	4.950765035	4.8281341005	4.7502590595	4.885608157	4.883342629	4.8707993055	4.910753426	4.8679613915	4.83419054	4.823009427	4.89581725	4.8222486115	4.7759440645	4.771243636	4.74926595	4.9691515635	5.3724178835	5.002078872	5.010143732	4.803198106	4.8487547145	4.9493824255	4.919110117	4.8493347575	4.9335385175	4.908837079	5.0089785175	4.991913748	4.878960666	4.8311081785	4.9474192525	5.369732322	4.953941444	4.969741197	4.8306721535	5.150291525	4.9649807975	4.9786414	4.801294035	4.9186328575	4.86293021	4.7134695545	4.92522281	4.857587559	5.0332487245	4.902188156
ADRA2A	9.746596128	6.213183525	7.441928529	5.782035932	5.760352272	6.068494091	6.622676597	6.083440709	6.086253622	5.954832936	6.633587215	5.887869753	6.70921799	7.475842031	6.578375242	7.92688961	6.55478918	7.248310058	6.82921494	6.46896918	6.374201223	7.039978244	6.243914473	6.302268686	6.565026114	6.125670629	6.734259274	6.528755728	6.059016951	5.956826021	7.965328218	5.794975653	8.319302329	6.800473904	6.133038149	6.416747196	6.299280316	6.120400637	6.979840556	5.867282761	6.985728562	6.851185337	6.139252201	7.05736725	6.455179386	6.872792996	6.936739438	7.08042767	6.955798701
ADRA2B	7.314634315	6.902733682	7.166278273	6.987627481	7.102938544	6.739706989	7.062604546	7.300653786	7.208711065	6.962729435	6.861266229	7.16598189	7.12470137	7.175004938	7.066686958	7.150013977	6.739013078	6.850096572	7.243657926	7.195449796	7.161669386	7.037169436	6.85076115	7.095279908	7.16435946	7.063200923	6.988818875	7.08838668	7.399078742	7.221933792	6.919946147	7.129033259	6.846051463	7.094324266	7.168604589	7.330378451	7.276701228	7.072448607	7.160271889	6.826617661	7.184401606	7.260021175	7.137662867	7.106892695	6.923676744	7.153619034	7.288239092	7.318597741	6.992542836
ADRA2C	6.598452256	6.36562049	6.318370489	6.044477443	5.86016996	5.840069459	5.745885279	6.03943122	6.04801833	5.865308677	5.901116104	5.909410819	6.176486896	6.094783011	6.046234102	6.154036814	5.77576651	5.809000169	6.217283302	6.281509181	5.99336931	6.320251507	6.032710315	5.851629708	5.826594432	5.771853883	5.878854128	6.127232183	6.314378098	5.908825331	6.106290106	5.941196517	6.293504758	6.058862975	6.118006339	6.279227524	6.105768758	6.085968242	5.882923882	5.838314019	6.050034253	5.939948579	6.067938943	5.918769576	5.890866238	6.159876076	6.106835874	6.233741636	5.911057751
ADRB1	5.034571355	4.742498256	4.683654337	4.745576284	4.603870587	4.596293611	4.634749796	4.627484552	4.653985974	4.640260075	4.631038024	4.58582576	4.757915946	4.657333266	4.598702437	4.640585328	4.62740717	4.426040351	4.847492227	5.034267424	4.810688375	4.803158476	4.691953847	4.516684834	4.728078071	4.592192847	4.594184943	4.754456202	4.537967327	4.649464003	4.79741561	4.559478431	4.417246089	4.645086764	4.843215599	4.848444105	4.695474224	4.622242306	4.7582654	4.536029756	4.829523126	4.765436954	4.735939822	4.711501537	4.731464203	4.895381959	4.817639451	4.921943883	5.117108121
ADRB2	7.126899958	6.992600878	6.928231784	7.296348593	6.016589556	7.465232528	7.067397337	6.309447825	7.418687472	6.978877199	6.12036224	7.179627446	6.870282426	7.360737678	7.454030067	6.570807304	7.398714295	6.387367256	6.033546279	6.287114142	6.416223496	6.336694032	6.636052564	6.229988271	6.995351089	6.767493034	7.654019873	8.503387697	6.740338702	6.139090606	6.095361295	6.884551918	7.90543238	7.992390726	6.714878729	6.815175248	7.321292343	6.226074935	6.648502083	5.893055071	7.40189314	7.066058943	6.626501297	7.091186594	7.294382351	7.176141661	8.267882463	7.357219542	6.791544984
ADRB3	6.504596292	6.1777417355	6.2176574085	6.1331694685	6.2276331225	6.0446102875	6.264288203	6.1031584475	6.569470588	6.189520271	6.0306588555	6.0229168745	6.2043780175	6.1436372325	6.098667051	6.0736927895	6.0097543965	6.034151961	6.1650635375	6.3013804685	6.193906818	6.1359431645	6.0969640375	6.036437177	6.165954161	6.0107504355	5.9791522585	6.2152674715	6.017026267	6.026978226	5.934461682	5.9671476195	5.979730259	6.1605182695	6.2545409315	6.1893342815	6.201645624	6.0886226255	6.148199203	5.9764010755	6.154755187	6.1074998295	6.151251465	6.085200359	6.119283489	6.1794289195	6.2499216165	6.4583258145	6.196069816
ADRBK1	8.488989533	8.03796040333333	7.97171609566667	8.04278353933333	7.96062149566667	8.03209666166667	8.06876007433333	7.98947881133333	7.840867648	7.90104378633333	7.89861008133333	7.91581922633333	7.856949058	7.91409036666667	7.98349108333333	7.997452605	7.809264359	8.001079015	8.31557482533333	8.29764869366667	8.01507936633333	7.89250644466667	7.80267786933333	7.93104731733333	8.24280769133333	7.94944751633333	7.905351821	8.00430150433333	7.981700307	7.899879171	8.027077744	8.09277808733333	7.97440079566667	7.89981211833333	7.99375524333333	8.153499536	8.27472856233333	8.06407086866667	7.97855572933333	8.10208467233333	7.972587	8.027985914	8.137168021	8.121517094	7.91143047933333	8.110554066	7.848758014	8.16834980133333	8.173837547
ADRBK2	7.021153717	6.791608453	6.451738589	6.8536711605	6.663706687	7.0854542005	6.7309335385	6.7587890255	6.46994883	6.7173391035	6.45424103	6.5062952385	6.4106844235	6.8700679795	6.7533609365	6.3389940665	6.6670037435	6.5417231255	6.7265289995	7.06161534	6.785682723	6.4569358195	6.4699492185	6.401390184	6.5634824275	6.6584265565	6.7648958325	6.783974099	6.5588482435	6.203070839	5.86516961	6.29344726	6.8606130705	6.189721038	6.244897348	6.9381558155	7.058083389	6.9780049135	6.545261233	6.2460803255	6.8964693565	6.4875574115	6.37452896	6.483448474	7.0662011335	7.003063244	6.8057790385	7.158839233	7.2823753225
ADRM1	8.583372037	9.109533133	8.29367895	8.733687741	8.345685392	8.395920601	8.370414732	8.872227718	8.24235634	9.095598087	9.029446161	8.827997326	8.665789013	8.28262051	8.587035682	9.495670104	8.437628731	8.486815306	8.56986711	9.192120535	8.745982596	8.576531515	8.701553493	8.530773486	8.016203326	8.432310123	8.963695035	8.736988053	8.871923049	8.784126309	8.702189669	8.776175056	8.822481363	8.826354451	9.083714298	8.327148931	9.222168481	8.981222407	8.238203531	8.642691486	8.301898724	8.542428408	8.906500646	8.661683585	8.164684205	8.693638688	8.602876737	8.296531182	8.611214473
ADSL	8.21595091	8.558184831	8.549734332	8.50010662	8.307300434	8.4194861315	8.206187275	8.8538128135	8.9456463595	8.3831000145	8.987701549	8.571539702	8.549976537	8.5913467045	8.8130890975	9.3565393525	8.3589953975	8.5324701175	9.3746480705	8.355310879	8.7353434575	8.7860970035	8.6891863765	8.448103307	7.963365974	8.4404373635	8.3023141275	9.000512429	8.2431852825	8.5823952975	8.655041503	7.828876024	9.669484103	8.2318091555	8.791059761	8.4292107055	9.1426459635	8.7228906605	8.716062211	8.6440878455	9.1838642395	9.4191224455	9.6780368615	9.404416699	9.392749426	9.0260179065	9.2028986295	9.45884724	9.3427626695
ADSS	7.806005945	8.177882836	8.470270912	8.435651399	9.318851022	8.426256434	8.181208389	8.600066317	7.519111221	8.520346608	8.854832196	8.899190065	8.494327126	8.04339784	8.493115871	8.415839886	8.447475881	8.61232165	8.528739024	6.865143916	8.553716928	8.126577461	9.837097379	8.668461678	8.988480939	7.685166819	8.684871135	8.405234735	8.257035364	7.918570296	7.645926552	8.949918445	8.416845438	8.242703928	8.236515255	8.475113617	8.244116385	7.241996598	7.409421743	8.275213856	8.006531156	8.49682746	8.614513106	8.646855716	8.324787694	8.121789395	8.1011286	8.305755263	8.044443011
ADTRP	6.805951423	6.773771228	6.444629748	6.729856725	6.713996676	6.573438673	6.656415978	6.779922302	6.877340385	6.505289515	6.622337342	6.436279476	6.6836345	6.634857443	6.55446848	6.681620195	6.29735838	6.522239808	6.743099357	7.011333081	6.715435782	6.459773001	6.447050933	6.70656667	6.69056087	6.573930904	6.658877942	6.809119421	6.631063516	6.086947654	6.161672731	6.303916675	6.416713218	7.268592351	6.342970498	6.663892735	6.596358472	6.694681837	6.616555267	6.170480252	6.710209715	6.617818356	6.540524916	7.023205013	6.64937589	6.851570723	6.616052117	6.759121142	6.719312006
AEBP1	10.12448144	8.199580841	11.87856465	8.115464711	11.21702308	9.786017138	8.568256799	10.40593003	10.76911757	9.072861237	11.3969371	8.477989419	10.04590012	10.90865538	9.221827522	10.64173468	10.40658386	9.886064454	7.959818399	8.973483481	10.02042601	11.29893823	8.848622129	10.48924672	10.48841604	10.52990041	9.549590124	8.653346432	6.853742771	10.20373828	10.03754749	9.246413144	10.06192437	10.58648306	9.237254794	8.079520821	8.9956465	9.791065608	9.917113352	9.432231091	8.110334832	9.263005688	9.289873799	8.343733653	8.008839284	9.684875312	9.207826588	8.23265193	8.495094268
AEN	7.686152351	7.162064646	7.358728408	7.075068146	7.442161414	7.152517685	7.408547292	6.927371274	7.046786796	7.226489162	6.880407494	7.254165716	7.194599296	7.665141933	7.27234575	6.822612028	6.67947828	6.712351033	7.127058541	6.74051982	7.476196293	7.221751502	7.286569418	6.962456143	7.295314438	7.061985025	7.133003188	7.760996067	7.109517692	7.567311704	7.199235565	6.992646038	6.948508019	7.051201947	7.115570885	7.34013113	7.243826908	6.775757724	7.132897096	7.460041148	7.021033313	7.201093476	6.571537998	6.656548235	6.602180934	7.168992662	6.62015162	7.149719714	6.874985935
AES	8.018242267	8.304037725	8.190728366	8.454284035	8.414366344	8.342012873	7.781459805	9.049471397	7.776020935	8.609432585	7.248591557	8.379788806	8.235299256	7.077928367	8.81647216	8.320069827	8.438727785	7.760061079	10.69392472	9.209512799	7.965408072	8.693853899	8.970549444	7.341332128	9.407307529	8.62215588	8.862567805	8.517972562	8.646277632	9.349447979	8.553745011	9.233420351	8.910886505	7.995878033	9.569765546	8.027841038	8.446811431	8.77506456	8.334003477	9.176481721	8.059971163	8.523175606	8.516339934	8.436700391	7.804513626	8.255450107	8.375508945	7.948046595	9.198102067
AF007147	7.542348751	7.304269764	6.62371263	6.469005868	6.34574415	7.547323261	6.902556707	6.429748724	7.174381405	6.315481476	6.54222411	6.859619521	6.683263085	7.181730871	6.647646995	6.10531363	6.489483717	6.63125153	6.683621396	7.363090356	6.784026533	6.961552678	7.104892795	6.66764223	6.619706098	7.677972637	6.838883068	6.564350804	6.429654901	7.197979371	7.73283311	7.605879934	7.107162857	6.913940848	6.730574479	6.877490376	6.940110563	6.685074614	7.053564837	7.440745136	6.811242529	6.46592513	6.724111939	6.385116035	6.602620491	6.797749221	6.818870084	6.672553984	6.603127731
AF070581	4.046415169	3.963520253	4.070385463	3.929692028	6.096212564	4.625093763	3.968699736	4.027441888	4.669862291	3.940061143	5.02458565	3.904779033	3.939637634	4.244094463	4.134555255	3.934481914	5.383508452	4.97533704	4.438604379	3.862509172	4.036869889	4.570961973	5.053033204	4.303729032	4.236594725	4.739090653	4.093207184	5.021089215	3.897317539	3.997172349	4.840416579	4.03364966	4.346284476	4.208411096	5.270174688	4.567062333	3.92897154	4.018370052	4.12427676	4.246337094	4.425539129	3.856152526	3.8612846	4.170198084	4.154528759	4.190179681	4.499389095	4.179026393	4.500307035
AF090939	5.728908237	5.869263049	5.769406173	5.323197966	5.87398036	5.891707006	5.931086912	5.823525695	5.481076484	5.529500771	5.232112887	5.286207365	5.625384259	6.15869464	5.244811255	5.480986159	5.731485834	5.617681194	6.06921477	5.873630972	5.547896212	5.959300553	5.588159437	5.359619722	5.597631066	5.666519107	5.271649962	5.945696491	5.238553073	5.218668601	5.411687482	5.53091699	5.407653439	5.680711171	5.157038739	5.82646806	5.47299669	5.824007748	5.972072393	6.041961877	6.199756825	6.05366622	5.988093245	5.689571507	6.270901235	6.058673569	6.247297039	6.200718623	6.084933615
AF198444	4.608049196	4.541486518	4.682764986	5.766324799	5.15357692	4.411300368	4.583983629	4.47232577	4.391183294	4.339834702	4.313374591	5.791003067	4.854443635	4.418014791	4.633063097	4.348870284	5.904712717	4.430265785	5.825194774	4.906956147	4.441605895	4.639239588	5.119842604	4.418284337	5.089564185	4.383749008	4.523037202	4.648919141	5.918122284	4.487012316	4.368372674	5.401161473	4.763421996	4.426307544	4.422748443	4.504665664	4.536495736	4.405628146	4.48894159	4.508664094	4.513737337	4.461641227	4.428747879	4.408388053	4.370072512	4.357101001	4.392723733	4.45534624	4.310138526
AFAP1	3.809959152	4.30206855	4.290843931	4.1669681	4.367998624	4.133768475	4.807119089	4.116356262	4.226729064	4.267420928	4.102471406	4.173455382	4.09660179	4.133272263	4.129463185	4.289407412	4.363574862	4.731344854	3.983072598	4.007904607	4.631236529	4.198312662	4.260404577	4.246047426	3.972830812	4.259568068	4.166248739	4.217193142	4.501185847	4.308428365	4.186050444	4.710495867	4.324333266	4.243412832	4.219023882	3.986088236	4.040019836	4.186167099	4.250459164	4.748370137	4.235786586	4.210500344	4.33379046	4.21203749	4.250708006	4.301941024	4.621358345	4.183769484	4.166110668
AFF1	7.439162769	7.14685971766667	7.640619306	7.28192375133333	7.26686860233333	7.352208693	7.663616818	7.04800918466667	7.348792271	7.259038019	6.92745063633333	7.52667485466667	7.19554735166667	6.68848732633333	7.27372855866667	6.981511096	7.05245815766667	7.07413762633333	7.028800256	7.43640174433333	7.22954320733333	7.42835747733333	6.96181174733333	6.931989649	6.85455478266667	7.21025405933333	7.11206038366667	7.12561310633333	7.02212704433333	7.16649512433333	7.06049832	7.20551025033333	7.232322563	7.16621778766667	7.349796493	7.557655842	7.33641611233333	7.38953806566667	7.10213208	6.50410227166667	7.343047495	7.30737697533333	7.48066503233333	7.218452696	7.337741013	7.15880269933333	7.35707377966667	7.49218360266667	7.44827945466667
AFF2	6.504896577	6.345280015	6.34558629933333	6.318153933	6.47365494166667	6.33174127966667	6.25652382633333	6.29883554233333	6.354806343	6.22906637933333	6.34565444233333	6.133697405	6.25440564066667	7.28234023733333	6.329454963	6.151507708	6.22404256566667	6.32606221466667	6.58203314333333	6.49458567266667	6.268916706	6.26077804466667	6.05585459666667	6.36678183166667	6.596026824	6.274753077	6.25157670866667	6.73512885933333	6.23526092966667	6.17110646266667	6.49490345933333	6.23274352733333	6.04624703066667	6.32459115866667	6.239557558	6.35117812833333	6.24871414633333	6.58772047733333	6.28668359233333	6.394278561	7.147270574	7.22366398866667	6.88020649	7.08307003766667	7.20601249233333	6.69007960433333	6.722457988	7.484664617	7.33889286733333
AFF3	5.0725537625	4.8987382555	5.008569526	4.98030006	5.0040939555	4.8799154605	4.95238255	4.902776306	4.939862945	4.791651108	4.9098035795	4.886689854	4.998276361	4.9795989025	4.878057854	4.8228756155	4.763962271	4.793794156	5.8921207635	5.252216552	4.927755621	4.9266292845	4.9677505275	4.8329337685	5.037514323	4.790054968	4.898823427	5.025765483	4.9389445755	4.9606220645	4.9405781775	4.9035666345	4.778587589	4.8725286195	5.15359486	4.9507164815	4.94969454	4.9267810995	5.0100899915	4.9707966095	5.009106354	5.1139154055	5.095301236	5.131516669	5.2294710715	5.233557144	5.163092253	5.795441719	5.1921798435
AFF4	5.145380181	5.122834591	5.237867175	5.145368583	5.103425151	5.245094172	5.050547903	4.995361668	5.313671582	5.137216455	5.172408498	4.859312705	5.238128255	5.62051065	5.146592586	5.016528435	5.257431254	5.288965877	5.821517517	5.360402876	5.160212681	5.037303406	5.02314443	5.123319218	5.131915579	4.941906372	5.019538399	5.762214045	5.01552745	5.143398192	5.098009158	4.988022715	4.720390778	5.377020993	5.448041663	5.428166027	5.187618429	5.197460859	5.190592078	4.9654195	5.239621589	5.305665899	5.002655062	5.245106325	5.217226972	5.261791056	4.960707735	5.225564728	5.392697913
AFG3L2	8.727153198	8.666365313	8.523426901	8.608529965	8.995225325	8.74579601	8.696332023	9.009088129	8.207455801	8.521873081	8.729069052	9.178677221	8.938496458	8.328673251	8.822791426	8.212671641	8.652344488	8.829873744	9.098358558	9.380414005	8.518573028	8.386517199	8.31127856	9.051371072	8.645114917	8.441540466	8.651090941	8.775193153	9.366797047	8.933584794	8.517143078	8.962714167	8.798786182	8.882784315	8.785984814	8.378920325	8.989453669	8.94434187	8.901587613	8.648399039	8.852196516	9.514592669	9.300239658	9.184160542	8.978933938	9.01923685	9.049083942	9.165392938	9.039263843
AFM	4.849669019	5.150375521	5.099040712	4.958384319	4.971624553	5.066410399	5.034937524	4.97397483	5.173339694	5.092210147	5.027356545	4.923076613	5.151047398	5.202802305	4.940155292	4.94633836	5.023520668	4.893403607	5.162173689	5.084045785	4.866241712	4.887769355	5.010627038	5.337421806	5.263965346	5.162536099	5.193672666	5.423349608	4.888323744	5.045249008	4.962159903	4.93480831	4.936506002	5.020264346	4.930625052	5.065606439	4.981369985	5.11154491	4.981725875	5.038001499	5.127349464	5.024582824	5.032922369	5.106610991	4.988669582	5.051432967	5.130898836	5.078399268	5.015425071
AFP	5.39540145	5.402058391	5.676424913	5.464130344	5.383506482	5.38369524	5.609388471	5.612667261	5.495194934	5.64047325	5.548779172	5.593576059	5.545001457	5.693816987	5.491641002	5.470379463	5.477805354	5.516325376	5.434359816	5.989143894	5.593904841	5.434627977	5.263766179	5.694159616	5.646984743	5.270446376	5.403373652	5.52439011	5.781496952	5.987140345	5.47608613	5.579962011	5.540435853	5.581576004	5.406196771	5.454215672	5.720298337	5.481679183	5.556297592	5.500144301	5.62193728	5.466308873	5.437396005	5.473504894	5.468920516	5.709386225	5.716241855	5.526512534	5.352525499
AFTPH	9.939265353	9.636216903	9.198007762	9.217732661	9.148584632	9.158237636	9.349579536	9.093502587	9.270787883	9.208518241	9.092634871	8.749973241	9.09976322	8.816928378	9.341836107	8.866703479	8.923839324	8.786490557	9.422904824	9.206396846	9.316667929	9.432268701	9.375684052	8.742605083	9.125697468	9.281962107	9.325160279	9.550694544	8.543795564	8.774012413	9.256243208	8.819043092	9.410578604	9.068919933	9.471612217	9.495104546	9.489416266	9.07550571	9.511910265	9.026866491	9.172129254	8.899199138	8.726421715	9.505711249	9.089891472	9.358828343	9.240246986	9.366924605	9.244175648
AGA	6.52966084333333	6.65473408066667	6.84485275866667	5.92260215833333	6.30309955233333	6.01189097366667	6.20463648433333	5.72547518033333	5.89339690633333	6.08443858233333	7.37608625666667	5.84382599133333	6.45416958033333	7.01215169066667	6.732635652	6.41497284666667	6.273024488	7.23927557566667	5.91337426733333	5.533403711	6.43865034966667	6.556173936	7.07534637166667	6.65375474933333	6.015086976	5.596308812	6.37316015466667	5.550031769	5.86314959566667	6.303143943	5.58039676933333	6.629699578	5.93443511433333	7.623987676	6.70662552366667	6.807997557	6.41666744866667	5.84181323333333	5.54373629166667	5.17197763766667	5.66171629966667	5.98452731666667	5.77279885333333	5.84318872166667	5.824535899	5.80622850066667	5.83671404366667	5.62818338666667	5.832525575
AGAP1	5.848620324	6.548495707	7.003218378	5.67579036	6.660144797	5.854403309	6.76229243	6.373588322	7.208432829	6.195203022	5.447290795	6.204043649	5.705995249	6.519325426	5.506954766	6.521229315	6.520942439	5.381721463	7.180670967	7.013239041	5.965012593	6.20982625	7.642507677	6.110579874	7.952906577	6.288679385	5.798532825	6.077186249	7.194809461	5.731691646	6.836261907	7.183009613	6.180213328	5.760607102	6.275791738	5.753463871	5.689819452	6.189307824	5.449263337	6.460326914	5.860343713	6.689092479	6.538595465	5.817687139	6.023173613	5.84181524	5.995425529	5.731300365	6.134009874
AGAP2	6.214450919	5.7190325005	5.985204061	5.8450510785	5.8868689765	5.751326723	5.7968724525	5.9022411995	5.9591973735	5.884150147	5.653166336	5.8354567335	6.00597906	5.8417853905	5.664387526	5.698562307	5.639135975	5.6597095425	5.9393766265	6.079803168	5.843223454	5.806742817	6.113636033	5.93999606	8.3767399605	5.9292083315	5.6829371435	5.9919639825	5.9954616165	5.9055764765	5.8171256585	5.7756661225	5.8373461955	5.712551313	5.8597758875	5.77960148	5.9115241485	5.7931893415	5.8834808175	6.833149966	5.8224510595	5.8526697445	5.8094260235	5.8020491635	5.64306635	5.777889319	5.917972682	5.9197277475	5.744862981
AGBL2	4.935359537	5.163673334	4.724605898	5.114130409	5.328880176	4.904676013	4.929530728	5.009268072	4.947085807	4.815049892	4.712663295	4.72140273	4.953761164	4.858388417	4.877524607	4.69631043	4.679273246	4.562623333	5.59479696	4.784196852	4.777994053	4.823186332	5.02707395	4.771700703	4.865868457	5.097820223	4.860987052	4.860410875	4.896477365	4.833332812	5.134468712	4.782220389	4.772217291	4.871200619	4.768769586	4.775667609	4.736612396	4.936193065	4.915264754	4.927886091	5.045253007	4.833697671	4.83327232	4.806977465	4.999298862	4.971862578	5.095788762	5.580589383	4.955570787
AGBL3	3.940790335	3.989470913	3.928178132	3.994069944	3.967516539	4.007689109	4.101752514	3.972532226	4.029311481	4.022284918	4.024356727	4.074506179	4.112132038	4.007244554	4.022022181	4.012991053	4.004067813	3.990958987	3.962484022	4.006794437	3.919441071	3.976929669	3.928853346	3.94319104	3.929512962	3.983194077	4.028141166	4.036474308	3.948451675	4.025400789	3.989474655	3.957281805	3.940157122	3.883439264	3.999030164	3.943277024	4.042076181	4.211539036	4.087502643	4.240912671	4.053119672	3.936534893	4.006562876	4.017735902	4.048869035	4.054514962	4.076399699	4.080925257	3.965091788
AGBL5	7.206136529	6.692727904	6.720441649	6.851438338	7.160629552	6.438541885	6.862212114	6.949603779	6.965078851	7.161139131	7.309094624	6.479156489	6.724270815	6.729643541	6.716797845	7.126055082	6.902923619	6.838334863	8.044573431	7.028048198	6.741288661	6.894278401	6.986466502	6.856761109	7.008506852	6.970623555	6.574957825	7.160690943	7.061149822	6.764891665	6.675787726	6.575825172	6.348162639	6.986004552	7.274417723	6.839802336	7.195684611	7.060490712	6.868084467	7.033148774	7.235351867	7.922156256	7.501336908	7.505128288	7.20983504	7.371443082	7.432815774	7.295891922	7.667457096
AGER	6.198414596	5.9597959435	5.8134820925	5.818230552	5.87576566	5.8897653265	5.825328197	5.8987586155	5.6482139395	5.807624293	5.6516017565	5.6966657905	5.795858552	5.8262329835	5.7217580025	5.695714478	5.6644937805	5.488109861	6.1400981245	6.0257181005	5.640318244	5.631911077	5.76141584	5.776471034	6.2423670885	6.1056469245	5.8231871275	5.9665714325	5.8597003565	5.86303558	6.165825704	5.7609577065	5.785486792	5.7228173205	5.9871751555	5.6848901595	5.885340873	5.7610303355	5.9533391335	6.2328014045	5.802272319	5.819187732	6.2902019995	5.7704956085	5.869994188	5.9268132155	5.918725043	5.8870035275	6.016110483
AGFG1	6.49578782525	6.44567332	6.8163316315	6.70319383175	6.1878120295	7.3252979435	6.609906878	6.48377307375	6.5780148835	6.583451598	6.319471907	7.4126393295	6.54114144425	6.3034968165	6.77884504175	6.4664495605	6.55931812475	6.4340734725	6.07857852025	6.46300935675	6.8673921485	6.390321994	6.925093825	6.62416632275	6.2515685355	6.35716849675	6.7670035175	6.1872429955	6.5337116035	6.305424854	6.4018746245	6.50866646375	6.8101774025	6.2477003165	6.253357319	7.0825881825	6.8686010945	5.97713925225	6.5236869605	6.32419983525	5.8831098205	6.10555086075	6.024774189	6.081863541	6.0860352065	5.93212582075	6.17043141675	6.19925008	5.93588108725
AGFG2	6.38526619	6.1531299298	6.116855399	6.2125139352	6.1844022982	6.101192033	6.2316258394	6.1246583668	6.2751121848	6.2154091888	6.0566282216	6.0778139672	6.1642423948	6.2543990982	6.09948293	6.0699351304	6.0091707732	6.0424919678	6.1797182912	6.4028529174	6.1264380088	6.1303958684	6.1573007428	6.204691489	6.2859286872	6.3559761888	6.2446278706	6.1732927398	6.1919925192	6.344717965	6.2895621302	6.2629450186	6.0522240796	6.0734208702	6.0555993778	6.1585595834	6.2243641294	6.2524774186	6.2346990228	6.1895925574	6.2155850986	6.2719910424	6.256082667	6.2603257234	6.1731301958	6.3145984468	6.2358814386	6.384281089	6.2013569198
AGGF1	6.36762182533333	6.668852353	6.48579699666667	6.54859694766667	6.48703418	6.50475879766667	6.48498315466667	6.48592829166667	6.84260700133333	6.67494896533333	6.43638395933333	6.548318054	6.646654298	6.75242905066667	6.46407125966667	6.92179870633333	6.56400693933333	6.83859733033333	6.771495073	6.57362780666667	6.45519198	6.57611434033333	6.78505760333333	6.522821605	6.39628642766667	6.51169344566667	6.46674652666667	6.50902526066667	6.45181057233333	6.44207050066667	6.27044940466667	6.62966632533333	6.33328811433333	6.421980531	6.56123792066667	6.605371565	6.61685560366667	6.233271756	6.62556909633333	6.255040391	6.56778420033333	6.564198481	6.42865188966667	6.63425113666667	6.576260646	6.51384768633333	6.530859411	6.62522644633333	6.66345717466667
AGK	7.610483794	7.9175871205	7.8187458465	7.7296354335	8.2706944075	7.8608172455	8.0820219435	8.238614197	8.035468001	7.977690812	8.0203964335	8.043135065	7.794079521	7.879270669	8.040252346	8.0598898195	8.345344695	7.949016713	7.863170202	7.890462981	7.7766558925	7.8452796045	7.8394618535	8.128250091	8.0287611485	7.8189209365	7.8087178225	7.6729308285	7.786965797	7.5391965285	7.941775893	7.310752538	7.648220574	7.980940709	8.030560883	7.869744156	7.80714265	8.202905336	8.2760610625	7.644143318	8.2871732255	8.3667045875	8.2053172735	7.967399624	8.3266550645	8.186140215	8.1141065835	8.2606010155	8.191320104
AGL	6.248958013	6.377331182	6.924081235	6.203374267	6.674870964	7.260776448	6.706010045	6.39088608	7.570922795	6.433895245	6.920543409	7.060374135	7.05137463	6.630371209	8.453239197	6.874698256	7.372353864	8.108224647	5.666630711	5.809948603	6.103218448	7.57317875	6.796951738	6.691415892	6.542602777	7.446977792	7.203961328	6.81458133	5.865283666	6.300871883	7.00720242	7.756291987	6.890553211	6.09140491	8.080022864	6.60944206	6.666171383	6.187918487	6.702939387	6.679580592	7.236030732	7.630963923	6.645324163	7.116582386	7.106180743	6.476249533	7.349690956	6.672476781	7.167609658
AGMAT	5.487763241	5.3493927565	5.175598324	5.209777295	5.129493256	5.146134122	5.252376041	5.244135393	5.2045583885	5.059872137	5.209406035	5.206664903	5.3542199755	5.197966667	5.3140939905	5.0508639555	5.0323883905	5.289495808	5.2773723055	5.159163244	5.2127874785	5.299389789	4.9577418475	5.3538922915	5.512200875	5.1089893395	5.2681888355	5.094574812	5.2047866965	4.992586652	5.256289625	4.8093912655	5.116403827	5.157845821	5.3476300745	5.2481039925	5.1839507685	5.138026495	5.0326020795	4.8656375	5.492868085	5.2498162785	5.405660536	5.4726427485	5.2704360175	5.1729198755	5.359743563	5.3436514375	5.075952686
AGO1	8.038278115	8.400950039	8.282666788	8.440854006	8.486895314	8.43824352	8.464956212	8.003583077	8.242956961	8.425513215	8.571584671	8.475795557	8.417678784	8.336336121	8.338796513	8.346798662	8.305935355	8.628034074	7.960403387	8.555938275	8.258282981	8.377045256	8.305728797	8.609744593	8.754194202	8.477748803	8.631044399	8.28935486	8.534576681	8.048443492	8.414447916	8.177489739	8.377609877	8.864987892	8.507702385	8.03838728	8.063547183	8.486876013	8.254047253	8.236237305	8.629029808	8.901269651	8.596893489	8.538504578	8.736557304	8.412471186	8.736611604	8.700532857	8.648715657
AGO3	6.713595563	7.610952355	6.693305953	7.570580695	7.428053058	7.516386742	7.374462251	7.844002646	7.063685398	7.18819725	7.542513221	7.370938153	7.175533603	6.731842754	6.612893851	6.640961542	7.198379876	7.779561526	6.623861466	8.031384684	6.976261369	7.093213282	7.722566962	5.714704596	6.647670298	7.278478219	6.438396201	8.248352668	6.354515305	6.469160486	7.248041466	5.779833289	6.528183035	7.404378402	8.269986914	6.975918081	6.68069307	8.180533766	7.874205958	6.810132255	7.692565681	6.86655207	6.357500149	6.483937538	7.637995941	7.57181015	7.790194921	7.57099069	7.971322053
AGO4	6.095792823	5.702551146	5.75939384	5.90747224	5.653497739	5.823969971	5.97003001	5.757445265	5.739606812	5.903475483	5.55481771	5.775328953	5.496564075	5.821984284	5.935995375	5.668362871	5.667261083	5.726031209	5.889117336	5.826790196	5.70648005	5.938998112	5.57000082	5.779702607	6.042855934	5.785059622	6.042041039	5.553008682	5.563761657	5.240387465	5.542671442	5.793773627	5.664728465	5.683005005	5.992150408	6.029434033	6.110751343	5.805695846	5.666162561	5.314182681	5.553418184	5.670501551	5.586511493	5.742517924	5.705071713	5.74496132	5.877570147	5.730227173	5.676374768
AGPAT1	8.751958901	8.66810397	8.4053542475	8.8024235525	8.9623339895	8.5404770305	9.08756484	8.320900048	8.797746316	8.9875447835	8.877186098	8.5741917515	8.9344176575	8.4421674555	8.518088485	9.0527503825	8.8074580235	8.890008849	9.833860453	9.1392043745	8.79834933	8.8960560395	8.883116724	9.3563086825	9.816340797	9.4541794775	9.4776991455	8.656370913	9.3385346495	9.0048118535	8.806862024	9.0509681535	8.7992944665	9.748946299	9.481184032	8.421295859	8.4118665975	9.04395267	9.141518523	9.1009238675	8.9305374775	9.327058801	9.214986445	9.1146456535	8.410746398	8.8011325245	8.576456068	8.627552607	9.588757998
AGPAT2	7.6483000555	7.694264273	7.611008011	7.3194716275	7.4628322725	8.413262474	7.5978765595	7.9734726565	7.2711667525	7.154864474	7.2464639475	7.4187776785	7.706850115	7.701960428	7.1261951855	7.336570279	7.23059933	7.1008102245	7.8446401815	7.6980600545	7.2909970325	7.37374067	7.3733180575	7.2048327875	7.9078059285	7.3114879365	7.580849733	7.9076288605	7.3654697145	7.4212491915	7.9055520805	7.176162831	7.4609099205	7.102440358	7.317339602	7.7328931405	7.593922598	7.2126955865	8.403049463	7.7086536215	8.5797714555	7.9431156525	7.960723715	8.088337805	7.8091176245	8.1344317355	7.9670049585	8.0321172615	7.8531306205
AGPAT3	7.374419064	7.14006091	7.000910298	7.147118955	7.01343383	6.89940855	6.94888877	6.952400038	6.991309484	6.886219711	7.174433399	6.925703367	6.96179518	7.218665275	6.970625431	6.896585632	6.962901191	7.12198741	8.453140781	7.140328803	7.023269313	6.946593627	6.690351968	6.957104157	7.256207044	6.60594072	6.836148014	7.027952922	6.87949259	6.646724267	6.483589418	6.620928095	6.939395089	6.870437055	6.864241672	6.916175814	6.974216399	7.084881828	6.915415745	6.775766431	7.106328176	6.924487126	7.035262684	6.899234147	7.250275415	7.130434178	6.897555098	7.177966119	7.143696921
AGPAT4	7.041946506	6.779030105	7.323299027	6.319027178	6.90383752	6.853934812	6.851627072	6.553138773	7.303515764	6.485381854	6.831240256	6.636895303	7.157324305	7.295488443	6.487615898	6.904997292	7.426351984	6.774503568	6.945695484	7.187018705	8.068890667	6.805827113	7.510022424	6.729216851	7.323133308	6.488483181	6.945168236	7.200143517	6.547901621	7.098825885	7.656800912	6.849832406	6.171609332	6.860697139	6.914066577	6.978536638	6.725336406	7.079941926	6.612426666	7.060757256	6.826390669	6.333910088	6.444690887	6.295818428	6.587597519	6.877335303	6.782224292	6.614236646	6.899673365
AGPAT5	6.981742283	7.720643302	7.479399421	7.2878748	7.621619554	7.477278423	7.09345417	7.441450965	7.618082225	7.313117407	6.692675139	8.176916136	7.624172478	6.586610584	7.475835789	8.201154435	8.267150333	7.633901874	8.18528751	7.430463987	7.596296885	7.886681898	7.271152614	7.601262749	8.887987776	7.51909434	7.068426312	7.865923076	7.449086811	7.168674115	8.509929391	6.988818735	7.373606164	7.635731148	6.998839626	7.747281142	7.099590233	8.075830887	6.620978105	7.769379155	7.523400026	8.140769102	9.089710093	7.774724678	8.755502952	7.545134705	8.311220303	8.711046629	7.93638611
AGPS	6.060088755	6.969846099	7.118271911	7.126513197	6.766057908	7.042762343	6.558029689	7.716697735	8.035714971	7.175463642	7.13278496	7.070994821	7.06533371	7.009639229	6.696031343	7.222226459	7.531588782	7.455318541	6.581120873	6.369616044	6.799300298	6.252603578	6.693803533	6.514337461	6.696067684	6.300523313	6.433289005	7.22209217	6.532990202	6.77855146	6.99977142	6.933126668	6.971683373	6.717239225	7.465824485	6.998702183	7.426695949	7.260012924	6.845394673	5.915174201	6.000603757	7.3487177	6.841589992	7.011024477	6.771209554	7.094198681	7.029915285	6.817572451	7.125820549
AGR2	5.509184004	5.673317277	5.553372772	5.560635246	5.567253734	5.547940495	5.623628087	5.495797312	5.64580372	5.442534451	5.511373878	5.271952955	5.513271445	5.440398784	5.436005253	5.433599816	5.379150617	5.432139312	5.667630749	5.607036146	5.462050191	5.487545681	5.280203457	5.502915256	5.508091451	5.474939249	5.53932207	5.592169042	5.420144668	5.356766371	5.43436113	5.400049415	4.994925639	5.488656136	5.470694844	5.709804636	5.551472574	5.532808618	5.443747871	5.320538775	5.510584676	5.3672421	5.274767638	5.586796766	5.61990117	5.644305466	5.442811502	5.765131677	5.427253571
AGRN	7.53894832975	7.73280394875	7.17464903325	7.17416466675	7.28483289825	7.07674352275	6.97500959625	7.52723171075	7.140236986	7.49875671175	7.41967983875	6.87324569925	7.304794527	7.21655281475	7.11729653175	7.5977933005	7.5828704215	7.3324195025	7.57082450325	7.74651439875	7.31905753875	7.6470634435	7.304318263	7.6533700885	8.19883305675	8.351829822	7.35133381425	7.11202501875	7.74411657125	7.45427255125	8.10096782025	7.3217115055	7.36898588275	7.44735930825	7.467593638	7.1521989255	7.24659370375	7.4584219805	7.22456136625	8.25964238825	7.57223178775	7.90368544275	8.065777008	7.6273866675	7.31930495	7.6561068335	7.30636672675	7.53859372	7.677386981
AGRP	7.067064523	6.991482409	7.113260754	6.87164339	6.998204021	6.780134819	7.145354111	6.934339713	7.236141226	6.956502716	7.023168514	6.768584252	7.120988474	7.075414845	6.988484792	6.790159846	6.837749324	6.790299774	7.365548888	7.155838253	6.860912566	6.876535244	6.800128584	6.907471015	7.101303225	6.89179784	7.034042286	7.029782498	6.859308264	6.907636778	7.012389355	6.784419597	6.541652446	6.863164362	7.043158576	6.880963603	6.747282837	7.177213076	7.102911345	6.924522278	6.981007843	6.979828854	7.230143682	7.014473398	7.264483167	7.275730339	7.083756719	7.355059925	7.053758452
AGT	6.62661476	6.354306184	7.736927136	6.182213113	10.57240596	7.673491506	8.490951777	8.796885059	6.783613527	6.395632855	7.088575915	6.645195686	7.444457486	6.415493801	8.175494974	6.507256711	10.83201676	6.613526625	6.726225466	6.652930064	6.515374456	8.381493447	11.40456334	6.515670563	8.123830959	7.949707109	8.460396746	8.688786301	6.01980231	8.465182933	6.34155215	8.183153017	8.563804418	8.326622138	6.417166659	10.72840069	6.677294742	10.72218198	8.360132189	9.138628044	11.32589413	10.73494996	11.20934897	10.84650991	10.58785185	10.92710181	11.01150358	10.24019503	10.99776662
AGTPBP1	5.9208543375	5.919803643	5.9306467065	6.1531866925	6.095149477	6.104859657	6.6158201365	5.600815716	6.056578494	6.092850894	5.7956975725	6.9965427535	5.782781746	6.229408123	6.312968631	6.353590973	5.997180943	6.3101796555	5.8236312875	6.0317782605	6.1555852705	5.8978592955	5.9429091585	6.264570178	6.4620072515	5.793623922	6.348575628	5.741301739	9.803253814	6.2443608745	5.9309165995	6.7392831075	6.160039531	5.661685812	5.8031257885	6.214163706	6.354325734	6.1422654445	6.000772099	6.1945718465	6.317131556	6.0783620105	5.7287185945	6.107524098	6.379874466	5.909269609	6.255231764	5.929396841	5.9130905645
AGTR1	6.088824576	5.3531678045	5.837267718	6.3870227045	5.2531506755	7.0637028585	6.7003418825	6.9425524345	6.2366056435	7.551722263	6.628311774	6.9700210475	7.293226736	6.792700854	6.2875720775	6.2769975135	6.0508597785	5.342065175	5.224814594	5.380737804	6.953605168	7.3164990905	5.6425185025	7.594360089	5.6320983275	7.560985129	7.6245993895	8.1993180905	5.713818246	5.6155202585	8.1968647865	6.842020588	6.2429353605	6.122228756	5.15700968	5.8561695045	6.658834334	5.39682701	6.003433436	7.919814867	6.8145941715	6.0546692975	5.450281107	7.5004870985	6.6365273855	7.0925002365	7.775333942	6.796196586	7.2121205155
AGTR2	5.471107492	5.260202052	5.29440443733333	5.23193268	5.24437519	5.261131991	5.237293271	5.23473122166667	5.24095748066667	5.15061551833333	5.174644691	5.14529941533333	5.300016587	5.258642643	5.19860235866667	5.081269863	5.13621899266667	5.200771777	5.30845522633333	5.27891109466667	5.214295094	5.282299008	5.13554654	5.17761458166667	5.23954675766667	6.27086792066667	5.20323099433333	9.464111308	5.21444698633333	5.14159648766667	6.162841964	5.14828023933333	5.14739968566667	5.24950486366667	5.20183574166667	6.600325657	5.24847884933333	5.22347617566667	5.235675192	8.11517050566667	5.351730529	5.243864254	5.63287078233333	5.29846304966667	5.25620127766667	5.285563301	5.247439583	5.38943426066667	5.23394435966667
AGXT	5.64154658933333	5.36234365633333	5.49230225133333	5.28238307666667	5.44361230933333	5.339365882	5.36076213166667	5.253722445	5.39856847366667	5.34930394166667	5.19164483533333	5.146241706	5.418665551	5.22026097633333	5.23434427366667	5.26624388733333	5.120421211	5.14236471266667	6.68642001366667	5.66245781966667	5.30055185466667	5.35977212266667	5.175856968	5.26273940066667	5.27151823433333	5.13724860766667	5.23224940933333	5.40998689733333	5.213931142	5.27387444433333	5.16328072266667	5.07757935866667	5.087327685	5.19619066933333	5.44410522866667	5.45830111566667	5.29420216166667	5.32860649233333	5.33042749866667	5.13130532666667	5.49028142166667	5.19821369	5.19737708266667	5.39744113166667	5.307405497	5.36142134633333	5.464302717	5.55022571433333	5.351773526
AHCTF1	5.253712269	5.507432134	5.348161326	5.397943295	5.405101278	5.552112971	5.331535059	6.379743183	5.116003141	5.539088612	5.622316483	5.971168299	5.467118869	5.823738148	5.824859344	5.777194459	5.428411997	5.566359351	5.669341997	5.068434636	5.610883889	5.771322383	6.492524388	5.389948663	5.193552527	4.924842116	5.202329443	6.016644809	4.950488429	5.326285079	5.198333073	5.65543199	5.145024221	5.078574094	5.410329174	5.629664063	5.543551875	5.092451632	5.218177283	5.486451752	5.362387996	5.51980972	5.515256669	5.289868323	5.319228495	5.216131885	5.737637638	5.587913563	5.373476278
AHCY	7.263227419	8.859292475	8.121642162	7.895535723	8.461534139	8.282929757	8.663236299	9.115818129	8.746097713	8.569830568	9.008495868	8.421960165	8.686410314	8.083159778	7.968702911	9.282527846	8.299476445	8.19256322	8.699185964	8.137243521	7.782875814	8.090045852	7.923676688	8.884222063	7.359005594	8.411852958	7.980705288	8.774809401	8.931962022	8.402303154	8.466725024	7.79827656	8.614550913	8.249720395	8.552088979	8.197501563	8.602714743	8.68222581	8.948260037	9.070232387	8.713056958	9.492985323	9.377689901	9.8701445	9.418362909	8.820529587	8.980493721	9.577081792	9.866060035
AHCYL1	7.96473738275	7.8407199345	7.957210828	8.30967514825	8.08685179225	8.2099796415	8.33548791075	8.1642747885	8.20957127	8.083005824	8.03573531575	8.607710666	7.77663156125	8.27389376425	7.947618306	8.05068785125	8.12610309875	8.39865018475	8.094545628	7.6461826945	8.15730736125	8.23186126	8.53090314825	8.13036505725	8.1928849135	7.947843163	8.16533706575	7.96631845275	7.8923772655	8.10747922375	8.1197621295	8.3749935265	8.22040972125	7.556313566	8.3262428835	7.9332239055	7.6990605965	7.81460737575	8.229846142	8.104133376	7.86439083325	8.07051436675	7.92983451525	7.8636118055	7.93121892925	7.98917897375	7.72638780325	7.81179986	8.21887832975
AHCYL2	7.0963207435	6.965522338	7.0838434895	6.816482709	8.2301661645	6.997753483	7.4184601155	7.0745040095	7.191106518	6.891329034	6.923931869	6.873630528	7.025218702	7.072657369	6.9796304905	7.007853278	7.4212545295	6.865907075	7.8750188085	7.4515870585	7.003313182	6.970976768	6.849711537	7.046608691	7.3711793885	7.3102650655	6.940125803	7.1398600205	6.912660129	7.128132719	6.8957111715	7.4049756855	6.847497506	6.9493517655	6.9932809	7.0182528645	6.88591856	7.228610142	7.190573078	6.71201317	7.1700638455	7.2668827115	6.748398534	7.649883265	7.0715893235	7.0212104585	7.0658069545	7.4391769465	7.203475735
AHDC1	6.536668761	6.804768151	6.931492622	6.866138357	6.485797784	6.583852008	7.086211869	7.103166656	7.109815444	7.11854865	6.328465876	6.293748151	6.98136419	6.345240913	6.493850567	6.788793945	6.271154246	6.551106282	6.991826918	8.861903396	6.634322154	7.280132566	7.39231234	7.839435755	7.943632407	7.927884634	7.487297214	6.983901063	7.436692497	7.798833913	7.904894227	7.215305795	6.962318033	7.605740318	8.056761419	6.13544116	6.621156431	7.366564661	7.368892922	8.736230135	7.298395921	7.595102073	7.799650217	7.577645147	7.179116199	7.103045526	7.224372507	6.813008929	7.769805933
AHI1	6.116818305	6.22608818233333	6.32375065133333	6.093385679	6.38860575666667	6.11263560633333	6.240002883	6.26660752566667	6.53563081466667	6.156351281	5.99382559533333	6.51187550233333	6.57546508966667	6.57482612533333	6.264042046	6.362609302	6.61457081966667	6.138574716	6.33017009866667	6.895284844	6.316249964	6.27338471833333	6.66318257833333	6.35222432466667	6.81017399266667	6.67132227133333	6.35242874533333	6.31056408966667	6.052328205	7.46732398433333	6.94134864133333	6.394329541	6.384034359	6.296508154	6.52009969833333	6.152853924	6.383487599	6.462296473	6.23398811733333	6.55460658566667	6.238277248	5.96433168133333	6.173932096	6.081749783	6.292393973	5.98149465366667	5.8691776	6.036781847	5.73171269233333
AHNAK	8.1393777805	8.6730559715	8.7024524125	8.606426934	8.621133574	8.6052357325	8.747463157	8.506254157	8.8228821585	8.9524280655	8.9022134005	9.0252398895	8.5570464645	8.5654317295	8.866663971	9.5925421905	8.670312162	10.0283180915	8.8108547905	9.1914959115	8.161415048	8.9817042975	8.481799156	8.5894367975	9.896332524	9.222505842	9.4243580605	8.2828407415	9.4674473015	8.752550336	9.582552754	10.3350800945	9.2920781675	8.928045546	8.6132723995	8.2366418895	9.814680684	8.8916022045	9.2537061045	9.1154511895	8.649546766	8.823955827	8.586470342	8.457325165	8.5167022865	8.8555933825	8.6260966135	8.3001460865	8.398896794
AHNAK2	7.202336416	7.760349828	9.76947882	5.936981008	5.349009687	6.663595353	8.863713109	8.824111818	10.03702608	8.590699406	6.7126512	6.306433318	9.077397716	9.132737062	7.553026986	8.802383447	7.377699114	7.037763071	6.492406736	9.394021761	5.710952955	8.83572465	7.663882093	7.724519309	8.649128718	9.76526232	9.292979527	5.552165253	9.181821188	7.203116275	7.888409524	10.15320166	7.91280662	8.060701262	5.859729997	6.96684763	9.512162588	6.323339165	7.407507974	9.863127827	5.42418263	5.682856451	6.310658931	5.393766878	5.575437696	5.998324169	5.407155671	5.538398054	5.525980763
AHR	7.235121435	8.054491917	7.567282496	7.709864171	8.512929102	8.033567901	8.164687331	7.55334079	9.203835939	7.506757798	7.803312653	7.859950338	7.9287111	9.994382305	8.975957833	8.170999687	8.374479797	7.699944881	7.240902264	9.137073111	7.794659276	7.898802177	7.747515698	7.480818504	6.216404504	7.727974667	7.756358631	6.820217127	8.890918243	7.286217274	7.854739427	8.560858959	9.445944251	7.185349441	7.566525827	7.659128849	7.917905013	8.324842317	8.280672362	6.663827924	6.542860467	6.926945337	5.698124752	5.950788959	6.284308996	6.952954985	6.634881254	6.569534134	6.515752504
AHSA1	9.129108383	9.885396798	9.274780899	9.741211634	9.579023999	9.679460471	9.426150499	9.727782645	9.31033577	9.553755607	9.661879856	9.974258247	9.889170404	9.623361053	9.239752527	9.584455038	9.348299908	9.775455546	9.74075694	9.465126289	9.818213251	9.707076656	9.864373287	9.657813011	9.157793704	9.487698583	9.557441537	9.670955107	9.579494461	9.703696349	9.581931426	9.198208691	9.965682215	9.839526844	9.910220054	9.314356659	9.655306131	9.768654692	9.419509097	9.870048835	9.352709082	9.336966427	9.905023225	9.52168179	9.492688051	9.465894276	9.569298888	9.605667974	9.299068728
AHSA2	6.138080669	7.086395008	5.619583486	6.251057588	6.690908011	6.079657177	7.000449129	6.263919643	6.252279636	6.156503988	4.638590112	6.756018316	6.123663664	6.400253673	6.111836958	6.048026156	5.82607428	4.850823944	6.294958361	5.699500155	5.831486207	6.155976452	7.316883935	6.57152813	6.450086806	6.472161928	6.16976505	6.515099672	5.757166365	5.728236054	7.056536803	5.391654845	5.489498326	5.521181097	6.273288885	5.353902661	5.263827516	5.57338916	7.008393477	6.902059956	7.116653021	7.76961626	7.213151413	7.516112034	6.887890756	6.687952595	8.815404741	7.851773493	7.521948851
AHSG	5.9313349705	5.58720444	5.6616942275	5.7754019555	5.6653092635	5.6990300025	5.8528352295	5.6815851455	5.71595201	5.61033052	5.7032067445	5.5217157395	5.777377524	5.716827557	5.667597519	5.529341494	5.462177185	5.6475767675	5.6651004195	5.8768259215	5.627094254	5.7123477745	5.621411618	5.6640960825	5.723939996	5.601380101	5.652347636	5.732907599	5.686631173	5.681952145	5.579906742	5.630281838	5.5466057375	5.633483988	5.678399386	5.781746076	5.6218100815	5.703434471	5.6679789185	5.627141387	5.7073389535	5.6826483805	5.7406290275	5.7786050795	5.734428841	5.747948408	5.669045725	5.845312648	5.816969707
AHSP	6.612136556	6.494651101	6.465568953	6.199868342	6.389744496	6.20673617	6.147490941	6.259126518	6.435303472	6.348195408	6.149994967	5.98017041	6.363528756	6.319803064	6.087608633	6.198856497	6.260082306	6.200820499	6.247933727	6.494083819	6.223263471	6.243421674	6.240377714	6.281647291	6.210261136	6.215489095	6.183493915	6.575767428	6.070122096	5.844784069	5.900448341	5.904306154	5.774495318	6.173762878	6.439043935	6.474556942	6.42200923	6.328237243	6.375009049	5.951137592	6.261723525	5.974251033	6.136797338	6.347476282	6.353617556	6.417964809	6.606459525	6.411394277	6.3926188
AICDA	5.041432736	4.830452897	4.859977213	4.878707304	4.872913437	5.184817037	4.946131989	4.863431872	5.119840961	4.836398993	4.752906329	4.9857415	5.036269526	5.17032655	4.761777249	4.870594065	4.73631876	4.944824469	4.807104551	4.833164483	4.836278711	4.907067121	4.756041236	4.898413538	4.888673253	4.743824507	4.988111128	4.935011878	4.954848652	4.97110801	4.787740894	4.968996205	4.746332344	5.002952146	4.830049914	4.926922937	4.911649532	4.897935279	5.053547518	4.892906979	4.984834902	4.8707928	4.842522709	4.902704935	4.823428669	4.963119214	4.872609343	5.039022954	4.764758163
AIDA	6.677332268	8.142863797	7.861616187	8.482358653	7.369193013	8.433696378	8.067535644	8.115089165	7.884409678	8.996488069	8.274309528	8.430701651	7.98294519	8.491943001	8.291821294	8.632863482	8.455462254	8.156181324	9.216042831	7.156053406	8.23593299	7.959206526	7.610676086	8.766083068	8.901766268	7.357904621	8.13861838	8.319103836	8.245761316	8.368590383	8.837441504	8.309174166	8.285043776	8.019206833	8.510492304	8.374401882	8.130600671	6.774906692	7.694877316	8.293374084	9.453666322	9.856924168	9.688841022	10.46900315	9.86922706	8.745280089	8.810758786	9.046932754	9.419755365
AIF1	9.96814016275	9.53764544975	9.35904627	10.018190607	8.038136862	9.999013893	9.69138200575	9.49394564825	9.11375173725	9.98526069675	9.27433716225	10.061500416	9.68822798025	8.5943788155	10.15049553	9.03132997	9.10226831225	9.22182091	7.685967201	8.9456501895	9.78167146675	9.233868504	8.6353460775	9.25062286175	7.76509212175	8.4695124165	9.85735753775	8.36102479825	9.74640509875	8.73783905575	8.00166445875	9.04229823175	10.20854313775	8.797519182	8.3829343655	10.10009320975	9.87053231825	8.91375745475	8.64925912175	7.9174032405	8.76031449575	8.42477222825	8.1714186525	8.45053368375	8.62608100525	8.5211264215	8.28313666475	8.37461701575	8.18012185225
AIFM1	7.483825639	7.829592307	7.844239658	7.8538897	7.955746862	7.776008987	7.984882334	7.840220186	8.055637272	7.919203269	8.054537031	7.887798013	8.146662639	7.728350698	7.443246572	7.399053595	7.420772979	7.704834675	8.238756161	7.548433756	8.036703846	7.44144678	7.627662666	7.547292625	7.40182629	7.217435171	7.77659651	7.837526679	8.243925271	7.282043616	7.570115764	7.466068769	7.936894204	8.495750024	7.942061805	7.910833181	7.996229199	8.337647605	8.00480071	7.27634862	8.055579114	8.468963318	8.260428087	8.047535951	7.960734093	8.056944443	7.713792338	8.408565128	8.172235854
AIM1	8.812848432	8.753202537	9.665301747	9.084362836	7.971717971	8.997524657	8.767204435	7.840284742	6.656851884	8.522809284	9.529990603	8.442884922	8.231455081	7.961998655	9.736262085	9.57943545	7.80917918	9.091207719	6.375006779	7.913768744	8.605171361	9.146140014	6.867349919	8.668207417	6.721284562	7.710282585	8.228568509	6.412266093	7.650009855	7.569858058	7.350547529	7.313817894	8.767997949	8.472693112	6.205554361	9.396960088	9.339224461	7.061519807	7.339349095	5.973519406	9.666959876	8.363928889	10.42803196	9.73601544	10.09622348	9.320639495	10.48419424	9.592523957	7.907874291
AIM1L	6.0239114535	5.880682722	6.0194151655	5.843989612	5.7211082935	5.851448488	6.0529692045	5.9046444445	5.9064116875	5.788833975	5.8166050965	5.6206256595	5.9736724785	5.8883113835	5.908813643	5.843286458	5.586646998	5.627757615	5.9190345845	6.2292621205	5.81994508	5.8347076785	5.8044778265	5.87835917	6.074065188	5.8763843	5.859446012	5.8739887375	5.8757030495	5.7418448	5.699546534	5.6450703465	5.7244100175	5.8365240715	5.9718212575	5.9818357945	5.9577448375	5.88705377	5.840420184	5.9194943175	5.9942779955	6.038963309	5.9924984385	5.869691392	6.0232321645	5.807943584	5.9621814745	6.3125158285	5.8228896845
AIM2	9.041655656	8.34931941	7.479107402	8.259665346	6.43924043	6.695279806	7.194749022	6.569738113	6.491896669	6.886932695	7.870098548	6.724377434	7.283067509	6.701095346	8.994693823	8.081765768	6.482267549	9.161244802	6.213785881	7.092037806	8.85608054	6.841951828	6.411842001	6.52108288	6.486592819	6.290853021	6.62726053	6.493448433	6.235444845	6.223560983	6.272774003	6.195880378	8.027922376	7.473093494	6.711938884	7.424479454	9.053470655	6.665000987	6.843549194	6.29520274	6.604734392	6.198276675	6.447393643	6.222298554	6.477493889	6.570053828	6.607128019	6.658802003	6.45903178
AIMP1	7.10421977	7.0828770675	7.3250199925	7.20546407	7.501619904	7.5102894915	7.31161321	7.458032453	7.7810322465	7.843485029	7.6725112165	7.8143301875	7.4678973375	7.6154887045	7.573178964	8.1168712935	7.546143869	8.138201252	8.1444096625	6.909652729	8.050535312	7.548188462	7.631455402	7.943338588	7.473291415	7.5149860155	7.1613298655	7.466517397	8.290078157	7.6053673505	7.5080753825	7.442164258	7.7400338805	7.637581363	7.998984386	7.264034138	7.9997238095	7.462665012	7.395051632	7.511510792	7.975156586	7.8067644	7.9846191905	8.013519046	7.745220448	7.4376458795	7.951281122	7.83855254	7.5620557445
AIMP2	8.15123954533333	8.05545892966667	8.11800407766667	8.04048565166667	8.46588234566667	8.098344386	8.296610765	8.01114594166667	7.92609611966667	8.13305794666667	8.203421474	8.480256469	8.43626689066667	8.198317682	7.88449035666667	8.158834274	7.99406099966667	8.277317773	8.61824601666667	8.623541231	8.38505953733333	7.98390053933333	8.110545022	8.53177934	8.366059342	7.756566601	8.11133847833333	8.38509843	8.584213346	8.08169814666667	8.10794630433333	7.80181775933333	8.22688924766667	8.71431192633333	8.25673128633333	8.09160993	8.71829104433333	8.21753471766667	7.757153828	7.49471785233333	8.15783380866667	8.30620690066667	8.727095868	8.23337984	8.16215610833333	8.242811654	8.35349356533333	8.37215431733333	8.27277671833333
AIP	8.6286999965	8.782803879	8.5701179305	8.5775881805	8.682027906	8.3313328045	8.6787654795	8.583078168	9.172434945	8.9306602845	8.477771206	8.1915014325	8.371634231	7.9646930355	8.640156525	8.9535188385	8.249283094	8.2277865545	8.436200478	8.1934549125	8.2617524735	8.392237522	8.4134445925	8.516641336	8.589372825	8.772608624	8.4835066685	8.6250639055	8.4460139765	8.34275351	8.420587786	8.7791487415	8.7019936195	8.5624166575	8.347461459	8.585281853	8.649811448	8.3875149515	8.9429804605	8.968994593	8.2402972365	8.3055010985	8.55805847	8.322625322	8.442448684	8.421433519	8.61988686	8.614687812	8.377916899
AIPL1	6.299350465	5.775617374	5.948992719	5.876188443	5.968327676	5.781413785	5.866372626	5.699929872	5.923810721	5.646472724	5.648427262	5.576325763	5.95745772	5.866157916	5.757326614	5.64757377	5.483580578	5.769989888	5.655799152	5.846011114	5.929777406	5.763613929	5.696498446	5.906565574	5.85535976	5.956214575	5.8878779	5.831574719	5.817614992	5.860697363	5.83469662	5.811792539	5.652370689	5.830309876	5.558789001	5.755393099	5.801633053	5.8168138	5.720112402	5.767156947	6.106854744	5.960969367	6.00646364	5.812979734	5.914388818	5.966379862	5.747636746	6.070506276	5.576680216
AIRE	6.708282432	6.78961366	6.612859301	6.688668442	6.709146365	6.546437273	6.527183687	6.207491677	6.818955849	6.434497837	6.764180223	6.543322283	6.866343781	6.967790311	6.782464796	6.735784898	6.469192475	6.381021	6.76251042	6.942053911	6.563220117	6.551709484	6.402394247	6.66534553	6.959669651	6.311273485	6.59089569	6.521595989	6.666799512	6.450259182	6.520514381	6.433111608	6.516011434	6.789747944	6.57629493	6.796976152	6.651435397	6.771823095	6.640202626	6.587654468	6.56504116	6.535616578	6.776006694	6.520050846	6.499444966	6.830913268	6.590036034	6.859551323	6.633215667
AJAP1	5.826586995	5.5811845945	5.62204454625	5.47804887275	5.643673366	5.50869130975	5.6351249545	5.49474251275	5.885210389	5.58270418225	5.46079175725	5.47629973975	5.61104469725	5.56670099175	5.428839434	5.465153482	5.46348029725	5.45449711175	5.648701776	5.74860881525	5.5129423085	5.575428514	5.41025440325	5.508236918	5.69018689025	5.67146159075	5.520292321	5.58128959775	5.54586601375	5.435019162	5.39765972975	5.476588	5.32180681725	5.48010114475	5.58581709	5.616216984	5.59612966425	5.53338654525	5.7098679985	5.69917506775	5.6352340835	5.68696087525	5.5250102285	5.5578880895	5.513045602	5.647250933	5.5438862055	5.77707578375	5.4518540855
AK021537	6.472343612	6.374638516	6.581932741	5.842816802	7.364750898	6.021446766	6.425387533	6.027462675	6.428702376	6.134639149	6.174170724	5.814132942	6.079695609	6.88480092	6.09770361	6.363361414	6.415440821	6.414054577	6.462823094	6.216588641	6.804792771	6.184036875	5.906347081	6.938308224	6.538553242	6.66864532	6.004583885	6.461043495	6.326180664	6.197535729	7.151422924	6.333481788	6.240679072	6.282229399	6.652824898	6.116215102	6.037236884	6.612224683	6.014141203	6.756046254	6.161158976	5.853568338	5.861490874	6.258972001	6.245067621	6.41765868	6.005498701	6.325508959	6.273767443
AK021933	5.302722533	4.828998985	4.8374770535	4.8981061615	4.9627478705	4.80624545	4.919941796	5.046858165	5.1671255345	4.926333134	4.76076113	4.920943902	5.0152753315	4.897870334	4.7317217365	4.865198135	4.921897028	4.7976694345	4.900032024	5.0079484605	4.8220401515	4.7618505285	4.955631497	4.9435636535	4.887014989	4.8398601095	4.9994764675	4.862184261	5.0993563555	4.8733221145	4.8561561535	4.7521867445	4.623688508	5.0240509655	4.7795374495	4.881810702	5.044817332	4.862393223	4.950907557	4.692735648	5.3248848715	4.938146939	5.1786698335	5.318894	4.9755794395	5.1899628155	4.9838229045	5.110204366	5.086558138
AK055981	5.93186377	6.072511548	5.978408774	5.807958247	6.297883299	5.793590489	6.171571788	5.723404061	5.864769316	5.770169861	5.805693762	5.942726912	5.713318964	5.913650151	5.837137579	5.77179641	5.769417496	5.875203596	5.690137646	6.129021204	5.802264146	5.966349374	6.079113413	5.896953185	6.949787846	6.094101026	5.949974443	6.080747096	5.665354808	6.188515929	6.17252996	5.655328568	5.781969848	6.316695233	6.093375792	5.828498975	5.87025298	5.777530726	6.074994898	5.786204252	6.357301619	6.25116886	6.451931956	6.214847238	6.487289398	6.253918247	6.205472602	6.282399773	6.497238088
AK1	7.8974494765	8.4623967725	8.154819962	8.5606305415	7.8630319505	8.2752162175	8.0189707755	8.7526071585	8.2038482335	8.926663085	7.8208311315	8.7194008435	8.860617561	9.5075515125	8.5472106325	7.8696176485	8.414895405	7.7151070855	8.136705767	8.036876211	7.8438441275	8.2975776945	7.4519363065	9.1783621865	8.0319986205	8.2790812475	8.6829065595	8.722112904	8.178925262	8.225753584	10.4281273535	7.8788247365	8.2381917505	9.082981711	8.080082721	7.7610741955	9.3065992325	8.4527914605	8.78055534	8.7023430255	7.819724241	8.2085273025	8.0632336695	7.718271326	7.57403568	7.840991676	7.8095618925	8.0175947435	8.004170935
AK2	6.9155622575	7.21572294683333	6.94703743933333	7.3327947845	7.15070853033333	7.14646293883333	7.03770213366667	7.2818712	7.4508209655	7.283186941	7.32447507833333	7.27670694033333	7.23320873816667	6.61164763166667	7.04700212433333	7.64602147833333	7.07256828966667	7.76111209616667	7.65222514516667	7.61394124016667	7.22871741966667	7.015357884	6.906046996	7.321619063	7.366311907	7.13577273983333	7.08185406333333	7.291732028	7.84654512216667	6.86431814933333	7.31426651166667	6.70299710533333	7.15698617033333	7.6464787845	7.07259444583333	7.11911916533333	7.316652639	7.62927930666667	7.165852296	7.36109309633333	7.345276874	7.3214011525	7.56204537233333	7.48985829983333	7.39805758183333	7.385075226	7.35411400416667	7.43420021666667	7.43360562866667
AK5	5.497430124	5.589023753	5.739284878	5.527806742	5.816514718	5.543962336	5.433089652	5.276242181	5.421369791	5.370929685	5.692250244	5.208866572	5.664598977	6.208364673	5.440729025	6.223205309	5.267501044	5.532522563	5.275866102	5.45048575	6.297071394	5.479847922	5.248922914	5.816464351	5.642511452	5.400627393	5.559277113	5.479774896	5.508715153	5.422661246	5.429793262	5.3252709	5.332715413	5.568188382	5.41828442	5.425542821	5.468682336	5.601481746	5.486636059	5.296275723	5.458206843	5.654398608	5.333985321	5.665500934	5.540158466	5.489809864	5.516788212	5.549096014	5.597145666
AK6	7.335116759	7.356150341	7.691439737	7.75655253	7.554840217	7.914239169	7.361128847	7.897396899	8.034397136	8.213094375	7.812227203	8.161587093	7.936403468	7.972992427	8.03378049	8.219017141	7.534480917	8.183070235	7.637958959	7.877098485	7.735535668	7.61374319	8.042766551	7.87664129	7.353011135	7.730757251	7.694989386	7.791889907	7.761332653	8.173313808	7.620046621	8.05800237	7.967450499	7.690637341	8.333215833	7.482173408	8.12522445	7.566493288	8.239898463	7.979326402	8.159818238	8.086812468	8.496032461	8.096434504	7.860485232	7.512025463	7.886231596	7.946670939	7.715552706
AKAP1	7.3518655425	6.77631994525	6.90507864325	6.773287329	7.84251714175	7.36420642925	7.365843619	6.9063764895	6.66033346425	7.01898581275	6.93900975175	7.06845306425	7.04689263925	6.69642466075	6.83820743775	6.89603342425	7.19404570925	7.14556282175	8.02720732375	7.05067257475	6.98133483325	7.42310608475	7.34193243475	7.266566361	6.95939419175	7.45863789375	7.1012719855	7.12142940525	7.09808611975	7.34974966375	6.82341170475	7.58259033925	6.73087690775	7.414239898	8.02983878525	7.18171582975	7.114784725	7.03823482	8.00693047175	7.18034877225	10.05869553975	9.55299843225	9.94530725325	9.5976496575	9.9346881635	9.5825353935	9.30569957325	9.9056672345	9.62716015225
AKAP10	7.097497862	7.338856105	7.0707434015	7.094400724	7.110472044	6.94259992	7.1736543865	7.081352207	7.282119896	7.0355428115	7.863322228	6.889404593	7.183454817	6.9522388685	6.73825647	7.0939614885	6.853842683	6.5620473535	7.272676636	7.3365713105	6.7849019665	6.96103349	7.2394277185	6.6043378225	6.841959415	6.751010622	7.0395557585	6.8527677835	6.947362601	6.941822506	7.0512147725	7.566263528	7.1217725595	7.144414821	6.914050832	7.1043565805	7.219082446	7.6320745175	7.1544227015	6.9582227345	6.686079134	6.924995443	6.8869605405	7.203417339	7.1707812815	7.0878304985	7.439845554	6.877345271	6.9149571045
AKAP11	7.2374961685	7.877079773	7.618460237	7.648377402	8.22539517	7.5351880445	7.88443474	7.56874281	7.640490004	7.606507078	7.320991988	7.969226135	7.6448856075	7.4908975605	7.7237950715	7.551472577	7.5977717095	7.3437570505	8.49963324	7.3401494045	7.692936711	7.547760075	7.291086347	7.5133869385	7.7680079495	7.9382369055	7.4900662235	7.3912321195	7.160209997	7.6067732415	7.308515346	8.028484154	7.7976239235	7.1829732655	7.2839788385	7.65517251	7.4995490455	7.5932278965	7.4328373425	7.889629913	7.9672863155	8.395156418	8.101021284	7.794915435	8.053398729	7.745092167	7.938407179	7.8382308785	8.4702421365
AKAP12	8.189407965	9.962556588	9.488391799	9.662763598	10.9765831	10.8444097	9.62636785	10.64719673	10.04803805	9.521692541	8.389659203	9.786388297	10.23475244	10.4272667	10.3985653	9.604080895	11.69716625	9.458651272	6.915074285	11.17609011	7.766485487	10.10392001	9.878308499	8.110031964	11.34238858	10.88264078	10.15844601	8.678486544	11.24687108	10.27776002	10.15238203	11.66378831	10.13257386	8.760834373	9.828598065	10.05282968	9.877380305	10.71503066	9.297649487	10.39123795	7.823565747	7.896031049	8.574454335	7.346668712	7.292871326	8.595737175	8.574841126	8.01079884	8.309437845
AKAP13	8.773071875	8.0375671956	8.5863622668	8.1838440736	7.5983804092	7.9894103862	8.4772557	7.7208976658	7.8282736124	7.4050794664	7.6908109166	7.9012772008	7.3826392406	8.1219595728	7.9628474532	8.308033621	8.1132310408	7.9801765004	7.065750118	8.2703443376	8.433749716	8.39242852	8.5170087234	7.4863044098	8.6827106772	8.1498248098	8.0372834386	7.86027145	7.3045099578	8.1045244186	7.710341446	8.5105782616	7.6305032792	8.5085841248	8.2431770602	8.386649695	7.6922336156	7.7262022948	7.5426746178	7.9675512066	7.1432326692	7.1448022352	7.0259520264	7.1014093838	7.2396434084	7.3860104072	7.3691797108	7.090313926	7.3364360946
AKAP17A	7.6203448645	7.4855646995	7.1311782165	7.1157749875	7.572444217	7.3856303465	7.332915821	7.340905339	6.842910056	7.8346475505	7.2415734445	7.1184643305	7.2080705865	7.4302985265	7.076673599	7.135866351	7.419068537	7.558649206	6.9842104925	8.0527790775	7.3132341955	7.0519754605	8.0241951405	7.397088903	7.592777137	8.319052767	7.0392044475	7.698589915	7.3206773505	9.072248007	8.143072215	7.94050224	7.5673795675	7.098086017	7.4339266285	7.238948621	7.1811601855	7.284003688	7.518288498	8.2254900215	7.282329076	7.8937882235	7.659643463	7.421705958	7.4539464105	7.55461288	7.521091521	7.238524423	7.718400198
AKAP3	6.111526448	5.870185549	5.845621925	5.921848399	5.967986562	6.03336176	6.409364752	5.947477711	5.997784393	6.015262583	5.820694317	5.964665998	6.054158647	6.191198472	6.200954438	6.138872329	5.999999152	6.015760909	6.143726324	6.54735807	5.850224471	6.080106943	5.965980213	6.02672523	5.884170837	5.765372265	6.247196099	6.279347293	5.938594165	5.821284323	5.702216261	5.697142034	5.663721288	6.106823395	6.121350772	6.006098858	6.016091947	5.693459522	5.925889655	5.998524419	6.113463596	5.874824316	6.076327487	6.438667513	6.104808957	6.065725705	6.055796272	6.223663855	6.023357054
AKAP4	4.844744193	4.731673893	4.822297379	4.87905223	4.842982995	4.769142534	4.913678132	4.854905673	4.78734471	4.769992013	4.590995264	4.555298845	4.96870854	4.784489542	4.556079814	4.477154336	4.597221106	4.64199529	4.949358774	4.97946007	4.804679686	4.765633077	4.675043103	4.608725081	4.855603254	4.72211389	4.728063712	4.864679087	4.657623078	4.776395043	4.659750854	4.696685156	4.666851886	4.748841757	4.838832748	4.765298984	4.822474093	4.799913909	4.768988991	4.69819296	4.714858471	4.6664685	4.709311392	4.61484003	4.574194528	4.72590853	4.775721849	4.975871132	4.813006693
AKAP5	5.304165769	5.192995701	5.159243439	5.292426149	5.119088359	5.072519732	5.130861813	5.037612725	5.254289331	5.039756911	5.085615696	4.826932659	5.070242724	4.986202794	5.071640465	4.959099501	4.888791939	5.130494289	5.195481227	5.062066749	5.02380539	5.037742313	4.962222823	4.925527756	4.999075979	4.96893123	4.999664753	5.085656357	4.949528759	4.915942476	4.866099737	4.839934606	4.866347899	4.997539723	5.322226701	5.268978066	5.185032049	4.973138642	5.155858772	4.649150907	5.141658033	4.907453499	4.793139614	5.142314776	5.057116084	5.17694385	5.14580057	5.106640533	5.004438053
AKAP6	5.379642719	5.063906339	5.2518401345	4.998384933	5.3900871305	5.083526215	5.1040607425	4.9797279155	5.1466150135	5.0542750535	5.077663872	5.1134786515	5.1915277325	5.3775150265	5.043901802	5.042665267	4.9545916795	5.1464277485	5.3445629995	5.366323437	5.2997461025	5.20278943	4.9788305685	5.100431424	5.2441388645	5.051372816	5.0964037065	5.4303443735	5.086594309	4.9165730055	4.9960491045	5.015442206	4.9755934975	5.1081672135	5.43631853	5.2571974855	5.155535953	5.1339583735	5.232721491	5.020812025	5.3139456015	5.0232077935	4.9430116585	5.250792732	5.166953705	5.256388324	5.1674900365	5.4969957955	5.2416504505
AKAP7	6.587645465	6.6661300515	6.5376903955	6.8402158295	6.604914032	6.7194041795	6.604740969	6.751534805	6.308389283	6.580013202	6.381138406	6.5528314375	6.3736165025	6.5188095145	7.1787452565	6.571744461	6.7318608435	6.617230896	6.3061681505	6.5074089505	6.346772959	6.6727633315	6.300613387	6.5938732815	6.3792646205	6.440443981	6.63570548	6.77501268	6.6078680905	6.543241102	7.10285063	6.4784903075	6.5810293165	6.3794148595	6.42477035	6.618819223	6.7955002365	6.3430924815	6.263191308	7.157137686	6.805899436	6.441383559	6.5336779215	6.7912545875	6.604496143	6.4874608205	6.752692758	6.803761994	6.39941674
AKAP8	8.0780927585	8.2462990165	7.6326815595	7.721033387	7.7438162165	7.71510893	7.7782988145	8.269692523	7.7944550785	8.023573547	7.5566325735	7.975910665	7.9361271805	7.740156621	7.910574322	8.0073674805	7.888673928	7.4386374595	8.453292349	8.4635555155	7.7238579835	7.6581466965	7.988327677	7.9683388395	7.559118765	8.126508741	7.8211785155	8.515793946	8.1768031365	8.0865147505	8.0634129725	8.3849297855	8.0191843615	8.317418107	7.784272864	7.768200524	8.094164938	8.1705181385	7.992694224	8.4419558845	8.0818965105	8.4058098865	8.341617372	7.997295861	7.9669042515	8.2189770825	8.333832831	8.0257638465	8.2279511875
AKAP8L	6.475726008	6.853061645	6.442342476	6.60643872133333	6.634198429	6.49086200266667	6.835391959	6.86849035333333	6.48728600333333	6.73731361966667	6.419421663	6.46806738066667	6.57970511233333	6.54138356	6.409502743	6.18415993233333	6.68742703166667	6.34362226266667	6.99238722233333	7.01797959666667	6.36722647933333	6.23991874766667	6.59940336433333	6.45093458333333	6.66221968233333	7.03161633	6.55314919366667	7.17958736866667	6.894661216	7.29748708	6.59234128766667	7.31887202066667	6.604507383	6.68730685933333	6.593996255	6.44501695366667	6.549202225	6.89908405633333	6.960813496	7.53178146833333	6.79834110766667	7.33546905833333	7.24466379833333	6.84372772633333	6.620666419	6.963111524	7.185051996	6.82711753433333	7.12912298333333
AKAP9	6.29634157033333	5.95884559	6.128733231	5.87891740566667	6.29030847133333	6.05690072733333	5.46983795866667	6.06110245	6.15998652333333	6.102996118	6.07684937833333	5.86088497866667	5.85500915133333	5.99854049433333	5.93298254266667	6.13304991433333	6.962296946	6.01168670066667	5.990110358	5.884969821	5.96185561366667	6.145321499	6.436508869	6.26803895666667	6.72946815	6.838439802	6.00480390466667	6.123053553	5.80629560466667	6.31546900433333	6.89112008366667	6.470269284	6.059725982	6.13470065933333	5.63304706066667	6.13459762433333	6.013486704	5.898222016	6.45766834266667	6.279703339	6.20143410466667	6.64639585133333	6.19290074766667	6.256194609	6.21488781366667	6.19453490933333	6.136487748	5.920598109	6.29866785866667
AKIP1	6.777102386	6.780989854	6.660403518	6.963245316	6.783220137	6.574790215	6.718270968	6.607648672	6.379953222	6.851066359	7.104199716	6.680103312	6.626962229	6.390100953	6.752287163	7.032803289	6.539313987	6.959074403	6.817363775	6.940660124	6.850985749	6.617808097	6.786801017	7.406305861	6.889097677	6.390937221	6.840337502	7.08079498	6.963736963	6.92556009	7.173942651	6.529174128	7.055505065	7.03917188	7.013662023	6.87401575	7.298289517	6.51355467	6.542273646	6.675840191	6.707106649	6.617067907	6.791546633	6.449799212	6.649933939	6.811344297	6.586270841	6.678070094	6.488095247
AKIRIN1	8.002980446	6.814645414	7.582450519	7.300329721	7.162942559	7.606414089	7.670403334	6.933032988	7.117856907	7.47474579	7.889287607	8.109574144	7.771606717	7.712070915	7.964060109	7.177891947	7.319149393	7.671979785	7.547261497	7.755355912	7.934780831	7.425409947	7.966847572	7.92714185	7.5244164	7.816109823	7.445671994	7.544766458	8.152471584	7.658904017	7.775592343	6.898218829	7.882011417	6.695505768	7.677492386	7.210463518	7.085698412	7.756052208	6.805609853	7.830797412	7.287164419	8.01733389	7.969862382	8.028008677	7.452017343	7.42772835	7.443714578	7.580228761	7.594309887
AKR1A1	9.747048987	9.632658432	9.493965855	10.01797707	9.446131338	9.793758691	9.599598104	9.385242813	9.516691877	9.593937212	9.613749643	9.625962023	9.623773854	9.635820558	9.817933298	9.783177983	9.561774066	9.752996438	8.887080349	9.671416314	9.682978764	9.548101424	9.624770223	9.718809155	9.152161208	9.579402468	9.832008748	9.400502462	9.193161073	9.926010884	9.831027901	9.190044933	10.5564178	9.778091161	9.360672717	10.06031401	9.884907588	9.688298839	9.75508069	9.360520323	9.191003266	9.835873908	9.916932978	9.395665563	9.06453666	9.27322128	9.116312245	9.285829496	9.316331942
AKR1B1	10.44595439	10.51750143	10.56246488	10.70376651	9.909124996	10.10288147	9.59063005	10.15816529	9.743695275	10.78073232	10.3961967	10.68314904	10.21520485	9.162556878	10.55146739	10.52767284	10.09716346	10.07803453	9.127501728	10.08342724	9.854439334	10.04286851	10.72656936	10.09308297	9.240657225	9.631962789	10.61110834	9.946163902	10.53811378	10.46605373	9.416421733	10.48296917	10.67455945	9.857515184	9.38563165	10.78140332	10.63195459	10.3904655	9.706114747	10.94670774	9.800472613	9.954015668	9.762979164	9.880762166	9.821093087	9.687364717	9.502263643	9.916505275	9.974534765
AKR1B10	5.107430321	5.130017425	5.285498664	5.200982347	5.274671146	5.261179578	5.46593498	5.233237544	5.423268107	5.058341511	5.169285878	5.42433619	5.827867839	5.297301561	5.466478653	5.468734513	5.209461247	5.084104089	5.572309386	5.34415042	5.368744628	5.472870353	5.054247644	5.214792589	5.487217011	5.197438958	5.449265382	5.314081271	4.931033564	4.862637226	5.011761978	5.157468347	5.052610636	5.347898174	4.889744641	5.339299242	5.416981174	5.241163145	5.285631745	5.223003938	5.368175003	5.269520877	5.366891424	5.505660152	5.34736552	5.288812185	5.410675486	5.638261171	5.475887182
AKR1C1	7.68469973866667	7.783864751	9.05604221166667	9.07655138966667	8.104519881	9.87017820866667	8.06186704266667	9.30849927266667	9.54600456233333	9.60854977	7.60464280966667	9.458368435	10.220777634	8.60824588633333	9.06238889233333	8.44402152	8.34825374333333	7.76975858466667	7.637361439	8.91120502	7.71734627933333	8.51364407133333	10.06031898	8.303921394	8.03168569033333	8.651327614	9.45223223933333	8.972422044	7.855462322	9.96140465133333	9.085468919	9.58031687133333	10.1399115946667	9.71407669933333	7.61514134066667	8.67096198266667	10.1631578753333	8.26206850066667	9.74988685033333	8.41047580366667	9.51153600666667	10.0088675763333	7.783586039	8.849115037	9.69786184066667	10.651453406	9.61132137933333	8.50718187266667	9.70662677433333
AKR1C3	5.483923679	4.990837126	9.093709856	8.900586497	7.007685422	9.155159413	6.755095303	7.421966354	9.671309843	10.08736304	4.902909551	9.318297512	10.0765288	7.536835379	8.804799135	8.853660586	8.050376714	7.07327233	4.813723162	9.462501377	5.801314061	7.409973453	9.486677923	5.528199213	5.94162263	7.63625106	9.214545963	9.012334284	7.053303798	10.07996088	9.292065678	8.979581557	10.28364071	9.975704794	6.589252578	8.425161128	9.62073054	8.5301125	9.788797418	7.29747887	8.585963426	8.826268426	7.027199305	7.025977467	9.224215571	9.775304508	8.493054202	7.422156762	8.940643674
AKR1C4	4.411322523	4.1783498	4.367576081	4.022271588	4.055020532	4.395624002	4.336472194	4.328601804	4.411176381	4.412100532	4.228865452	4.417908699	4.504093314	4.250351071	4.363532127	4.253871734	4.296103174	4.261534184	4.406571861	4.488281206	4.437769093	4.343506585	4.400153356	4.420581495	4.413566097	4.413695358	4.358061068	4.368644616	4.43167609	4.425423918	4.243845432	4.366005682	4.401395721	4.419532329	4.284926519	4.299774785	4.412280316	4.283860024	4.437036184	4.284749678	4.59490109	4.423829945	4.385283045	4.596988054	4.372018809	4.438736395	4.405963895	4.520537852	4.388521799
AKR1D1	4.189692861	4.204599725	4.155551424	4.248799144	4.163508	4.193648842	4.275619223	4.295279546	4.278862909	4.150704009	4.190969678	4.159191066	4.124305896	4.181922639	4.12865632	4.068943619	4.053708835	4.124462052	4.213443589	4.171960678	4.174777517	4.122856342	4.052241991	4.140135678	4.133743222	4.180683869	4.140677656	4.316039175	4.178529509	4.181037219	4.180261549	4.023403835	4.113339722	4.174726646	4.088108398	4.107027015	4.136363987	4.188747115	4.235915858	4.154824967	4.183154922	4.076120764	4.057473092	4.041704175	4.180764596	4.245857423	4.179742395	4.186705252	4.206092967
AKR7A2	7.280426452	8.085012952	7.906723401	9.0190474645	8.210549272	8.3877770515	8.036285467	8.5081582475	8.7874326895	8.863892456	8.201178612	8.377494035	8.6934173165	9.7600697635	8.2963951785	8.5911276835	8.0873716165	7.679766089	8.491956903	8.635570977	7.9331375835	8.016572739	8.13886908	8.660503924	7.8993326225	8.491392657	8.6505138325	9.0796021435	8.860047317	8.7965086115	9.108133458	8.5057328485	8.505394925	8.8531469605	8.5460648415	7.899301824	8.548416677	8.6166607595	8.8355808015	8.529312687	8.1663936975	8.8043476715	8.888921183	8.7828263035	8.8801149245	8.6362837065	8.479851086	8.6877864925	8.7850303065
AKR7A3	7.664160536	7.4974409	7.504290313	7.828505276	7.529838737	7.596124045	7.4226108825	7.6618934315	7.8433377635	7.825089279	7.534265878	7.6768617045	7.808405299	8.3214554995	7.568832644	7.591245189	7.34778585	7.3852136605	7.9223424095	8.084116649	7.454805011	7.4017921095	7.6536486725	7.9284906535	7.4906894175	7.842856865	7.5354284925	7.9717156345	7.9948875685	7.97557796	8.1772907365	7.7453336225	7.715286471	7.959346486	8.0027751535	7.4892158605	7.604288388	7.681727255	7.785444261	7.774221661	7.882449104	8.16781344	8.139706338	8.147700576	8.02934887	7.7772394165	7.75306026	7.900215231	8.0844205245
AKT1	9.133232698	8.989078603	8.760197362	8.531374186	8.544754545	8.823696033	9.02642888	8.801984984	8.657210274	8.731269756	9.143649287	8.989675593	8.840001261	9.30919472	8.560025815	8.845198725	9.109600181	9.012475085	9.577689025	9.409941081	8.529107959	8.577729132	9.169666806	8.945959136	9.210967772	9.513674964	8.86702479	8.836414827	9.005506556	9.589168631	9.11531685	9.562912682	8.936645758	8.635164263	9.520613975	8.636131375	9.15354959	8.614775062	8.922269515	9.318588057	9.022650091	9.445672539	9.281496465	9.196316775	8.749381663	8.94633709	8.975541685	8.863197834	9.723821324
AKT2	5.973350749	5.682910366	5.812852063	5.860060437	5.88669503	5.7686881565	5.7367216975	5.9434077795	6.508725631	6.1434324465	5.7135673095	5.71597083	5.817847628	6.0893335475	5.628994254	5.611218298	5.7607478055	5.7536065	6.993619283	6.6327508955	5.752540403	5.63525499	5.593262015	6.0622611755	6.379080682	6.3758490335	5.8944730115	6.4392589435	6.0979054325	5.992801834	6.160134732	5.8528288135	5.995436464	5.7509915045	6.3465056415	5.7624099405	5.7760722105	6.01296068	6.0454284095	6.3957968605	5.976261675	6.3412940705	6.2279049675	6.3220336745	5.8436066195	6.0755862215	5.7450629125	6.256246264	7.156662111
AKT3	6.27733987066667	6.230747725	6.97825665066667	5.93915085466667	7.168138385	5.99562864833333	6.22504704766667	5.86282188766667	5.81177368666667	6.543887385	6.877827901	5.97848673533333	6.00096534266667	6.95221915166667	6.351051416	7.10974452166667	6.64429742533333	6.70569462466667	7.333375046	5.797224626	6.85874035433333	7.13338165966667	6.04951020433333	6.99195570033333	7.905568207	6.200589006	6.66425968866667	6.27778308733333	5.60331481133333	5.64744786833333	5.65471992733333	5.93291401766667	5.99734616733333	6.64335400633333	7.79435911533333	6.20412297633333	6.701724823	5.86609938933333	5.79343253666667	5.35752050033333	5.82599719433333	5.771122279	5.50162307866667	5.91024004433333	6.04816455466667	6.06760700966667	6.42504300933333	5.95923575066667	5.62178554833333
AKTIP	7.540835706	8.161509569	7.936878569	7.789595675	8.220768459	7.970754111	7.659371993	7.892071877	7.91417073	8.376151175	7.994829925	8.122234652	8.110340371	7.817750639	8.337088333	8.266593097	7.855246074	7.798984371	7.142906693	7.621201253	7.681759921	8.66606149	8.040572719	7.49092766	8.214789903	8.01516683	7.992718182	7.845741685	7.681503009	7.078671582	9.118237071	8.518081356	7.949304172	7.769360796	8.4124402	7.746764415	7.931176341	7.376756275	8.025963468	7.330580376	8.115181331	8.423406453	7.639861549	8.063944343	7.513352606	8.059658938	8.314020372	7.930574292	8.020657209
AL109706	4.906496387	4.554774618	4.599519733	4.671245123	4.688996306	4.597779555	4.581324281	4.643553344	4.594396643	4.573218727	4.713017297	4.540730955	4.674358982	4.707990799	4.587101713	4.71000765	4.526803963	4.562626583	4.55443025	4.592037375	4.717003887	4.564836944	4.514941844	4.747606744	4.786956089	4.57427417	4.668716884	4.564612155	4.811409369	4.573067699	4.906623471	4.717606641	4.684300684	4.610120011	4.648466165	4.5934534	4.708289321	4.641567306	4.537077873	4.743669121	4.81258053	4.744173118	4.766391675	4.730579921	4.588172406	4.621099224	4.547996828	4.709271655	4.63394552
AL590762.11	6.16512119	6.129904939	5.950780338	6.13254128	6.087903	6.243213752	6.062531319	6.01736237	6.146999584	6.24984617	6.27134863	6.220692199	6.105194653	6.255498682	5.913294895	6.040484271	5.830096642	6.315591403	5.977540468	6.318584259	6.253659297	6.18007234	6.054721954	6.22472505	6.180871542	6.47898689	6.22074209	6.049381951	6.492277017	6.334634416	6.140442205	6.090740225	6.149128137	6.288012149	6.056211455	6.242220228	6.135729	6.108265783	6.178104058	6.403922768	6.362196804	6.570971259	6.363730013	6.479435941	6.236719393	6.311038347	6.393585835	6.559945952	6.650501448
ALAD	6.8805683095	7.2831277395	6.811396831	6.94905166	6.690500669	6.8302994025	6.800460659	6.99892499	7.1370803575	6.673323174	6.768934761	6.6237795445	6.888458161	6.7462537465	6.7310210635	6.7355991925	7.5207479705	6.7364468825	6.87146338	7.067267154	6.672128136	7.007852658	6.7038826005	6.7635851795	7.095543164	7.039469632	6.836991269	7.088918932	6.6148117665	7.0200235925	6.6992447195	7.000714874	6.6467868045	6.738162644	7.013045568	6.714296625	6.9070033685	6.7000933395	6.9373117805	7.023770661	6.700442096	6.926238612	6.72948407	6.7758700975	6.76933857	6.6745230635	6.683635429	6.883615522	6.7732361415
ALAS1	6.185807027	7.705131418	6.842333342	7.450937658	7.868838404	7.811701178	7.429789855	7.648869824	7.346413779	7.801180201	7.84703553	7.665331999	7.730374132	6.8292706	7.448443654	7.252385426	8.353085922	8.135633474	8.915358828	6.856417104	7.871725155	7.077995706	7.852702877	7.820446491	6.74404746	7.796607924	7.836913854	7.776352159	7.551337311	7.297175999	6.811132231	7.553227994	7.540121092	7.348241362	7.649991407	7.16959172	8.181630461	7.164545588	8.357500734	7.10358156	8.114517209	8.053404859	7.644600641	7.986468505	7.48317516	7.645413257	7.411507588	7.67718599	7.797230069
ALAS2	7.009066897	6.62755342	6.850291896	6.662963703	6.790185493	6.703148534	6.999473287	6.971566816	6.914343483	6.660914826	6.532854367	6.548430359	6.812585206	6.755469609	6.602920839	6.523739281	6.543712336	6.55521355	6.89189088	6.765072053	6.662978822	6.724432562	6.554687264	6.599515874	6.653701042	6.583169236	6.566528642	6.59402545	6.475009808	6.223798748	6.446316519	6.303239949	6.337723278	6.688147211	6.679194823	6.721118007	6.569718067	6.639319892	6.685765131	6.498573467	6.650793283	6.557322455	6.602391285	6.704599437	6.554010562	6.739269137	6.806277817	6.841330722	6.760916097
ALB	4.69561043633333	4.535398397	4.59074169566667	4.48499206533333	4.55258391966667	4.55809629933333	4.62429222966667	4.53732824533333	4.608144752	4.508859814	4.52463968966667	4.51227559366667	4.57755554433333	5.00552218	4.50493035633333	4.524619191	4.65463541566667	4.535214497	4.69565721833333	4.63941677266667	4.61403078033333	4.60213064166667	4.54404178833333	4.56943673466667	4.60381691233333	4.52655898166667	4.49862761466667	4.593716659	4.4975796	4.54595564866667	4.63547956433333	4.57655907466667	4.41866999666667	4.56543322166667	4.55886954333333	4.56797079366667	4.63442703133333	4.572877608	4.52263178733333	4.51818227566667	4.72155841	4.550097292	4.590358517	4.64823593866667	4.57229083766667	4.65012382033333	4.54212025466667	4.77068996	4.62139732333333
ALCAM	7.4463675955	7.6066691075	8.740516175	7.3549549215	7.7890448575	8.9600337725	8.8604759145	6.6877904815	6.0922017635	7.1638958485	8.8049568655	7.131548791	8.110263927	7.986560437	7.518164166	8.862992816	6.9708395825	9.9463862745	6.818608625	6.21931789	10.106243048	10.0531437095	6.4942825625	7.5544347855	7.1670746085	6.3777475645	7.6658167105	8.43291588	6.3795212675	7.667194882	8.094350479	8.7797291475	7.405542232	7.48458409	8.6858303205	7.148619336	7.683810649	8.48838346	7.883651089	7.833044738	5.916255615	6.6652571465	5.9528404875	5.8820960705	6.0056125915	6.550174123	5.919310733	5.9363850505	6.4483248265
ALDH18A1	8.455444912	8.541572271	9.715220324	8.993850601	8.965823144	8.702680356	8.910167926	8.951191076	10.00442084	9.089061705	9.871543583	9.265386579	9.608042806	9.720751108	8.013854533	8.754038603	9.054067635	8.989806039	8.558511263	8.504657811	9.430655771	8.684427987	9.042319547	9.412323069	8.856939745	8.727897492	8.463660926	9.923877942	8.881635398	9.52672186	9.470928634	8.089976559	8.922206763	8.588997015	8.235879777	9.10578427	8.375268057	8.663400476	8.894020116	8.820162401	8.326033759	8.587958043	9.070877075	8.95587478	8.664274725	8.792996449	8.366693855	9.045304236	8.848540584
ALDH1A1	6.786988643	7.694020055	8.157057988	7.98450273	8.362933537	7.361653115	5.283692929	6.000476946	6.368473202	7.932018235	9.351977255	8.378131378	6.128896394	8.933687263	8.273644269	5.10313131	8.10336132	5.777648739	4.505955516	6.684413003	5.089891274	9.510750794	4.828918651	6.15869749	4.909398263	7.893130537	8.699007742	6.453529611	6.037876797	5.34701737	9.119462819	7.944129207	9.164666804	5.53596645	5.127194676	8.022245648	7.738269285	5.778292292	5.405487336	7.610128478	5.859602497	5.119956177	7.312523291	6.510620897	6.02080797	8.990565325	8.082461563	5.743727516	7.904822201
ALDH1A2	6.38015956	5.93440336	6.337718958	6.163732242	6.175782925	5.854657095	6.005936738	6.101448434	6.146663631	5.905035459	5.88158438	5.867595282	5.992685404	6.210020533	5.936143318	5.804438046	5.746283917	5.872929947	6.201572468	6.330387468	6.18343466	6.244084254	5.960505045	5.934080939	5.967849891	5.905318204	5.880430998	6.223925647	6.065406766	6.048652759	5.80768361	5.875690418	5.763692795	6.073178631	6.031835475	6.080706899	6.25064148	6.137002514	6.120695073	6.006538859	6.415615662	5.886671529	6.08028525	6.479787126	6.345467725	6.32827668	6.151316952	6.947625059	6.121392007
ALDH1A3	8.594725556	8.000229402	8.283440725	11.02057212	11.63513653	7.132873192	11.84515563	10.46897931	9.684507187	9.877917498	7.402304064	12.14158549	10.45121894	7.267565328	9.152240162	7.805638278	10.29611536	7.16918166	11.47718317	12.13916256	7.743279242	8.775709922	10.58281943	11.85976733	10.04361307	7.832369446	9.541359247	10.11651505	12.06203719	11.99394621	6.561525719	11.70157475	8.781178984	7.322938238	7.159757113	9.431925064	9.379574575	9.968971946	8.107806552	10.88782739	7.085661522	6.712270188	7.035107818	6.807418056	6.838387989	6.956712292	6.298295327	6.473569575	6.828348443
ALDH1B1	5.8399729815	5.673092096	6.2374400825	5.8749633575	5.746843299	5.9468384245	5.7924032445	5.880747786	5.7644443875	5.661059573	6.895004974	5.661191492	5.8712233235	5.8910635615	5.669238406	6.020060042	5.900762245	6.868957918	6.102594776	5.689696987	6.4859105825	6.227479531	5.524460933	6.1559672635	5.733581258	5.59153909	5.8916811185	5.89700231	5.939757725	5.751600825	5.6688888	5.536883847	5.4546675085	6.4243349515	8.4520761455	5.919586386	5.9300649085	5.667955926	6.0741899495	5.681514077	5.794725413	6.025703845	6.0824781205	6.119219534	5.952947806	6.0385663155	5.9835939185	6.339801816	6.0645183595
ALDH1L1	6.8252068445	6.8863020645	7.088710081	6.779829619	6.912317332	7.4102849025	6.9485680395	6.945956375	7.01862805	6.8829386035	6.719864379	6.785744192	7.052802156	6.8461744345	6.769224823	6.80752182	6.632818119	6.7534102775	6.997545565	6.9491836795	6.8623034385	6.77119984	6.651182165	6.869409899	6.9744684715	6.836395476	6.867038762	7.111701813	6.9316970915	6.697245477	6.520097584	6.570935271	6.543209526	6.412877019	7.21429846	6.905020677	7.0943865245	6.7617877685	7.5972257405	6.6757174355	7.540067992	7.8864908485	7.1656072145	7.44789146	7.6338783155	7.615392574	7.258501869	7.8661916935	8.0265678895
ALDH2	9.254609271	8.681733684	8.570635122	8.654867018	9.734744955	9.607073485	8.688703635	8.665293788	9.18434181	8.958789908	9.250358487	9.726849676	8.532739611	7.486562872	9.361759902	8.21237445	9.969210699	9.41439634	6.701915548	9.704550465	8.747741502	9.904737545	8.885564919	9.739836769	8.798980075	10.61509263	9.864102102	9.333322649	9.301712951	10.01138976	9.746371948	9.418332096	10.07675348	9.348695925	9.757848057	9.388112585	9.331826215	9.253222873	10.14501561	8.755209664	9.667866067	9.831638569	9.802595743	9.664646497	9.542460654	9.6968809	9.275661898	9.527432117	9.374773109
ALDH3A1	6.034092196	5.697923099	5.828056304	5.807214248	5.61577783	5.840496621	5.608713166	5.73624075	5.842751695	5.575301615	5.620401535	5.62741998	6.012594185	5.579339097	5.731506348	5.59982461	5.287462921	5.481647489	5.972102524	5.965571354	5.702450326	5.68932643	5.702049471	5.542066484	5.659708461	5.786944911	5.641097314	5.916014321	6.007509236	5.788319188	5.792585517	5.805840962	5.61058671	5.682171926	5.733900358	5.960673018	5.861908077	5.823118587	5.725878751	5.532683169	5.953614086	5.73486965	5.889140644	5.628753358	5.802153673	6.014085293	5.68574088	6.079549911	5.916097478
ALDH3A2	7.37794529633333	8.21756236933333	7.77125511966667	8.01994154066667	7.93155555	8.34317651533333	8.63505485133333	8.48179569133333	9.10603873866667	8.30858402266667	8.81423034466667	8.020511245	7.77930682933333	7.88976888066667	8.137709409	7.686775478	7.70049039333333	7.63573320833333	8.010931822	8.677903503	7.61193077433333	8.09203053566667	8.384467612	7.98179929066667	8.359553268	8.62309894433333	8.45152437033333	8.42236597966667	8.16870043066667	9.093996623	7.96045931533333	8.72919314033333	8.03710043	8.401097666	8.68981839833334	7.86874197666667	8.183967483	8.548474966	8.86245444666667	8.27586986533333	8.499684869	9.028378539	8.820232949	9.34166499966667	9.52450026933333	8.76481198233333	8.82342082033333	9.59934428433333	9.144231878
ALDH3B1	7.698794447	7.715482484	7.651157354	7.412309262	7.5331563715	7.6715436225	7.3571123945	7.2396368605	7.4100038075	7.506382372	7.5407610675	7.4111757325	7.606588486	7.235990707	7.497211772	7.3251322825	6.9734966905	7.355068018	7.637523641	7.265644415	7.5399001485	7.3074794885	7.198058681	7.854787146	7.2886285415	7.0240373675	7.9601025705	6.9957298005	7.903895603	7.4463475105	7.1012765225	7.4845293815	7.6992124905	7.5457965695	7.524855557	7.5959273585	7.471290947	7.287223871	7.2842254555	7.1376527665	7.284361044	7.281588018	6.922154696	7.3439844075	7.1958122815	7.3540831215	7.326500226	7.4476543275	7.1642049395
ALDH3B2	4.8078425105	4.860034806	4.7490736275	4.7636162835	4.7480477975	4.7195222935	5.01229659	4.7517318985	4.7782622795	4.66514534	4.6702624975	4.6514856015	4.878215482	4.732715843	4.7001518555	4.6786000885	4.671239862	4.5854297985	4.832710335	4.832583452	4.7785090735	4.757364649	4.672086564	4.690781109	4.6602336905	4.7132628695	4.790353395	4.84929766	4.795070448	4.7766864975	4.7209589335	4.662177576	4.7063120935	4.697125844	4.8515613075	4.7314699425	4.683357413	4.879023326	4.7585318235	4.769477356	4.8237592025	4.715926622	4.776247311	4.8432794	4.680196567	4.9426466	4.6892341815	4.864022232	4.7847190005
ALDH4A1	6.8473912485	6.816308043	6.6981270695	6.8846039985	6.8786383315	7.2537967555	6.996023932	6.9146968175	6.9348510235	6.8563568215	6.657199417	6.7340987445	7.2657801185	6.7342305695	6.8670297295	6.401718785	6.5028076875	6.711705433	7.20001258	7.193493337	6.753524498	6.6633527785	6.6406177075	6.8919762775	6.843225454	6.9117535625	7.0204896975	6.6873240465	6.909335891	7.057240471	6.807926809	7.231304394	6.7290256075	6.7648162185	7.072630687	6.903628898	6.960689378	7.242652487	7.3083273335	6.7793048215	7.120343903	7.318293852	7.7823763945	7.364856546	6.965888478	7.120792847	7.155739101	6.969656268	7.4548431355
ALDH5A1	5.5136820875	5.282274146	5.203326096	4.872620816	5.46730397	4.9135436515	4.9936548945	5.319989818	4.812838002	4.9702016665	5.428898236	5.044927603	5.074648034	4.9648213895	5.7742158865	4.856538054	5.6197959545	5.180520574	5.4104894975	4.921465115	4.8343691145	5.21344188	5.349846777	4.951846341	5.5102701345	5.2820262255	4.9656894235	5.1259546485	5.164780107	4.7592188225	5.470944381	5.586565408	5.262734153	4.8651706645	4.9428403255	4.9753548085	5.0763939575	4.6938251655	5.2954008935	5.051795141	7.2442653005	6.739754302	6.93253913	6.9203057145	7.0270684335	6.10727737	6.6955712705	6.504844887	7.2979654985
ALDH6A1	6.2921394032	6.1543949952	6.3446798096	6.5067925916	6.5580715536	7.1614937828	6.8191043018	6.0963850642	6.8475516822	6.499469674	6.2573998214	6.4883728192	6.4051870218	6.0935625358	6.393566751	5.6927243678	6.137781353	6.6900530848	6.893409991	6.0096397036	6.4958686164	6.50997269	6.5771402814	6.8261586064	6.2742551236	6.5376300498	6.636958722	5.8734777772	6.4489136854	6.7506518162	6.2165868056	6.5387663398	6.4448181678	6.4193454206	6.2429336806	6.3523570888	5.891680765	6.9893733688	7.5388143906	6.2001225866	7.5947468252	7.4654577492	7.0967675864	7.4533144898	7.4404764396	6.931036129	6.8737975476	7.3511971998	7.234247802
ALDH7A1	5.948818786	6.62864643266667	6.533079543	6.80963386266667	7.033523775	6.887471383	6.727069501	7.09326810466667	7.452478048	6.84753278433333	6.98399239	6.58790779466667	6.74033532	7.42822651833333	6.27064838166667	6.84989492366667	6.53978385833333	7.01750662266667	6.91725026833333	6.72659003933333	6.36051897233333	6.70524047666667	6.92798401466667	6.92475968433333	6.49401191666667	6.92528896766667	6.62241297933333	7.62381617	7.507040793	6.73545488233333	7.09090279066667	6.76530923633333	6.88837284166667	6.975684472	6.70720642	6.64451724033333	6.67763682233333	6.387570266	7.18505731666667	6.83863633466667	7.08723826066667	7.31268786333333	7.34713447533333	7.376102852	7.36595843366667	7.21936445066667	7.17035835766667	7.09505769266667	7.34116133566667
ALDH8A1	4.720624783	4.615016558	4.418932627	4.809474947	4.76589212	4.685592442	4.619983022	5.461971126	4.61754829	4.606820647	4.446936917	4.431763396	4.673124494	4.384126296	4.730765467	4.885931388	4.746694312	4.602103491	4.738232243	4.83174813	4.576551586	4.859550952	5.297175226	4.456085645	4.656115677	4.500210793	4.663199032	4.666236017	4.573107515	8.156555464	4.61767109	4.883769458	4.520495567	4.469314761	4.567560605	4.533826356	4.649720933	5.180936856	4.593122793	5.670174143	4.730012192	4.489906717	4.728862516	4.604114837	4.505458025	4.564374965	4.685102409	4.777435285	4.438813651
ALDH9A1	9.57073893	9.318200797	9.14600804	9.930096526	9.797472031	9.942801133	10.95166918	9.545093039	9.254509666	10.09482393	9.124902484	10.31822515	10.28672639	8.720653086	10.53946576	9.760778672	9.605924828	9.422295649	10.13375604	9.984087945	9.312104484	9.593899527	9.146836888	10.24638609	8.976906999	10.36314861	10.78746407	9.479984502	10.77477892	10.79655977	10.07158343	11.66695397	10.80264891	10.22457295	9.335326865	9.569845687	10.46848522	10.68951072	10.11001928	9.850256658	10.67877085	10.6427328	10.61722739	11.03832444	10.46795977	10.58189715	10.42553559	9.739522221	10.66171423
ALDOA	10.341679265	11.490472185	10.944896375	11.28667815	11.199547565	11.180666655	10.48889294	11.656278795	11.51160769	11.253020495	11.92285416	11.17144872	11.611097795	10.989620945	11.790401405	11.89646969	11.830564315	12.411948805	11.77076333	11.05870949	11.218500275	11.156211225	10.189220205	11.78797897	11.17372471	10.57120834	10.81123405	11.101085725	11.99495412	11.15579771	11.55635169	10.82873675	11.117743615	11.89437759	11.586501685	11.026081135	11.7552565	11.559037215	11.581491455	11.46486863	10.39064802	11.688906535	11.141019965	10.708677325	10.911936415	11.23277931	10.5075626	11.020846685	11.084919675
ALDOAP2	4.930370698	4.470003759	4.572786531	4.530730984	4.560951022	4.548865949	4.619696884	4.493550678	4.470966807	4.56809091	4.622606095	4.554570013	4.628103641	4.628044564	4.683101	4.604989343	4.519050252	4.45537598	4.617162349	4.774396093	4.611214427	4.771470059	4.566533864	4.43791651	4.599932613	4.495099235	4.398032494	4.539528385	4.529159523	4.570238513	4.575196921	4.588236266	4.417246089	4.757103842	4.651237509	4.637725182	4.533825061	4.551050084	4.639474927	4.494405881	4.939004497	4.497916431	4.692898	4.634214229	4.573198345	4.759764899	4.637301857	4.730667256	4.650804137
ALDOB	5.62311807185714	5.45458367028571	5.45852219814286	5.45361043028571	5.51162915614286	5.40590193085714	5.56324698557143	5.47631575671429	5.42426647614286	5.37731793942857	5.35477701342857	5.384398734	5.50163464528571	5.52429996728571	5.38072097328571	5.33566422685714	5.30033365585714	5.35184300828571	5.634663546	5.57476903671429	5.41111947014286	5.43875287614286	5.34470205857143	5.44676474514286	5.55506978328571	5.41152114085714	5.43123608471429	5.51542684557143	5.44440419128571	5.34572031571429	5.43628801814286	5.35996875671429	5.24131994557143	5.41229218857143	5.46559376628571	5.57647479742857	5.39274887942857	5.530084302	5.42268852142857	5.34646821128571	5.53172852342857	5.470069655	5.42851929142857	5.44510411071429	5.46312763671429	5.569241436	5.48091949	5.55598800985714	5.473556364
ALDOC	7.560788255	6.979267218	6.937236046	7.053735102	7.026206476	6.929963423	6.880671344	7.457885222	7.072651478	6.869252406	6.728947728	6.541070729	6.851639524	6.759939224	6.839936136	7.916919499	7.161435001	7.539782283	7.020090116	6.98532068	7.19844355	7.690882858	6.477957816	8.24161408	6.766144716	7.184803032	6.968463206	7.186348755	7.493815039	6.735075866	6.467166172	6.61131046	6.802893274	6.82850268	6.991912657	7.263199096	7.029580089	7.399094405	7.612902042	7.251070737	6.986708713	6.981203754	6.78557657	7.356939178	7.17376293	7.470974121	7.183430862	7.172322024	7.09513203
ALG12	6.860786173	6.500785114	6.58615796	6.508767831	6.301893811	6.332779286	6.583408316	6.651859385	6.384430389	6.25080677	6.575595475	6.714511025	6.679158333	6.723921981	6.661657574	6.744490004	6.263449312	6.400239094	6.772679541	6.654279543	6.584400285	6.645184909	7.119463479	6.741383543	6.484648792	6.77218124	7.040338444	6.077605344	6.681123434	6.896935403	6.518562127	6.818349711	6.983100063	6.420358167	6.831901501	6.508920007	6.552268547	6.607873726	6.715118051	6.764147265	7.015990652	6.758946023	6.587574894	6.460687473	6.37778619	6.47255537	6.292572542	6.460169088	6.464298356
ALG13	6.23744505133333	6.48765553633333	6.20037406666667	6.635173959	6.54039456833333	6.589243371	6.708611362	6.41343049333333	6.965333327	6.48470575433333	6.620212793	6.569605003	6.48460596366667	6.98366229333333	6.81748625133333	6.64755657166667	7.17022671466667	6.77021247833333	6.75376090166667	6.60548158833333	6.86282223233333	6.52013785233333	6.937145819	6.60178908466667	6.81317514533333	6.30824062533333	6.42338229033333	6.480952456	8.25340461033333	6.407115481	6.62910595166667	6.239085494	6.795856484	6.51947438166667	6.791732379	6.729857446	6.83978759833333	6.226304239	6.496101758	6.62819546033333	6.336702807	6.725176255	6.58337760233333	6.465789568	6.64296062933333	6.82092288266667	6.65855391933333	6.45990229433333	6.37509391633333
ALG3	8.18717267	8.077524334	8.173124195	8.307581063	7.909020333	8.045729819	8.601443447	8.426869648	8.184995517	7.926816232	8.189702384	7.984490504	8.312045382	8.072728174	7.714866814	8.14123116	7.799105629	7.67554123	8.156084428	8.02625284	8.22571211	7.919385604	7.886860296	8.400495129	7.968126812	7.885944088	8.40265503	8.621288769	8.351210236	7.881716327	7.857312526	7.592939719	8.010138933	8.322318246	7.682619997	8.561549171	8.417013842	8.328900135	8.016135109	8.081511567	7.998044708	7.87843183	8.042461773	8.043882106	7.846088586	8.09701995	7.435004836	8.327090024	8.083752206
ALG5	9.887698753	9.207383879	9.14810238	9.808550496	9.072535988	9.399558451	8.927814976	9.403604322	9.430582314	9.35145819	9.307561864	9.778396661	9.604639873	9.309363337	9.495482558	10.14869733	9.283733621	9.224555768	8.876116707	9.065872986	9.506024752	9.434925891	8.639993708	9.529502615	8.697372704	9.120284672	9.432388742	9.360364973	9.903301444	9.422451551	9.23081493	9.111118459	9.720277012	9.67993057	8.641847949	9.899372346	9.346273039	9.452946898	9.459761975	9.736271888	9.55081558	9.440340511	9.321638326	9.244304647	9.456621412	9.2541231	9.078728929	9.180356448	9.321104984
ALG6	7.260183796	8.031995764	8.192215059	7.782063871	7.10609031	7.729997581	9.579643301	7.824692126	8.012878148	7.874990698	7.684505349	7.435919594	7.532358586	7.751639577	7.790673573	7.749151217	7.789103134	8.310708033	7.393795016	6.73035192	7.529857715	7.293509163	7.576523765	7.779645184	7.990483421	8.063049359	8.1141684	7.989980831	8.820000552	9.169788778	7.675941868	7.379208224	7.854293718	8.875345713	7.231160821	8.160563027	7.470705314	8.323667929	8.007104641	8.399538882	7.98251422	8.351791145	8.325418713	8.192175774	8.096314594	7.988642523	7.924067182	8.156988016	7.926581959
ALG8	8.081791143	7.908291054	7.552538974	8.003755856	7.977449957	7.733530218	8.275871312	7.418208262	8.200254593	8.181401854	8.32700409	8.139257387	7.836497992	8.663275437	7.756781255	7.990602855	7.874300292	8.271961823	8.101980382	7.792318272	7.891098176	7.824098829	7.513241669	8.574834915	8.011156834	8.280190132	8.374874035	8.146047034	8.812667715	7.262808383	8.059599859	8.367581017	8.340713039	8.622626863	7.606351809	8.277990504	8.268836358	8.349804563	7.920694168	7.386680115	8.606239479	8.65105457	9.30519349	8.613669806	8.346460717	8.02104782	7.83110633	8.444736056	8.107381676
ALG9	6.494657924	6.60671257	6.361821302	6.171390406	6.242112229	6.108445519	6.282620625	7.139431328	6.820089429	6.506600687	6.848655548	6.51537989	6.326620753	6.551999827	6.574711586	6.658785682	6.623257813	6.6494858	6.482142502	5.808703137	6.286072577	6.160685645	8.867568603	6.460771134	6.44154242	6.335561887	6.78265539	6.556035819	7.082064817	6.293489959	6.308920579	6.696840374	5.941514038	6.570780735	6.799083502	6.797922088	6.457789528	6.597518482	6.998999194	5.97561746	6.763941683	6.921859989	7.441449932	6.663613133	6.622610572	6.750956402	6.571518019	6.523520947	6.973356552
ALK	6.2925524555	6.1335845795	6.1670652475	5.9417832585	6.254192199	6.0452095195	6.0690504875	6.148963551	6.193034399	6.2034247235	6.1105534385	5.8474264645	6.059422042	6.2258907465	6.1816256545	6.3608590325	6.0671373105	6.0288820775	6.1487763525	6.105862203	6.031348578	6.1106632385	6.1007312915	6.055006014	6.264512483	6.015166246	6.067472062	6.21880262	6.0753168155	5.9200904685	6.009781826	6.123455176	5.8137582175	6.1313887125	6.01524094	6.1006890635	6.295420757	6.221530846	6.216430711	6.134922783	6.751464507	6.699980246	6.3432295575	6.303773661	6.4143392295	6.411098582	6.3717629935	6.465342209	6.3229554425
ALKBH1	8.003161091	8.516701353	8.085528215	8.389502098	7.92419478	8.40613031	8.03308676	8.116748985	8.030281197	8.55209931	8.346329661	8.345663165	8.34192003	8.541824019	8.50864469	8.193139932	8.174372336	8.658145756	8.881554831	8.469064594	8.264106352	8.176819025	8.227554092	8.382130682	8.201137116	8.449158273	8.221574839	8.186018778	8.243011708	8.204138491	8.101651305	8.427197658	8.522453922	8.686215558	8.143518172	8.417865046	8.281959664	8.767761377	8.446378728	8.094996874	8.550938145	8.545841135	8.188578928	8.403658993	8.525804225	8.373369357	8.106809058	8.731712297	8.509456464
ALKBH4	6.978404583	6.378064823	6.19078175	6.369919264	6.27255491	5.919982582	6.378085146	6.401352616	6.385926038	6.57084748	6.327051174	6.404144283	6.516656693	6.346737937	6.26138617	6.313732295	6.18954124	6.171891298	6.965263939	6.670379459	6.323614569	6.273148957	6.62213127	6.412968466	6.471742269	6.817965343	6.610735236	6.823939291	6.702931159	6.649155211	6.382200865	6.923755569	6.38547268	6.438260889	6.542368703	6.062896663	6.48835699	6.562110889	6.592730344	6.431419154	6.688316887	6.684431412	6.624947931	6.640221489	6.435270378	6.359257346	6.283396347	6.858576163	6.640355429
ALLC	7.02168109	5.903299343	5.892701692	5.837355474	7.820490643	5.969025124	5.783709709	5.879269816	5.868787826	5.924395324	5.828445129	5.691193727	6.068848825	5.970178672	5.885514191	5.928994445	6.052843038	5.792886174	6.445342184	6.319866104	6.097478384	6.075579684	6.130277122	6.028376	6.014820866	6.018127832	5.889908037	5.922005005	5.806033235	5.641808562	5.731580345	5.731492826	5.674637857	6.068586807	6.044956797	6.128900947	5.916288157	5.743129002	6.127581354	5.99480246	6.705550487	5.960458312	6.098857291	6.228854082	6.353288882	5.910936506	5.839925223	6.26335885	6.407017815
ALMS1	6.981917553	7.17272814033333	6.91525911366667	6.844210939	7.165781927	6.90290335766667	7.141052909	7.230095237	6.91700078066667	7.110578772	7.20733373	6.99676923633333	6.761449291	7.02563329533333	7.014157899	6.97128262766667	7.01257817266667	7.03405320866667	7.12820963033333	6.68887207633333	7.01177794033333	7.14806227266667	7.391118791	6.93622522166667	7.41807635666667	7.42984336566667	7.08768339033333	7.40013172533333	7.00912399733333	7.06057387933333	7.41965287633333	7.003566131	7.023678728	7.36701027066667	7.003210539	6.52153393066667	7.02838309633333	6.94539961566667	7.00787874266667	7.55612839266667	7.156600795	7.33273951566667	7.059270171	7.11680241866667	7.38674989666667	7.08676883733333	7.28304678966667	7.048098112	7.22198476266667
ALOX12	6.302812559	5.805938882	6.001162335	5.887375458	5.9348073	5.907639838	6.052312175	5.828671421	5.884848089	5.948754372	5.878204742	5.994037432	5.976648121	6.077818397	5.951964822	5.866740721	5.807100372	5.88738942	5.786341795	6.023967182	5.914417682	6.007962915	5.713489487	6.028093039	5.999883874	5.961374458	6.000918358	5.874984419	5.891029219	5.756117	5.845401338	5.855103357	5.906451348	5.936190726	5.772613301	6.032333304	5.834264679	5.939646707	6.014611121	5.894980777	6.236662006	5.998266294	5.907594129	6.070928199	5.97745245	5.991774656	5.9567521	6.508244426	5.859319919
ALOX12B	5.359862976	4.661483549	4.71212867	4.7796434	4.756364946	4.666964312	4.524216349	4.798568167	4.888319648	4.806496029	4.979932738	4.708443317	4.854342775	5.069911979	4.910517239	4.731074737	4.66671196	4.679535909	4.982784492	5.143298311	4.802706826	4.896134128	4.89287448	4.822889772	4.798227087	4.69128242	4.714829586	4.701583298	4.675873994	4.665519389	4.768025538	4.720839267	4.659825895	5.065438402	4.943093322	4.778473479	4.906783252	4.712045856	4.795507175	4.829756854	4.757722425	4.639123233	4.749006864	4.657249075	4.734178695	4.733590809	4.688765352	4.999535818	4.868337925
ALOX12P2	7.720255039	7.201959793	7.18130267	7.011315836	7.159825461	7.081367523	7.288078923	7.030110404	7.402894684	7.080090959	7.259293278	7.022694147	7.185014018	7.360999969	7.108198326	6.978183126	7.222969142	7.174602418	7.207978679	7.924109047	7.328045029	7.573147087	7.218606181	7.258471194	7.422046696	7.230388195	7.122591108	7.127929879	6.950214333	7.250134136	6.871059853	6.998619888	7.025140642	7.50082565	7.418393985	7.231606728	7.104676195	7.171736575	7.20662231	7.003288658	7.613710158	7.170095367	7.121899129	7.19659647	7.275744747	7.332843077	7.225480784	7.495259396	7.324982014
ALOX15	5.303700102	4.983069788	5.042062416	4.852388771	5.021831811	4.929648083	4.968835807	5.009167266	5.013834288	5.016198409	4.959756626	4.866700724	5.048867851	5.081291808	4.999252958	4.860669694	4.86707382	5.077471081	5.169964457	5.027832336	4.972497667	5.159517728	4.965625159	4.98093527	5.15341307	5.060577725	5.040846662	5.022639076	4.962219756	5.035897114	5.052843328	4.972846338	4.903532923	4.997770545	5.007724462	4.955718252	5.13940544	5.137709449	4.975728077	4.974910144	5.201622214	5.07278615	5.023476438	5.011880451	5.03017368	4.967617362	4.909116535	5.1011187	4.996365133
ALOX15B	7.947035288	5.920412075	6.368051242	6.08622858	6.155560804	6.339389281	5.902467029	6.073274402	6.076078929	5.937623452	6.081607222	6.038532937	6.214733434	6.081340726	6.032972651	6.209757029	5.966164399	5.938382748	6.154590395	6.977301558	6.109618844	6.379281745	6.227232243	5.99979603	6.124178034	6.067665537	5.764321432	6.168700175	5.990282059	5.937251756	5.505462247	5.759632232	5.866504708	6.351461251	6.160316421	6.809607181	6.152937631	5.977727329	5.988519378	5.880148021	6.452433121	5.854606018	6.011124078	6.202251564	6.226874566	6.257205839	5.908502693	6.180749393	6.150866549
ALOX5	6.87687316925	6.713834013	6.42098926175	6.78999248425	5.8571095125	6.8532562135	6.95433982825	6.46675623225	6.433859267	6.1511927585	6.5005112275	6.59146024825	6.248167178	5.8827840715	6.87821665275	6.2827859935	6.73377503375	6.38633537675	5.63397387625	6.14011342525	7.36347286825	6.2465203005	5.867100976	6.62595312475	5.8437751865	5.62744218175	6.9346275355	5.55595221975	6.62172953875	5.4990961885	5.43306081425	5.75506206875	6.94873815925	5.870845107	5.93087194625	7.3509977955	7.1771283575	5.8364793385	5.73907164625	5.64550822325	5.773825376	5.58292452	5.51619007025	5.69379560025	5.667520312	5.63633684625	5.77674764275	6.0706589775	5.481806251
ALOX5AP	9.310978546	9.764041287	8.906685921	10.08407253	7.675497216	8.406403634	9.308260049	8.756190422	9.033237837	7.954060194	9.038912249	8.922916772	8.623135712	8.12325949	9.601308223	8.860834101	8.801734761	8.672163899	7.409666719	8.273787381	11.02075156	9.109861148	8.02456722	9.448085224	7.005004299	7.034298542	8.696007893	7.362591898	9.386561952	8.605725307	7.191845655	8.466256987	8.885005415	7.4840677	8.133028474	9.088890438	9.178011354	7.888938043	7.764536187	6.752425845	7.132186098	7.24484067	7.221395717	7.545394082	7.54200375	7.280584298	7.205034063	7.67948759	7.203253367
ALOXE3	6.0080692485	5.546928067	5.720011742	5.494049723	5.724589931	5.5902750815	5.9650369035	5.586749887	5.752080753	5.6341633925	5.496181489	5.4048337815	5.604388693	5.9231193015	5.5839633945	5.5267278065	5.530307201	5.563185223	5.6084411265	5.6406688875	5.697199376	5.6173866525	5.559738038	5.635996312	5.9189661135	5.574196201	5.7097129395	5.650365785	5.672425846	5.5021472795	5.413111078	5.43380749	5.394111405	5.4812685695	5.718029546	5.6745590295	5.506358402	5.5952652535	5.5331535355	5.3741374255	5.9129423665	5.704417989	5.505647045	5.701961307	5.70772618	5.7725701	5.748007224	5.7303138295	5.72971383
ALPI	5.650699707	4.9299382765	5.1206800445	4.970946237	5.071302813	5.137637218	5.047697533	4.867820793	5.029239022	5.0346148415	5.0738142885	4.87695752	5.0613918485	5.180244751	5.125448639	4.959273852	4.7677020945	4.9315596205	5.198638068	5.2817968175	5.1168459205	5.1814325255	5.048699689	5.119166175	5.0738394715	4.9682003625	4.9556114125	5.098745333	5.197694525	5.298955846	5.055166313	5.005718352	4.919478959	5.033253052	5.1738937815	5.140163837	5.1403682605	5.00440672	5.116143475	5.103293636	5.226982366	5.1616420995	5.136943809	5.0712895495	4.95876814	5.023076592	5.071244211	5.1959951025	5.0865103895
ALPK1	7.887313747	7.29013564	7.416953653	7.081855508	7.50344757	7.339644714	7.153648421	7.338418534	7.272096744	6.88570436	7.244405949	7.255940425	7.274757353	7.384428287	7.140211891	6.949149949	7.209558383	7.281680686	7.23238817	6.985232843	7.4586707	7.233349163	7.508483753	7.236272525	7.365853893	8.587051782	7.610770763	7.108257458	8.00685751	8.226904906	8.15690589	7.64077239	7.945019518	7.155765559	7.332078807	7.135082426	7.115635552	7.404928122	6.991309267	8.398578491	7.291529118	8.03494499	7.753039974	7.111832046	7.54689959	7.308763866	7.208596519	7.261083871	7.314278874
ALPK3	6.887209838	6.248832949	6.531878153	6.282092947	6.40369946	6.602600402	6.432153602	6.614462274	6.543874686	6.383679352	6.792641983	6.558140064	6.74386647	6.721201071	7.136602674	7.352358883	6.527672988	7.129141386	6.468356421	7.249654835	6.77076786	7.207423111	6.802890971	6.490294746	7.114389155	6.993783007	6.513622872	7.062454492	6.599904051	7.104170445	6.791559334	6.587375349	6.268181431	7.153313795	6.764456345	6.179813988	6.402288069	6.656451139	7.03014786	8.179886345	6.908982742	7.517396721	7.298657214	6.638965653	7.070660801	6.952660952	6.565177615	6.887174674	7.602755966
ALPL	5.803209631	4.935442751	5.021132968	8.463654978	9.090931652	5.601260468	7.287755569	5.49368546	5.089101496	7.123036061	5.357462069	8.809720301	7.624104211	5.125151745	6.294718495	5.313567097	5.96260331	6.76389627	9.348802662	6.856248249	5.489458345	4.967488802	5.791223518	5.638120432	4.985957543	4.767819874	8.44273951	4.984394588	8.91399346	5.346564464	5.105376531	5.110771529	5.426688981	5.042943236	6.113920258	6.470076506	6.942218413	9.130739964	5.329526101	4.718476466	5.472789945	5.685302727	5.340805522	5.650178172	5.089377502	5.499543626	5.147301593	5.378382057	6.452960084
ALPP	7.324688904	6.160693202	6.388583969	6.081336747	6.16149794	6.260573108	6.273147445	5.885530018	6.351482543	6.185198724	6.23683768	6.134051674	6.354892117	6.164871563	6.202632479	6.080061155	6.033099364	6.029117927	6.007903617	6.862640411	6.403795541	6.558966642	6.123232651	6.187002093	6.232786796	6.166277087	6.331551601	6.112090336	6.36227259	6.31357989	6.026490641	6.045648778	5.998538768	6.378604543	6.728339113	6.439477286	6.264830582	6.295461794	6.422802671	5.979186233	6.27382561	5.953406307	6.021774018	6.448857876	6.262736633	6.2081154	6.284508825	6.663228666	6.349606781
ALPPL2	7.073441749	6.550432164	6.842070576	6.702296161	6.757445305	6.662290645	6.6645244015	6.607983267	6.7544404505	6.582066256	6.636845109	6.5480509575	6.7163134105	6.674094906	6.7022023	6.516089931	6.404298092	6.496603739	6.813845328	6.9130249715	6.857330609	6.7858660415	6.4993594415	6.6553470215	6.6212345375	6.535894848	6.6387028655	6.741728534	6.9004062215	6.663582486	6.751463945	6.6321430325	6.5126665655	6.720150777	6.6533052205	6.7890365365	6.6602731585	6.588224725	6.7461422765	6.6876190595	6.7496095935	6.8428497415	6.811106946	6.6958342775	6.80290936	6.7450671925	6.710531983	6.813792974	6.642413445
ALS2CL	8.497913759	7.759960418	8.019927684	8.143655509	7.87976403	8.142768898	8.117419473	7.987488868	8.068068013	7.702147209	7.795710746	7.684347857	8.051709396	8.061095507	7.965210091	7.67125036	7.68424115	7.866625057	8.096922595	8.434541115	7.835183733	8.18779375	7.951024696	7.790145027	7.815236794	7.726478027	7.857312526	7.82003818	7.94755056	7.407386782	7.48011164	7.4180546	7.643077468	7.745843046	8.042963663	8.310050258	8.022182912	7.922813561	7.887543377	7.703226537	8.06314333	7.658306389	7.656390111	8.246185298	8.046601465	8.234980048	7.976619472	8.259576816	8.174302493
ALX1	6.699379095	5.711129772	5.809443844	6.125194706	10.24103198	5.96595504	9.303353312	5.819846748	5.813249299	10.29496177	5.816544583	5.971773581	6.112545709	6.359939382	8.759077862	5.724458228	6.462813625	5.684754914	7.009107435	5.942562766	5.893130801	6.01559286	9.968513305	5.746177026	5.874094327	5.815948845	6.52619101	9.016884056	5.732557609	5.590915992	6.523846619	5.632341817	5.906451348	5.837266825	5.791679143	6.24752495	5.752089151	5.72629015	6.866185619	7.284544748	6.173169281	5.815126716	5.568723247	5.843693286	5.941027274	6.003036337	5.918558711	6.130872085	5.906442425
ALX3	6.393148074	6.052297846	6.334883417	6.254373487	6.34513083	6.10421369	6.112884415	6.073179719	6.270630759	6.287820758	6.211898592	6.125640282	6.436814116	6.429516085	6.144492683	6.180809498	6.055637062	6.129126246	6.38279524	6.401702528	6.222336235	6.20814115	6.233487326	6.189612921	6.152665071	6.211731386	6.034065764	6.419157936	6.478048271	6.437714343	6.333212279	6.242038341	6.082768374	6.514702452	6.234147839	6.328791815	6.218626126	6.382796827	6.275675141	6.243519671	6.474965185	6.123424294	6.670604756	6.49529115	6.500285201	6.334982855	6.447981728	6.910415458	6.64483876
ALX4	6.677934532	5.800490926	6.016254522	5.867706234	5.734959951	5.686054986	5.756855368	5.668621545	6.012131	5.691482531	5.671183755	5.418532766	6.045458468	5.89221671	5.584601664	5.776397186	5.497293572	5.47255317	6.112225898	6.326067259	5.778422747	5.825535274	5.787650606	5.662185309	5.702601512	5.604684376	5.635851887	5.862538639	5.676264388	5.747848459	5.489932528	5.500155856	5.457357632	5.74014044	6.101911526	6.000625372	5.819015545	5.769083342	5.808391091	5.881384525	6.083522405	5.712424464	5.786703899	5.712835121	5.743466406	5.931536507	5.674406706	5.862694971	5.917069058
AMACR	5.4141771465	5.191875311	5.2476588765	5.23214103	5.195958578	5.0575880685	5.1151448975	5.2413821035	5.1984857685	5.231094254	5.1459995345	5.128060192	5.3596466675	5.213828604	5.1210542355	5.100743693	4.931787819	4.974877809	5.3404499045	5.4776547905	5.1481612805	5.2294826665	5.039956123	5.113614003	5.3280964155	4.962582435	5.125607379	5.261355704	5.2800086225	5.165824638	5.155498462	5.137614787	5.062838005	5.1828400505	5.3404251985	5.170870529	5.327508784	5.2664177155	5.2301299165	5.0936669495	5.2428209995	5.184335861	5.197916973	5.2461865765	5.072188254	5.43368675	5.381990113	5.5515953895	5.3061184805
AMBN	6.192855264	5.041591216	5.248607382	5.291828979	5.131722764	5.154512925	4.951645087	5.113296065	5.377258053	5.19851706	5.224088712	5.23044182	5.260550752	5.25034532	5.346556576	5.107989619	5.043758726	5.197211617	5.395629611	5.994488841	5.522621006	5.738724795	5.311633177	5.215685604	5.212311132	5.232549865	5.023644423	5.343748303	5.408255382	4.960245453	5.139414277	5.136424731	5.024522532	5.587488068	5.570104838	5.300675118	5.115555	5.108374525	5.280436139	5.047584333	5.583749991	5.143065346	5.024457209	5.319252017	5.172950424	5.149961847	4.922617848	5.567496261	5.455405324
AMBP	5.5878604175	5.363874381	5.6257257315	5.502408143	5.566098183	5.5369537725	5.500705637	5.522689108	5.43155036	5.401892181	5.5028973145	5.3842081555	5.4576946185	5.7264793205	5.3890751055	5.3147072985	5.3215407775	5.32495719	5.48777517	5.7022665145	5.3973104615	5.3912204735	5.416201008	5.5981671475	5.6656242865	5.3596443505	5.382115028	5.582861245	5.42810621	5.476251121	5.6729793405	5.4620596315	5.29278135	5.4118599645	5.33649655	5.4415479655	5.446433046	5.4293569145	5.467603133	5.4489363455	5.568662619	5.5051513265	5.568662837	5.444713948	5.4867658	5.545830217	5.4194054255	5.654127206	5.4260664725
AMBRA1	6.6905951875	6.8025111735	6.684273457	7.107818423	6.6459787715	6.7588379485	6.9524497085	6.547325995	6.4940324855	6.7468271945	6.710745087	6.673420328	6.694064227	6.558977987	6.6685988965	6.6660452125	6.6077988415	6.55906738	6.6674087105	6.55248764	6.5667010865	6.508354245	6.593501238	6.764096374	6.7729000615	6.644422618	6.881578513	6.5287510655	6.6806968965	7.1947029325	6.693215008	6.7541414985	6.9652689575	6.326361387	6.567472824	6.6154877945	6.814227593	6.5906036035	6.9308662425	6.8761214565	6.971686298	6.9851390455	7.2981786845	7.006217375	6.9215074065	6.953311691	7.273158577	6.9914043135	6.990405941
AMD1	7.3213458975	7.1118702045	7.587990316	7.63583731	7.11722204	8.0169072405	6.9915097805	7.659967158	7.033215961	7.5775953825	7.6175736085	8.5435389075	7.418083975	7.6016262705	7.8258068825	8.1185156615	7.7403861865	8.1838086405	6.8787320075	7.6109400865	7.699418853	7.4792703345	7.1654317555	8.1682591175	6.9239267675	7.274589215	7.3894333495	7.373844465	8.074471792	8.778900745	8.7761924095	7.84904977	8.14079049	7.585164175	8.280743744	7.753498181	8.06457344	7.751416167	7.4011745565	7.193890217	7.3818840575	7.6818173865	8.408013656	7.874307121	7.592810635	7.496521402	7.5959808625	7.4385648745	7.1566640005
AMELX	4.445913806	4.288372841	4.328640318	4.397316042	4.510561754	4.427032285	4.393939111	4.334050485	4.329427757	4.381972439	4.268938256	4.332890392	4.360084987	4.369095139	4.363532127	4.424033808	4.194379014	4.306877197	4.493008142	4.53028723	4.319556318	4.324755048	4.215026099	4.3582346	4.372596889	4.31183214	4.362746476	4.418490998	4.382824348	4.375560943	4.359029493	4.315806655	4.252538168	4.343762783	4.358353007	4.36792677	4.403747486	4.420020332	4.39300187	4.28967127	4.366373941	4.473613555	4.317923264	4.376483284	4.337206811	4.523402899	4.368245279	4.572340035	4.372924543
AMELY	5.78544617	5.462881815	5.519789876	5.649854377	5.489164331	5.713759989	5.623517406	5.385908341	5.496054551	5.423248239	5.629764903	5.528703208	5.587065177	5.599623057	5.495513013	5.461150223	5.3670071	5.513611714	5.61458074	5.71063268	5.61854807	5.694540602	5.330870826	5.524027438	5.609416911	5.700470257	5.345786546	5.538341879	5.587878889	5.617227872	5.461669746	5.495375932	5.484764667	5.578083271	5.586273697	5.682859815	5.664482666	5.541717799	5.560194643	5.531214126	5.764554846	5.515081393	5.580223416	5.646731617	5.635727262	5.65619321	5.593823931	5.689404773	5.604370805
AMFR	7.151551644	6.87931704	6.964331852	7.0194871675	6.8669338665	7.1440615605	7.1768797325	8.0022405465	7.1540400385	7.30301338	7.8460518115	7.9518883025	7.6907046805	7.9466856015	7.8032910755	7.4795741805	8.123293568	7.895854098	6.7136464935	7.559580698	6.8145634065	7.5851158585	7.1361097995	7.9591070145	7.690514184	7.517095911	8.2606256485	7.6039360005	7.792817897	7.5699132785	7.7877989295	8.076236393	7.6090997655	7.718770324	7.916557018	6.6863244245	7.840226002	7.7349445625	6.7750248435	7.751474063	7.5577739655	7.596199034	7.972275857	7.5613460615	7.8139094395	7.502828751	7.285807117	7.5134127835	7.1803507225
AMHR2	7.435590856	6.73858362	6.854440575	6.700306721	6.830785558	6.667380503	7.045327868	6.8072664	6.868946355	6.847647332	6.744763064	6.705371847	7.08808884	7.059180145	6.815437821	6.805531012	6.594103363	6.853407229	6.923762518	7.638814152	6.839742602	6.920766351	6.594013068	6.78546612	10.63914475	6.443679691	6.850673397	6.876032788	6.624937673	6.679026537	6.676648858	6.663320002	6.558264239	6.828728129	7.12211001	6.965097461	6.984419747	6.761914837	6.759937201	6.700884195	6.975784842	6.986943277	6.619568827	7.207850457	6.629698501	6.763490363	7.329404178	7.274571495	6.846923985
AMIGO2	6.304672971	6.325001584	5.939419374	6.115841791	5.473120536	6.513242024	5.4559169	6.35974871	7.223230742	6.376261046	8.238136444	6.92463311	5.952063719	6.148389102	6.560372904	7.317491014	6.515549355	7.658888411	5.074650851	6.727771675	6.154613595	7.853778068	7.283746266	10.82235288	7.183224164	7.576062969	5.444068483	4.944660508	5.335313352	7.039497703	4.515560822	6.766684399	7.203876956	5.840870319	8.188718048	8.581499313	5.833685576	6.03758021	6.555596653	4.961580042	5.271697626	4.760312713	4.468988506	5.654490375	5.093700652	5.45037519	5.983235316	5.338417455	5.050037091
AMMECR1	6.153541797	6.607144404	6.601937254	6.652351479	5.900583822	6.09869812	6.305829952	5.368772666	7.34096381	6.615901424	7.398148132	6.620798471	6.677097198	6.715902858	6.319049062	7.057546134	6.94460178	7.794293582	5.658034067	8.141138642	6.718452459	6.346000947	5.216055496	6.971369823	6.333572407	6.78386837	6.56554653	6.071364633	6.795979166	6.552764027	6.729076515	7.819991422	6.563066913	7.609481456	6.087048449	6.165320081	7.449786354	7.543104413	5.735302282	6.673248519	5.723234746	5.98916239	6.172735836	6.022991503	5.899746513	5.689540281	6.268607974	5.393099798	5.999444315
AMN	7.554035675	6.785521194	6.979013891	6.908522886	7.156416347	6.915407751	6.973900195	6.837951447	6.757827589	6.981492708	6.952711224	6.976424593	6.907989037	6.950274961	6.989153382	6.906574503	6.682311267	6.742290561	7.105252942	7.034495226	6.890475156	6.934000804	7.034152246	6.842640423	7.014052133	6.877740801	6.769145212	6.907058757	7.135058983	7.117266161	7.106592579	7.082121912	6.927391833	6.951257524	7.041710593	6.979090746	7.035891589	7.032545041	7.103166452	7.017239217	7.232322958	7.08199053	7.302831286	7.176309531	6.950504995	6.992388016	6.860215384	7.390376067	7.048093972
AMOT	5.290703021	5.207941735	5.445047256	5.099895438	5.428177108	5.250226349	5.601530211	5.092175767	5.418068946	5.008395769	5.07755454	4.975450646	5.447653472	5.575864458	5.08717733	5.13836305	5.177162731	5.150300145	5.3522158	5.490900399	4.952509194	5.453418002	4.919506993	5.294162552	5.440838573	5.302579512	5.00291112	5.310819313	5.283284391	5.184825359	5.122080616	5.063648577	5.006573132	5.306941375	5.255887918	5.157951998	5.033372286	5.139926025	5.572829153	5.188315081	5.190117923	5.015339343	4.819483907	5.285711482	5.223126072	5.325073223	5.38769383	5.435605471	4.838771345
AMOTL2	7.165282982	8.857370176	8.256091136	8.335477748	9.593955496	9.080676687	7.771155574	7.734150422	7.453446423	7.914146488	9.910979718	7.683889091	7.753144045	10.14024669	8.810284641	8.279755504	8.375347381	9.669668038	9.718741643	8.929373892	8.44585459	8.03433128	7.853484785	8.960852791	7.09852726	8.056987	8.318122436	6.665555682	9.078774444	7.409288087	9.197757999	10.33322462	9.013599287	7.508152437	7.685920596	7.966349423	7.893545576	7.747155189	7.782644901	7.17176974	7.699081478	8.245385796	8.296508772	8.251935466	8.167174115	8.645869088	8.774888264	7.861775986	8.597665114
AMPD1	6.650325153	5.338567656	5.222278329	5.355961037	5.261653001	4.974973764	5.490505975	4.886125159	5.007587907	5.086271102	4.87087215	4.826666103	5.20817009	5.174275776	8.797757278	5.006212271	4.79012803	5.81042488	5.077808275	5.1930661	5.104306555	4.97744942	4.748857065	5.095412287	5.211484539	4.906421358	5.041900253	5.182750849	4.81483959	4.965683885	4.686090561	4.646087037	4.62432543	5.321517159	5.112535124	6.000548512	5.115606682	5.057162295	5.109598777	4.704754917	5.20909473	5.35125867	4.803880003	5.073882429	5.212785201	5.314230635	5.301117547	5.443262008	4.88307119
AMPD2	8.643163916	8.606387521	8.684277975	8.533943756	8.37283801	8.077711297	8.545256818	9.10738566	8.832989935	8.513980856	8.600716179	8.444144828	8.433459912	8.527876581	8.380641388	8.757825194	8.585165242	8.628418924	8.097566477	7.363078864	9.35973662	8.558682257	8.925971345	8.900411485	9.051593177	9.855597367	8.760073231	8.924725237	8.108707448	8.278900408	9.655800334	8.300666498	8.86016056	7.827071395	8.089575552	8.615953754	8.412394416	8.506495751	9.162011413	10.08532335	8.083135892	8.738219996	8.383921027	7.98593796	7.924182842	8.061216393	8.09019431	8.14218681	7.631176945
AMPD3	8.156085444	8.000266514	7.526168235	8.006543897	7.156936318	7.615940839	7.407699114	7.012903995	6.703094059	7.234576395	7.778584784	7.449750025	7.341431285	6.857710435	8.556315334	7.355779197	7.414810237	8.289245362	6.551429274	6.956260372	9.075846005	7.674691647	7.329094728	7.124177274	7.363122957	6.848944801	7.700878354	6.958555789	7.521381543	7.179381669	6.726636397	6.894781045	7.958634296	6.937051216	6.930146702	7.632467715	8.330538628	7.219592358	6.528556674	6.628816361	7.369721117	7.194081173	6.63007547	7.306126192	7.114564903	7.124394288	7.429441567	7.459687333	7.11408211
AMPH	6.515648136	6.738734496	7.763654702	6.419584273	6.96029837	6.154661083	7.440579563	6.675555301	6.169537986	6.903928428	7.55858888	6.345437343	7.117959783	8.314051313	6.784045625	7.456965579	6.720402929	6.941939801	6.072042085	6.139153831	6.433257428	6.662200211	7.512249933	7.044380986	7.026074976	6.370967826	7.8383716	7.899731599	7.959484529	8.203008392	7.437786957	5.857754963	6.215941356	6.686779503	8.137779384	6.360316516	7.370708802	5.95855593	7.063306385	7.69616976	6.557207048	6.145736124	6.349974003	6.058569032	5.820139977	6.132627668	5.791183443	6.203159693	5.550202179
AMT	8.147754032	8.440109036	8.237149402	7.961955059	9.374059045	7.960949051	7.985975943	7.897902286	7.043131051	7.867431168	7.946382987	7.887924054	7.943104456	7.256761901	7.792507955	7.673145308	7.576878236	7.60651057	8.216258658	7.722408916	7.449148167	7.848745226	8.515320091	7.535916119	8.246281942	8.601227903	8.108448182	8.640448964	6.952472029	6.874207498	7.470265181	7.386907954	7.754856612	7.768604249	8.359987054	8.142951341	7.875367941	7.333708618	7.916716569	9.022613777	8.628482773	8.282114285	7.658206048	8.271623258	8.619998685	8.570161712	8.721159198	8.938836819	8.667306618
AMZ2	8.293850908	8.584347887	8.008303472	8.251712781	8.549031534	8.447022652	8.835892855	8.655124171	8.779586689	8.660395603	8.703840909	8.514072227	8.51492641	8.584167856	8.656586088	8.500807136	8.669566653	9.155123919	9.289448443	7.619098355	7.897387038	8.229205808	9.602080627	9.074869114	8.112084184	8.938835414	8.794506683	8.163518179	9.658165773	8.776630102	8.409921082	8.975431489	8.639424366	9.166693984	8.501927311	8.462587672	8.813869411	8.139017426	8.956099268	8.552251435	8.870077018	8.933672766	8.832402618	9.163035937	8.607397577	8.31855436	8.689756272	9.044362898	8.551413106
ANAPC10	5.492160148	5.759926166	5.957565314	6.77114768	6.47920547	6.220771952	5.906653391	5.96108321	6.872439261	6.833183863	6.423956571	6.057660012	6.130982074	6.136357815	6.335805898	6.885340483	6.898730592	6.513834124	6.584169318	5.927151314	6.276693585	6.325443094	6.677628495	6.080307728	6.106593291	6.215757096	5.906314727	6.167888346	6.580796624	6.960126998	6.312859599	6.258732864	6.828846194	6.651323844	6.49909779	6.218518068	6.346169344	6.060189533	6.686532236	6.43403842	6.680360483	6.299715419	6.372527255	6.679158438	6.697817152	6.068952196	6.326202316	6.135546723	6.595457428
ANAPC13	6.801529375	7.0510235115	6.888918834	7.157874058	6.8262248965	7.318462016	7.381017526	7.4197414545	7.3300699255	7.18355067	6.9673105475	7.286979189	7.3783310725	7.2562307675	7.320415904	7.0224920715	7.012644392	6.961086941	6.9288125565	7.0758199185	7.1814781295	7.173758566	7.263501035	7.2342158635	7.1117563065	7.445428447	7.5002123445	6.9758875705	7.5217759675	7.2244582655	7.2318614575	7.262333546	7.333632632	7.271888293	6.985403441	7.185834202	6.9924679535	7.025114398	7.294937956	7.351689029	7.41175411	7.3922447515	7.239704724	7.539263541	7.368439954	7.083728814	7.220339843	7.2164734785	7.2513815655
ANAPC15	7.986656513	7.815423788	8.062909164	7.72534604	7.793422424	7.629617086	7.891277115	7.668792709	7.814749226	7.981876202	8.257587928	7.742686885	7.966772753	7.732127671	8.200890028	8.946695982	7.667239194	8.193372618	7.832743399	7.99123612	7.951014481	8.082333292	7.533313219	8.174255237	7.458075949	7.446338633	7.990547149	7.512299632	8.233877778	7.388219375	7.812105259	7.721779172	7.718728856	7.798782907	7.756680526	7.953168508	8.646787607	7.692486534	7.801264858	7.434442922	7.960749339	7.846861525	8.172903964	8.095279569	7.98945884	8.081840562	8.241940474	8.192777905	8.283673779
ANAPC2	8.103149519	8.076904372	7.900307784	7.712215649	7.727451661	7.909006251	8.40708708	8.157670265	7.544205864	8.109993447	7.694648151	7.55771501	7.806297966	7.743084176	7.569489703	7.991678794	7.705201632	7.578750946	8.479733389	8.823418225	7.369048659	7.40605518	7.99216298	8.060649188	8.499522339	8.838809962	8.381504667	7.885107812	8.398933583	8.775106581	8.469315384	8.410024829	7.984169116	7.894066193	8.204275317	7.749872847	7.849850365	8.669835407	8.056699034	9.26345948	8.115252218	8.766499138	8.553470122	8.192070571	7.723532822	8.262990586	8.474741268	7.87689721	8.612269583
ANAPC5	9.1137215395	9.01778265575	9.12656770025	9.09133394725	9.54862235875	8.58520838275	9.50119997075	9.22617138625	9.420555612	9.428123971	9.1055870585	9.142235686	9.139566777	9.239085515	8.912655661	9.007512737	9.49455554375	9.07712703275	9.2274876035	9.69115637825	9.0137340265	8.896419775	9.38068883525	9.87289604125	9.32870611175	9.9825003875	9.12042466175	8.716648941	9.1454791615	10.328047698	9.782279121	9.7012935085	8.92901078575	8.69384498875	8.88928426025	8.964048396	9.2199903435	9.23114414275	9.2209303545	10.072552222	9.4904691785	9.80612098225	9.87174324125	9.4604701485	9.506451991	9.5777655055	9.42963652125	9.5340620045	9.61233230325
ANG	6.80941132	6.291712855	6.575880633	6.107887243	6.139154996	6.464266715	6.385145798	7.101213618	6.859666099	5.942503189	6.274718153	6.201250208	6.463713384	6.946574062	6.266100747	6.442330548	5.935177452	6.335063507	6.465164364	6.046962765	6.361917732	7.491821916	6.686415299	6.218276194	6.490431186	5.987729497	6.358861821	6.556869232	6.681821905	6.449488584	5.83323784	5.51611638	6.539217514	6.507708654	6.260816318	6.498454238	6.435250078	5.854797282	7.329053691	6.602304892	7.932919843	7.689316853	6.587548561	8.59988397	7.79468511	6.456407313	7.097710802	8.394620692	7.079504071
ANGEL1	8.126686732	7.676986674	7.640983288	7.4129893595	7.615356555	7.4543431185	7.852678832	7.355574681	7.8343416605	7.6018625855	7.6786530015	7.7641803045	7.6284341205	7.7067091865	7.4885598075	7.7029449585	7.7435580755	7.546610954	7.6774765655	8.1276854495	7.74169054	7.5702114025	7.7109464915	7.7146772915	7.657249103	7.810419548	7.7242960375	7.2805404435	7.583572705	7.604139557	7.7888602875	7.657985541	7.4669793285	7.375114635	7.5724731915	7.6322015575	7.745886558	7.886121191	7.8189857845	7.867339354	7.7068379825	7.972507647	7.7851948535	7.739260332	7.995262239	7.875884831	7.7629316015	7.8544168405	7.8692551555
ANGEL2	6.014315634	6.67515868466667	6.48732882766667	6.378821963	6.92478896033333	6.515384216	6.54133967966667	6.387225295	6.125908216	6.52816638033333	6.34196530566667	6.656463411	6.40976156966667	6.590839879	6.64685535866667	6.687898873	6.72890788233333	6.36987982566667	7.014790595	6.15561452433333	6.54051433766667	6.440771824	6.19192193533333	6.55667920433333	6.66862568	6.164149329	6.63395841866667	6.50848191333333	6.26013458866667	6.353461107	6.94799645233333	6.43949351833333	6.33880322933333	6.29715882566667	6.27123057033333	6.383992294	6.59290562266667	5.93342345866667	6.24143674333333	6.60233898033333	6.66577045366667	6.57687977666667	6.719928853	6.66792181933333	6.71083114	6.76353322366667	6.81368163633333	6.73373490133333	6.43791912833333
ANGPT1	6.710363155	6.7643358305	7.867117656	6.740768586	8.4478296375	7.7340973885	6.6127348605	7.0350905285	9.3329587645	7.078337155	7.9567197535	7.020530601	7.2125413115	7.9710594255	6.5856537095	7.444927567	7.6517205005	6.64953645	6.5742379375	6.557591863	6.367630203	8.2408951875	6.6320582415	6.979398962	7.173021133	7.020462833	7.092636348	7.0127183825	6.343115065	6.7784260095	7.595813363	6.385843869	7.2119646365	6.350779584	7.6377635715	7.707527012	6.794679042	6.438564567	7.9266778625	6.468470411	8.8149685885	9.223508008	10.61670308	10.0985367095	10.89042363	10.0039838895	10.294680385	9.670943062	10.29959967
ANGPT2	5.706120261	6.8439484145	5.9391632905	6.517794243	9.1565842335	5.836600962	5.46776113	7.2997825015	7.909116325	8.2045965775	5.955739194	5.3815619075	5.8029626275	5.181360014	5.6599381475	5.9216039905	7.898607874	5.6010608715	11.093882955	6.198959973	5.852925586	7.6486410105	6.1630412905	7.0462552305	6.974579921	7.8093792685	5.1998930965	5.949265985	6.2955137005	6.0701692935	7.9041793135	7.326112865	6.7715373815	6.6449509345	5.7070203255	6.462134166	5.8559524925	8.0374602255	6.84546292	6.0398712815	6.418015386	7.2181015705	7.3044574245	5.6339487795	5.7108370525	6.5893234735	6.236358595	6.1438955005	6.227530869
ANGPT4	7.485308173	6.76508024	6.803094772	6.575106354	6.755260782	6.451907743	7.012460861	6.77298505	6.893196891	6.511246889	6.620178962	6.466739287	6.551239092	6.898817555	6.557364951	6.568838084	6.560202493	6.478735406	6.570425429	6.884245982	6.623902619	6.446358147	6.477194752	6.496721223	6.750174382	6.385320896	6.651993548	6.643400409	6.39726357	6.447044076	6.379956194	6.20196204	6.193538492	6.661442134	6.776182751	6.853269071	6.541832136	6.849665357	6.697325367	6.506448149	6.69865201	6.381769157	6.356231319	6.472769975	6.659150672	6.865902874	6.902300914	6.588972774	6.71756685
ANGPTL2	7.59234926433333	9.213788244	8.48540719733333	9.70635780566667	7.14234755966667	8.63708657866667	9.59055558933333	9.19814503933333	10.1545077273333	9.30149632166667	7.438993713	8.82118681866667	8.67287823033333	9.37112174933333	8.12454511266667	9.70596034033333	8.70981559966667	7.52308719833333	6.280727896	9.738525831	8.93851507066667	9.31089549166667	10.571428503	9.345998164	11.39509251	8.635360756	9.02145474366667	8.37573454633333	9.64571993366667	10.8127284056667	9.91064393366667	9.496255155	8.84554894733333	10.9227232693333	9.32293441266667	8.18729871666667	9.65121657066667	9.94998700933333	9.38945784333333	7.94591145933333	7.95076770566667	8.49526281966667	8.212258218	8.277717671	7.91282879066667	8.94211834033333	8.66062067766667	8.08031174533333	8.16660401966667
ANGPTL3	4.438087829	4.344215232	4.398354356	4.270666919	4.3776769	4.27207243	4.346633122	4.295878509	4.343804158	4.274021791	4.386658904	4.270422255	4.374071899	4.296386735	4.360390351	4.260912478	4.26575478	4.279033279	4.501223802	4.374890578	4.379300567	4.325876212	4.288160686	4.290306404	4.39926972	4.294130561	4.329709684	4.359873288	4.381668027	4.291359146	4.450872096	4.38016177	4.242397149	4.317344526	4.422065533	4.298190338	4.295034636	4.341474196	4.390592285	4.299305038	4.343706659	4.379584167	4.277017193	4.382871765	4.375658558	4.504599387	4.353648426	4.500933151	4.401042468
ANGPTL4	7.368372925	9.979300873	8.461876018	7.137756068	6.57446293	9.130171075	7.284579226	10.8594943	7.577495391	7.817404495	7.218984528	7.357794826	8.223116688	7.019227906	7.658897098	10.12487964	8.873408006	7.076587827	7.354380549	8.353422342	7.346258808	7.454937397	8.842942074	7.465480335	7.35910371	8.415026946	7.343765039	9.891753807	8.331167291	10.12212095	9.616244177	6.750103146	8.88982405	7.594482486	7.028943592	9.724288931	8.298162711	9.465986196	8.76656351	9.371283221	9.372724051	8.200717612	9.267587491	8.638883622	8.743306933	9.724807129	8.893271899	8.160417023	8.353234827
ANGPTL7	5.607308093	5.630272293	5.857435328	5.870812855	5.519164709	5.463228418	5.638888032	5.544673803	5.441296438	6.255048097	5.547978579	6.021591314	5.837481619	5.516690819	6.613896787	5.305664143	5.157900835	5.323189656	5.821517517	5.78059914	5.501917247	5.440904644	6.047512843	5.387021121	5.631220843	5.290442549	5.541303256	5.616134844	5.513152701	5.834201181	5.298671189	6.090563007	5.110725941	5.490615701	5.484615894	5.629586098	5.603868955	5.954003124	5.615025254	5.370042225	5.680015446	5.569992262	5.300341939	5.493762808	5.433243356	5.729700586	5.480128669	5.745018944	5.533442944
ANK1	5.8934195615	5.76987015266667	5.751660523	5.64047506566667	5.67055425483333	5.64660469183333	5.94317379233333	5.7219247955	6.11507467716667	5.68504695883333	5.61618008333333	5.5717545765	6.23343162233333	5.63457825166667	6.332056975	5.87280035933333	5.50127884133333	5.86296771816667	5.82436629283333	5.89698998016667	5.74455500766667	5.72829901983333	5.78066129683333	5.61244067933333	6.07321170916667	5.6406596825	5.5915427755	5.9695032435	5.85514925566667	5.66447930016667	5.59548032333333	6.45563324933333	5.46729788483333	5.87847401433333	5.79663661683333	5.85665943733333	5.92246938116667	5.99137311866667	5.75350263266667	6.43135727533333	5.79715530566667	5.71280771666667	5.6091902575	5.70194760083333	5.63335851633333	5.64391252616667	5.7268364515	5.89021588	5.6850858465
ANK2	6.298886723	6.41324520433333	6.762078509	5.85695232433333	6.918822441	7.832307203	6.776293831	6.81262108566667	8.06091206466666	6.87627861333333	5.90336877733333	8.259957816	7.26955319366667	7.12336071233333	7.38772875733333	6.033312647	7.08688345366667	6.019753399	5.91234888566667	5.98036882833333	5.93533347633333	6.731033791	6.70614572266667	5.985719243	6.07631303066667	7.302584314	6.79418278866667	6.71087291533333	6.204562855	7.13294587266667	7.34783805933333	7.111395756	7.09532752133333	6.197420223	6.605039036	7.13606868566667	7.14901208366667	6.94567924933333	8.087201336	7.565483356	6.14868122533333	6.03396134033333	6.32460964666667	6.43583720433333	6.22076169433333	7.11224228133333	6.82059791566667	6.17827990033333	6.19341795133333
ANK3	6.35276984933333	6.22033864833333	6.37672634966667	5.749469627	6.63255244566667	5.90977467	5.968945837	5.55726607266667	5.65082240533333	6.31298723133333	5.71102303533333	6.79185847433333	6.12499814033333	6.27745210766667	7.05210232766667	5.54627207	5.845632632	6.47791933633333	5.70232910033333	6.50651357566667	5.895731677	5.87876878866667	7.34609882766667	5.94468621166667	6.733784957	6.344661159	6.148856139	6.05415005433333	6.034218953	6.388033583	5.62054848733333	8.33636666833333	5.92175299666667	5.87727863666667	6.51146239466667	6.092220504	5.644030788	6.04083573266667	7.187461878	6.61452925433333	5.85908478966667	5.839173936	5.430116816	5.84745744466667	5.675056192	5.70082656766667	5.70680360533333	5.87771591066667	5.61997509466667
ANKEF1	4.700918528	4.418310608	4.534770984	4.443447532	4.421901526	4.603831574	4.318113544	4.499431013	4.744587707	4.366818687	4.345712881	4.382051987	4.579361164	4.582903658	4.491824329	4.397230258	4.456059289	4.350530465	4.724142572	5.063417837	4.546642382	4.513035518	4.477706641	4.451416817	4.305710401	4.391987438	4.448524714	4.387240761	4.549554964	4.73121496	4.323982173	4.417912086	4.445800672	4.543493696	4.585994771	4.416557888	4.370087351	4.35056989	4.586472975	4.370995034	4.997754088	4.567183796	4.500526996	4.75640281	4.538287595	4.510044267	4.50037257	4.717764431	4.667906997
ANKFY1	7.232500693	7.685804713	7.338050126	7.4203984	7.5628	7.618363566	7.620309449	7.346497769	7.77482125	7.654287031	7.417875013	7.544743352	7.847825579	7.820417128	7.305220448	7.327577486	7.881090704	7.5986846	7.585003375	7.912202668	7.386697686	7.323996019	7.567742302	7.314985963	7.758149278	7.28776143	7.031853479	7.702717289	7.297638086	7.651838927	7.775289224	7.884980382	7.317626678	7.546635811	7.540311743	7.532914392	7.209677192	7.839621995	7.318811965	7.675755884	7.35792726	7.294795862	7.340660539	7.160810967	7.369782771	7.361738094	7.210138397	7.330633515	7.599320569
ANKH	5.221816504	5.292124531	5.352916451	4.945643948	7.642089078	5.201156134	5.692504301	5.023216216	5.336232421	4.772872735	6.040994775	5.427872915	5.206946184	5.31935833	5.183402911	6.122237683	6.164354508	5.400792318	5.972683372	5.139856358	5.502939104	5.655745286	5.442372389	5.18761096	7.892680472	5.324806162	4.951794857	5.557164178	5.114524293	5.16677518	5.134809838	6.642650947	4.859789056	5.38202804	5.292672998	5.226609784	5.214522173	5.60039944	5.086903196	5.192084757	5.253424263	5.019875132	4.926357883	5.093898476	5.322728605	5.221925697	5.169020957	5.194462329	5.001237904
ANKLE2	6.374399483	6.670993038	6.826402042	6.40655052566667	6.64927132266667	6.28948047833333	6.73569693533333	6.39766730833333	6.54078138566667	6.638350865	7.058289027	6.75547667433333	6.45271451766667	6.744224306	6.380748687	6.61346752866667	7.35747033766667	7.61903127433333	6.90144476	6.682174697	6.69576465333333	6.408448351	6.40666407466667	6.93374592966667	6.81839742933333	6.83722648233333	6.51449667866667	6.637864246	6.23770761933333	7.212925427	6.771405754	6.96822105966667	6.462161184	6.15129878433333	6.55230387	6.35387721033333	6.575557205	6.672173289	6.56366746733333	7.264276608	6.43201152633333	6.68187355333333	6.69107565466667	6.51425014066667	6.68870346733333	6.66044662733333	6.774075562	6.51818016066667	6.71587062766667
ANKMY1	5.4175199435	5.5368709645	5.331093915	5.377394167	5.428242525	5.3262802205	5.4615484535	5.4393033335	5.3632832055	5.299125782	5.2510861375	5.3887871775	5.3407253455	5.414516914	5.270634123	5.3044924705	5.191884277	5.172661449	5.505279822	5.090666326	5.3966952235	5.195511351	5.244751464	5.318903892	5.3356471765	5.3491386865	5.4098443375	5.408604512	5.446782336	5.3755739515	5.582705259	5.3881540905	5.2835124935	5.295201008	5.26328822	5.332300376	5.3073286805	5.260340045	5.2390903555	5.495625381	5.3279930775	5.4542264055	5.594838563	5.400121868	5.4241660025	5.483428743	5.524783535	5.5631477985	5.527255676
ANKMY2	7.630176295	8.816361274	8.634392529	9.304026908	9.100561721	8.489134979	9.253851444	9.393515635	9.620302299	8.761547759	8.348596927	8.266604183	8.77304524	8.47662	8.674021751	8.288035538	8.780206011	9.815603877	8.895693823	8.781844074	8.173453627	8.616185458	8.467666329	9.239756965	9.028866957	9.463594483	8.744063031	9.586171917	9.094013171	9.336346182	9.622258341	9.284401936	9.144517563	8.787986384	8.340971453	8.131257471	8.803139408	8.879441863	9.090865105	8.533105006	8.612806931	8.945984971	8.578842781	8.620578421	8.578160847	8.549654897	8.826973802	8.837122114	8.592957173
ANKRA2	7.02439509	7.706984801	7.695906786	7.591812429	8.099122392	7.584506838	7.336403342	7.698111955	7.867107644	7.513378949	7.265157998	7.59419533	7.849335871	7.656187512	7.699949778	7.788820275	7.422907757	7.724946174	7.401236155	7.211235311	7.0250701	7.401215155	7.744602864	7.547500791	7.625854616	8.248703199	7.480994707	8.003120916	7.663461687	7.560531274	7.799144623	7.639911696	7.583977535	7.214114294	7.390689828	7.468612259	7.237964972	6.832462551	8.353428402	8.223037436	8.098474132	7.854165758	7.849161484	8.038967683	8.534273622	7.880537936	7.766856292	7.900702731	7.918189781
ANKRD1	5.055516418	4.995124139	4.885991236	4.849288996	4.741900902	4.934172058	4.855304986	4.930160095	4.838302786	4.844898044	5.027216205	4.796404009	4.879809427	4.944553374	5.164865035	4.831154938	4.867551856	5.432598628	4.903160527	5.135075895	4.880660731	5.028003974	4.871880959	4.839995455	4.9821658	4.977916615	4.890148175	4.891769322	4.879191845	4.769109495	4.707954598	4.81867024	4.67447296	5.014164306	4.827022231	4.817090987	4.917551589	4.834243954	4.803501212	4.738093646	5.04501924	5.029707043	4.748137081	4.809435981	4.902572519	4.801368289	4.862855976	4.980901093	4.801536157
ANKRD10	8.85815139	9.133663032	8.849949164	9.012752887	9.531465969	8.906716286	8.970610088	9.554815311	8.944635917	8.784183279	9.073182901	9.177578649	9.201860113	11.66841829	9.257532798	8.878314938	10.38310807	10.60562947	8.899381637	8.793788252	8.706807606	9.001690785	8.794361263	9.195411977	8.299664208	9.458568128	8.475084448	9.226801406	7.974892864	8.415648762	8.692342006	8.964057673	9.293365173	9.560710194	10.9311632	8.527966524	8.717832882	9.22547236	9.136220797	9.450315478	8.368109974	8.812644269	8.040602663	8.060350774	8.308720963	8.739780543	9.028055091	8.269030614	8.796954522
ANKRD10-IT1	9.087587278	8.331491397	8.255569915	8.234944158	8.832427045	8.516448138	8.560202847	8.73585318	8.592967201	8.327605813	8.380951026	8.308742683	8.413495774	8.623988704	8.369562699	7.846693891	8.584935145	8.435911611	8.683472017	8.698759998	8.77822726	8.654013529	8.878901267	8.371124618	8.657072167	9.05454572	8.476001449	8.858928561	8.322006986	8.634564191	8.545802923	8.530855049	8.44525426	8.61605081	8.783652466	8.063846853	8.073028975	8.692460698	8.251361609	8.701079657	8.999662928	8.746292558	8.628183909	8.531270432	9.064558787	8.700724099	8.460175189	8.606736058	8.702935711
ANKRD11	7.978149122	8.022522497	8.039609307	7.519613193	7.824413103	7.823642768	7.087036779	7.783736376	7.8257795	7.842151187	7.259896206	7.531050744	7.285901563	7.927962971	7.371042408	7.656293017	8.165327289	8.367106894	7.768453582	8.319544869	7.74281842	7.669309837	7.779203747	7.555212084	8.759379011	9.097030705	7.776152018	7.841854838	8.154437131	9.554364064	9.271907425	9.232111966	8.039969213	8.00644323	7.887136818	7.499868734	7.117346735	7.681319034	7.279461507	9.294667227	8.400544434	8.539702478	8.651841795	7.779339537	8.638803325	7.919371312	8.09360748	7.155284561	8.153636532
ANKRD12	7.2394652165	7.34128741275	6.95278812825	7.08644624575	6.68195195725	7.2479022095	7.2533521995	6.951733109	6.6279320565	6.88624250175	6.87277109725	7.20592980975	6.97890586275	6.8342928485	7.55821738075	7.04132063375	6.89400315725	7.054163914	6.4079673855	7.4330697095	6.65080210225	6.85567183725	6.5737589435	6.351766843	6.79366869025	6.934395588	6.578552264	6.5054356445	6.0890916545	6.508349982	6.00622901975	7.13961075875	6.6150159435	6.72855426675	6.38530020825	6.9799889775	7.161564248	6.95888990675	7.04536254075	6.475814856	7.0886068425	6.40341899925	6.036349635	6.537676306	7.06488110125	6.568379451	7.35336619675	6.79944184875	6.829784777
ANKRD17	7.376078638	7.910502581	8.017616147	7.589929358	8.067973067	8.325291108	8.26724822	7.552269138	8.274566784	8.120529371	8.045576927	8.264647499	8.340363469	8.005331732	7.847890143	8.011019587	8.429762775	8.186511512	8.393677684	7.671950758	7.611695684	7.652940201	8.210291625	8.073722165	7.982671779	8.186182257	7.690761595	8.236593773	7.915931197	8.533058688	8.265660286	8.388818891	8.151419362	7.583566999	8.805038752	7.83659737	7.801122928	8.20319888	8.277582257	8.896140193	8.192479014	8.788950552	8.932154515	8.786333453	8.398769701	8.407092544	8.224705392	8.207833957	8.237788848
ANKRD2	7.037150075	6.280838324	6.253554787	6.218171596	6.025904534	6.044056611	6.241496552	6.158724609	6.364556535	6.372649633	6.155760073	6.056236689	6.702363563	6.233017502	7.595170759	6.026064844	6.036592536	6.021481502	6.286074093	6.493318615	6.288560684	6.485101415	6.119932765	7.032076381	6.276625308	6.212107534	6.035121803	6.236237741	6.303598452	6.398625339	6.253110111	5.927447203	6.076547566	7.345713239	6.185901464	6.410277522	6.04056057	6.435284228	6.165161233	6.089227856	6.399038259	6.220815982	6.271501281	6.19613001	6.039857034	6.247202588	6.072010814	6.324323895	6.158771419
ANKRD26	5.672308909	5.699593255	5.837116412	5.8159156865	6.178316523	5.767633877	5.9457995385	5.6648654875	5.8706901405	5.7843602115	5.920480811	5.796533831	5.9206072385	5.8107614165	5.7952162945	5.6802347975	5.677678506	6.022652955	5.9099685355	5.745592419	5.7396496425	5.775934215	5.6576373895	5.9263659985	5.8215675075	5.8180817315	5.7619186545	5.7793241735	5.854516992	5.775162098	6.181056315	5.8778150185	5.83315837	6.676902016	5.667424132	5.853720122	5.754488722	5.66321283	5.8973644385	5.6446554195	6.0016631875	6.0318616395	6.20404934	6.2387542525	6.1460718545	6.1201673665	5.9939209795	6.0110440075	5.996530336
ANKRD27	6.762828168	8.054831306	7.737000194	7.645713534	6.949355551	7.528577701	8.117595877	8.499758015	7.574770402	7.816905725	7.784527546	7.701191313	7.906738428	8.46006835	7.627273301	8.275801432	7.951498138	8.211416023	9.777756268	7.229115267	7.782264609	7.46513272	7.473022668	7.704347744	7.194548164	7.51910817	7.773340619	7.099151119	7.601099571	7.471120734	8.031788227	9.046844695	7.962672187	7.57476188	7.056573185	7.131566082	7.859673389	7.838094318	8.020194387	8.353918241	7.837414068	8.103714015	8.110221282	7.665378959	7.470677372	7.463989465	7.959088448	7.645276886	7.548190391
ANKRD28	8.952596577	7.247727543	8.385959676	7.71649798	8.11318267	7.686616049	8.40590143	7.771892317	7.793990044	7.245738677	8.114571454	7.658740044	8.687360471	8.461889893	8.114571454	9.379319175	7.921978288	8.627669368	8.476622098	7.610525796	9.092400074	8.245127985	8.089001893	8.2270757	7.65585195	7.683393205	7.683899442	8.123865011	7.227052153	9.008894256	8.552572814	8.982627361	7.655126434	7.988527881	7.707765227	7.546354351	7.716492082	7.832501633	7.142829336	8.52184026	8.112795436	8.133368558	7.848714548	8.705312815	8.011142261	8.113638611	8.619217557	8.504583241	7.995508538
ANKRD34C	4.741907953	4.717611665	4.940573859	4.735544736	4.776744264	4.924950244	4.868047709	4.725048318	4.83292754	4.844679812	4.734767501	4.824570362	4.849814337	4.967370358	4.862788352	4.772155255	4.664908899	4.76236368	4.790779311	4.869191262	4.794397621	4.688810412	4.729296475	4.819114035	4.842433369	4.792390307	4.80795163	4.841900626	4.861020216	4.748023598	4.747149084	4.718001878	4.709651883	4.782961113	4.724911808	4.837169861	4.825831569	4.842371523	4.832913864	4.826254531	5.004331784	4.828230082	4.823796717	4.79123627	4.845295941	4.817903982	4.854946328	4.807495178	4.861462644
ANKRD36	6.850776882	5.499504182	5.024285287	4.467870527	4.465201237	4.674989066	4.901330747	4.920907496	5.332356911	5.565074454	4.690848386	4.611909356	4.677218031	4.818097223	5.190292099	5.33578543	4.951926566	5.070700167	5.065776316	4.873742128	4.514588219	5.036972499	6.330128065	4.798316484	5.94908176	7.011438332	4.516156749	4.828611875	4.628038342	4.799541312	6.57307284	4.455634892	4.707967647	4.636406425	5.428541739	5.131275486	4.938130662	4.744986208	5.23992934	6.59710313	4.928908001	4.904468323	4.578393869	4.674638767	6.003126135	4.936470417	6.012594771	4.712601669	5.448940873
ANKRD36B	8.369634276	8.602441377	8.331013074	7.585252751	7.539033959	7.82212008	7.714024404	8.492240046	7.974127308	8.062265528	6.211298172	6.611411986	6.184060263	8.116113402	7.701670676	7.877450554	8.267678348	7.892649037	9.181872766	8.693015229	6.772400847	7.554947627	9.405567852	6.9728144	7.356270679	8.371882885	6.552379877	7.927526391	7.209042137	7.504093634	9.063150954	7.187503699	6.800475244	6.965684852	7.715011888	7.581454259	7.099626861	7.551020821	7.787907789	9.042627094	7.700247698	7.14735642	7.213835436	7.170819814	8.463091862	7.938626189	8.308691952	7.945843334	8.623211665
ANKRD36BP2	4.146515547	4.037907186	4.057896727	4.063817873	4.029550712	4.104318638	4.085143006	4.173962315	4.098398728	4.063159521	4.038645636	4.087797256	4.063511084	4.058118887	4.044837782	4.027651485	4.040601007	4.112639408	4.172366869	4.055565795	4.001313172	4.039816745	4.144271851	4.101270303	4.027544039	4.17570639	4.079374231	4.092004903	4.150192215	4.139945208	4.154072984	4.059696374	4.055685615	4.052481786	4.00172016	4.073096726	4.094600379	4.262546937	4.119364811	4.092451489	4.040350287	4.028236926	4.073017222	4.114002959	4.041584258	4.037940791	4.105220276	4.035012399	4.179473926
ANKRD40	7.02816441	7.530059701	7.251476368	7.234248483	7.298505559	7.289867789	7.43769403	7.395944694	7.243506329	7.312577446	7.321913332	7.394851294	7.345850552	7.747126388	7.30605395	7.311104546	7.37036228	7.406199064	7.510904064	7.186657371	7.269833865	7.301338251	7.032479408	7.369255209	7.747017114	7.256740742	7.320953123	7.335941195	7.459556218	7.390772343	7.023438894	7.303285221	7.358642312	7.36117606	7.519300513	7.298796985	7.352652613	7.327214479	7.36157129	7.404923935	7.24985477	7.44052654	7.430082505	7.316230338	7.317211865	7.304866616	7.140477386	7.299089655	7.209159231
ANKRD46	5.749476981	6.501809296	7.070262265	6.900279297	7.126423946	7.65584166	7.771204879	6.827245193	8.228085008	6.928142218	6.505635019	7.036273044	6.992442426	7.778480213	7.14003939	7.586892267	6.558880373	6.823398569	6.655801927	5.926059449	6.214245816	7.155863464	6.635480242	7.426266526	7.488150413	8.13540975	7.042393985	8.422126486	8.044139844	7.060236056	8.510267275	8.106816023	7.568715876	6.672733546	6.831807509	6.622465467	6.087370302	6.827464374	8.062606559	7.918333159	7.829435171	7.592355428	8.781011992	8.422429454	8.680749272	7.775436934	8.011818399	8.926916813	7.790538064
ANKRD49	8.42703009	8.530557278	8.060584401	8.01864446	8.079197879	7.721911613	8.364864843	8.248094534	7.688550196	8.379703414	7.819052102	8.416277545	7.869488355	7.766109998	8.777717751	8.559510782	7.691471699	8.498947219	8.310514047	7.8481431	8.221654254	8.391527516	8.194580574	8.179524987	7.773025787	8.101869221	8.349566102	7.370243543	8.42620001	7.44600835	7.737095882	8.583731572	8.267242166	8.375506549	8.427624436	8.20558475	8.167550337	8.366039215	8.329551138	6.808107233	8.5748015	7.93360245	8.382411476	8.485737886	8.146138395	7.860521901	8.337806297	8.299496984	8.274819906
ANKRD53	5.532502482	4.966545119	4.913632902	4.929105597	5.076450651	5.174271398	4.937345093	4.842688198	4.848994421	4.826015706	4.831023381	4.910277094	5.002068276	4.958250021	4.993920638	4.845457792	4.594865507	4.76678332	4.922152428	5.03876473	4.997995285	5.197275553	4.882494382	4.870983635	5.078456182	5.122893752	4.822962643	4.923249861	5.202208116	5.094102186	5.060185726	5.032612001	5.010582347	4.916920115	5.124022186	4.884501406	5.001544202	4.901625155	4.861495959	5.08274617	5.090992546	5.071903655	5.174632773	4.929391667	4.941221814	5.017901789	5.048006156	5.079187691	5.048018364
ANKRD55	5.362721861	5.509968306	5.460808466	5.432413329	5.475378447	5.304948696	5.361380141	5.349114259	5.418264347	5.235635909	5.212142958	5.177678415	5.298041071	5.235795128	5.820196697	5.02486699	5.083286698	5.190905027	5.394540567	5.449625969	5.220288662	5.235311736	5.185273789	5.241160628	5.284720624	5.162164952	5.317948116	5.541864761	5.866603618	5.227058778	5.09492615	5.207462499	5.165814403	5.281589386	5.199303724	5.583529096	5.43063312	5.294235642	5.220210788	4.953684598	5.332984997	5.156834783	5.279903539	5.395175395	5.331145093	5.339764221	5.3546082	5.562114106	5.317393832
ANKRD6	5.344833781	5.495966089	6.0949375805	5.083917482	6.101699387	5.585102066	5.7064602565	5.3292753195	5.247676275	5.6885724295	5.222206746	5.225028747	5.02364485	5.319528285	5.35836004	5.0606668185	5.96799417	5.631942218	5.399011447	4.7963746365	4.9737164255	6.2335419295	5.738393541	5.223266253	6.869446923	6.04979251	5.61699653	5.939377461	5.7401873235	5.5351753565	5.9692811025	5.661196732	5.505510951	4.8458256545	5.6905280855	5.2950397915	5.7036219515	5.8498146875	6.1273704535	5.5059398705	6.1503719435	5.750209465	6.343287824	6.058915062	6.2803077625	6.151852578	6.7596762975	5.8942184665	5.7230804225
ANKRD7	4.514252456	4.256496628	4.303410026	4.256738425	4.500390255	4.23693516	4.310102222	4.237587446	4.314345845	4.20815266	4.205785176	4.24478142	4.361980605	4.36101652	4.315651056	4.128965071	4.312425896	4.298210204	4.282472582	4.359736612	4.237577819	4.355537062	4.263908946	4.289391865	4.335495965	4.193243687	4.258661438	4.480312586	4.174823981	4.26216595	4.185790511	4.186239937	4.133372886	4.23143057	4.293858097	4.254475628	4.315279962	4.366594465	4.287737527	4.195821146	4.385201818	4.338113337	4.235093002	4.377434191	4.403780994	4.39330418	4.257633185	4.501594378	4.399596095
ANKS1A	6.905034912	7.63382397	7.549836857	8.293840315	7.566329538	8.424244471	8.076759426	7.20467368	7.632866404	8.221635184	7.69956615	8.287835983	7.616407039	8.173205031	7.514945382	7.455233304	8.179710458	7.312929673	7.042326804	7.643204536	7.149577884	7.644637416	7.681182302	7.209132603	7.670259804	8.232023384	7.868606063	6.962078601	7.503829261	7.327084739	7.876783479	8.942001533	7.81072555	7.332606141	7.508613889	8.360292217	7.176995494	7.582652532	7.667002517	7.698087743	7.480733365	7.533085151	7.621130762	7.411989382	7.562675903	7.562990643	8.050646658	7.922178134	7.882774283
ANKS1B	4.75107787	4.622891842	4.766523946	4.616244864	4.738641507	4.681707971	4.804969698	4.657857437	4.679317811	4.619233194	4.641340688	4.610354268	4.693930034	4.673820247	4.678316867	4.832575532	4.49842015	4.538538464	4.651650821	4.710296926	4.632517673	4.614593977	4.48842587	4.637592181	4.676975827	4.480095839	4.690842328	4.718080384	4.802633705	4.703650841	4.802871594	4.70647629	4.408352739	4.560560417	4.564837527	4.717789232	4.727553512	4.752636853	4.68675642	4.780213525	4.643256458	4.671597316	4.710532626	4.731542735	4.670968338	4.67301896	4.747006082	4.824409681	4.68133916
ANKZF1	7.935866077	8.119306684	7.458428973	7.379680901	7.477095944	6.948615108	7.625795332	7.860685394	7.461695011	7.360100135	7.140350061	6.934591433	7.405236356	6.989703782	7.162890183	7.27908068	7.231686223	6.91942194	8.11112638	7.491601594	7.155790674	7.154053108	7.323664079	7.205564187	7.4603684	7.450586489	7.3701527	7.147647143	7.361783912	7.585823942	8.132167843	7.619910793	7.056252667	6.674202115	6.865485409	7.330174991	7.07145161	6.946568501	7.316114192	8.031279644	7.337453605	7.557917781	7.190143938	7.489157436	7.395393536	7.641493789	7.75727107	7.766636856	7.52279465
ANO1	4.425574512	4.342873685	5.175948443	4.326378638	4.462906836	4.532153059	4.523814848	4.386231713	4.391589168	4.545149233	4.655739034	4.217770823	4.48742407	4.225117726	4.229406396	5.407016105	4.941600861	4.43855385	4.730106424	4.402587632	4.530435572	5.862938923	4.480405401	4.40812198	8.861883953	4.585203102	4.237091089	4.221232707	4.162461278	4.186468955	4.494636526	4.31583226	4.405507944	4.420232825	5.634173784	4.36581904	4.267470047	4.411256505	4.318124875	4.052837803	4.287055095	4.317342305	4.363938637	4.381147536	4.371724527	4.826252741	4.700894869	4.240767167	4.459620454
ANO10	7.726133106	7.370382834	7.594570181	7.777814533	7.543491623	7.599526937	7.549335128	7.281229692	7.214891714	7.395456388	7.884450927	7.552404629	7.525816153	7.625784416	7.255603524	7.334392245	7.452244694	7.489134387	7.493593099	7.654121666	7.896753851	7.92897212	7.407060216	7.951340098	6.947077643	7.014592785	7.731471615	7.397923983	7.360968196	7.277720098	7.224355145	7.394940517	7.338970383	7.705001516	7.579402637	7.545394082	7.860298817	7.331011567	7.564971088	7.265189793	7.577833148	7.513333199	7.319631902	7.601737112	7.263698033	7.328436913	7.196185898	7.426861388	7.523473792
ANO2	6.069777295	5.567123597	5.577337578	5.60761475	5.679920585	5.549996627	6.105663379	5.551190447	5.574552554	5.94409715	5.567279148	6.573885968	5.604409773	6.009429733	5.557317867	5.550004669	5.513509271	5.478245326	6.030956753	5.666229703	5.651845723	5.636021764	5.593988736	5.666028161	5.661432506	5.682237902	5.569937621	5.616050902	5.437436594	5.720748733	5.821282104	5.614682234	5.492324615	5.728119668	5.634150577	5.555730987	5.538626956	5.635893912	5.415925097	5.647128446	5.983780254	5.775390227	5.596300918	5.629082379	5.535612997	5.821815959	5.503084594	5.679369007	5.441003131
ANO3	4.514669678	4.740330526	4.628847253	4.552330754	4.727016488	4.679867033	4.893037408	4.765803464	4.655646342	4.613118914	4.570643441	4.60815879	4.607936426	4.619010503	4.596814865	4.522011886	4.521078182	4.511060207	4.636825672	4.595980916	4.628028386	4.671010075	4.5295548	4.661653814	4.74809616	4.823162813	4.752175615	4.634655454	4.633193675	4.597268692	4.348552362	4.582202927	4.476746886	4.696080455	4.353906807	4.598171162	4.577376795	4.663291317	4.42488875	4.52575823	4.564128354	4.554271917	4.392987666	4.624917103	4.743070078	4.934784099	4.722099943	4.684199503	4.607464047
ANP32A	7.03183257366667	7.56638848133333	6.93245362033333	7.868772729	7.722123753	7.52705245866667	7.30093909066667	8.03371865	7.683381268	7.99374743466667	7.92848930133333	7.57525303	7.248537286	7.014028693	7.625489424	7.37549114766667	7.896174064	7.83010879733333	7.48542428866667	7.222176586	7.467591384	7.54710440666667	7.83827277633333	7.490255421	7.97247713233333	7.81109585266667	7.32259371	8.235187449	7.60127579233333	7.82241952866667	7.84730917833333	7.30608646	7.87132279966667	7.89525859566667	7.598424839	7.735812513	7.634321347	7.58865810633333	7.99088442333333	7.69415763533333	8.293841221	8.31386104933333	8.61075062766667	8.40629174866667	8.74167201766667	8.33656182866667	8.53195784066667	8.494689909	8.60018345533333
ANP32A-IT1	4.440584297	4.305940691	4.263981239	4.331424063	4.31079782	4.308570324	4.297341702	4.384707864	4.376934435	4.232882494	4.488056542	4.282208476	4.308912387	4.228056936	4.132013438	4.30308529	4.467681258	4.501802117	4.23487847	4.380101434	4.294178806	4.212266703	4.259677059	4.464996206	4.730518276	4.512082545	4.420576303	4.264860183	4.531351427	4.692514443	4.256619387	4.344070285	4.352065196	4.255033628	4.289261909	4.373650212	4.190268446	4.315025893	4.218971404	4.507461702	4.406943214	4.955683823	5.042549646	4.37852856	4.917519744	4.353918049	4.402615966	4.361326294	4.68301036
ANP32B	10.66060046	11.024991355	10.318100636	10.68935415	10.4639427555	10.5909123	10.5911037545	10.792124865	11.18487181	10.4204294165	11.00020442	10.89316277	10.835391535	9.9605858725	11.19574677	10.67535542	10.656242035	11.86515384	11.09372586	11.09878992	10.992288505	10.76109596	11.10240812	10.80486364	10.934157185	10.83543589	10.85206361	10.70884703	11.270233545	11.100123295	10.78012172	10.77565113	10.847776545	11.388078855	10.71794117	10.2552253215	10.932054715	11.24807722	10.70506151	11.025169965	10.955066695	10.698890686	11.085095665	10.90966078	11.028800785	10.65607927	11.16791952	10.89707566	10.783867525
ANP32C	5.689364756	4.76378529	5.106675141	4.913271164	5.168804735	5.187937974	5.142647194	4.941939397	5.147442528	4.906154226	5.145638991	5.044449983	5.13063118	5.240590616	5.204336201	5.211953805	5.049496852	5.110510163	4.983418201	5.216157057	5.128702806	5.27934968	5.097797439	5.184369596	5.253949114	5.04150015	5.231337233	5.218118334	5.291720511	5.304114241	5.235258082	5.26590101	5.168415896	5.370328247	5.12730293	5.128853429	5.170973717	5.191504014	5.163661516	5.401489322	5.429671248	5.382656147	5.309447017	5.512687952	5.149422335	5.233695295	4.952872882	5.34671373	5.158648406
ANP32D	4.594085995	4.398769033	4.33957083	4.451300097	4.393440583	4.29950386	4.619862914	4.378600189	4.465517203	4.331262868	4.24550262	4.304701361	4.488817471	4.351916142	4.299854832	4.290235651	4.154716227	4.301670655	4.536413968	4.55904808	4.36678687	4.368989065	4.264862555	4.2943136	4.326204754	4.293313715	4.365779069	4.345794925	4.216935592	4.19988365	4.049422296	4.200516821	4.277566912	4.463548898	4.666775598	4.55279375	4.436088435	4.236566945	4.3753433	4.17406924	4.384842824	4.282665953	4.05214548	4.179835243	4.313107153	4.379343682	4.502856636	4.394644992	4.532056344
ANP32E	7.0464582945	6.8530270135	7.72009742	6.6840640545	6.716662127	6.9462646015	7.145448961	6.749342106	6.6957201625	7.1736003	7.927759962	7.2431833925	6.7909577925	6.5941617625	7.5452372625	7.088029236	7.5160357815	9.2114799055	7.1664685235	6.1257059785	7.128735667	7.181455485	6.604341782	7.223672715	7.330958209	7.0851900915	6.721525184	6.865207457	7.1578370615	6.949803262	7.349135558	6.436045708	7.4480723485	8.10009524	7.5015920125	7.018124712	7.2208216855	7.5360958035	7.1458569545	7.408512454	6.870947856	6.9494084205	6.948408845	7.0178890575	6.6860540285	6.339666484	6.8973099625	6.5126414125	6.9138744925
ANPEP	6.336845964	5.898318179	6.211270292	7.213422855	6.085049863	5.933983424	8.331993652	6.451254814	5.294958301	6.925980082	6.765170123	6.518113958	6.100786854	5.690111934	6.238879027	7.533068454	5.657189669	5.551049184	5.212137889	7.420908229	7.72148556	6.018241716	5.39497007	6.424959631	5.340226135	6.331024959	7.381268709	5.038724352	7.197584426	7.157004822	6.782751704	8.611262366	6.445928288	5.961060394	5.23987759	6.147957217	8.47886992	5.885744394	5.395171946	6.253130892	5.087979423	5.055560503	5.334489407	5.139774349	5.014783677	5.153656555	5.081564429	5.326985738	5.218484757
ANTXR1	5.6890731395	5.6744124965	6.059154526	5.707220401	6.0087164965	5.458262684	5.3827050065	5.6626901615	6.2612226295	5.573782252	6.8861849955	5.6505067615	5.6685058455	7.3148124	5.1944359935	5.8111407095	5.9285314145	5.5753437865	6.4371198695	5.9214790385	6.1950228005	6.044856061	6.5474902055	5.942953699	6.192900986	5.514253601	5.6016986745	6.711621095	6.361551668	5.4416523205	7.6961713545	5.555515921	5.708331588	5.851707175	5.647324362	5.7518512945	5.3838655705	5.5505146135	5.671762919	5.7761499565	5.511885841	6.6256812955	5.753837362	5.3952009865	5.629582554	5.6405062995	5.351010399	5.585792011	5.847313354
ANXA1	9.18957512	11.0121786	11.38059409	11.54065355	11.36138652	11.67729632	11.30498979	10.72972715	11.46748457	11.17474667	10.69270818	11.76199787	11.47585889	11.60519681	11.25874319	11.57023121	10.63489721	11.77856007	10.3189538	11.55016539	10.78831496	11.38539955	10.6001142	11.2449857	11.53925825	10.79118652	11.11228272	10.44285767	11.69090154	11.72714799	11.07457012	12.14454911	11.51962984	11.44301657	10.84861268	10.97089931	11.65592079	11.56625143	11.13431215	10.1919099	8.051056117	8.429999273	8.773168541	8.361703605	8.211091082	10.3278371	9.319811445	7.768392093	8.34630273
ANXA10	5.121702221	5.029785811	5.091522222	4.878507236	5.163714254	4.967462543	4.975967059	4.995060231	5.258861235	4.959846417	5.121006717	5.054298498	5.159731009	5.505619321	5.118474775	5.059351746	5.01316707	5.234674711	5.346297068	5.165015358	5.107588222	5.177095235	5.004659685	5.157208156	5.281611139	5.004101086	5.123401522	5.093066578	5.24844873	5.058201353	5.123044224	5.134814317	5.039912721	5.294963317	5.165829003	4.942137354	5.206168584	5.091559044	5.153529755	5.045365672	5.619348408	5.339592887	5.27272525	5.241261853	5.13726403	4.956084467	4.918066995	5.25609485	5.04825835
ANXA11	8.620181747	9.0909256305	9.467228083	8.939735156	8.8062605495	9.0544616205	9.214264195	8.4580545185	8.700729992	9.150123146	8.7996695965	9.3306252395	9.4130232625	8.750445597	8.974731595	8.6955592585	8.5493055305	8.671569231	9.2111419895	9.0701041475	8.989983667	9.1884144165	9.1380164815	8.8093097715	8.40231707	8.5452621345	9.4389616645	8.437584873	9.393784011	9.229011095	9.450195032	9.3684401505	9.2963912395	8.6901199765	8.3456561465	8.634867251	9.231523296	8.662437263	8.914543762	8.370253395	7.923430362	7.312155814	8.231678091	7.738279539	8.301670638	8.611099613	8.619377846	8.274370118	8.213692192
ANXA13	6.411253155	5.855829992	6.033988881	5.747958616	5.814667234	5.783576227	5.785799632	5.73132267	5.941080954	5.738119374	5.885656996	5.750619292	5.897342136	6.066971916	5.851265253	5.928262447	5.804105472	5.816880422	6.158127408	5.91969049	5.978744346	6.130425208	6.065842148	5.814826841	5.894954802	5.912581178	5.860322463	6.027185676	5.854159224	5.699887979	5.901195823	5.755998999	5.747449165	6.067314892	5.973110071	6.00591243	5.776265267	5.653183542	5.876359112	5.833019341	6.115626776	5.932576238	5.754478039	5.754778184	5.93234962	5.858043112	5.805860632	5.965182192	5.859723845
ANXA2	12.1846698633333	13.0970193233333	13.13271354	13.0513277566667	12.7394592933333	13.1527253733333	12.1276759133333	12.7625066066667	13.1776580133333	13.2029539	13.8003603033333	12.7724529333333	13.09950683	13.44476405	12.55053418	13.7921086933333	13.1351864133333	13.9301947466667	11.9800182733333	13.1266672666667	13.0855505566667	13.12108715	12.6910263133333	13.22831736	12.5618888166667	12.2168726966667	12.79167976	12.5008987366667	13.0226431233333	12.5198944966667	12.4970958666667	13.0734762333333	12.9842654233333	13.8889733166667	11.5329617066667	12.78306243	14.03786778	12.7214923233333	12.8809198	11.66826651	11.90215805	12.0535944866667	12.14792213	11.8718327533333	11.5665037133333	12.92995044	12.36521157	11.4859025033333	11.9384135333333
ANXA2P1	6.390279576	6.218866736	6.153176914	6.074087979	5.956475627	5.878849076	5.808106493	5.717378351	6.151250559	5.949210304	6.304616976	5.954754463	6.041319408	6.17966248	5.844546617	6.959550349	5.877584424	6.592662912	5.803437831	6.139115792	6.278691556	6.066329978	5.97449712	6.346229846	5.911200674	5.833686961	5.881805372	5.662027649	6.234578024	5.755627991	5.8490528	5.836514362	5.939534746	6.245167557	5.736925544	6.056733105	6.460446794	5.868118584	5.81818314	5.793269451	5.916929495	5.696601321	5.770172328	5.749852821	5.599288813	6.056313929	5.953555737	5.916791532	5.983697527
ANXA2P2	9.237170757	9.975696922	9.953064479	10.05411636	9.749467055	10.06970945	9.128246037	9.63874144	10.10242164	10.05514713	10.85448022	9.671934344	10.0106246	10.26912757	9.454784013	10.94831871	9.981990191	10.83509509	9.067642628	10.00491701	9.989580275	9.995440493	9.571328675	10.23526043	9.579215404	9.165371469	9.762980323	9.409416718	10.03003529	9.466887341	9.544701476	9.686163167	9.926734878	10.70680281	8.400166038	9.830748132	10.63626902	9.639045368	9.780379242	8.89930928	8.904566047	8.951141858	9.027308953	8.946136282	8.667526901	9.956534652	9.420143773	8.351800865	8.871423162
ANXA2P3	6.925726546	6.567759134	6.711242403	6.74621296	6.843333807	6.930628099	6.34787527	6.576706883	6.76229351	6.907374452	6.928710351	6.893174764	6.697233325	7.07595283	6.820750956	7.421903391	6.814655472	7.227213238	6.663872047	6.957480117	7.006303109	6.98552159	6.886236807	6.865927584	6.884746471	6.667084484	6.804036992	6.312179128	6.805964389	6.711548202	6.784373996	6.941775508	6.885252064	7.369951841	6.744658902	6.584455521	7.09231137	6.543428591	6.527307161	6.783290316	6.946003326	6.663138345	6.668039058	6.473162706	6.661066072	6.539670821	6.515657234	6.733329388	6.620685492
ANXA3	4.429937334	4.619971703	4.72430141	4.503540417	4.759416745	4.701156036	5.189895125	4.758764484	4.522829078	6.614320136	6.36646428	4.826581113	5.337332901	4.50074129	4.604437957	4.592913444	4.634255001	8.535387156	4.422696999	4.703504954	4.653049337	4.796418899	4.520835646	4.483359749	7.072508976	4.795987641	5.070909433	4.693756758	6.136999143	4.530286515	4.548305162	8.512366103	4.520971781	4.282506281	4.43095804	4.514536904	4.617881446	4.700208034	4.641744885	4.576789996	5.179256471	4.548558017	4.802581972	4.54496081	4.937328278	5.152088056	5.007986049	5.225509348	4.860186218
ANXA4	7.9726033225	9.1951034645	9.8878704615	10.26470215	9.6144984195	9.420536374	9.651629	9.011776042	10.077783335	10.955420645	8.7767244915	10.4990379	10.125721995	9.24822919	9.9662157235	9.5900103205	9.348631579	9.237191292	9.28352233	9.192967693	9.4199772855	9.344846447	8.5060255975	9.0838618155	8.4815362995	9.0232902245	9.7967994285	8.9358036005	9.8907918755	10.055496367	9.1363879075	10.238024745	9.5727017045	10.00093632	8.9236522865	9.3985954875	10.19985281	8.725230701	9.628013926	8.3811663485	7.361452925	8.041788846	7.1607188565	8.2748303945	7.7945703685	8.603704942	8.4589595235	8.3197495265	7.846264394
ANXA5	10.07332674	10.67525274	11.41101547	10.82225054	10.90821531	11.55428071	11.31744599	10.66233912	10.98597	11.32646741	11.16794526	11.4711963	11.57050623	12.16553769	10.85519018	11.37820035	11.77537117	11.6230148	11.12933425	10.78876364	11.0672594	11.18461548	11.70667121	10.93688694	11.58569783	11.01137881	10.87861412	10.95623729	11.104363	11.70595359	11.22747193	11.77571667	11.2248172	11.51794842	11.60894103	11.02241453	11.97078023	11.18430366	11.39978474	11.69562757	9.802638246	10.23127323	10.56191905	9.943923835	10.13904007	11.24501797	10.35051065	9.680307474	10.34683167
ANXA6	10.22618543	10.92817136	10.0000345	10.45909976	10.79769618	9.990805523	10.78221893	10.32541494	11.3098816	10.84439413	10.41777079	9.957913986	9.774185227	10.92223009	10.35561913	9.739286478	10.26488483	10.70693949	11.62144369	9.577661367	10.16759381	10.66304512	10.69521825	10.75696977	10.68852743	10.66879746	11.10005998	11.1737477	10.0804822	11.0040464	11.29732577	10.53686509	10.88826762	9.864783228	11.2603998	10.40809525	10.18068106	9.444077316	10.39194269	11.11073902	10.90472449	11.2727606	11.45051892	11.20199709	10.9662532	11.29929555	10.54977831	10.68163589	11.53850039
ANXA7	8.2613392855	9.1111164565	9.7455109915	9.797856959	9.868996193	9.491935134	9.7721475735	8.7516399415	9.683264156	9.997883948	9.7512425315	10.170975375	9.659354278	9.564761472	10.161236945	9.6054553515	9.5744927755	9.2978988495	9.055161297	9.224608897	9.208360678	9.56613804	8.994303534	9.2241997985	8.9959586115	8.9067622745	9.861804259	9.0529986345	9.2687427275	9.680393138	9.624047769	9.6370496495	9.735559358	10.0934801125	8.573727104	9.311175914	9.6487252695	9.0783147295	9.4535756885	8.355166877	8.5774980775	8.1859813865	8.6011565625	8.8628692185	8.839916387	8.8422621635	8.9190766405	8.7379963305	8.731063447
ANXA9	5.9761025295	5.581818373	5.620620099	5.6226593655	5.6927834175	5.639618875	5.6787570395	5.511388202	5.717094235	5.5696076235	5.567308685	5.6202469125	5.702025838	5.866504241	5.618506811	5.528007259	5.544090938	5.626427738	5.6182570775	5.722595807	5.6924508635	5.8170042615	5.5650477455	5.691564182	5.8858743425	5.5813279565	5.627850924	5.647926423	5.616455777	5.564532024	5.6392661375	5.559727757	5.446986869	5.7374385375	5.5765481015	5.7916506655	5.6308864255	5.6387514225	5.5956885025	5.5964449345	5.8596432125	5.6326422375	5.6468915365	5.731080726	5.717554739	5.882644422	5.6598468335	5.7916139055	5.5547863885
AOAH	8.0365367	8.344674016	7.970905951	8.520994085	6.266161142	8.050978112	7.585315557	7.401878098	7.265559823	7.799479479	7.673782	8.470215058	7.865110688	6.826804822	8.520295971	7.371944242	7.702847302	7.159189833	6.726794357	7.15830396	7.346316207	7.117138352	7.039091942	7.231684078	6.564167621	6.590363715	8.14042673	6.631064651	7.93579603	7.098591248	6.552740088	7.306173727	9.279001833	6.543965634	7.01617304	8.083161616	8.455746096	7.184076988	6.825934942	6.702993968	6.913608789	6.925065161	6.857091549	6.809840363	6.886752403	6.711840678	7.207727779	6.951443889	6.321348904
AOC1	5.731335682	5.410371508	5.261242024	5.365831069	5.315633159	5.219195473	5.402783008	5.188224567	5.175782403	5.253577315	5.243135173	5.212774716	5.233605716	5.250100382	5.180307316	5.144057612	5.185035137	5.151433412	5.282869212	5.560950133	5.390115595	5.263524846	5.108340581	5.190873203	5.171901479	5.132094076	5.149400947	5.215048935	5.293676619	5.191680868	5.1622079	4.999488607	5.149356478	5.254032047	5.291079503	5.381967166	5.421104996	5.250618619	5.157816479	5.141665946	5.127537616	5.146213509	5.230395744	5.154798037	5.076938461	5.28617485	5.175127801	5.247695427	5.277366525
AOC2	6.133508822	5.734247071	5.882290499	5.784677873	6.060580085	6.611465582	6.081167472	5.90830166	5.824777519	5.856625998	5.888166785	5.968483628	6.06003627	6.078608922	5.835800531	5.698734507	5.873419029	5.983047109	5.853382393	5.902210612	5.965462235	5.823286931	5.887348181	6.035587822	6.365515209	6.082722006	5.83834502	5.923820785	5.973249875	5.853612309	5.840979007	5.892809096	5.673871644	5.817760965	6.098178752	5.961329607	5.723931577	5.901328648	5.951549279	6.277630316	6.390279576	6.365565847	6.037889552	6.081333321	6.049705016	6.252591204	5.929838241	6.085300796	5.878954295
AOC3	7.419306288	5.296935906	7.511897625	6.89873955	6.467822577	10.38234775	6.389415558	8.479120896	6.599866363	6.708820408	7.753991888	7.424474998	7.52271467	5.840216063	7.628664725	8.486554312	8.397463354	6.446126269	5.216678975	6.987071146	6.861074343	9.572044354	7.549537232	6.989505007	5.720781869	8.329033011	7.570617159	5.442082947	5.849358711	7.592507159	7.836732936	6.933568537	8.030571716	6.676539519	10.91178723	8.200768148	7.478909268	6.266884529	10.46188666	6.786538476	9.849197231	9.197899331	7.775886888	9.334475657	9.612123682	9.725219657	8.718545348	8.553558424	8.722525269
AOC4P	5.700509907	5.911106693	5.730280818	5.85409296	5.938199848	5.791795352	5.807865277	5.81721602	5.921325363	5.801566934	5.696592508	5.652039163	5.878032641	6.186703173	5.820839336	5.79210251	5.75748708	5.636819745	5.989400983	5.836402003	5.929777406	5.926195288	5.716853057	5.699788079	5.854173223	5.819806522	5.777017033	5.926788249	5.768430407	5.825349296	5.483277939	5.683179125	5.42550427	5.767821828	6.00355655	5.875367239	6.022468074	5.959004303	5.88864626	5.586806537	6.132704782	5.923509715	5.834728259	6.050277182	6.173852701	6.24331272	6.133349701	5.996067209	5.965421082
AOX1	7.018778863	6.3844815195	6.8875397155	8.380486752	6.150333149	8.309761675	7.4076157745	7.5673038725	8.897149233	7.8598891235	6.0003212145	9.130701098	8.2481003245	7.8241167005	8.20166559	6.8280730425	7.41183301	7.407704464	6.73175378	9.571133112	6.866684393	7.448588383	6.795593538	6.942262447	6.4672098195	6.877391817	9.29007824	6.3593470545	7.9427737245	7.4248756425	6.8037316665	10.429732985	7.909804368	7.454557861	6.320777281	8.67220994	7.340140727	7.5940499025	7.000742685	6.3334007225	6.538470255	6.42842775	6.554910689	7.0734679505	6.6982103925	6.580079788	6.807819946	7.0847494215	6.461164039
AP1AR	4.561506807	4.670558174	4.637063701	4.693537087	4.4783611	4.873060612	4.738498734	4.631430502	4.523573338	4.670251066	4.729141505	5.031668376	4.71429233	4.499390463	4.689105335	5.050008914	4.877857509	5.188399853	4.74920748	4.44018157	4.682525507	4.489073772	4.609998077	4.734461802	4.707983429	4.785678123	4.073534488	4.347552667	4.85857001	4.734686152	4.371691069	4.855701371	4.711343612	4.395408338	5.131848484	4.633047199	4.853855333	4.958196143	5.077898869	4.568624024	5.045938196	5.006279685	5.259003809	5.383734585	5.529622115	4.860148148	5.077694245	4.912116522	5.127429279
AP1B1	8.021648654	8.043408924	7.886116372	8.164425989	7.706055845	8.310487315	8.206606386	7.793545347	7.61839774	7.859456618	7.585838619	8.373611109	7.840430656	7.641354462	7.993875805	7.718477889	7.700272633	7.613675249	7.402044834	7.680942372	8.102518017	7.669252818	7.574633178	7.919772066	7.584619162	7.790254406	8.855808329	7.566440333	7.805166404	8.025794882	7.87870799	8.560372842	8.311235489	7.400408889	7.638359058	8.125756455	8.503168312	8.095096896	7.456237351	8.057786324	7.691625066	8.004094708	7.654254165	7.613911451	7.597218857	7.747191633	7.606842328	7.377606775	7.676026022
AP1G1	7.290106827	7.643043349	7.315135694	7.737612819	7.458584759	7.895783486	7.649458199	7.56021277	7.389753447	8.147139998	7.491140758	7.496095618	7.424444381	8.297718664	7.298779233	6.940886782	7.924111934	7.837130875	6.372639228	7.463802069	7.367286702	7.202042531	6.941223639	7.347343689	7.267322031	7.5141634	7.537026598	7.741207781	7.69073866	7.021090808	8.124960284	7.388994648	7.700173981	7.664852157	6.990817832	7.623882571	7.418907525	7.404057455	7.596202393	6.997116072	7.334084228	7.322826528	6.969046789	7.556095614	7.460766719	7.524763426	7.205391268	7.308191418	7.360940883
AP1G2	6.6562538765	6.921909235	6.0597734225	6.292811252	5.9285325725	6.445366708	6.410961801	6.199806837	6.18402061	6.3946111	6.131509756	6.10608925	6.0957040745	6.125518964	6.393948624	6.079569928	6.1055843405	6.43627552	5.7057062745	6.112579473	6.0583798745	6.064377962	5.9510974425	6.1125418735	5.9176964825	7.384142724	6.22591767	6.363549098	5.848182439	5.9529423005	6.378982907	6.0037800495	6.588364014	6.1902518325	6.099671976	6.4550233525	6.3828729885	5.9535425	6.8560497475	7.5867383275	6.3496285425	6.1925110995	5.9408913435	6.1284741225	6.148326697	6.007212232	6.091781335	6.169052442	6.1980269995
AP1M2	7.150934932	6.6660609265	6.748347926	6.851255902	6.681380059	6.6697130165	6.85903211	6.568436369	6.797875957	6.57763762	6.704195938	6.629996459	6.842245433	6.7437616855	6.5588404965	6.4483053015	6.5283603595	7.250113313	6.9146943165	7.0556140905	6.6375920105	6.742835857	6.533750629	6.7532320065	6.756652656	6.6281597485	6.7761108375	6.701739714	6.675611075	6.5775117715	6.3732454645	6.4733973855	6.474901777	6.6202034335	6.8400299265	7.0247911575	6.740499962	6.699533483	6.7388958755	6.4866143595	6.8719145175	6.5566502395	6.549315529	6.8258084875	6.7886625215	6.913278971	6.577604566	6.950824026	6.69811894
AP1S1	6.599922155	6.6569148	7.070392494	6.585241192	6.64559671466667	6.57369933433333	6.54876053066667	6.76438302066667	6.98455969433333	7.09736346933333	6.82700024133333	6.88361315166667	6.79803186933333	6.83906280333333	6.584228835	6.784382777	6.79422784666667	6.64484343866667	6.72590304466667	6.58534066466667	6.94215880033333	6.55750822366667	6.634252042	7.38947070766667	7.11151649733333	6.85899095833333	6.88475371566667	6.96218405166667	7.32816101433333	6.93328112133333	6.85131079266667	6.892108259	6.96140669833333	7.396799977	6.652007133	6.580561558	6.73025706333333	7.28841103866667	6.746897877	6.85765944633333	6.85044559666667	7.245225583	7.24813512533333	7.05124851266667	7.025911908	7.07144555933333	6.92874842133333	7.462258545	7.05574802233333
AP1S2	7.4218397905	7.4935962865	7.601780793	8.154284939	6.7786862035	7.7785213025	7.339555478	7.745251109	7.2077464625	7.659790444	7.6299375925	7.753162158	7.2206869505	7.147082891	7.5467264555	7.602234715	7.3638276165	7.452962131	9.3894617705	7.296268168	7.580559977	7.2222027975	7.216676304	7.1610950155	7.8677994835	6.7471408385	7.51589629	6.770667533	7.263117641	6.959050812	6.72968441	7.197198275	8.077330599	7.872450134	7.910695116	8.1097731975	7.988417718	7.0937796365	6.900167535	6.104956315	7.645060357	7.4088714665	7.2095914435	8.0798508475	8.4362641985	7.542592987	7.816684475	8.375720329	7.632279961
AP2A2	8.380756876	9.03758800525	8.90835172	9.34939996375	8.39993544925	9.06131759825	9.074645884	8.8915489775	8.46515307075	8.80770790725	8.4375818935	9.434281798	8.942287942	8.26941651025	8.83143074	8.248001578	8.26605029725	8.108059336	9.043893364	8.7736293915	8.699579243	8.404503257	8.372286532	8.725569673	8.70452915175	8.4940006315	9.420168402	8.384920909	8.72646761325	9.0431700805	8.7943877515	9.13009942875	9.06561864125	8.068893773	8.6040855075	9.0879711655	9.41579596025	8.89299328425	8.299300223	8.66908493375	8.590896114	8.60516084475	9.1826161115	8.37161279675	8.517278475	8.661730952	8.44739614425	8.4388831515	8.4810521865
AP2B1	8.0910753475	8.475052953	8.287766478	8.4860956595	7.8792874355	8.2372109455	8.4316217025	8.4215485205	8.627144892	8.9864969175	8.5931855605	8.5181189435	8.59380589	8.085376265	8.3520509265	8.3498430825	9.0247662815	9.435907701	9.2297552335	8.052733713	8.6845516595	8.350356959	8.3471624225	9.075299276	8.933988638	8.197754178	8.6199891405	8.2920348745	8.642832076	9.1546394065	9.073768845	8.8794834295	8.925060432	8.540155837	8.448926971	8.3533604515	9.0371834655	8.2517835725	8.8003392275	7.382039631	8.107199704	8.7628613475	8.5495071025	8.4872033635	8.205285907	8.473033467	8.2500763135	8.2698087445	8.590646382
AP2M1	9.293396137	9.966913286	10.03644738	10.44817814	9.769121374	10.02582923	9.418756495	10.05917897	10.00031114	10.46238426	10.79197896	10.33832795	10.53697349	10.04143057	9.835056168	10.34726123	10.42293644	10.27238257	10.39196446	9.985549396	10.44813429	10.07484273	9.951549384	10.92858719	10.0703411	10.18932451	10.49338327	10.45240079	10.32081058	10.22435464	10.07066373	10.8287836	10.50594966	11.01478185	9.706237825	10.01064567	10.79219302	10.21002247	10.19068224	10.12813821	9.576012051	10.15755922	10.35383998	9.914785737	9.546433994	10.17025117	9.522118196	9.555698307	9.933244547
AP2S1	9.396669615	9.484965989	9.678333621	9.77802187366667	9.28039697133333	9.89453000866667	9.41471107633333	9.980981902	9.60296931433333	10.030615833	9.93192736166667	10.026136826	10.2347098373333	9.35733064133333	9.91488011333333	9.91063001466667	9.83978650766667	10.131116719	9.14753305133333	9.80618451066667	10.187480687	9.71904450566667	9.113373452	9.877492248	9.50865263033334	9.54560673533333	10.2022688966667	9.64443639233333	10.3163649266667	9.68629204533333	10.0396850416667	9.96111462166667	10.45372103	10.097151723	9.74424002433333	9.681075142	10.3840226333333	9.80364678933333	9.70620339966667	10.2556530273333	9.263903565	9.765327429	9.51441302733333	9.379314209	9.191774739	9.66364466233333	9.366467285	9.179808257	9.60853583166667
AP3B1	7.043329029	7.204853291	7.193773273	7.276703759	7.0055919405	7.064429299	6.92344484	7.1781259945	7.2377987455	7.2902807715	7.0880290225	7.1351738805	7.1417016255	7.3372710425	7.0519160765	7.328355679	7.180180184	7.155025218	6.991737865	7.092941379	7.2299325805	7.0194397865	7.34022408	7.3734708625	7.1060075655	6.9816558455	7.103728605	7.6270292205	7.153012155	7.538985868	7.1984656035	7.234301665	7.1621689145	6.935912098	7.0365821365	7.136026189	7.2952857065	6.7471123375	7.1985337485	6.983702571	6.686922488	7.0529898885	6.9146767275	7.120968338	6.97516967	6.95692414	6.8440525175	6.772347633	7.0361049585
AP3B2	5.583837196	5.150490331	5.287795678	5.221515816	5.340643604	5.178837419	5.059617345	5.271525644	5.168772488	5.406930054	5.224588524	5.746509669	5.330382212	5.257323068	5.2397091	5.05699965	4.975937611	5.050705874	5.399394617	5.332919554	5.115443777	5.317190322	5.17114859	5.203385751	5.259124022	5.58596834	5.448837927	5.404912596	5.203870116	5.23607144	5.139031526	5.135016677	5.248409628	5.185419635	5.245906966	5.179949633	5.078472655	5.208640646	5.218492949	5.358243863	5.288912781	5.16587021	5.154572613	5.089022235	5.141601414	5.120430432	5.023197787	5.456617561	5.229396295
AP3D1	8.330566315	8.14138425066667	8.37980266333333	8.140964245	7.829577116	7.92961316433333	7.643452279	8.47647924566667	8.38622029533333	8.02598135733333	8.109241414	7.98231278866667	8.09471000033333	7.80075195633333	7.850327307	7.87638591633333	8.32203808266667	7.63675972	11.0027471333333	8.79301280666667	8.393658808	7.932540759	8.19010989466667	8.364349175	8.54678431633333	8.16713446066667	8.20736728166666	8.48912453766667	8.127687353	8.29342141433333	8.48908818266667	8.64216027566667	8.23733209233333	7.30654798133333	8.399432064	7.84307445066667	8.08293246766667	8.52168965566667	7.79513050233333	9.24832169733333	8.00702784366667	8.46085965133333	8.555184602	7.95916094533333	8.24412111333333	8.26629416233333	8.14155906566667	8.18267264633333	8.368752625
AP3M2	7.639715698	8.462291001	7.754081945	7.787570604	8.594627931	7.720792555	8.57207774	8.768698357	8.012692257	8.084004713	7.47434704	8.295725342	8.154780384	7.557784852	8.03504995	8.450608891	8.465448738	8.040762269	8.002111473	8.003287406	7.931593944	8.189207315	8.186723596	8.027357899	8.507935979	8.231207263	8.292113526	7.949935713	8.07544968	7.991163872	8.745205265	8.154679529	8.42248762	8.293928685	7.186327327	7.591445176	7.797939761	8.098147746	8.168570196	8.48163806	7.987194151	8.223086507	8.179962039	8.024523948	8.11324346	7.946263631	7.874189995	8.673032108	7.549008784
AP3S1	9.85378101	10.47635329	10.56755182	10.7683432	10.05594039	10.45949353	10.74243178	10.92198467	11.14732711	11.04032187	10.22792963	10.87376698	10.90777807	10.59566896	10.67429968	11.04051757	10.23640553	11.31888318	9.803938574	9.641479552	10.83847199	10.95493318	10.89349598	10.43414529	10.11883619	10.32659239	10.56257918	11.41436598	10.27438623	10.84898814	10.76170285	10.50847652	10.65419741	10.65063447	10.31176956	10.44652992	11.54285808	10.02125623	11.15500327	11.15337144	9.776611358	9.927946031	9.805692698	9.739887247	9.77549605	9.90298516	10.20319553	9.663981773	9.550222872
AP4E1	4.5213734175	4.593656928	4.66024318	4.5321210265	4.5815375825	4.4940897085	4.5662985005	4.638596943	4.6292275745	4.4702010625	4.547905848	4.566726626	4.593462207	4.670087239	4.559416064	4.5530873625	4.586039153	4.675901267	4.6483160815	4.6073519035	4.5925276245	4.5757003435	4.52021124	4.66144277	4.760126669	4.5967309665	4.5784388345	4.6167066915	4.6348941295	4.592737877	4.556024261	4.499027253	4.481075982	4.5742774625	4.3685019375	4.5774252435	4.6055506475	4.5660547835	4.5507569385	4.4842104675	4.6927027	4.5954224365	4.4965170795	4.696266475	4.640073392	4.5886520505	4.6123121335	4.6665050805	4.581294671
AP4M1	6.183009977	6.274386256	6.055499871	6.478202969	6.974491194	6.007143029	6.442753991	6.454068981	6.561864623	6.586361236	6.03562173	5.997427907	6.531432845	6.291047563	5.909757809	6.516450819	6.179291339	5.777610552	7.034094854	6.187560581	6.298454792	6.33207727	6.398954828	6.512678362	6.344654866	6.067485042	6.37247358	6.898561914	6.289139521	6.363034437	6.315723805	6.654825477	5.905187158	6.434394008	6.165718157	6.278900883	6.481024591	6.556993466	6.538793319	6.126297265	6.288903662	6.667143884	6.191021119	6.43415619	6.604585613	6.674436162	6.547908573	7.015827444	6.810216892
AP4S1	5.67296849966667	5.67754676966667	5.73925803366667	5.65171791966667	5.58877879933333	5.764211814	5.826922668	5.52810097266667	5.87370845533333	5.812508895	5.68583709366667	5.90136017866667	5.78645926966667	5.69164320433333	5.77710721133333	5.53924734133333	5.63752793466667	5.72224578866667	5.65838419733333	5.68764950166667	5.66143125633333	5.81286929833333	5.58549523266667	5.69713877966667	5.64348510333333	5.70482688566667	5.76984799466667	5.60878384166667	6.088695621	5.63731357433333	5.60263161833333	5.553470164	5.727140642	5.73818294433333	5.72761960366667	5.70478957166667	5.77915486566667	5.849758014	5.92243434633333	5.644154063	5.70036379333333	5.656322874	5.67030427333333	5.73078616066667	5.65417356033333	5.60115980033333	5.659333648	5.711895137	5.68009921666667
AP5M1	6.805645125	7.648682245	7.772791408	7.513102192	7.255786672	7.78445262	8.024098046	6.225663303	7.56665045	7.610976562	7.737163498	7.881301388	7.803136122	7.318411482	8.177619247	8.195800488	9.560891002	8.354550301	6.881527167	7.613523613	7.312235541	7.765129999	6.894698233	7.416272179	6.509790373	7.997727964	7.976345852	6.966188818	7.81926301	7.170699196	7.18316166	7.291171398	8.130630751	7.575360917	7.859026565	7.686161727	7.907991824	8.458282878	7.462411715	7.105516604	8.052990682	7.666870985	7.577263644	8.273766022	7.654223337	7.63890502	8.019667156	7.642427905	7.477012658
AP5S1	6.960888442	6.712608865	6.993784957	7.210563012	7.089753338	6.766543279	6.901829342	7.792704557	7.648680722	6.73136433	6.887183786	6.994443494	7.329860948	6.946670687	7.037110869	6.987873842	6.89100741	6.880147727	6.890485662	7.315761984	6.898327211	6.840154853	7.103653563	6.853235103	6.51946865	7.266273865	7.36685781	7.0544233	7.512631714	7.190914597	7.195547808	6.811915475	6.882898342	6.99289978	6.744314804	6.844470549	7.300264888	6.855965802	7.099633619	7.13167544	6.938137808	7.104872478	6.953929586	6.817269353	6.990868883	7.037113469	7.185746364	7.032430271	6.873741184
APAF1	5.80298061566667	6.03613440933333	5.89192107266667	6.12414018633333	5.97778166166667	5.97907419633333	6.15467222	6.08321832566667	6.296972329	6.12684685033333	6.00078182866667	5.91075006066667	6.000700978	6.32763157733333	5.81804914366667	5.79135101033333	6.17345259266667	6.02333855066667	5.79065559066667	6.247444131	5.952792835	5.74933023366667	5.89874998233333	6.177355656	6.01238382566667	6.023622794	6.006724175	6.272475118	5.90316692233333	6.24198754366667	6.071196876	6.09807517633333	5.84946048866667	5.93639971933333	5.787725174	6.05832969966667	6.000471461	6.17639163533333	6.063363608	6.08603367966667	5.89293518966667	5.86874613466667	5.75274211666667	5.93849178733333	5.99283635766667	6.02600638933333	6.02087041766667	5.80520364566667	5.83134263733333
APBA1	6.893986081	6.454031613	6.298472681	6.676662354	6.471355189	6.323302921	6.87845078	6.382280663	6.322372255	6.272100345	6.234208229	6.353512119	6.539137153	6.539668041	6.358588989	6.138576326	6.400546079	6.361357575	6.611564648	6.84823496	6.322112946	6.452657473	6.389484076	6.400805765	6.348124895	6.22233419	6.352784485	6.733630701	6.476644189	6.423933215	6.392819711	6.267189043	6.159427481	6.771478191	6.472433889	6.448635035	6.469412109	6.474994973	6.412170187	6.325725901	6.777426105	6.516151148	6.394887745	6.641598931	6.393846849	6.602750614	6.270119566	6.55447085	6.497455522
APBA2	7.3932068235	6.8558009945	7.0883392645	6.203023319	7.5860944885	6.3067415115	6.4957676755	6.808646811	6.3912842845	6.5088639765	6.5304017175	6.0942571795	6.6105489075	6.4079036055	6.613541055	6.785652376	6.4326215295	6.2375301195	7.7610807325	6.651470676	6.398069282	6.5245879925	6.065129173	6.36334773	7.1261514985	6.584975763	6.3599483475	6.410745346	6.2572366945	6.1789619735	6.8411574395	7.508972957	6.3995609595	6.291663631	6.393762985	6.3817666835	6.5522821365	6.40981099	6.612058849	6.4990228885	7.1500013105	6.8095578635	7.3086251255	7.123359128	7.0493558205	6.8633916485	7.6756560575	7.4742656845	7.200358595
APBA3	7.1274853925	7.3177226715	7.2159097175	7.234493336	7.20046835	6.940779614	7.256424724	7.748770887	7.1029497565	7.2713693305	6.8508504525	6.826834606	7.17227368	6.957689634	6.9849628275	7.0976471575	6.828575902	6.795324858	8.205436904	7.362293174	7.2028872005	6.7763416	7.479157692	7.368440592	7.3899638185	7.597280558	7.537897862	7.061968486	7.6289604395	7.66868808	7.431212135	7.999706394	7.2926801295	6.79982473	7.4591638295	6.651785866	7.186891963	7.602705709	7.221358839	7.9188297715	6.9308588615	7.2885698045	7.311966859	7.0881466905	6.8039413835	7.0921495385	6.968963409	6.979791376	7.093551746
APBB1	7.008971997	6.756646332	6.669996034	6.720854034	7.069505398	6.496804377	6.693009584	6.741077324	6.508466775	6.85941856	6.632467863	6.664386372	6.846743378	6.644924074	6.771524557	6.716343534	6.651961857	6.587557684	7.237957086	7.009874118	6.783886574	7.103760357	7.06530949	7.038825342	7.033870476	6.505056485	7.010966541	6.864884455	7.174568013	7.236666377	6.676648858	7.005719841	6.73008992	6.829200705	7.251409973	6.477184664	6.912849489	6.765976745	7.032598227	6.806237581	6.916939746	7.067764725	7.114137107	6.879913847	6.656893457	6.580252528	6.600961102	6.947506188	6.701679087
APBB1IP	6.364526363	5.759176331	5.442035259	5.809170995	5.397727658	5.487090257	5.831794433	5.532914202	5.536296291	5.852987722	5.314876146	5.837171565	5.724736293	5.226416865	5.631057599	5.436492892	5.364628153	5.356921857	5.673916202	6.797904328	5.815843571	5.768698112	5.577480812	5.512828142	5.367116568	5.139810056	6.191254848	5.488415938	5.77261211	5.617780621	5.137671225	6.356118495	6.121228896	7.737353477	5.769686929	5.925050261	6.074991204	5.864913748	5.719192293	4.987909585	5.668485442	5.120732074	5.115981683	5.465105534	5.371088932	5.566809223	5.420092945	5.483089358	5.628673815
APBB2	6.73253553028571	6.90979556414286	7.223184289	6.702737344	6.96267033071429	7.12885815685714	7.39206547128571	6.66552394971429	7.32589046271428	7.20952108442857	6.90325966757143	6.87912137842857	7.00203838571429	7.77616832257143	6.77126633557143	7.46594109028571	7.24175317171429	7.71948807657143	6.66374370557143	7.02045958228572	6.67023610342857	6.95347341071429	6.98293503685714	7.24186762228572	6.81249188428571	7.37158131285714	6.99182910871429	7.08023139028571	6.80312088	7.32923233	7.770134155	7.36431426528571	7.28948624	6.86050658385714	7.21494338214286	6.632514603	6.78226328457143	7.21155689371429	7.45030190614286	6.84246361928571	7.55162525485714	8.10128117371429	7.68019746528571	7.95569698771429	7.91821218142857	7.71639692971429	7.91440469557143	8.18941263614286	8.02210290442857
APC	5.598890834	5.750529092	6.0775923808	5.7306548016	5.8861693174	5.8104314394	5.8291358762	5.7118567808	5.7477943072	5.7797558826	5.6030838032	5.7917628974	5.7114757686	5.8331910876	5.7192597296	5.8733582164	5.660376996	5.8112344958	5.7625786578	5.6429613688	5.699625594	5.7735569016	6.1151638496	5.7051692726	5.7595169608	5.8631153112	5.7433069242	6.4083698572	5.5607054912	6.079700624	5.7812557646	6.0679368416	5.8117627518	5.6027887774	5.8747079278	5.5623501584	5.8597393232	5.4565762624	5.7406174578	5.7982802244	5.705621208	5.9221450084	5.6776217182	5.6177075746	5.7737068262	5.6709544664	5.7681220336	5.673861326	5.7074293058
APC2	5.9109525665	5.745304145	5.782154129	5.711405485	5.615999247	5.775227637	5.8152099705	5.802334337	5.832268882	5.6144865015	5.574747468	5.6625497215	5.861828318	5.7337613305	5.592383657	5.6027703755	5.3536690745	5.432845378	5.819672884	5.8001510595	5.57015303	5.600940848	5.508482093	5.4903254595	5.596465562	5.4826043455	5.6309287695	5.8491674195	5.7817044455	5.6414037065	5.634708335	5.4810749145	5.6334333125	5.6351398745	5.6167662325	5.8252639435	5.747615551	5.742345554	5.646880973	5.6698236925	5.7533657465	5.558518311	5.518221452	5.6060353345	5.6011068945	5.685951244	5.789030488	5.8787828915	5.6246216355
APCS	5.37837891	5.425037997	5.449111793	5.222574217	5.409332574	5.347978049	5.528252907	5.365960241	5.410852654	5.435146375	5.241059745	5.322559549	5.559263449	5.399003777	5.392260635	5.297068907	5.123096391	5.244567172	5.736342867	5.504865827	5.364115913	5.299361403	5.263178453	5.345095155	5.562570153	5.383322065	5.264768174	5.557777389	5.38045406	5.357242912	5.172822239	5.424218112	5.140076751	5.442569602	5.379280045	5.420103685	5.450174626	5.546225755	5.458198055	5.32374127	5.3773366	5.463802186	5.234394782	5.60035311	5.576639163	5.514770339	5.780336688	5.688349556	5.512351795
APEH	8.155915362	7.787901649	7.66426237	7.857148248	7.417904077	7.823658135	7.52923953	7.974218013	7.669258433	7.644468044	8.373737851	7.583827169	7.862834128	7.517249996	7.75733947	7.673737703	7.755699304	8.206047858	7.861950097	7.996507678	7.505890223	7.749986638	7.713337222	7.433144783	7.555183046	8.085039456	7.844114302	8.211775182	7.409191342	7.625251173	7.246649231	8.070757667	8.370946541	7.523614012	7.940932976	8.210982106	8.16846782	7.478789177	7.537803117	7.733386659	8.012607546	8.56021789	8.609446719	8.355546769	7.691323624	8.09000597	8.293399996	7.937222933	8.307814247
APEX1	9.631077045	9.664268252	9.762791609	9.515933872	10.29207554	9.850243899	9.656440766	9.656177013	9.171082419	9.711730385	10.73424064	10.08052656	9.706750911	9.591723866	9.614789825	10.15720006	10.24483007	10.14077454	9.791992601	9.569433403	9.952216265	9.805155269	10.3088182	10.07149284	8.648943983	9.567861631	9.695850033	9.679636354	10.29320822	9.485923332	9.66750434	10.27725986	10.1557102	10.08339026	9.838091741	9.845726501	9.982482285	10.25401971	10.15727426	9.956708097	11.04323806	11.12856585	10.99070156	11.21133339	11.3034749	10.80256147	10.67810569	11.2498749	11.32016197
APEX2	7.888195217	8.268127313	7.80920458	8.048318462	7.588596405	7.692788864	8.133265293	8.297823558	7.654843182	8.127327173	8.103418451	8.049284329	8.146632959	7.712745346	7.616049617	8.077661536	7.748039036	8.079932666	8.180119375	8.213137948	8.192240559	7.941201331	7.843736223	8.19201789	7.981338107	7.774882373	8.287315579	7.900012786	8.255646903	8.160695498	8.138382346	7.846997674	7.767414635	8.381591426	7.945808061	7.919228807	8.104857021	8.43883895	7.839072463	7.532597529	7.895266629	7.440089136	7.527280348	7.785740777	7.782388216	8.170887364	7.83822947	7.897961805	8.037596933
APH1A	9.132917317	9.121936347	10.88982426	9.183757287	8.92247828	9.044528099	9.580911792	9.122198462	8.845119216	9.683796748	9.565210462	9.72435594	9.116342739	9.107907741	9.058396735	9.385804645	9.236033549	9.614560528	9.62733858	8.642987596	9.130782288	8.941327084	9.110466808	9.434839689	9.386025661	9.478294389	10.02219828	8.988014265	10.39504069	9.50436214	9.630670833	9.710505209	9.726258704	8.9135534	8.65296295	9.111217603	9.421431589	10.09603462	9.822297819	9.744388764	9.200461083	9.889454919	9.935991012	9.822224076	9.345559892	9.306874522	9.323828116	9.532146953	9.455396271
APH1B	7.173245445	7.138647369	7.315874014	7.247473767	7.099810794	7.30072866	6.485342646	7.205274963	7.62619726	6.998705202	7.036734808	7.299784408	7.279545749	7.905249072	7.229116707	7.237601697	7.260528176	7.043306694	7.120822643	7.245948886	7.162603407	7.112551329	6.987205767	6.972230693	6.980174003	6.970184581	7.444741908	7.614299718	7.21550595	6.605876359	6.752487476	7.093559276	7.057487142	7.356717125	7.1368386	7.507948538	7.551970265	6.580865355	6.962121717	6.372592252	6.867376793	6.864195133	6.689428037	6.926149238	6.799091228	6.76687755	6.384672691	6.869364048	7.002403969
API5	6.69638475975	6.76187249475	6.58618352475	6.78725400225	6.5195488645	6.46997627875	6.5480192425	6.244137399	6.19113000325	6.6136745315	6.9170121865	6.84196385775	6.6289765445	6.3755093765	6.57990979575	6.87475012375	6.70055745625	6.79318279025	6.95383446975	6.5693151025	6.86146369375	6.6255244635	6.52706388375	6.6455845685	6.64185670675	6.27096805075	6.62356134075	6.42272338075	6.889551029	6.28229817625	6.43835918975	6.4321188875	6.9134698085	6.450987308	6.846247248	6.7404079895	7.13786425175	6.62031096075	6.60124330575	6.320259005	6.87868514175	7.02903654925	7.08068919625	7.6541358285	6.872096684	6.7299464065	6.561704598	7.44393694175	7.38421492525
APIP	6.959199037	7.623239845	7.747075257	8.436446636	7.450118873	8.154903017	7.616871238	7.089224601	6.814283138	8.094756538	8.040808813	7.729531015	7.289087328	7.659981283	7.824472782	7.762023329	7.185994236	7.565934132	7.116511821	6.77644123	8.086507237	7.556608293	7.166330757	7.744647284	7.301190381	6.817309451	7.380469147	6.609303155	7.231971576	6.785230965	7.042112888	7.058322789	8.037067045	7.374349196	7.831569717	7.952572502	8.040671201	6.88409898	7.831581742	6.191555809	8.285013387	8.421061854	7.815829903	8.601418049	8.402110374	7.854817628	8.196477648	8.013315868	8.04430416
APLNR	9.287076753	7.345393703	7.503612211	8.331334579	7.663055676	7.609001869	7.503216462	7.568804233	7.042596042	8.573691051	8.287162715	7.309804746	7.949119238	8.091639646	7.947087263	10.16142969	7.783129872	8.096381173	6.999674437	8.437721824	9.037710346	8.301356884	8.928162844	7.549853644	7.089559134	7.937626579	7.953755828	7.266128707	7.380297368	7.496245223	8.09363302	7.419134039	8.437698342	8.211986951	8.131420402	7.749015907	8.241904926	7.337323675	7.570941612	7.058573381	8.623304659	8.396110952	8.73916536	8.868283289	8.473946091	9.545093431	9.896288559	8.385720253	8.825071704
APLP1	6.834557763	6.952806988	7.329846121	6.707235562	7.289365254	6.775788954	6.600332323	7.631461317	7.678486496	7.234561349	7.400945355	6.876400146	6.881928282	7.326978214	6.776507835	7.26760611	6.794573619	6.908629818	7.118795979	7.55154842	6.864816535	7.107593685	7.013961166	7.464965798	7.828268793	8.080506318	7.025527837	8.028184313	6.751828532	7.326630398	6.738493098	6.479814368	6.943528907	6.98290718	7.636134996	6.929251884	6.893991733	7.454835423	6.929782059	8.114910372	7.411727695	6.876808762	6.863565214	7.084057775	6.886522983	6.810937553	6.559306255	7.108422204	6.819298321
APLP2	8.41857198157143	9.15293947728571	9.14873009671429	9.79544966457143	9.31045008928571	9.81838902014286	8.86189091314286	9.58878330028571	9.06783630828571	9.99040787157143	9.34906114571429	9.67277320114286	9.44857061042857	8.36654594	9.18641456428571	9.01992109828571	9.33069695442857	8.61781467542857	9.59707538642857	9.100121036	9.16899212128572	8.935181951	9.46874371314286	9.18599193257143	9.81898146942857	9.16353861785714	9.95113879185714	9.28432552828571	9.45834114642857	9.01082902814286	8.64864747285714	9.87111296828571	9.19253702785714	9.58066851771429	9.54331078571428	9.67077500985714	9.96521033514286	9.54701592028571	8.74575738185714	8.85735055442857	8.06646908785714	8.93234437828571	8.48666089842857	8.25018433414286	8.37844752771428	8.91225867114286	8.33972185171429	8.21289728142857	8.37729854571428
APMAP	9.697654301	9.764414866	9.646790047	10.36916979	10.76056103	10.73256904	10.18132274	10.9790761	9.945114764	9.677260791	9.892087532	10.11881568	9.611778546	8.154127716	9.689155702	9.183028887	10.07437389	10.11011175	11.05999543	10.35398499	9.858948731	9.570239717	10.19252193	10.27274439	9.838628318	9.867142232	10.19689432	9.451897592	10.70350225	10.53217398	10.1006731	9.816143915	10.03195029	10.17562589	9.694247986	10.29216882	10.12752072	10.35180581	9.931206008	10.49505245	9.805170619	10.28786594	9.632468095	10.34710733	9.809344814	9.74384076	9.476234729	9.897181435	9.816666922
APOA1	6.518048166	6.062638653	6.174899724	6.1312064065	6.162914185	6.140843611	6.356271982	6.2628397695	6.080262843	6.309979011	5.9601691155	6.22491469	6.1415392775	6.027230728	6.0271137135	6.044989122	5.865487921	5.8763148215	6.2620108095	6.408808752	5.9548658685	6.121121025	5.988593257	6.097027599	6.088003389	6.039730942	6.1741525995	6.2317152815	6.200808314	5.9531044445	6.0924609815	6.0912446545	5.804990432	6.12930301	6.2455675195	6.564420832	6.210206458	6.0802238345	6.384378822	6.032466991	6.2227075015	6.098759979	6.1297221365	6.519064402	6.3443868535	6.5501330815	6.4886567375	6.6516367555	6.310198727
APOA2	4.725463937	4.746157383	4.684472335	4.6452854365	4.648726847	4.611065513	4.799347765	4.5489426845	4.7200978345	4.625366887	4.5900043385	4.5721745235	4.764930835	4.6792390955	4.6083132465	4.5734117245	4.5175624505	4.539644501	4.719987577	4.755820525	4.595758423	4.5380554785	4.5028761585	4.632918553	4.6219018935	4.5751551145	4.697112188	4.6729277015	4.64063158	4.5837512895	4.5921934315	4.762351738	4.5031278575	4.6214750505	4.6172427935	4.739292405	4.6865219065	4.678086615	4.5861794395	4.5893103655	4.592419583	4.6239843035	4.492559346	4.542547699	4.6100027755	4.5761104085	4.705047034	4.663609412	4.5418987615
APOA4	7.273931393	6.663782486	6.768851932	6.806684179	6.745936598	6.905568669	6.747947101	6.601343886	6.692136346	6.855226758	6.762078909	6.646836312	6.812830196	6.644996798	6.687311834	6.651550795	6.563215186	6.489300773	6.936399845	6.930986194	6.926856837	6.868855077	6.768127103	6.667205567	6.779741147	6.788573232	6.736133677	6.616689118	6.941807551	6.935014699	7.238575299	6.953024307	6.834990874	6.649965581	6.672710499	6.658378427	6.932586911	6.495422253	6.867933876	6.899929555	6.809244213	6.866256257	6.916545188	6.959802228	6.6304568	6.762876647	6.7956597	6.948851062	6.829066357
APOB	5.831008962	5.487082237	5.495795986	5.345437115	5.329501826	5.642980894	5.594533029	5.38778093	5.529330032	5.219546834	5.316161991	5.178230547	5.413886912	5.442494786	5.345684637	5.252634867	5.121323858	5.170335894	5.37231018	5.496277287	5.170791101	5.429090486	5.020778789	5.375246656	5.359579183	5.307840826	5.518039872	5.404666613	5.27340901	5.258741997	5.122080616	5.103144705	5.152306464	5.290477457	5.33619452	5.609321392	5.446608613	5.268499797	5.325112563	5.176948813	5.437684279	4.992230836	5.208211522	5.59379745	5.391486735	5.470880561	5.627031155	5.588315429	5.258741677
APOBEC1	5.4357388	5.00658838	5.205078166	4.89411562	4.975897497	4.971431851	4.934559745	4.903994688	5.033953537	4.957071127	4.867912803	4.911827243	5.157200196	5.179011941	4.984978586	5.076549334	4.834075679	4.872072448	5.244864135	5.170138347	5.111911776	5.124983116	4.808033621	5.283017679	5.035192	4.939808286	5.087757952	5.262475785	4.962828869	4.936166086	4.841429425	4.71800835	4.841109689	5.0371288	5.087145872	5.434587953	5.013033	5.128551458	4.933190923	5.03911139	5.254188612	5.015234603	5.033781204	5.132734779	5.100206011	5.245454995	5.045368754	5.327200625	5.120514872
APOBEC2	7.0863596	6.380780004	6.57681816	6.329460972	6.412074305	6.288480195	6.437844265	6.165604983	6.604503256	6.439704955	6.46394208	6.293337862	6.528121099	6.422688568	7.652332219	6.259612747	6.230413435	6.986138586	6.604809804	6.690787293	6.671848565	6.600843716	6.343494725	6.334866859	6.427891337	6.167515053	6.292624614	6.487755386	6.474114558	6.348631687	6.318564956	6.316196754	6.083939593	7.094452168	6.85005326	6.504048915	6.463892004	6.180975877	6.526993963	6.143930767	6.742079581	6.553965918	6.401509941	6.509519615	6.481161958	6.383876087	6.220111741	6.79952575	6.338664764
APOBEC3B	5.034646443	6.081692762	4.952789689	5.385688318	5.235116922	5.514119486	5.368033305	6.420447781	6.64840626	5.891960064	5.310649756	5.763587328	5.729994069	6.108694261	5.45266388	6.035000307	5.415350431	5.029561498	5.244069969	5.364674023	5.543978026	5.775824888	6.783828514	7.006528541	6.317635884	5.733037352	5.58881159	7.625535503	4.844625655	5.626629976	5.784064941	4.585768685	6.507271354	6.744491632	6.704356824	6.329523726	6.231102955	5.888769639	5.471668698	6.909390407	5.049756125	4.781385774	4.803216014	4.943093241	5.160804688	5.112701287	5.077927422	5.010540109	5.472061097
APOBEC3C	7.281568504	7.330810997	6.501217259	6.48284974	6.711343243	6.402976678	6.636028613	6.737421563	6.524609907	6.209460958	6.174587512	6.570928147	6.636455987	6.066029812	6.736319203	5.93491671	5.894990143	6.350482573	5.895162722	6.519883121	6.775794011	6.475122148	6.857154964	6.202084108	6.088443904	6.255852689	7.182068808	6.442435215	6.202116612	6.553207869	5.907850859	6.691303418	7.301410423	6.089122909	6.430320436	6.440861898	6.695009564	6.307041551	6.00765953	6.986750199	6.320600209	6.348112925	6.314202763	6.209090404	5.927842612	6.474232537	5.991067642	6.134286824	6.656190906
APOBEC3F	5.345545969	5.173079181	5.387167244	5.208959823	5.129927049	5.225880187	5.333507546	5.18221405	4.993001046	5.212777189	5.015205039	5.03093676	5.281135534	5.197362333	5.474437182	5.228515201	5.043271569	5.154050874	5.224061318	5.118814237	5.015490375	5.136227038	5.06291372	5.038513676	5.138022369	5.031413363	4.787892406	5.000662466	5.39216424	5.347273706	5.427891957	5.654542184	5.495006145	4.80923621	5.215300699	5.432141661	5.438947261	5.051205145	5.19441187	5.129381776	5.237599733	5.229136367	5.159888165	5.501141407	5.014072235	5.015724455	5.634655702	5.415474039	5.109411792
APOBEC3G	7.88348621	8.3803173405	7.01240306	7.759121286	7.504636701	7.327333074	7.3762279445	7.00566473	6.9973019245	7.2722585215	7.0572507845	6.888647445	7.149446886	6.9428872305	7.996454492	7.351086837	6.967525401	8.057779185	6.938770586	6.964957074	7.006129211	7.335548073	7.0416396955	6.7790500535	6.6039073245	6.7543923935	6.8939179215	7.364910287	6.7077461175	6.6351475995	6.3260380165	6.223065916	7.9154613505	6.9460735655	7.027987293	7.7834562025	7.5171956625	6.755407751	6.8950828645	7.0377155935	7.3077522395	6.2716526245	7.025812666	6.8821024495	7.051585964	7.005739002	6.9287335475	7.170655762	6.7973380545
APOBR	6.458211495	6.180874233	6.179321245	5.899316474	6.071398944	6.014985226	6.142178535	5.924621728	5.960703422	5.930162952	6.059511962	5.889631555	5.843401443	6.155626359	5.990234871	5.910278749	5.696482997	5.87546824	5.89672476	6.00676025	6.275477526	5.983529327	5.923986077	5.99803115	5.833453139	5.889008363	6.010951602	6.140429078	5.991855127	5.932032751	5.978702673	5.879188277	6.536159509	5.891803421	5.947787402	6.103981326	6.241455835	5.761160915	6.013776385	5.857196027	5.948207661	5.914508262	5.990293637	5.86692668	5.954081944	5.987185619	5.962513057	6.17013155	5.996911076
APOC1	10.58888165	8.9424399235	10.0484390865	9.7517083885	7.92235655	10.409936935	8.0127916855	8.8404816695	8.9990747145	9.1067722415	10.013962892	9.3233550345	8.2591957205	7.8148145405	9.67420921	7.8682443125	8.485540271	8.9947533545	7.814005596	7.9466590445	8.814473531	8.7618481	7.7276987875	8.3123892	7.958991942	8.3813499335	9.124476445	7.999862741	10.25384755	8.141219712	7.6560950915	8.64796794	10.09710005	8.7793488415	8.02676209	9.664904597	9.176644719	9.9370187005	9.520848629	8.234873966	8.82194383	8.6673383605	9.634577008	9.1969665435	9.169692463	8.382694103	8.1369405705	9.06359047	8.842838139
APOC3	5.218933174	4.720680618	4.713980941	4.655128586	4.578602964	4.574893554	4.703988431	4.645034644	4.672490617	4.681282731	4.521310262	4.55697221	4.649646483	4.503095655	4.632969164	4.624698418	4.437545146	4.488868563	4.882242087	4.992249713	4.7797521	4.735912488	4.647418803	4.575297706	4.37198498	4.337488533	4.646617968	4.796713033	4.656475221	4.39659399	4.406376278	4.307008583	4.422224316	4.586970796	5.016281022	4.763992902	4.72589815	4.438423455	4.601934664	4.484796413	4.721048773	4.423829945	4.536495736	4.485459475	4.516236367	4.652873721	4.711726544	4.788824727	4.817390148
APOD	7.938502808	7.886373916	8.031506171	8.90053552	13.17172502	9.921324964	9.187372514	7.936255695	9.293676003	8.780202021	7.489359285	8.56784618	8.659150595	9.956461679	11.17127973	7.940087604	12.98018169	7.580702967	7.938164741	7.580390078	8.180054565	9.461108535	9.397792316	7.258538393	10.87927711	12.78356618	11.30920452	8.849481494	6.147040119	9.010434198	9.534602877	9.855467563	9.305941245	7.677023229	8.192560188	9.768550665	11.53148061	9.771917922	9.18749879	12.69543888	8.279440094	8.532838937	8.030019222	8.388948033	7.319240788	7.749958147	9.350083762	8.175023646	7.632342104
APOE	10.2749534733333	10.43399301	10.24020485	11.0446607566667	7.03890777133333	11.4922232833333	8.372804093	10.2319502833333	9.87859634966667	10.146051801	10.006336099	10.2741740166667	9.085697863	6.622137256	10.16239946	7.666023849	8.72338344833333	8.75390491866667	6.81100003133333	7.433289545	8.16842815766667	8.53184852333333	7.34511314866667	9.03264277166667	6.21886813233333	9.020450192	10.2531099	7.27666846366667	10.45263851	8.97729019133333	6.57576538966667	9.23438255166667	10.3301277433333	8.651829913	7.49890624266667	10.9027466166667	9.65375698733333	11.3192791366667	11.78191112	8.64388241533333	9.1286572	9.114682388	9.530501396	9.57473544266667	8.886674939	9.374977954	8.658464539	9.394276343	9.399719099
APOF	4.439072111	4.431130635	4.518856723	4.574491511	4.631616694	4.355615275	4.461099961	4.550449316	4.391185156	4.346989612	4.411687585	4.411713248	4.348153063	4.449298837	4.413981857	4.33269611	4.269064416	4.381406817	4.524814614	4.457248493	4.384443975	4.302690231	4.406541989	4.356867187	4.383171619	4.409909432	4.411695213	4.501194173	4.440374932	4.377555176	4.404122802	4.359101495	4.398222186	4.386253082	4.386713461	4.391402181	4.493960619	4.487102943	4.391613198	4.424952487	4.406770924	4.440610913	4.474025053	4.398593154	4.417614336	4.44333182	4.443990327	4.481111497	4.452321501
APOH	6.299610479	6.039665339	6.077329643	6.10485772	6.14891259	6.083044846	6.25487058	6.154598582	6.032635987	6.068681086	6.015040381	6.120092468	6.087337659	6.287487532	6.112662766	6.050285795	5.928774007	6.093320913	6.245992615	6.458388823	6.190149095	6.166352772	6.005297103	6.134039218	6.156899008	5.991497816	6.056057609	6.149121694	5.796774574	5.95600597	5.792498211	5.715906875	5.768995248	5.816277585	6.209634346	6.463477337	6.089727718	6.042498406	6.03178325	5.807199703	6.363429094	6.08175081	6.028188912	6.181863243	6.135074276	6.185496204	6.282652503	6.352744161	6.292111165
APOL1	8.830671826	10.02671531	8.677383544	9.990798529	8.523304203	8.739160209	9.664953922	8.854924259	9.554825023	8.928647476	8.636033981	9.686170501	9.383100147	8.519180636	9.215103536	8.604726952	9.225115351	9.661303165	7.583287111	9.183826914	8.305123303	9.312202209	8.366608513	8.941843704	7.381858567	8.746910238	9.757380186	8.304481388	8.739326258	8.860873276	7.363870634	8.886548829	10.24354815	9.293485449	8.344520766	9.015060901	9.596918709	9.546668282	8.677508212	7.582351681	7.754143713	7.154227541	7.833708841	7.431938613	7.613050354	8.383414229	8.316314668	7.53290979	7.868207328
APOL2	8.4948851395	8.2330792405	7.724035416	7.9004505175	7.820372987	7.8978398695	8.0200356525	8.2077273035	7.566848142	7.4139530135	7.6522891415	7.952627624	8.0627703615	7.559499688	7.8344829495	7.6584208825	7.604912248	7.789243045	7.7111524165	7.5491295635	7.643046606	7.801385582	7.7503123165	7.774552737	7.2668460415	7.7272775185	8.2023390565	7.5918829675	7.8269710215	8.0826230185	7.668322352	7.602237174	8.7524164905	7.5722924885	7.5574735515	7.7760828875	8.275140689	8.115882844	7.6823563145	7.7068415415	7.906341284	7.709029536	7.851811796	7.6829783695	7.755873653	7.870355787	7.5278614625	7.918424951	7.727937943
APOL3	8.409774527	9.009710317	7.669791008	8.608671477	7.491066584	8.333465884	8.620562462	8.090627683	8.049354357	7.994751408	7.47434704	8.566806197	8.447007122	7.143962149	8.565422647	8.209717897	7.406544652	7.932733584	6.913396342	8.492611026	7.456432229	8.454524209	7.919356165	7.241236144	7.002693858	8.094624864	9.323504089	7.093886431	8.122812812	8.041177039	7.06400654	8.629092932	9.955795805	8.061796955	7.258766292	8.132013763	9.193477519	8.388752113	7.394277071	7.233028021	7.83718344	7.38935572	7.276756295	7.342340574	7.572764727	7.527961958	7.631152244	7.508987622	7.517989487
APOL5	7.135920703	6.760069717	6.714069122	6.486725395	6.508478147	6.599629349	6.55822823	6.341169369	6.565989318	6.506082099	6.56895415	6.4338071	6.77682911	6.733894529	6.530940018	6.324468811	6.324160213	6.364192026	6.705671954	6.790042097	6.673447335	6.561978635	6.269436993	6.610800711	6.782175374	6.371826247	6.398665722	6.677233221	6.583057855	6.400181305	6.433702929	6.360483883	6.240971393	6.730881207	6.63847085	6.752975718	6.626756233	6.707626086	6.492549983	6.491874503	6.643269717	6.728555011	6.723601993	6.685506371	6.566100079	6.5638392	6.465029808	6.829427689	6.542633337
APOL6	8.397001541	8.553039796	8.022863041	8.245851409	8.004148924	8.039123172	8.186499499	7.876995562	7.739075994	7.883031237	7.783834178	7.752394761	8.003468538	7.6450001	7.8545753	7.518476577	7.582709026	8.132652707	7.574342817	8.595879243	7.646943608	7.737650017	7.257456485	7.714553429	7.647826025	7.439354831	7.95612848	8.043636596	7.222865159	7.198082436	6.93638623	7.412926397	8.583955907	7.577574569	7.884355086	8.1232757	8.700215787	8.048526764	8.310682114	6.999538465	8.566747432	8.38492874	8.229277438	8.338797337	8.282355765	8.404857916	7.839099634	8.315235449	8.665686231
APOLD1	8.485956713	7.477492148	9.409390966	9.399785931	7.429921711	10.50280761	9.453812365	7.343296249	8.128402648	10.4321438	8.299856773	9.088813406	9.320306584	8.68671423	9.947002652	9.932184732	9.541553261	8.217176032	6.854365296	9.798896311	8.534726579	10.2003304	10.0966684	8.031536949	7.930188867	9.156922872	8.781920332	6.824301066	7.421379889	9.060597385	10.52011585	9.754231184	9.514308112	8.732540197	8.772691595	10.32648356	7.752712548	9.021092988	9.194735838	8.811722764	6.729925622	8.301436869	7.30946331	7.781778929	7.958822624	8.028428435	7.660140179	6.424835744	7.855487531
APOM	6.898191632	6.4082801985	6.407153433	6.2937902865	6.494388001	6.343453482	6.5383427815	6.377010279	6.5069524055	6.463943388	6.457627536	6.205786106	6.6074682075	6.5971063225	6.375324848	6.1471772235	6.24862984	6.2861507705	6.7271856915	7.010022246	6.462829807	6.687453677	6.3085195055	6.4856684145	6.6995523645	6.4683933	6.468675086	6.4310586565	6.6593427815	6.169337329	6.187639807	6.0050644615	6.3646984555	6.7357057095	6.4723581475	6.664230923	6.393067544	6.3192477735	6.590869603	6.417375889	6.9036094585	6.6439947735	7.01056861	6.9554236155	6.80342381	6.7586083755	6.9843377105	6.964492867	7.0953203275
APOO	8.082312898	8.321031345	7.897959575	7.766788831	8.060598632	8.003363153	8.079372931	8.246488183	8.293205806	8.228635562	8.335377096	8.231775702	8.219359327	8.133394207	7.80398204	8.500717739	8.14717621	8.553444118	9.388503788	8.170533839	8.48023395	7.763010029	8.341184276	8.127366972	7.621471622	7.528827756	7.720099054	8.496056641	8.452654307	8.710803388	7.778762591	7.947805224	8.031713036	9.405808933	8.635674374	8.163930382	7.933486495	8.613685991	8.232739233	7.768965625	8.53295531	8.180041729	8.113427855	8.819455561	8.503096307	8.134038201	8.046750403	8.747265603	8.36516331
APOOL	5.85332609866667	6.18001738066667	6.121029005	6.09743377566667	6.38639285266667	6.346741399	6.23003034033333	6.26638881566667	6.45813648733333	6.16371660966667	6.68395168933333	6.28906561466667	6.33976375766667	6.46844846966667	6.21584293533333	6.282170368	5.855405248	5.619109332	6.36941098833333	6.400388185	6.75269230366667	6.446965981	6.46103902866667	6.22975903433333	6.274068554	6.11021014666667	6.050958209	6.07548209633333	6.237831812	5.98654264133333	6.11136390066667	6.02845597233333	6.10616651666667	6.94269937633333	6.61188331733333	6.149452463	6.24519397233333	6.405871582	6.46016297533333	5.997468879	6.701918855	6.26262725133333	6.25947076066667	6.663980163	6.51617134066667	6.238361053	6.36868456166667	6.57326410966667	6.35723120133333
APP	9.34754041866667	8.63238768833333	9.45658907	9.31708832133333	9.55540162866667	9.12017318666667	9.87303155166667	9.758206867	9.733781052	9.59225790933333	9.77949885566667	9.75112677333333	9.612779315	10.306424366	9.354423369	9.444360442	9.993573561	9.79138350866667	9.33492599466667	9.22601471333333	9.92053206733333	9.52743373633333	10.512111179	9.86136267466667	10.3655330486667	11.0165362616667	9.77513141233333	9.31465696466667	9.82475043433333	9.71542671033333	9.918748771	9.94736788533333	10.346705978	10.0460206753333	9.816850295	9.39132144266667	9.40614614066667	9.654238959	9.84108420733333	10.6654401296667	8.97587750833333	9.89335471566667	10.3525820096667	9.10356602066667	9.24619014466667	9.65389837733333	8.95251311133333	8.748107493	9.00239294566667
APPBP2	6.57788502225	6.5090961525	6.782948588	6.9082635655	6.96477090225	6.89418320375	6.98644877375	6.913501779	6.92174931025	7.40748071225	6.760433758	7.312938632	6.97350425925	7.18938381	6.953132972	6.62518579675	7.0114222675	7.09179779325	6.891582552	6.5961651245	6.674107849	6.87557375925	7.41394286125	7.27997853725	6.7769758195	7.4684147775	7.06930404475	6.73571917275	7.56504349725	7.370750903	7.50951221475	7.345980571	7.00439285475	6.626897573	6.89089287825	6.5125885615	6.5577729535	6.52208734875	7.28757631925	7.37211172325	7.09744967875	7.1004124255	7.3028116615	7.23522291275	7.09983886	6.90940245125	7.13122371425	6.92459433125	7.15552174825
APPL1	5.234955821	5.814003312	6.055906993	6.225801595	6.561533037	6.633267425	6.225819221	6.84313113	6.173057061	6.533518347	6.471998153	7.378663563	6.092862116	6.108020477	6.388921986	6.258070462	6.634924029	6.808643138	6.010543354	6.592978162	6.352170098	6.567703673	6.814274566	6.7215297	6.351044553	6.204775356	6.578275972	6.38292912	6.593308904	6.212445409	5.925632897	6.511165687	6.88283627	5.950601411	6.170776199	6.498311756	6.376445114	5.587556342	6.734782538	7.090242222	6.079248063	5.977122662	6.186179566	6.473643792	6.328217375	5.96164689	5.968722879	6.054356428	5.651519228
APPL2	6.875127793	6.993173267	7.190514621	6.909390571	6.323800981	6.491185363	6.702868874	6.349836063	6.35522946	7.792480379	6.410115339	7.173297053	6.840390704	8.357237916	7.093347408	6.685555916	7.138355713	5.983225946	6.230650596	7.440754629	6.898476427	6.100483466	7.08687812	6.757882881	6.568329948	6.364660151	6.889477079	5.714083403	6.596706778	6.851635177	6.094846506	7.915633663	7.145545544	6.738175727	6.701727883	7.224510808	6.561963617	6.32907465	6.467661685	6.226542156	6.403775018	6.909634859	6.293613412	6.26856962	6.427565974	6.183777891	6.661841208	5.857788935	6.673029892
APRT	8.3616653415	8.7617018795	8.2949076175	8.464647507	8.406845187	8.375756868	8.1520847575	8.0941951995	8.89770074	8.9090887845	8.2175007785	8.806593374	8.5794251955	8.168935911	8.69581649	8.8748022675	8.4391690815	8.2938646095	8.17776294	8.088462579	8.192673962	8.119766066	8.1298768455	9.2623364785	7.634577104	7.95942694	9.032474168	7.990939384	9.109291724	9.3001670795	8.707032588	8.1989407675	8.8516613145	8.331579682	8.101470686	8.5043916945	8.4694853935	7.842201777	8.12518739	8.100835741	8.8988499615	9.2270720695	9.683833903	9.3077853045	9.0660787435	9.1570275185	8.58652287	9.197658534	9.596119071
APTX	6.940785283	7.404804467	6.956683069	7.563881307	7.753441682	7.619082613	7.91791996	7.257395709	7.154478077	7.591875895	7.52361577	7.333410239	7.861040523	7.240459023	7.518289375	7.681787613	7.34683756	7.726297548	9.174149603	7.345958431	7.391734469	7.321255053	7.663636042	8.175118713	7.287400243	7.46954804	7.997520763	7.347961907	8.104372366	7.609737423	7.631137276	8.008769614	7.594766591	7.342584594	7.260866601	7.324478231	7.410592282	7.484120903	7.724659258	8.07312175	7.531737432	7.512495777	7.946531064	8.124739258	8.168184052	7.661518818	7.888670142	7.646887322	7.548963407
AQP1	9.3063187755	9.148218999	9.3831845855	8.3320717075	7.610255049	8.8012322455	8.942050078	8.1130268485	6.9914028195	9.6098158535	8.6140113075	8.512121496	8.479419352	8.256557973	8.724718911	11.25698867	8.03576907	8.8036180655	7.06828497	8.970210668	8.7635828845	9.2176305395	9.507090128	7.7754896935	10.4348707	9.7828396595	9.0386548485	7.9906432045	6.8754290585	7.8499933065	8.5162131885	9.4180932165	9.865177247	9.155559623	8.1949020885	9.4387578205	9.2856488465	8.065179987	7.47458274	6.6950625445	8.712628629	8.732395923	8.336018483	9.451968068	8.825562052	10.012333312	10.43631689	8.5912454705	9.5674903165
AQP2	8.083854565	7.534649814	7.720351862	7.750169103	7.809968407	7.70804753	7.524882201	7.566877219	7.755992581	7.820378	7.71014877	7.586006073	7.664792621	7.825447517	7.411295457	7.735456182	7.513818161	7.82019767	8.060527878	7.994889483	7.566349407	7.637571947	7.533846835	7.778607363	7.709333696	7.542073491	7.557703952	7.686034581	7.647320235	7.584483204	7.714005346	7.471895037	7.540326544	7.772836621	7.682909846	7.789907149	7.451475647	7.837266964	7.671428897	7.605296517	7.73570363	7.602257018	7.673810084	7.894258795	7.816474285	7.992544315	7.314627529	7.876676291	7.5147252
AQP3	7.23149044533333	6.93149494533333	6.42364512633333	6.918371522	6.27742270333333	6.34738658966667	7.31450954433333	6.967436253	6.832668401	6.76440921133333	6.331702637	6.208206791	6.27431265466667	6.22649996966667	6.95627501866667	6.29546217866667	6.23767645233333	6.39312987533333	6.208542286	7.08778918166667	6.82840553566667	6.42321379333333	6.22025784333333	6.560411203	6.248027769	6.08897725633333	6.59781276	6.33562730566667	7.06869171933333	6.846929785	5.83003081833333	7.36719912866667	6.3059035	6.31243242166667	6.494011673	7.07513790366667	6.51450402133333	7.079732206	7.467843806	5.96588314933333	6.53234707	6.26081750233333	6.13961985033333	6.41779228833333	6.524444847	6.735739961	6.276145677	6.63518294133333	6.239608648
AQP4	4.473214797	4.43566746125	4.46068417075	4.35016904225	4.4297649115	4.430571685	4.45288601925	4.38427767975	4.45130241925	4.36525289975	4.3573783765	4.397626287	4.41831596	4.51870809125	4.3976793605	4.34341721025	4.366190784	4.38187491425	4.48211488975	4.4355536555	4.42039744725	4.4740318635	4.3457463195	4.40095329275	4.4335873365	4.39440789325	4.398682994	4.54792164675	4.35010527775	4.3613400865	4.369704581	4.37758434025	4.285901773	4.425214318	4.3783439665	4.43888052725	4.4441877465	4.41671901525	4.389369446	4.3098984335	4.4700318355	4.43807165275	4.42265045	4.481657735	4.41505543025	4.45956836875	4.466858958	4.494854211	4.3978514525
AQP5	6.760627779	6.060226755	5.916872413	6.298633399	6.152599715	5.883702786	6.245158849	6.198391926	6.145484994	6.042680408	5.830113651	6.062768743	6.082998631	6.02747193	5.858637059	5.855067874	5.722915682	5.625033913	6.07107269	6.27415812	5.947211991	6.004595309	5.931455422	6.027898062	5.968018556	5.824207077	5.959405031	6.163171001	5.780571322	5.890891918	5.926495582	5.826785356	5.750185355	5.866846717	6.136564076	6.356078375	6.191473819	6.095523182	6.25390127	5.886763676	5.820347519	5.792530697	5.965958366	6.072319408	5.883542199	6.300001078	6.167119806	6.287846792	6.084904467
AQP6	7.466496581	6.789254384	6.938858542	6.8777142055	6.93629779	6.930118244	6.723620985	6.873445267	6.7917931645	6.8502746865	6.68741045	6.754855972	7.004690862	6.888712328	6.7732248835	6.6668672485	6.584324829	6.659947894	6.9158727875	7.0955877855	6.9425869845	6.95399529	6.728542897	6.8127290125	6.9048290015	6.8178469215	7.0440981975	6.7502948445	6.783746837	6.8368811065	6.623788231	6.436926938	6.4476566045	6.874085687	6.9488243585	6.9700580875	6.8511685315	6.719478169	6.776527425	6.693164848	6.8973511115	6.749783521	6.766201299	6.835598038	6.83621651	6.8935464585	6.8815020875	6.991766651	6.7858355735
AQP8	6.26101389	6.420401506	6.24982204	6.251103819	6.496826722	6.362225326	6.369931087	6.428556239	6.274017393	6.261858899	6.330266265	6.129129855	6.456786952	6.750666954	6.257134076	6.254268411	6.296575485	6.281751463	6.945707153	6.386783315	6.204777555	6.393839815	6.210725725	6.511231235	6.774289073	6.477086092	6.19543399	6.511529263	6.277943415	6.273112022	6.263290473	6.197532483	6.260809075	6.533846342	6.290487053	6.425587107	6.478542823	6.285484802	6.539392074	6.31874326	6.405264192	6.620081156	6.769831982	6.536989177	6.549893367	6.78124027	6.266581633	6.869762713	6.943412607
AQP9	8.227675811	6.630160721	6.770851276	6.57759804	6.6524903	8.533395674	6.581622269	6.893237223	6.858632343	6.572515522	6.762093645	6.812636764	6.635907904	6.640111094	6.746025579	6.430816896	6.893943611	7.409621716	6.549916105	6.853406866	7.960490591	6.642210589	6.675877685	6.572291746	6.653539666	6.354594868	6.65027907	6.763558623	6.246984685	6.056460028	6.10509899	6.220253735	6.266803137	6.596372618	6.422284366	7.055248971	7.073725272	6.614413066	6.568846666	6.028059383	7.019637876	6.417884963	6.250837054	6.456818414	6.588070184	6.649191015	6.344352652	6.745479326	6.480017383
AQR	7.0407632345	7.255707988	6.9374112645	7.253764787	7.292130514	7.181988948	7.238585664	7.3678194115	7.43849909	7.1345380845	7.184198802	7.3007349155	7.1921441855	6.936998923	7.0035756605	7.2824524255	7.072820502	7.3470567665	7.291816033	7.7967699455	7.2277029365	7.163346303	7.390622782	7.2565670905	7.239207326	7.534786096	7.2602531675	7.3819566685	7.4082459215	7.903795404	7.29350452	7.2718548135	7.3932690545	7.4557665985	7.5694208575	7.09805147	7.2919525925	7.8686835605	7.2248883695	7.180453647	7.5216673195	7.513434482	7.8963555585	7.824213082	7.3631096215	7.3563539755	7.6057827715	7.562201825	7.298520626
AR	5.716431743	5.400236341	5.836986398	5.939723554	5.824261192	6.444456634	6.0303723605	6.033383912	6.0175045075	5.9719074365	5.5987136065	5.854681893	5.7094781635	6.9169064145	5.9113890765	5.744837806	5.850884924	6.543062587	5.4274106145	6.8606540595	5.5990006845	6.2261837625	5.680530557	5.940911293	6.312777317	6.4019486375	6.429400016	7.312229116	6.2378166405	6.675550233	6.215688041	5.503265871	5.888503411	6.79609906	5.9415404915	5.9074537995	5.543313604	5.9414050555	5.9447767735	6.650408727	5.919691477	5.5580457975	5.6191777965	5.8569557765	5.6405180235	5.6416650505	5.432743636	5.768954771	5.5120379635
ARAF	8.602992223	8.571245963	8.49051643	8.705477554	8.272678482	8.526101435	8.384566246	8.763979987	8.629160841	8.635429776	8.712315389	8.595318167	8.609560336	8.45784703	8.611590207	8.697066867	8.483236436	8.178066125	9.235400179	9.074332893	8.641796422	8.513324227	8.333135487	8.527807141	8.403086493	8.884165872	8.791282766	8.342522874	8.865033696	9.2143959	8.438530812	8.959654318	8.713407084	8.80086304	8.587901657	8.536791952	8.771803688	8.663149968	8.651200657	8.533231386	8.516477742	8.68891459	8.581206202	8.279826232	8.115343659	8.640537235	8.359624645	8.245179575	8.564977662
ARAP1	8.265190223	8.1491131375	7.975723038	8.3410639695	7.6335174925	8.2486327845	8.360827889	8.3995524215	8.47271284	8.411012416	7.945510899	8.1367364885	8.0100456305	7.7112546965	8.277128196	7.9849658945	7.8442636525	7.896336423	7.612707241	8.2933690375	7.9903506305	7.8578849095	7.6979891945	8.057492424	8.259931917	8.8341320475	8.7631003205	8.0119852125	8.3029261395	8.2145608925	8.569357544	9.7750779705	8.5616392985	7.608114202	7.416779972	7.9749774275	8.5655053955	8.4894525055	8.693694013	8.541239407	8.057676832	8.244023554	8.6138078085	7.8998825935	8.104470251	8.012663474	8.105439884	8.100650364	7.699854999
ARAP3	7.455958101	7.347785099	6.581538768	6.878973605	6.988122081	7.155260486	6.859711309	7.619135263	7.573913382	7.74933323	7.375334491	6.550216067	6.931478416	7.101439762	6.685086439	7.938302221	7.257831262	7.068117719	7.082418663	7.627194924	7.597863994	8.050738976	7.594620467	7.504377237	8.84936061	8.309126619	6.947539182	8.486523215	6.595940386	6.945465811	7.940942871	7.086164376	8.022303905	7.135365471	7.960356785	7.306297482	6.878947487	6.641378578	7.192934653	8.593382959	7.269457812	7.446389355	7.046696766	7.182189235	7.198243546	7.383903089	7.968412279	7.198088763	7.515145372
ARC	6.046341706	5.92824848	5.85477758	5.636228516	5.596545916	7.153810324	5.955092458	5.48669779	5.799866157	5.603477146	5.52355514	5.731621551	5.94530683	5.499534052	5.96450782	5.670822459	6.891752924	5.435265018	5.589743142	6.267321154	5.438614893	5.905474182	5.58714766	5.554412546	6.005149635	5.386017193	5.530676801	5.637000126	5.555853349	5.580630722	5.966941594	5.479137718	5.627508118	5.783173196	5.700186637	5.847288175	5.742486581	5.577878161	5.636571307	5.638993953	5.80789065	5.36291651	5.494857539	5.442065102	5.571219604	5.596657149	5.468137168	5.856210748	5.67385167
ARCN1	8.942937829	9.436749852	9.530313619	9.11596421	9.569593199	9.082599707	9.552716991	9.547204422	9.950068758	9.731559616	9.959341751	9.892417892	9.916650662	9.449341932	9.138586067	9.510377181	9.555621238	9.399395623	9.333139722	8.98426033	9.754742687	9.400089254	9.742580864	9.621361361	9.70058916	9.369540456	9.201035064	9.917406324	9.889234384	8.884066513	9.58134517	8.993829533	9.253265726	9.006915146	9.653209028	9.515408373	9.45537044	10.14341103	9.232924343	8.278309419	8.777098033	9.412368025	9.867201791	9.302569151	9.054445083	9.157379791	9.206546989	8.767210284	9.059569183
AREG	4.385283609	4.296077474	4.779136752	4.3073369885	4.3426983925	4.7285020675	4.4531880285	4.39029567	4.39738948	4.455296556	4.242741398	4.299377317	4.366614242	4.3663249925	5.1389841905	4.3351991875	4.660282459	4.2527325505	4.276278038	4.291754918	4.367571596	4.6216167305	4.623155338	4.227357154	4.932624095	4.273061947	4.354437055	4.3168377125	4.1969219625	4.222162568	4.358942503	4.2633238985	4.2251631195	4.331127162	4.282923603	5.199523522	4.5915798075	4.362818484	4.336269596	4.263419342	4.2648341795	4.2444839565	4.2521101855	4.261072617	4.2478234995	4.333137099	4.3036621355	4.431286178	4.2893720915
AREL1	7.294815795	8.11202638	7.522458874	7.203470342	7.28731753	7.394363098	7.789833668	7.355136656	7.001241902	7.535417912	7.937672803	7.897325148	7.426574665	7.289031054	7.422281262	7.288402298	8.077459742	8.337590321	7.459962717	7.874297691	7.340668217	6.727326732	7.949436479	7.546616163	8.170263189	7.982226662	7.582308348	7.438737388	7.467904056	7.846141535	7.655225027	8.293115871	7.778424164	7.315759404	7.456383264	7.327078091	7.971592508	8.336811082	7.370979455	8.235364853	7.285752855	7.701294153	7.957270033	7.340537696	7.329866902	7.363879605	7.814667954	6.922521957	7.762686826
ARF3	8.524566164	8.37749082433333	8.428806574	8.69346206333333	8.37633778533333	8.622130158	8.48916203566667	8.46495011233333	8.38774677833333	8.77866286833333	8.66636991833333	8.77150075733333	8.50239094533333	8.099979625	8.55156053433333	8.586032261	9.15730520333333	8.683051993	8.42990129066667	9.20241927566667	9.026700474	8.69515729966667	8.495468094	8.863294089	8.418231688	8.69566028166667	8.99091989166667	8.06539418133333	8.670527916	8.75858678366667	8.395053654	8.99246526766667	9.16349392966667	8.89049413133333	8.66239939633333	8.60677879566667	8.97490530733334	8.76650972033333	8.53828553133333	8.300723639	8.50952422333333	8.66893209666667	8.34068690966667	9.02615937966667	8.41882989966667	8.591818311	8.22860940366667	8.395949893	8.88048586233333
ARF4	9.677544646	9.801145567	10.79362543	10.2559261575	10.544288282	10.4349358415	10.0844018235	10.632102785	10.863688235	10.125295534	11.101955435	10.71098839	10.89294647	11.091675155	10.0969428435	10.547874364	10.832324545	11.25306181	10.54351209	10.93157353	10.977822775	10.4489770935	10.757782467	11.03501578	10.186226387	10.0323788735	9.995459552	11.090167035	10.572086464	10.260585734	9.7825517025	9.3671790755	10.4893195915	10.4717915515	10.506448755	10.4906196815	11.168989375	10.113362139	10.1580368655	10.2080174915	9.4969082345	10.0552224055	10.0520242355	10.2080184115	9.534643878	9.9950008945	9.508786913	9.245672876	9.7930861745
ARF5	8.583738447	9.266388715	9.046048362	9.466282895	9.202923241	9.102761203	9.697937722	9.480257955	9.141279666	9.728308413	9.184006743	9.457447647	9.277581596	9.196046954	9.373526047	9.578213179	9.238858559	9.104785205	9.215406707	9.171167304	8.692655803	8.690707833	8.993163499	9.404723361	9.436815547	8.96977546	9.461431986	9.464908697	9.420388592	9.44201207	8.649678966	9.295446932	9.318317596	9.156687844	9.569765546	8.852000193	9.429357202	9.568911643	9.45429953	8.668232237	9.236748244	9.650602683	9.677584476	9.631823439	9.525484687	9.546975128	9.683119123	9.590044467	9.781617302
ARF6	8.534347548	9.2111430585	9.047480724	9.317359319	8.3314295	9.3229686115	8.694344738	8.7856654075	8.498397865	9.2963303775	9.252286127	9.2221379895	8.867528763	9.1793165605	9.198597055	8.775151022	8.995802216	9.376239263	7.8138018555	8.7166378525	8.733334643	8.561403105	8.491447351	8.666811641	8.674930921	8.5878477545	8.796688213	8.8189070035	9.0845334355	8.7720517465	8.1963065555	8.888494954	9.1568092265	9.162778371	8.6703961085	9.025091966	9.8051172535	9.3597771955	9.102525429	8.6160370335	8.273872665	8.41279331	8.517976384	8.2569375875	8.3099561505	8.5099211275	8.258016446	8.374848038	8.2948261565
ARFGAP1	8.619248273	8.804221145	8.582792594	8.078929127	8.240180533	8.230690893	8.665069807	9.298011441	8.666548491	8.748006287	8.782392948	8.088848838	8.860288636	8.630268468	8.050868089	8.770921405	7.97596321	8.387356595	8.688999506	8.961617482	8.481098616	8.215243823	8.539924739	8.933290425	9.480956764	9.560115397	8.618771402	8.428994594	8.844995729	9.316961065	9.790311359	8.886030624	8.699205098	8.090142907	8.328163377	7.736127947	8.750390127	9.239554761	8.594760446	10.48915407	7.827079067	8.859984323	8.681720024	8.118334508	7.79493488	8.280914376	8.314363764	8.169445382	8.322589542
ARFGAP2	8.618893555	9.016641512	8.604752301	8.940930392	8.826660133	8.601730601	9.075520827	8.495772704	8.335646841	8.46004859	8.497935032	8.824634133	8.751815288	8.446855892	8.751215919	8.560612195	8.350420545	8.319194288	9.151581963	8.912073166	8.510065668	8.650329135	8.477274207	8.836618738	8.896985643	8.807537769	9.446911611	8.707195098	8.673250586	9.555524469	8.993135269	8.980890464	9.147170578	7.975165848	8.165287988	8.452707305	8.864108228	8.650410024	9.028676895	9.856713342	9.014762921	9.558356885	9.902763919	9.12908681	8.829796357	8.967623668	9.102390346	9.075160826	8.992645671
ARFGAP3	7.754176854	7.32616287	8.243758933	7.618632061	7.662370416	7.735088577	7.870611083	8.06682214	8.416904238	7.449148647	8.211420169	8.181099716	8.072673947	8.274109026	7.781073798	8.613145978	7.804302989	7.969938793	7.331542362	6.851820613	8.277108487	7.831221341	8.126256722	8.443846568	7.530592969	7.801182164	7.45408242	7.462724356	7.010909818	7.807229403	7.670372713	7.296858694	8.240945337	7.351199756	8.029451816	8.063978265	7.66532934	8.159406487	7.96973046	7.896590757	7.167213322	7.521949097	7.081296209	7.208420235	7.246094897	7.190996894	7.749872138	7.116717765	6.878991544
ARFGEF1	7.175559852	8.20099113533333	7.90965143733333	7.79003409233333	7.991276709	10.4600548733333	8.20212195033333	7.863801261	8.05080356066667	8.122506078	8.324621785	7.94799851066667	8.059229453	8.247654849	7.89711379133333	8.37065828766667	8.77928757066667	8.340072963	8.20320409466667	7.28915335866667	7.762576746	7.78384766866667	7.68339163466667	7.84147275333333	8.12603875633333	7.91201082266667	7.498271657	8.43507026933333	7.68803149366667	7.78845161733333	8.659210272	8.29295353833333	7.842522929	7.559412623	7.98794184533333	7.91814020233333	8.11267573633333	7.88824825366667	8.26232127133333	8.004997675	7.90287772966667	8.38070396666667	8.15634741933333	8.27068768466667	8.63494013133333	8.46198441	8.04379579666667	8.79715505066667	8.03753988866667
ARFGEF2	6.55258104466667	6.71624394433333	6.61191112966667	6.620299386	6.35754968633333	6.52787577866667	7.04277864133333	6.70163563466667	6.83698907833333	6.61623545133333	6.490826229	6.49034066666667	6.56069845333333	6.751127834	6.42550042	6.822745415	6.82668614133333	6.58568943833333	6.609518868	6.70308807	6.50285725833333	6.48326563766667	6.35448446133333	6.60260655266667	6.43803291066667	6.828888976	6.25810933	6.717034713	6.43707768833333	6.66415639366667	6.83955416433333	6.54842913233333	6.288537069	6.205124634	6.282856564	6.60244588333333	6.601595519	6.96179210466667	6.52307807466667	6.565029867	6.367214473	6.51989422166667	6.38325842533333	6.517457106	6.42483646	6.24951232066667	6.469107675	6.477532433	6.45725421133333
ARFIP1	6.745356784	7.0226989665	7.335926365	7.190121807	7.521612455	7.2542245785	7.5335043495	6.683902089	7.803609555	7.545875785	7.1576139615	7.631492899	7.3967083615	7.578977846	7.377469427	7.3681815	7.6616303035	7.363569337	7.3235246615	6.80292686	7.2590983535	7.1614329605	7.2293619235	7.1806418905	7.1078019655	7.189974604	6.8957954455	7.3006713565	6.9824695665	7.4470655065	7.332322591	7.7252828055	7.459356828	6.683201261	7.56916362	7.3768867395	7.806218774	6.9441739135	7.5433455725	7.2591624	7.175679191	7.512931365	7.400108674	7.529642378	7.6241482325	7.3777962235	7.630074225	7.4596767495	7.121017666
[truncated: 11,907 more rows]
[truncated: 91 more columns]
