# Supplementary material for: Identification and Validation of a Novel Pyroptosis-Related Gene Signature for Prognosis Prediction in Soft Tissue Sarcoma
Source: Front Genet. 2021 Dec 1;12:773373. doi: 10.3389/fgene.2021.773373 (PMC8671884; doi:10.3389/fgene.2021.773373)
Supplement: Supplementary file 5 [file DataSheet1.ZIP › Raw data and code/5.PRGs Exp-TCGA&GTEx.txt]

ID	GTEX-ZAKK-0326-SM-5EGHA	GTEX-13W3W-2626-SM-5SIA2	GTEX-13O3P-0226-SM-5KM3Z	GTEX-1269C-2626-SM-5EQ5C	GTEX-13FTZ-2226-SM-5LZXI	GTEX-WYBS-1026-SM-4ONCY	GTEX-ZZPU-0326-SM-5N9BJ	GTEX-OHPL-1626-SM-2HMIR	GTEX-ZT9X-1826-SM-57WDU	GTEX-131XE-2026-SM-5LZW1	GTEX-111FC-0326-SM-5GZZ1	GTEX-XAJ8-1026-SM-47JY9	GTEX-13SLW-0226-SM-5S2NA	GTEX-13FHP-0226-SM-5K7WD	GTEX-Y5V5-2526-SM-4VBQ4	GTEX-139TU-0226-SM-5J1NM	GTEX-ZE7O-1526-SM-5J1NH	GTEX-13X6I-1526-SM-5SIAC	GTEX-P78B-1626-SM-2S1O1	GTEX-13FH7-2126-SM-5L3DJ	GTEX-14DAQ-2526-SM-5RQIO	GTEX-ZF2S-1526-SM-5S2OO	GTEX-OHPK-1626-SM-2YUN3	GTEX-139YR-2426-SM-5J1OB	GTEX-ZXG5-0326-SM-5GICH	GTEX-13OW6-0526-SM-5L3HY	GTEX-T5JC-0626-SM-3NMA6	GTEX-139TU-0526-SM-5J2M8	GTEX-11NUK-2026-SM-5PNVZ	GTEX-PWN1-0226-SM-5SI7O	GTEX-W5X1-1426-SM-3GIKH	GTEX-S33H-1126-SM-2XCB6	GTEX-145LU-2026-SM-5Q5E8	GTEX-146FH-2026-SM-5SI9I	GTEX-ZWKS-0326-SM-5NQ7G	GTEX-ZDTS-0226-SM-5HL7Q	GTEX-PWCY-2026-SM-5QGQ9	GTEX-11EQ9-1126-SM-5987I	GTEX-111FC-0226-SM-5N9B8	GTEX-ZZPT-0626-SM-5GZXT	GTEX-ZE7O-0226-SM-5S2N1	GTEX-13O61-2326-SM-5J1NJ	GTEX-1399T-1326-SM-5PNVH	GTEX-ZUA1-2126-SM-57YRB	GTEX-12584-0226-SM-5EQL5	GTEX-13O1R-0226-SM-5K7U5	GTEX-13N2G-2326-SM-5J1ON	GTEX-14C39-2526-SM-5S2UH	GTEX-X585-2526-SM-4QAS1
APIP	4.0434599	4.49729298	4.31686742	4.14293705	4.74130926	2.73750657	3.3239046	3.87262068	4.47169518	3.83564433	4.00263511	4.58117365	3.87870403	3.00290695	3.91265927	3.105181842	4.24842135	3.45866048	4.1933653	3.97033474	3.77592789	5.03045379	4.18818485	4.09994575	4.2339804	3.77554729	4.36757513	3.87360171	3.84796945	4.24624147	4.1924873	4.50458117	4.29053078	4.47371144	3.94745248	3.76531664	4.1389059	5.16423639	3.098943938	4.17194936	3.97191417	4.35004143	3.809585353	3.98226576	3.91006636	3.73847588	4.31139765	3.15123149	3.53068058
CASP1	2.49555156	1.48624382	3.85114586	1.95980099	1.55977122	4.17111847	3.90732882	1.30309287	1.78010086	4.21246159	1.52850107	1.10285748	3.59073009	4.21029475	1.53691554	3.431290729	4.3206377	3.829620567	1.0704481	1.26592613	3.6875177	3.72741781	1.03532932	2.74722763	1.69547504	3.36269864	2.04179423	1.19347322	3.55193389	2.94882635	4.02824059	4.19965133	1.48534519	4.263038299	1.92863545	3.2829242	1.4650944	4.15547238	3.501010106	2.22092482	3.74433667	1.36949864	4.025918372	3.3601237	3.96020852	2.94203057	1.94161466	2.74166165	2.90347485
CASP3	3.07154549	3.02311573	3.00716648	2.8130486	2.6394995	2.20894482	3.43494616	3.52581869	3.29298593	2.6327434	2.29673884	3.56907986	2.73828902	2.02740066	3.72666692	2.916101048	2.79139488	2.398879417	2.8480124	3.11417291	1.80858851	2.48251383	2.88242542	2.60096269	2.74692493	2.22740243	2.70994759	3.08270783	2.29607033	2.64483565	2.55742865	2.5262359	2.55570691	2.597958172	3.81602242	2.62001586	2.8373245	3.16183796	2.651560747	2.38431004	2.51758797	3.19117904	2.294670615	2.30860839	3.03766808	3.15670163	3.20231023	2.81100302	2.49912651
CASP4	3.69179735	2.43190906	5.74281371	2.61921358	2.96334488	5.1895413	5.57083975	3.53790454	2.53489681	5.81978091	2.80955179	2.55366219	5.53243621	5.12896514	3.09490495	5.207879901	5.12787749	5.535191012	2.1994541	2.64935726	4.7207276	4.56484881	2.34832944	5.5261117	2.78613976	4.41040177	3.02258865	2.70071825	4.96973197	4.51666692	5.46310317	5.43282698	2.57870954	5.128965145	3.28322903	5.19687705	2.3224681	5.09456438	5.304805984	3.89655902	5.51992984	2.52921992	5.083387102	4.90745591	5.70748483	5.19251787	2.72305878	5.17643648	4.82481302
CASP5	0.14226233	0	0.57863244	0	0	0.18948465	0.53222224	0	0	0.78417129	0	0	0	0.12751592	0.04427259	0.027216469	0.13878726	0.128862959	0	0	0.02717475	0.06973132	0	0	0	0	0.1759791	0	0	0.07980509	0.37644502	0.07028739	0.09483822	0.215491384	0	0.07801249	0	0.11838732	0	0.12356512	0	0	0.047884409	0.0473138	0.14709987	0.27657958	0	0.05979457	0
CASP6	2.26754165	2.07839636	2.28901134	2.25871556	1.75310617	2.77277831	2.60002125	1.96917857	2.65517774	2.51887422	2.11283883	2.00093481	2.58166203	2.55194072	2.54461188	2.492608045	2.68907009	3.212095137	2.3232524	1.90438732	2.18509144	3.02341939	1.68004177	2.42220202	2.05900823	2.64657735	1.54646615	1.99820393	2.45645534	2.43410707	2.98766259	2.97982418	1.78139565	2.979663148	2.49146805	2.47530883	1.8134289	1.98512448	2.989568525	2.25070499	3.05969013	2.09317321	2.744514421	2.83285437	2.28060608	2.3425413	1.79433986	2.06222975	2.59408078
CASP8	1.87662555	0.91760956	3.35841524	0.82036894	1.11867737	2.58743002	3.42368584	1.62179054	1.40118346	2.46278233	1.0007792	1.44364957	3.25811521	2.80985547	1.680999	3.308229134	2.73844407	3.618294431	1.8499488	1.44157783	2.69268579	3.08170119	1.42347683	2.36871016	1.03886198	2.82268545	1.04967804	1.56713203	2.68371223	3.83077136	3.10679702	2.79776284	0.74532783	3.001117551	1.95272345	3.1675977	1.0535392	2.81117578	3.020029736	2.27352123	2.92967143	1.51978376	2.644537828	2.77735247	3.31080442	4.09002803	1.44291886	3.55370565	2.08388585
CASP9	2.73421387	2.27693784	2.00156958	2.9917767	3.36838698	3.66097681	2.16651923	2.36472559	2.56882834	2.16636276	3.56696829	2.60757595	1.64341526	2.38869233	3.00883153	2.579611284	2.57569893	2.225024331	2.8090993	2.46172119	3.39965505	2.64983808	2.96334488	2.02611766	2.46418749	2.43993745	3.4063756	2.8781731	2.99324727	2.37761422	1.6176076	1.93876254	3.4078885	1.946981262	2.61890535	2.2537982	3.1124976	3.08901411	2.32926531	2.49260805	2.10860652	2.72989439	2.697880394	2.8937009	1.88526554	1.78509138	2.79524311	2.19678321	2.57144274
DHX9	4.54536488	4.52385988	4.81600256	4.43404442	4.36389365	4.92179513	5.13381583	4.61753709	4.28917518	5.16784483	4.19145529	4.54116112	4.89431832	5.13171044	4.22251708	4.799243031	4.96650974	4.982491603	4.9068142	4.40411641	5.29655042	4.5515907	4.53717332	4.7207276	4.37193104	5.06480829	4.14435852	4.179632	4.89337633	4.66336158	4.74325629	4.95891726	4.26832044	5.07736925	4.42930356	5.10928803	4.3264452	5.25455476	5.277938197	4.4649967	5.09589539	4.41108399	5.066491392	5.05233266	4.90441016	5.14837493	4.13830463	5.20167794	4.93323665
ELANE	0.46527704	2.02040844	1.4385155	1.04678641	1.82547331	1.10145114	0.8054007	0.50019281	0.36065423	0.95035254	1.2214999	1.01363606	1.13374932	1.14179508	0.72866615	0.831314125	0.7480952	0.284903627	0.3808596	0.53280407	0.6036952	0.57091882	0.11102246	0.50646477	0.73460463	1.06771328	0.99286206	0.67797634	1.3431235	0.65543728	0.5797201	0.93432164	0.25535566	0.78595496	0.75168118	2.24368006	0.3425252	2.22637998	1.538756418	0.63737834	1.28098788	1.21450164	1.055750447	1.4143627	1.19432886	1.53256913	1.08314368	1.01225087	1.12920382
FOXO3	3.50748292	4.30853794	4.44629619	4.69246258	3.18152231	4.67291675	3.48804718	5.59572696	5.44741187	3.45775147	3.64237481	4.48894125	4.04095741	3.23392866	4.59384387	4.693548089	2.95327489	4.68654803	4.7938167	5.13662781	3.63557593	2.87638526	6.1897681	3.42123472	5.13347093	3.60924386	4.93006404	4.9703941	3.82980975	4.9831436	3.22843592	3.45226803	4.67130589	3.452440839	4.10521111	3.43216887	6.2729127	3.75852819	3.640292009	6.04448287	3.15273295	6.05660648	3.522118884	3.58841412	3.47163337	3.83449878	6.18382631	3.86419189	3.52054254
GSDMA	0.28890471	0.10335522	0.26500605	0.09051249	0.06147683	0.50545584	1.75622465	0.04586517	0.11205648	0.25933819	0.20386044	0.15162783	0.56153594	0.60186361	0.33325206	0.011791134	0	1.302693898	0	0.14388583	0.02200192	0.36955455	0	0.33979118	0	0.19847107	0.05959226	0	0.04924961	0.29897558	1.32838842	0.10574623	0	0.92688789	0.08302588	0.81232204	0.1537935	0.11838732	0.124953344	0.16202196	0.06563799	0.22530991	0.019797794	0.28265379	0.85159661	1.07308594	0.07570645	0.92560052	0.10549304
GSDMB	2.08968074	1.74150476	3.98888404	2.691386	2.07948437	3.81814707	1.86813281	1.41908277	1.69365882	3.55498301	2.2491099	1.48534519	2.7601638	3.47356091	1.84703293	2.483949714	3.82296153	4.17669354	1.7406561	0.87421744	5.57455859	6.13684003	1.37846991	2.93777885	1.69547504	2.47453726	2.25713109	1.42778601	3.71944627	3.85917102	6.42478257	4.67076574	1.63930923	3.00368478	3.3773092	3.46212667	1.9606143	3.80917526	2.568984843	2.65502289	3.27710185	2.01687575	4.00650407	3.61428382	4.08918886	1.84105099	1.97894479	3.67105351	2.65809589
GSDMC	0.27479845	2.65388147	0	2.29438129	3.15045484	0.0785346	0.84743006	4.85389172	0.26153291	0.07921795	2.70556004	1.37754284	0.04918393	0.30064781	1.75310617	0.056257036	0.03566567	0.343397171	0.8163419	1.33873217	0	0	2.56615343	0.09808433	1.15037225	0.05518685	1.67418508	1.67459086	0.02791121	0.03821597	0.17709136	0	2.27399464	0.056257036	0.52694542	0	1.2907902	0.36266607	0.011381025	0.0653032	0	0.74085699	0	0.00725961	0.0248786	0.06660255	3.27368168	0.05048851	0
GSDMD	3.58266585	2.55886997	5.58482336	3.08966233	2.68530012	6.238193	5.21531935	3.74183948	2.63998571	5.7371566	3.47390417	3.18802502	5.7003979	5.35130609	2.84231673	5.07259108	6.16315988	6.014045451	2.61535	3.1187166	5.76424554	5.32507093	3.25239088	5.4948599	2.64092129	5.50482581	3.98705612	3.66319437	6.09668746	4.60576205	5.23939736	5.09154212	3.25390126	5.082076675	4.20878775	4.8507216	3.1456472	5.14872995	5.136627814	4.28715245	5.28915468	2.91209519	5.59336343	5.72193922	5.11737022	4.44063847	3.02553109	4.75631484	6.65727717
GSDME	2.3817743	3.08070295	1.92559474	3.03537805	1.9824455	3.72151052	3.29748723	3.13845784	2.22312278	2.87327862	3.52492668	1.70521435	3.14699015	2.43551889	2.0676271	3.269496154	2.10149356	2.793270399	3.1890528	3.6875177	4.57486526	2.11721512	2.16549926	3.16099334	1.97515741	3.44064567	3.40893543	2.95046533	3.67365987	2.30767451	1.64416552	2.66953887	3.21294113	2.722599635	1.82288506	3.79480474	2.0351949	2.3224681	2.874040442	2.12084386	1.88659487	2.01045343	3.375770758	3.73602357	1.98837545	1.88039463	2.11554136	1.77659097	2.19741336
GZMA	1.69547504	0.2814515	0.9178389	0.28190158	0.29766705	2.02428782	1.37119246	0.37450471	0.58646835	1.58978119	0.36706955	0.3823389	1.12346315	2.1158269	0.36147485	2.323252362	1.63396557	2.675980812	0	0.29428576	1.71642488	2.04898123	0.23820896	0.94608718	0.09249188	1.31485164	0.44358956	0.16782279	1.77932708	0.67844	3.4766875	1.81633725	0.65349845	1.916586806	0.36774597	1.09364693	0.2313491	0.56755959	1.701497023	0.20813763	1.50438416	0.19556496	2.02459309	1.57177758	1.55882474	1.05041318	0.84477022	1.70348052	1.40253537
GZMB	1.39690812	0.93261676	0.84075618	0.66076021	0.70924283	2.37387051	1.30211411	0.4802553	0.77160909	1.20053172	1.04395734	0.48474172	1.26536287	1.06072812	0.40200098	1.626813186	1.99546139	1.660118898	0	0.55626351	1.03759001	1.8450168	0.54291827	1.04690153	0.17814734	1.76112118	0.80769415	0.59208863	2.07574252	0.34805045	2.51158509	1.83273906	0.69773545	0.971952463	1.26447353	0.83336171	0.5807565	1.48710882	0.767731903	0.18576917	1.43788675	0.35653141	1.292880151	1.328948	1.5250975	0.85952954	0.50209639	0.70300623	1.72498909
IL18	2.29264123	1.31514446	1.86931666	3.55139163	2.35048436	5.16141626	3.17248806	2.19616559	2.41759825	1.50253753	2.42186269	1.40585805	3.18038182	2.67991591	2.56145058	3.694567346	3.47056644	4.256024707	3.4935308	2.50213245	4.92209163	1.56208089	2.1105474	1.86518791	2.32153826	0.85355745	2.08357733	3.75375872	5.53708717	2.14204958	1.71642488	1.77346822	2.07453636	2.896699722	2.34144874	1.68254516	1.4130897	2.57743695	2.033802481	1.72379672	1.36801778	1.65022851	4.088541592	4.7630356	2.19212333	1.68314739	2.61278321	2.07368917	1.2046196
IL1B	0.37939578	0.19162936	0.40853233	0.17290798	0.07977905	0.3385652	2.61155122	0.26644428	0	3.49652623	0.06702363	0	0.26560842	0.22322373	0	0.101783972	0.0737609	0.655780278	0	0.11939323	0.47657388	0.30915591	0	0.13106777	0.05486323	0.28598941	0.28849505	0.14320395	0.34704723	0.02905018	0.68952395	0.08958715	0.20993873	3.175481921	0.29055724	0.03282098	0	3.27757641	0.061343412	0.11145861	0.07515269	0	0.170538848	0.3282819	0.0825796	0.20416633	0.13544628	0.16750686	0.14291786
IL6	2.48503676	0.6814173	5.47711626	2.17185212	2.35048436	1.51240248	7.16499954	1.31401185	1.28410144	7.08488206	1.234275	0.40248786	3.10697968	2.36264903	1.0518265	1.490387515	3.14304044	2.575698934	0	0.80734964	2.61390318	1.55441156	0.3063452	3.92736449	0.60354182	1.25895374	1.51680994	1.76263499	2.41733273	1.52444813	5.0529918	1.46479512	1.73441199	5.519929843	0.87807916	2.32737851	1.4233282	7.02567404	1.022090278	1.83952099	2.45463139	1.9668591	1.781983648	1.68420248	4.90007594	3.99307911	1.32475692	1.70719858	2.01629458
GPX4	7.83799043	7.40926976	9.24303532	7.34197206	7.40926976	7.84372971	7.72623529	7.94092253	7.62352432	8.98281751	7.49758193	7.97949525	9.11146168	9.15469375	8.69142854	8.830020296	8.90094197	8.064373438	7.6187404	7.13900019	8.19043991	10.41524026	7.34966246	9.00417168	7.94738784	8.25621446	7.54257482	7.70508304	7.75293469	9.97361094	9.02579395	9.2206884	7.48413282	8.730321114	9.66098437	8.880546	7.4586356	10.02502488	8.456349958	8.9118263	8.51637732	7.62855526	8.448024727	8.30245936	8.9523491	9.80315515	7.41308853	9.07848169	8.6630169
NLRP1	2.52859463	2.70085676	4.56509788	2.79172946	2.9565213	5.27983311	3.3863672	2.37903629	2.03063233	3.67602748	3.25355629	2.59956968	4.41875714	4.29960628	2.76633623	5.004356147	5.50256732	4.961450687	2.434577	2.44283084	5.02824201	4.64125097	2.76665095	4.02412372	2.79650947	4.27252038	3.0322945	2.67018065	4.86531957	4.18113205	4.26965173	4.78239913	2.90794692	3.672530492	3.27541319	4.48336315	2.6184528	4.06458621	4.696498222	3.55176475	5.07868064	2.6415836	4.747412723	4.8344857	4.96711808	3.61829443	2.77086873	4.57661232	5.23410501
NLRP2	0.41631321	0.19162936	0.0372795	0	0.07977905	1.30211411	1.03532932	0.12513189	0.34046951	0.09897078	0.1515159	0.08586798	0.65465687	0.14388583	0.02907047	0.250432519	0.4331436	0.534127867	0	0.11939323	0.62391238	0.0339774	0.23820896	0.06298999	0.05486323	0.16337221	0.24482095	0.26328513	0.11107538	0.22393148	0.60581305	0.21559626	0.07438858	0.302769207	0.06606298	0.18057228	0.1298171	0.06119602	0.007557469	0.13684909	0.39420829	0.06789187	0.079578825	0.62829983	0.39126752	0.17258693	0.10410323	0.48729227	0.36641727
NLRP3	0.54795428	0.56234882	0.95485775	0.26146378	0.50558564	0.31673398	1.4457981	1.04251404	0.6655935	1.79986742	0.97195246	1.69991773	1.6754563	1.44463874	0.60400514	2.428538104	0.27527762	1.774848592	0.5555874	0.29428576	0.3461757	1.13172034	0.20457703	0.62442618	0.34039003	0.55480272	0.40628685	1.06534047	0.552753	1.4925768	0.97001726	0.88491414	0.25535566	1.893320711	0.68397314	0.93587962	0.8976543	2.11596904	1.133978453	0.23130986	0.63691371	0.88235518	0.491646001	0.85520026	1.14704974	1.6548473	0.36138868	1.74369668	0.09610325
NLRC4	0.46527704	0.98757309	0.78474303	0.6855101	0.5235715	0.36760297	1.87695025	0.60123993	0.92930547	1.0819349	0.3001476	1.26054577	0.93093307	0.84075618	0.61636063	1.119687749	0.09933248	1.760815218	1.0133874	0.61970051	0.26905527	0.66569851	0.73930176	0.61299426	0.63342623	0.23699157	0.64860085	0.32681301	0.23764995	0.62123189	0.54696116	0.44812581	0.42933353	1.352651949	0.96719179	0.24061703	0.9340846	1.31730079	0.299843064	0.36048615	0.39420829	0.72202866	0.619513729	0.46965683	0.87795582	0.39683063	0.79556769	0.98201396	0.16195025
NLRP6	0.05938403	0.26039908	0.43420218	0.05630076	0.06147683	0.35659089	0.6149029	0.08249101	0.09242878	0.08873789	0.04942805	0.10779659	0.07344627	0.02895616	0	0.465889671	0.39334512	0.742536986	0	0.16750686	0.06202097	0.06005006	0.03023202	0.20886029	0.03926305	0.08928895	0	0.12056755	0.07136069	0.11471854	0.09923755	0.01949868	0.07438858	0.119863823	0.1510987	0.0404999	0.1298171	0.50821701	0.041058136	0.03415005	0.10456235	0.22530991	0.019797794	0.0196767	0.1363887	0.56891119	0	0.58947739	0.11390774
NLRP7	0	0	0.0372795	0.05630076	0	0.01343548	0.01949116	0	0	0	0	0	0	0	0	0	0	0.006414571	0	0	0.01032457	0	0	0	0	0	0	0	0.01336768	0	0.1679206	0	0	0.011530212	0.16937554	0	0	0	0.007557469	0	0	0	0	0	0	0	0	0.01139872	0
NOD1	1.89421447	1.74150476	4.36436706	2.09459272	1.87912703	3.11334861	3.03881518	1.17055514	1.66055441	4.00075442	2.02769456	1.7794936	3.83468304	3.22541314	1.99416809	2.968730107	3.41686134	3.538614229	2.15898	2.31906344	3.27066893	2.87327862	2.08593597	2.99673984	1.80501186	2.87169046	2.25713109	2.23112492	3.42834687	3.04090102	3.53350322	4.16033772	1.80751441	2.901067781	2.13850757	3.05719198	1.6762018	3.14762997	3.328995458	2.19131317	3.11642276	1.58387124	3.011070729	3.0971645	4.37994129	3.31544648	1.8286196	3.66208387	3.85800784
NOD2	0.51731884	0.57936704	0.74085699	0.88094918	0.25293196	0.51010169	0.97055287	0.4388646	1.3383045	0.69706796	0.12993724	0.3823389	0.67048371	0.46363531	0.71694584	1.165798715	0.69802799	1.093405059	0.8163419	0.40013646	0.55254718	0.37879912	0.08025049	0.83470709	0.47935448	0.82589767	0.38695717	0.47537305	0.43811074	0.66324209	0.63184081	0.42939702	0.2750383	0.809226227	0.51378591	0.31779907	0.3744531	0.69095349	0.685871106	0.7210852	0.51315002	0.68406829	0.638209379	0.4592476	0.44547797	1.30589848	0.43563955	0.96517705	0.72949975
PJVK	0.92857758	1.14016104	1.47455078	1.58507385	1.60463321	1.93250085	0.92479643	0.94620175	1.42004485	1.05810785	2.19116777	1.21210257	1.70554127	1.66832706	2.00237729	1.750328446	1.66464937	1.325345884	1.4925768	1.83728249	1.54718355	1.81685123	1.86673062	1.1458337	1.25612724	1.02069937	1.99314029	1.69060505	1.60436243	1.48008079	2.21079602	1.42136599	1.98057583	0.947073068	2.43696703	1.40864242	1.3402534	1.85169685	1.90363504	1.76558308	1.36469695	1.291861	1.842811345	1.45379081	1.72084125	1.03996663	1.21666136	1.29331561	0.95158173
PLCG1	4.49876751	4.28536538	5.83424678	4.74907912	4.25230696	6.59979453	4.78497657	4.25752376	4.31755176	5.57361698	5.02728061	4.60756586	5.63606121	5.02395814	4.44653112	5.722950868	6.37732313	5.939295031	4.5788669	4.27446521	6.28736	5.50438284	4.37786336	5.49220166	4.35843468	5.7999207	4.87194823	4.0622883	6.63987758	5.08242207	5.4806424	5.7900157	4.08185709	4.896427464	6.07149191	5.85607583	4.1248949	4.36528236	5.886478033	5.67185525	5.99720515	4.03290838	6.21235513	6.238193	5.81868359	5.22651507	4.63395449	5.6321498	6.58448052
PRKACA	6.80135557	7.18511173	5.12329269	6.65075684	6.90545985	4.34868243	5.32466625	7.04594104	6.61216574	5.48692832	6.59564474	7.30771691	5.13454397	4.95829425	6.81359018	5.116301399	4.75659035	4.899462968	6.8279954	6.65946381	4.82481302	5.14624557	6.82077774	5.17718727	6.57106338	5.65879282	6.5670867	7.19855775	4.97991375	5.34807158	5.57267503	5.32148544	6.73937614	5.366668845	6.51269557	4.98183373	7.0111991	4.56059339	5.026269182	5.9628555	4.92478644	6.59364605	4.801825212	5.06815945	5.21010124	5.38915039	6.52160083	5.41580366	5.01739848
PYCARD	2.56076962	1.37984037	2.81134854	1.3894387	1.52980742	4.24036311	4.4649967	2.12004568	1.58083073	3.58230652	1.57749502	1.80366756	4.71172109	3.97353796	1.77725519	4.552844894	3.45724017	4.596974653	1.1158419	1.46363474	3.76397432	3.28864579	1.5930982	3.58393083	1.48976486	3.9136108	1.42386202	1.28155375	4.03889725	3.33107621	3.11773047	3.02128622	1.38099313	4.831863196	2.42323902	3.7262854	0.9164614	4.21466363	4.085630518	2.01365486	3.25151954	1.52905407	3.845830677	4.13014761	3.48089975	2.82777811	1.85501174	3.27526287	3.5097411
SCAF11	4.21113937	4.83935567	4.10097835	4.31437518	4.19358475	4.01422609	4.28581105	4.49754536	4.02308465	4.12215628	4.42499437	4.36343115	4.01751299	3.86456436	4.21993915	4.168515696	4.07117993	3.8589887	4.5426537	4.24885811	4.13473973	3.81947988	4.77444786	3.78888197	4.31686742	3.67310949	4.01218206	4.29009342	4.00588447	4.13391434	4.14693661	4.39693982	4.32219269	4.034978644	3.69692511	3.75061323	4.2758044	4.09104435	4.074953091	4.26588375	4.29096673	4.47221706	4.229002159	3.75813824	4.41340653	4.1001483	4.32757421	4.22747957	3.83720892
TIRAP	1.81072608	2.17801088	1.62240643	1.56775688	1.70165003	1.1088256	1.88457504	1.50335731	2.16428534	1.61522379	1.77888451	1.84001617	1.51360577	1.20520516	2.0753853	1.597453364	0.98757309	1.334821743	2.462478	2.56306893	1.62947532	1.71003373	2.10487723	1.74079568	1.96641356	1.69281124	1.4439327	1.80808917	1.39828526	1.74354102	1.76338804	1.60828703	1.77546532	1.774565262	1.10605883	1.48944643	1.9062818	1.3764523	1.753274972	1.41921385	0.98636529	1.84715917	1.265215062	1.41957994	1.33533506	1.95523376	1.94729489	1.54750422	1.61920358
TNF	0.11223337	0.19162936	0.19988727	0.45271702	0.18335601	1.686532	0.6082519	0	0	0.28403801	0.10826975	0.10779659	0.09862682	0.11956345	0.02907047	0.087375302	0.76694523	0.284903627	0	0	0.04292418	0.46294874	0	0.08617568	0.05486323	0.07105079	0.15096305	0	0.26926991	0	2.40755977	0	0.5684477	0.653029853	0.1341636	0.04887939	0	0.82546495	0.07112182	0.04303223	0.21805189	0.09062754	0.142882482	0.09590087	0.10454444	0.11635308	0.04818438	0.18612147	0
[truncated: 1,127 more columns]
