# Supplementary material for: Identification and Validation of a Novel Pyroptosis-Related Gene Signature for Prognosis Prediction in Soft Tissue Sarcoma
Source: Front Genet. 2021 Dec 1;12:773373. doi: 10.3389/fgene.2021.773373 (PMC8671884; doi:10.3389/fgene.2021.773373)
Supplement: Supplementary file 5 [file DataSheet1.ZIP › Raw data and code/6.time-TCGA.txt]

Id	futime	fustat
TCGA-3B-A9HR	2694	1
TCGA-DX-A3UF	2599	1
TCGA-DX-AB37	2575	1
TCGA-PC-A5DO	2464	1
TCGA-IE-A3OV	2448	1
TCGA-DX-A23U	2324	1
TCGA-DX-A23V	2034	1
TCGA-WK-A8XY	1991	1
TCGA-QQ-A8VG	1970	1
TCGA-DX-A6Z0	1953	1
TCGA-KD-A5QS	1941	1
TCGA-DX-A8BV	1845	1
TCGA-WK-A8XZ	1722	1
TCGA-DX-A1L1	1649	1
TCGA-3B-A9HP	1627	1
TCGA-DX-A3U7	1552	1
TCGA-DX-A6YV	1536	1
TCGA-QQ-A5VB	1478	1
TCGA-DX-A7ER	1466	1
TCGA-QQ-A5V9	1424	1
TCGA-3B-A9HS	1366	1
TCGA-WK-A8XT	1262	1
TCGA-DX-AB2J	1235	1
TCGA-PC-A5DN	1175	1
TCGA-DX-AB36	1168	1
TCGA-WK-A8XX	1164	1
TCGA-PC-A5DL	1142	1
TCGA-IF-A3RQ	1129	1
TCGA-DX-A8BU	1116	1
TCGA-DX-A3U6	1088	1
TCGA-KD-A5QU	1073	1
TCGA-X6-A8C6	1067	1
TCGA-DX-A3UE	1061	1
TCGA-HB-A3L4	1061	1
TCGA-DX-A7EI	1049	1
TCGA-DX-A1L3	1020	1
TCGA-DX-A1KW	995	1
TCGA-DX-AB3A	978	1
TCGA-DX-A7EQ	897	1
TCGA-IS-A3K6	858	1
TCGA-DX-A8BS	850	1
TCGA-DX-A23Z	846	1
TCGA-IF-A4AJ	767	1
TCGA-DX-A48L	738	1
TCGA-K1-A6RU	711	1
TCGA-DX-AB30	695	1
TCGA-SI-A71O	694	1
TCGA-WK-A8Y0	688	1
TCGA-X6-A8C4	628	1
TCGA-FX-A48G	605	1
TCGA-3B-A9HL	599	1
TCGA-DX-A8BX	591	1
TCGA-DX-A7EF	570	1
TCGA-3B-A9I1	567	1
TCGA-DX-A1L0	564	1
TCGA-PC-A5DP	550	1
TCGA-QQ-A5VA	550	1
TCGA-X6-A7WB	550	1
TCGA-LI-A9QH	540	1
TCGA-DX-A6YX	513	1
TCGA-DX-A6BK	492	1
TCGA-DX-A6B8	485	1
TCGA-DX-A3U9	456	1
TCGA-DX-A8BH	439	1
TCGA-3B-A9HV	437	1
TCGA-DX-A1KU	427	1
TCGA-IS-A3KA	413	1
TCGA-DX-AB2X	404	1
TCGA-DX-A1KY	391	1
TCGA-HB-A5W3	384	1
TCGA-DX-AB2P	367	1
TCGA-WK-A8XO	363	1
TCGA-DX-A3UA	325	1
TCGA-QQ-A8VH	320	1
TCGA-MO-A47R	318	1
TCGA-DX-A48J	296	1
TCGA-DX-A2J0	295	1
TCGA-DX-A8BJ	284	1
TCGA-DX-A3LS	275	1
TCGA-SI-AA8B	262	1
TCGA-WP-A9GB	261	1
TCGA-FX-A8OO	245	1
TCGA-N1-A6IA	224	1
TCGA-DX-A8BZ	200	1
TCGA-PC-A5DM	193	1
TCGA-DX-A23Y	191	1
TCGA-IW-A3M5	180	1
TCGA-DX-A23T	160	1
TCGA-WK-A8XQ	146	1
TCGA-HB-A3YV	139	1
TCGA-DX-A3U8	138	1
TCGA-JV-A75J	119	1
TCGA-SG-A6Z7	118	1
TCGA-DX-A6YQ	93	1
TCGA-DX-AATS	35	1
TCGA-JV-A5VF	32	1
TCGA-X6-A7W8	24	1
TCGA-HS-A5N8	22	1
TCGA-3R-A8YX	17	1
TCGA-QQ-A8VB	5723	0
TCGA-IS-A3K7	5204	0
TCGA-IS-A3K8	4845	0
TCGA-DX-A7EO	4627	0
TCGA-DX-A8BR	4573	0
TCGA-DX-A3LW	4150	0
TCGA-QQ-A8VD	3964	0
TCGA-K1-A42X	3765	0
TCGA-PC-A5DK	3740	0
TCGA-QQ-A8VF	3406	0
TCGA-DX-A48U	3310	0
TCGA-DX-AB2W	3238	0
TCGA-DX-AB2V	3156	0
TCGA-DX-AB32	3102	0
TCGA-K1-A3PN	3080	0
TCGA-DX-A2J1	2901	0
TCGA-DX-A6Z2	2830	0
TCGA-DX-A3LU	2641	0
TCGA-DX-A6YZ	2625	0
TCGA-DX-AB2O	2619	0
TCGA-IW-A3M4	2615	0
TCGA-DX-A1L2	2586	0
TCGA-WK-A8XS	2579	0
TCGA-DX-A6BA	2515	0
TCGA-DX-A2J4	2408	0
TCGA-DX-A6YS	2381	0
TCGA-DX-AB2T	2369	0
TCGA-DX-A7EL	2291	0
TCGA-DX-A23R	2271	0
TCGA-DX-A3UB	2247	0
TCGA-DX-AB3C	2169	0
TCGA-DX-A1KX	2087	0
TCGA-DX-A3UC	2085	0
TCGA-3B-A9HQ	2085	0
TCGA-HB-A2OT	2057	0
TCGA-DX-A6YT	2044	0
TCGA-DX-A1L4	2036	0
TCGA-DX-AB2Q	2030	0
TCGA-DX-AB2L	2007	0
TCGA-X2-A95T	1927	0
TCGA-DX-A7EM	1892	0
TCGA-K1-A42W	1891	0
TCGA-DX-A8BK	1885	0
TCGA-DX-A240	1834	0
TCGA-DX-A48V	1820	0
TCGA-3B-A9HT	1665	0
TCGA-K1-A3PO	1622	0
TCGA-DX-A48O	1605	0
TCGA-IF-A4AK	1590	0
TCGA-HS-A5N9	1585	0
TCGA-DX-A8BQ	1579	0
TCGA-DX-AB3B	1548	0
TCGA-X6-A8C5	1547	0
TCGA-DX-A3UD	1534	0
TCGA-3B-A9HI	1521	0
TCGA-FX-A2QS	1495	0
TCGA-DX-A3LT	1492	0
TCGA-DX-A8BM	1456	0
TCGA-DX-A48P	1400	0
TCGA-DX-A48K	1399	0
TCGA-X6-A7WC	1379	0
TCGA-DX-A8BL	1373	0
TCGA-DX-A1KZ	1372	0
TCGA-DX-A3M1	1359	0
TCGA-3B-A9HX	1303	0
TCGA-DX-A6YR	1247	0
TCGA-DX-A8BO	1240	0
TCGA-DX-A8BT	1230	0
TCGA-3B-A9HZ	1170	0
TCGA-DX-A8BN	1161	0
TCGA-DX-A6B7	1143	0
TCGA-DX-A6B9	1138	0
TCGA-QQ-A5VD	1129	0
TCGA-HB-A43Z	1126	0
TCGA-DX-A6BG	1121	0
TCGA-X9-A973	1108	0
TCGA-DX-A6BB	1105	0
TCGA-3B-A9HJ	1104	0
TCGA-3B-A9I0	1096	0
TCGA-DX-AB2Z	1092	0
TCGA-QQ-A5VC	1092	0
TCGA-DX-A48N	1073	0
TCGA-X6-A8C2	1070	0
TCGA-DX-A3M2	1055	0
TCGA-DX-A6YU	1045	0
TCGA-DX-A3LY	1017	0
TCGA-HS-A5N7	1013	0
TCGA-SI-A71Q	996	0
TCGA-DX-A6BF	972	0
TCGA-DX-A3U5	969	0
TCGA-3B-A9HO	959	0
TCGA-FX-A3NJ	947	0
TCGA-X6-A7WD	938	0
TCGA-DX-AB35	928	0
TCGA-DX-A7EN	923	0
TCGA-LI-A67I	922	0
TCGA-X6-A8C7	896	0
TCGA-DX-A6BE	881	0
TCGA-X9-A971	831	0
TCGA-DX-A6BH	821	0
TCGA-IE-A4EH	819	0
TCGA-PT-A8TR	813	0
TCGA-3B-A9I3	808	0
TCGA-DX-A48R	805	0
TCGA-VT-A80J	796	0
TCGA-MB-A5Y8	773	0
TCGA-SI-A71P	771	0
TCGA-3B-A9HU	768	0
TCGA-DX-A7EU	721	0
TCGA-IW-A3M6	688	0
TCGA-MJ-A850	681	0
TCGA-MB-A8JK	661	0
TCGA-FX-A3RE	660	0
TCGA-QC-A6FX	637	0
TCGA-FX-A3TO	618	0
TCGA-DX-A7ES	610	0
TCGA-IE-A6BZ	605	0
TCGA-MB-A8JL	600	0
TCGA-SI-AA8C	597	0
TCGA-IE-A4EI	594	0
TCGA-X6-A8C3	583	0
TCGA-SG-A6Z4	576	0
TCGA-MJ-A68J	547	0
TCGA-DX-A8BG	546	0
TCGA-DX-AB2E	541	0
TCGA-QC-AA9N	537	0
TCGA-SG-A849	533	0
TCGA-K1-A6RT	528	0
TCGA-RN-AAAQ	510	0
TCGA-FX-A3NK	505	0
TCGA-JV-A5VE	499	0
TCGA-KD-A5QT	499	0
TCGA-Z4-AAPG	486	0
TCGA-Z4-AAPF	485	0
TCGA-DX-AB2H	482	0
TCGA-DX-AB2G	478	0
TCGA-FX-A76Y	471	0
TCGA-DX-A7ET	463	0
TCGA-MJ-A68H	456	0
TCGA-DX-A8BP	428	0
TCGA-Z4-A9VC	407	0
TCGA-UE-A6QT	402	0
TCGA-QC-A7B5	398	0
TCGA-VT-AB3D	379	0
TCGA-DX-AB2F	365	0
TCGA-KF-A41W	356	0
TCGA-MO-A47P	352	0
TCGA-VT-A80G	326	0
TCGA-3B-A9HY	314	0
TCGA-HS-A5NA	298	0
TCGA-DX-AB2S	280	0
TCGA-DX-A2IZ	261	0
TCGA-K1-A6RV	158	0
TCGA-Z4-A8JB	133	0
TCGA-IE-A4EJ	98	0
TCGA-QQ-A5V2	56	0
TCGA-IE-A4EK	42	0
TCGA-RN-A68Q	22	0
TCGA-MB-A5YA	15	0
TCGA-X6-A7WA	0	0
TCGA-UE-A6QU	0	0
TCGA-MB-A5Y9	0	0
