# Supplementary material for: Identification and Validation of a Novel Pyroptosis-Related Gene Signature for Prognosis Prediction in Soft Tissue Sarcoma
Source: Front Genet. 2021 Dec 1;12:773373. doi: 10.3389/fgene.2021.773373 (PMC8671884; doi:10.3389/fgene.2021.773373)
Supplement: Supplementary file 5 [file DataSheet1.ZIP › Raw data and code/code/1.Box plot of expression of PRGs.R]

setwd("xxxxxxx") 
tcga_gtex <- read.csv("Box_plot.csv", row.names = 1, header = T, as.is = F)
ylabname <- paste("PRGs", "expression level")
colnames(tcga_gtex) <- c("Tissues", "Groups", "Gene")


tcga_gtex_MESO <- tcga_gtex[tcga_gtex$Tissues=="MESO",]
tcga_gtex_UVM <- tcga_gtex[tcga_gtex$Tissues=="UVM",]
tcga_gtex_withNormal <- tcga_gtex[tcga_gtex$Tissues != "MESO" & tcga_gtex$Tissues != "UVM",]


pvalues <- sapply(tcga_gtex_withNormal$Tissues, function(x) {
  res <- wilcox.test(as.numeric(Gene) ~ Groups, data = subset(tcga_gtex_withNormal, Tissues == x)) 
  res$p.value
})

pv <- data.frame(gene = tcga_gtex_withNormal$Tissues, pvalue = pvalues)
pv$sigcode <- cut(pv$pvalue, c(0,0.0001, 0.001, 0.01, 0.05, 1), 
                  labels=c('****','***', '**', '*', 'ns'))


p.box <- ggplot(tcga_gtex_withNormal, aes(x=Tissues, y=Gene, color=Groups, fill=Groups)) +
  geom_boxplot(alpha = .5) + 
  theme_classic() + #��theme_bw()
  scale_fill_brewer(palette = "Set1") + 
  scale_color_brewer(palette = "Set1") + 
  
  theme(axis.text.x = element_text(colour="black", size = 11,
 
                                   angle = 45, hjust = .5, vjust = .5)) +
  geom_text(aes(x=gene, y=max(tcga_gtex_withNormal$Gene) * 1.1,
                label = pv$sigcode),
            data=pv, 
            inherit.aes=F) +
  ylab(ylabname)
p.box

ggsave("Box_plot.pdf", width = 14, height = 5)
