# Supplementary material for: Identification and Validation of a Novel Pyroptosis-Related Gene Signature for Prognosis Prediction in Soft Tissue Sarcoma
Source: Front Genet. 2021 Dec 1;12:773373. doi: 10.3389/fgene.2021.773373 (PMC8671884; doi:10.3389/fgene.2021.773373)
Supplement: Supplementary file 5 [file DataSheet1.ZIP › Raw data and code/code/1.Box_plot.csv]

	tissue	type2	tpm
1	APIP	normal	4.0434599
2	APIP	normal	4.49729298
3	APIP	normal	4.31686742
4	APIP	normal	4.14293705
5	APIP	normal	4.74130926
6	APIP	normal	2.73750657
7	APIP	normal	3.3239046
8	APIP	normal	3.87262068
9	APIP	normal	4.47169518
10	APIP	normal	3.83564433
11	APIP	normal	4.00263511
12	APIP	normal	4.58117365
13	APIP	normal	3.87870403
14	APIP	normal	3.00290695
15	APIP	normal	3.91265927
16	APIP	normal	3.105181842
17	APIP	normal	4.24842135
18	APIP	normal	3.45866048
19	APIP	normal	4.1933653
20	APIP	normal	3.97033474
21	APIP	normal	3.77592789
22	APIP	normal	5.03045379
23	APIP	normal	4.18818485
24	APIP	normal	4.09994575
25	APIP	normal	4.2339804
26	APIP	normal	3.77554729
27	APIP	normal	4.36757513
28	APIP	normal	3.87360171
29	APIP	normal	3.84796945
30	APIP	normal	4.24624147
31	APIP	normal	4.1924873
32	APIP	normal	4.50458117
33	APIP	normal	4.29053078
34	APIP	normal	4.47371144
35	APIP	normal	3.94745248
36	APIP	normal	3.76531664
37	APIP	normal	4.1389059
38	APIP	normal	5.16423639
39	APIP	normal	3.098943938
40	APIP	normal	4.17194936
41	APIP	normal	3.97191417
42	APIP	normal	4.35004143
43	APIP	normal	3.809585353
44	APIP	normal	3.98226576
45	APIP	normal	3.91006636
46	APIP	normal	3.73847588
47	APIP	normal	4.31139765
48	APIP	normal	3.15123149
49	APIP	normal	3.53068058
50	APIP	normal	4.13830463
51	APIP	normal	4.22121084
52	APIP	normal	3.868652106
53	APIP	normal	3.5807278
54	APIP	normal	3.96339162
55	APIP	normal	3.09458753
56	APIP	normal	4.07495309
57	APIP	normal	3.66115952
58	APIP	normal	4.33034559
59	APIP	normal	4.3346087
60	APIP	normal	4.74325629
61	APIP	normal	3.51201343
62	APIP	normal	4.54857719
63	APIP	normal	4.69273597
64	APIP	normal	3.824538437
65	APIP	normal	4.29960628
66	APIP	normal	4.3343933
67	APIP	normal	3.635380723
68	APIP	normal	4.59971129
69	APIP	normal	3.80646697
70	APIP	normal	3.89340411
71	APIP	normal	4.50842714
72	APIP	normal	3.92716014
73	APIP	normal	3.72018105
74	APIP	normal	3.40552156
75	APIP	normal	4.00875871
76	APIP	normal	3.9860534
77	APIP	normal	3.1351123
78	APIP	normal	4.1976896
79	APIP	normal	4.3170947
80	APIP	normal	3.7624566
81	APIP	normal	3.84973636
82	APIP	normal	3.006394057
83	APIP	normal	4.40041273
84	APIP	normal	4.24407907
85	APIP	normal	4.23927963
86	APIP	normal	3.67399284
87	APIP	normal	3.62351675
88	APIP	normal	4.08771027
89	APIP	normal	4.26741036
90	APIP	normal	3.792536975
91	APIP	normal	3.99932505
92	APIP	normal	4.37330014
93	APIP	normal	4.11210213
94	APIP	normal	4.28987294
95	APIP	normal	4.18522543
96	APIP	normal	3.46281211
97	APIP	normal	3.77667186
98	APIP	normal	3.37883077
99	APIP	normal	3.91441885
100	APIP	normal	3.4432353
101	APIP	normal	3.96582952
102	APIP	normal	3.746609662
103	APIP	normal	4.426186582
104	APIP	normal	3.53492412
105	APIP	normal	4.2597032
106	APIP	normal	3.6410293
107	APIP	normal	3.542280346
108	APIP	normal	3.21053239
109	APIP	normal	3.07478047
110	APIP	normal	4.278022
111	APIP	normal	4.46094183
112	APIP	normal	4.07600875
113	APIP	normal	4.35889856
114	APIP	normal	4.29915847
115	APIP	normal	2.919524687
116	APIP	normal	3.611914063
117	APIP	normal	3.00798416
118	APIP	normal	3.84369677
119	APIP	normal	3.7009476
120	APIP	normal	4.4011182
121	APIP	normal	3.27694911
122	APIP	normal	4.1809216
123	APIP	normal	3.76969513
124	APIP	normal	3.35430444
125	APIP	normal	3.053754301
126	APIP	normal	4.084346804
127	APIP	normal	3.60219135
128	APIP	normal	4.6578459
129	APIP	normal	3.39092067
130	APIP	normal	3.9860534
131	APIP	normal	3.028888614
132	APIP	normal	4.09064199
133	APIP	normal	3.30082521
134	APIP	normal	4.30875714
135	APIP	normal	4.47658999
136	APIP	normal	4.111897582
137	APIP	normal	4.12574291
138	APIP	normal	4.443937441
139	APIP	normal	3.98625075
140	APIP	normal	3.37797898
141	APIP	normal	3.39759249
142	APIP	normal	4.4503614
143	APIP	normal	3.51096467
144	APIP	normal	4.73055812
145	APIP	normal	4.29849043
146	APIP	normal	3.65783023
147	APIP	normal	3.51649956
148	APIP	normal	3.47861231
149	APIP	normal	3.442900454
150	APIP	normal	4.09327895
151	APIP	normal	4.1922718
152	APIP	normal	4.20723811
153	APIP	normal	3.89713942
154	APIP	normal	2.89466162
155	APIP	normal	3.7013138
156	APIP	normal	3.93750653
157	APIP	normal	4.51716077
158	APIP	normal	4.0345679
159	APIP	normal	4.39902879
160	APIP	normal	4.78094313
161	APIP	normal	3.325057913
162	APIP	normal	3.380921875
163	APIP	normal	4.1535456
164	APIP	normal	3.92938153
165	APIP	normal	3.76112672
166	APIP	normal	3.94745248
167	APIP	normal	4.03972937
168	APIP	normal	3.39537764
169	APIP	normal	4.422254624
170	APIP	normal	5.1296583
171	APIP	normal	3.98968272
172	APIP	normal	4.48502968
173	APIP	normal	3.549242908
174	APIP	normal	4.3744417
175	APIP	normal	4.2619363
176	APIP	normal	4.42362846
177	APIP	normal	4.41387043
178	APIP	normal	4.03932452
179	APIP	normal	3.25609802
180	APIP	normal	4.06726262
181	APIP	normal	3.35534472
182	APIP	normal	3.8810672
183	APIP	normal	4.19790866
184	APIP	normal	4.57738221
185	APIP	normal	3.8973394
186	APIP	normal	3.92838769
187	APIP	normal	4.22015083
188	APIP	normal	3.93866838
189	APIP	normal	4.29539746
190	APIP	normal	3.5095644
191	APIP	normal	4.16639426
192	APIP	normal	3.50677781
193	APIP	normal	3.93431186
194	APIP	normal	4.19101413
195	APIP	normal	4.54662211
196	APIP	normal	3.84257794
197	APIP	normal	4.72374969
198	APIP	normal	3.76379138
199	APIP	normal	3.19252064
200	APIP	normal	4.84110048
201	APIP	normal	4.24320624
202	APIP	normal	3.493354796
203	APIP	normal	4.379461775
204	APIP	normal	3.73319256
205	APIP	normal	3.27877486
206	APIP	normal	3.9545986
207	APIP	normal	3.15227459
208	APIP	normal	3.56530525
209	APIP	normal	3.7262854
210	APIP	normal	4.33012577
211	APIP	normal	4.1837403
212	APIP	normal	4.1648816
213	APIP	normal	3.9666596
214	APIP	normal	4.03151371
215	APIP	normal	3.291154958
216	APIP	normal	4.36460235
217	APIP	normal	3.77347298
218	APIP	normal	3.54924291
219	APIP	normal	2.951836066
220	APIP	normal	3.92736449
221	APIP	normal	3.68086616
222	APIP	normal	5.11908128
223	APIP	normal	4.01710122
224	APIP	normal	3.85724127
225	APIP	normal	3.70840653
226	APIP	normal	3.9749576
227	APIP	normal	3.91480934
228	APIP	normal	3.97882247
229	APIP	normal	4.18329934
230	APIP	normal	3.77495337
231	APIP	normal	5.04164803
232	APIP	normal	4.33196952
233	APIP	normal	4.25668135
234	APIP	normal	3.58554632
235	APIP	normal	4.49629425
236	APIP	normal	4.55209076
237	APIP	normal	4.370108277
238	APIP	normal	3.91400895
239	APIP	normal	3.64692056
240	APIP	normal	3.14271106
241	APIP	normal	3.82414957
242	APIP	normal	3.683680488
243	APIP	normal	4.25186483
244	APIP	normal	4.08876339
245	APIP	normal	3.629713083
246	APIP	normal	3.82355649
247	APIP	normal	4.42810735
248	APIP	normal	4.18028853
249	APIP	normal	4.13035704
250	APIP	normal	3.32407868
251	APIP	normal	4.18289177
252	APIP	normal	2.92461975
253	APIP	normal	4.46768281
254	APIP	normal	3.8665119
255	APIP	normal	3.93153793
256	APIP	normal	4.44607241
257	APIP	normal	3.47793754
258	APIP	normal	4.39577156
259	APIP	normal	3.69438497
260	APIP	normal	2.982884244
261	APIP	normal	3.90597992
262	APIP	normal	3.3122087
263	APIP	normal	4.4695497
264	APIP	normal	3.83486731
265	APIP	normal	3.02872969
266	APIP	normal	3.77686952
267	APIP	normal	3.61792575
268	APIP	normal	3.4010059
269	APIP	normal	4.3721585
270	APIP	normal	4.4024908
271	APIP	normal	3.96440537
272	APIP	normal	3.98489255
273	APIP	normal	4.220988291
274	APIP	normal	4.36003122
275	APIP	normal	3.60041759
276	APIP	normal	4.7424301
277	APIP	normal	4.26741036
278	APIP	normal	4.26853362
279	APIP	normal	3.86014914
280	APIP	normal	4.14844303
281	APIP	normal	4.41734526
282	APIP	normal	4.42595898
283	APIP	normal	3.918187
284	APIP	normal	2.931400667
285	APIP	normal	4.52949598
286	APIP	normal	2.99882697
287	APIP	normal	3.61104661
288	APIP	normal	3.188377463
289	APIP	normal	3.63757007
290	APIP	normal	4.743256
291	APIP	normal	4.25493507
292	APIP	normal	3.8578076
293	APIP	normal	4.92056875
294	APIP	normal	3.47634512
295	APIP	normal	4.29096673
296	APIP	normal	3.38654092
297	APIP	normal	4.0995042
298	APIP	normal	4.5216371
299	APIP	normal	4.61728911
300	APIP	normal	3.761126719
301	APIP	normal	3.81562723
302	APIP	normal	3.97676498
303	APIP	normal	4.27317305
304	APIP	normal	4.4166564
305	APIP	normal	4.15292596
306	APIP	normal	4.6943566
307	APIP	normal	4.51789436
308	APIP	normal	3.56785132
309	APIP	normal	3.45638574
310	APIP	normal	4.32041802
311	APIP	normal	3.56136912
312	APIP	normal	3.9977103
313	APIP	normal	3.66191273
314	APIP	normal	4.12973017
315	APIP	normal	3.89575878
316	APIP	normal	2.69153625
317	APIP	normal	3.14778757
318	APIP	normal	3.83314943
319	APIP	normal	3.31476862
320	APIP	normal	4.21643992
321	APIP	normal	2.98288424
322	APIP	normal	4.21556351
323	APIP	normal	4.02633376
324	APIP	normal	4.1625145
325	APIP	normal	3.53808091
326	APIP	normal	3.59472106
327	APIP	normal	3.43061501
328	APIP	normal	3.8820505
329	APIP	normal	4.6465389
330	APIP	normal	3.9108482
331	APIP	normal	4.33395381
332	APIP	normal	3.906546272
333	APIP	normal	4.0570563
334	APIP	normal	4.48410921
335	APIP	normal	3.8973394
336	APIP	normal	4.17326704
337	APIP	normal	3.536292557
338	APIP	normal	3.43581213
339	APIP	normal	4.28423412
340	APIP	normal	3.600068194
341	APIP	normal	4.1018182
342	APIP	normal	3.61884625
343	APIP	normal	4.65862325
344	APIP	normal	3.32034611
345	APIP	normal	3.12057009
346	APIP	normal	4.42690809
347	APIP	normal	3.81054172
348	APIP	normal	3.57086697
349	APIP	normal	4.08080896
350	APIP	normal	4.33327699
351	APIP	normal	3.79347
352	APIP	normal	4.06248813
353	APIP	normal	4.13599095
354	APIP	normal	3.690127561
355	APIP	normal	3.25909061
356	APIP	normal	3.53808091
357	APIP	normal	3.16217852
358	APIP	normal	4.173267
359	APIP	normal	3.063689776
360	APIP	normal	3.133291874
361	APIP	normal	3.556028813
362	APIP	normal	4.45635764
363	APIP	normal	4.15017534
364	APIP	normal	4.14629809
365	APIP	normal	3.744125785
366	APIP	normal	4.55108256
367	APIP	normal	4.40573883
368	APIP	normal	4.54833515
369	APIP	normal	2.776380774
370	APIP	normal	3.525100423
371	APIP	normal	4.15141663
372	APIP	normal	3.79402655
373	APIP	normal	3.9852872
374	APIP	normal	2.748802736
375	APIP	normal	4.24970872
376	APIP	normal	3.46935742
377	APIP	normal	3.794804742
378	APIP	normal	3.9792274
379	APIP	normal	3.8934041
380	APIP	normal	3.19117904
381	APIP	normal	4.39971212
382	APIP	normal	2.831427059
383	APIP	normal	2.85999445
384	APIP	normal	3.49051971
385	APIP	normal	3.88774019
386	APIP	normal	3.37321179
387	APIP	normal	2.660403031
388	APIP	normal	3.68623956
389	APIP	normal	3.65492118
390	APIP	normal	4.90745591
391	APIP	normal	3.066911468
392	APIP	normal	3.65837565
393	APIP	normal	3.54996804
394	APIP	normal	3.704704264
395	APIP	normal	4.15801159
396	APIP	normal	3.281079639
397	APIP	normal	3.74585474
398	APIP	normal	4.5738722
399	APIP	normal	4.17627999
400	APIP	normal	4.50482514
401	APIP	normal	4.60834954
402	APIP	normal	4.00178916
403	APIP	normal	3.482938
404	APIP	normal	3.56621243
405	APIP	normal	4.96840025
406	APIP	normal	3.53577852
407	APIP	normal	2.94374338
408	APIP	normal	4.42225462
409	APIP	normal	3.45433084
410	APIP	normal	3.84332012
411	APIP	normal	3.129553428
412	APIP	normal	3.7679758
413	APIP	normal	3.78768444
414	APIP	normal	3.72575332
415	APIP	normal	3.49704165
416	APIP	normal	4.32712079
417	APIP	normal	2.89466162
418	APIP	normal	4.27075816
419	APIP	normal	3.63224668
420	APIP	normal	4.24863973
421	APIP	normal	4.0959707
422	APIP	normal	4.18225132
423	APIP	normal	3.68734472
424	APIP	normal	4.48796007
425	APIP	normal	4.1957439
426	APIP	normal	3.56438284
427	APIP	normal	4.23485774
428	APIP	normal	4.45300535
429	APIP	normal	3.70731239
430	APIP	normal	3.43494616
431	APIP	normal	4.15040568
432	APIP	normal	3.03818122
433	APIP	normal	4.20507558
434	APIP	normal	4.35027677
435	APIP	normal	3.0276508
436	APIP	normal	3.4910526
437	APIP	normal	3.99287092
438	APIP	normal	3.75470895
439	APIP	normal	4.16424412
440	APIP	normal	4.20486671
441	APIP	normal	3.0675638
442	APIP	normal	3.39982243
443	APIP	normal	3.90440084
444	APIP	normal	3.85977267
445	APIP	normal	3.78888197
446	APIP	normal	4.40550009
447	APIP	normal	3.92076791
448	APIP	normal	4.24580455
449	APIP	normal	3.76643955
450	APIP	normal	4.518145592
451	APIP	normal	3.60906458
452	APIP	normal	2.9531037
453	APIP	normal	3.78125063
454	APIP	normal	3.94965473
455	APIP	normal	4.51413555
456	APIP	normal	3.6875177
457	APIP	normal	4.00774989
458	APIP	normal	4.68999144
459	APIP	normal	4.08292529
460	APIP	normal	3.96624652
461	APIP	normal	3.879686915
462	APIP	normal	4.466947447
463	APIP	normal	4.52360797
464	APIP	normal	3.95180458
465	APIP	normal	4.3836557
466	APIP	normal	4.05625723
467	APIP	normal	4.05787595
468	APIP	normal	4.17025708
469	APIP	normal	2.953747402
470	APIP	normal	4.5067018
471	APIP	normal	3.66225502
472	APIP	normal	4.03994021
473	APIP	normal	3.35093581
474	APIP	normal	4.29870804
475	APIP	normal	3.62793552
476	APIP	normal	4.28115198
477	APIP	normal	4.20768602
478	APIP	normal	4.20029333
479	APIP	normal	3.96811613
480	APIP	normal	4.31095393
481	APIP	normal	3.89815503
482	APIP	normal	3.600417591
483	APIP	normal	4.399949106
484	APIP	normal	3.9096732
485	APIP	normal	4.082490718
486	APIP	normal	3.57121222
487	APIP	normal	3.41459712
488	APIP	normal	3.57663753
489	APIP	normal	4.28003307
490	APIP	normal	4.24755212
491	APIP	normal	3.87811694
492	APIP	normal	4.16446996
493	APIP	normal	3.58896061
494	APIP	normal	3.864947548
495	APIP	normal	3.96972392
496	APIP	normal	4.18755284
497	APIP	normal	3.92658355
498	APIP	normal	3.95438559
499	APIP	normal	3.54924291
500	APIP	normal	4.67238261
501	APIP	normal	4.1569598
502	APIP	normal	4.41433377
503	APIP	normal	3.017994892
504	APIP	normal	4.10055772
505	APIP	normal	3.48749357
506	APIP	normal	3.486453403
507	APIP	normal	3.6949273
508	APIP	normal	3.329859454
509	APIP	normal	3.549787707
510	APIP	normal	4.22597617
511	APIP	normal	4.4269081
512	APIP	normal	4.21029475
513	APIP	normal	3.93905418
514	APIP	normal	4.13536631
515	APIP	normal	2.67807696
516	APIP	normal	4.45228026
517	APIP	normal	4.28379631
518	APIP	normal	4.06479667
519	APIP	normal	3.94984784
520	APIP	normal	4.42178159
521	APIP	normal	4.22488422
522	APIP	normal	3.6606065
523	APIP	normal	4.56858576
524	APIP	normal	4.22229942
525	APIP	normal	3.60833634
526	APIP	normal	3.93711232
527	APIP	normal	3.72888096
528	APIP	normal	3.54695598
529	APIP	normal	4.18626372
530	APIP	normal	3.30685378
531	APIP	normal	4.33350336
532	APIP	normal	3.8550678
533	APIP	normal	3.89163728
534	APIP	normal	3.04576158
535	APIP	normal	4.44584863
536	APIP	normal	3.72778576
537	APIP	normal	3.78275531
538	APIP	normal	3.73942732
539	APIP	normal	4.1477752
540	APIP	normal	3.60326313
541	APIP	normal	4.50216169
542	APIP	normal	4.00096249
543	APIP	normal	3.143549778
544	APIP	normal	3.648212811
545	APIP	normal	3.71410575
546	APIP	normal	3.77667186
547	APIP	normal	3.95081183
548	APIP	normal	4.16960392
549	APIP	normal	3.06546106
550	APIP	normal	4.33127501
551	APIP	normal	4.015260052
552	APIP	normal	3.99567821
553	APIP	normal	3.45515499
554	APIP	normal	3.16894286
555	APIP	normal	3.7135593
556	APIP	normal	3.8303836
557	APIP	normal	3.369757
558	APIP	normal	3.550365196
559	APIP	normal	3.7770672
560	APIP	normal	3.85133427
561	APIP	normal	3.44880129
562	APIP	normal	4.8300766
563	APIP	normal	4.03415039
564	APIP	normal	4.44538824
565	APIP	normal	3.54246703
566	APIP	normal	4.22466808
567	APIP	normal	3.87300475
568	APIP	normal	4.2744652
569	APIP	normal	4.112713854
570	APIP	normal	4.1994211
571	APIP	normal	4.79381665
572	APIP	normal	3.90246602
573	APIP	normal	4.23419387
574	APIP	normal	4.29409227
575	APIP	normal	3.57962583
576	APIP	normal	3.95943153
577	APIP	normal	4.04530148
578	APIP	normal	3.363750013
579	APIP	normal	4.00713512
580	APIP	normal	4.42385187
581	APIP	normal	3.95885426
582	APIP	normal	3.12528937
583	APIP	normal	3.95765132
584	APIP	normal	4.48649861
585	APIP	normal	4.15588687
586	APIP	normal	4.07159362
587	APIP	normal	4.15441554
588	APIP	normal	3.233328429
589	APIP	normal	3.52545512
590	APIP	normal	3.24298497
591	APIP	normal	4.90378754
592	APIP	normal	3.428698416
593	APIP	normal	4.40644599
594	APIP	normal	2.91935654
595	APIP	normal	3.636836974
596	APIP	normal	4.17091286
597	APIP	normal	4.35372017
598	APIP	normal	4.11717162
599	APIP	normal	3.327091618
600	APIP	normal	4.34029043
601	APIP	normal	2.7601638
602	APIP	normal	3.60059285
603	APIP	normal	3.76021394
604	APIP	normal	3.00814925
605	APIP	normal	3.204773
606	APIP	normal	4.37170577
607	APIP	normal	3.75964763
608	APIP	normal	4.55606359
609	APIP	normal	4.35937212
610	APIP	normal	4.56936133
611	APIP	normal	3.67365987
612	APIP	normal	4.58117365
613	APIP	normal	4.10139822
614	APIP	normal	4.28272668
615	APIP	normal	3.931344455
616	APIP	normal	4.09701914
617	APIP	normal	3.208550016
618	APIP	normal	4.36597752
619	APIP	normal	3.44588168
620	APIP	normal	3.946450962
621	APIP	normal	2.90396034
622	APIP	normal	3.40238312
623	APIP	normal	3.74281416
624	APIP	normal	4.21489573
625	APIP	normal	4.17607075
626	APIP	normal	4.00978942
627	APIP	normal	3.034072415
628	APIP	normal	4.00263511
629	APIP	normal	3.62811285
630	APIP	normal	4.28827489
631	APIP	normal	4.46549158
632	APIP	normal	3.880073083
633	APIP	normal	3.68201362
634	APIP	normal	4.23440734
635	APIP	normal	3.630052003
636	APIP	normal	4.18246007
637	APIP	normal	4.14478782
638	APIP	normal	4.7557747
639	APIP	normal	4.9710168
640	APIP	normal	4.03477558
641	APIP	normal	4.2276906
642	APIP	normal	3.49758451
643	APIP	normal	3.82123722
644	APIP	normal	4.06395859
645	APIP	normal	3.8973394
646	APIP	normal	3.081204324
647	APIP	normal	2.76047113
648	APIP	normal	3.439786848
649	APIP	normal	4.22576372
650	APIP	normal	3.81367904
651	APIP	normal	4.50312103
652	APIP	normal	3.60399102
653	APIP	normal	4.17565535
654	APIP	normal	4.50718203
655	APIP	normal	4.30897633
656	APIP	normal	3.74281416
657	APIP	normal	4.48144192
658	APIP	normal	3.97054632
659	APIP	normal	3.77915357
660	APIP	normal	4.45781769
661	APIP	normal	3.02536761
662	APIP	normal	3.98188495
663	APIP	normal	3.44098603
664	APIP	normal	4.22401492
665	APIP	normal	3.286055945
666	APIP	normal	3.25458171
667	APIP	normal	3.24465333
668	APIP	normal	4.60809621
669	APIP	normal	4.10709425
670	APIP	normal	3.59865035
671	APIP	normal	4.35004143
672	APIP	normal	4.01380866
673	APIP	normal	3.84161294
674	APIP	normal	3.71130812
675	APIP	normal	3.64709921
676	APIP	normal	3.81054172
677	APIP	normal	4.42338858
678	APIP	normal	3.77973108
679	APIP	normal	4.26698126
680	APIP	normal	3.65528248
681	APIP	normal	4.26015235
682	APIP	normal	4.09064199
683	APIP	normal	3.88399889
684	APIP	normal	4.22790163
685	APIP	normal	4.96300257
686	APIP	normal	3.68009631
687	APIP	normal	4.77415047
688	APIP	normal	4.20943013
689	APIP	normal	4.91931887
690	APIP	normal	4.08811603
691	APIP	normal	4.82977667
692	APIP	normal	3.72704911
693	APIP	normal	4.13098139
694	APIP	normal	4.3822473
695	APIP	normal	4.44584863
696	APIP	normal	3.78048292
697	APIP	normal	3.19385012
698	APIP	normal	4.34591639
699	APIP	normal	4.08897613
700	APIP	normal	3.47442632
701	APIP	normal	4.73970462
702	APIP	normal	4.15462733
703	APIP	normal	3.79003614
704	APIP	normal	3.733954
705	APIP	normal	3.95061889
706	APIP	normal	2.89433926
707	APIP	normal	3.72151052
708	APIP	normal	4.3976474
709	APIP	normal	4.14103759
710	APIP	normal	3.43198824
711	APIP	normal	4.57911624
712	APIP	normal	4.65968403
713	APIP	normal	4.0664586
714	APIP	normal	4.11004114
715	APIP	normal	4.20920957
716	APIP	normal	4.6745583
717	APIP	normal	3.48943311
718	APIP	normal	4.3737713
719	APIP	normal	4.24624147
720	APIP	normal	4.05443566
721	APIP	normal	4.02677486
722	APIP	normal	4.08393939
723	APIP	normal	3.39641407
724	APIP	normal	4.05216833
725	APIP	normal	3.102244226
726	APIP	normal	3.79630395
727	APIP	normal	2.98288424
728	APIP	normal	3.8906413
729	APIP	normal	3.93410661
730	APIP	normal	3.991869
731	APIP	normal	3.67861388
732	APIP	normal	3.301164462
733	APIP	normal	3.22693511
734	APIP	normal	3.426099767
735	APIP	normal	3.26762803
736	APIP	normal	4.25689903
737	APIP	normal	3.30806284
738	APIP	normal	4.32850073
739	APIP	normal	3.12528937
740	APIP	normal	4.30808012
741	APIP	normal	3.59380396
742	APIP	normal	4.25382128
743	APIP	normal	2.94390093
744	APIP	normal	4.1423155
745	APIP	normal	4.54710343
746	APIP	normal	4.48796007
747	APIP	normal	3.93947076
748	APIP	normal	4.15844271
749	APIP	normal	4.71443357
750	APIP	normal	3.472479
751	APIP	normal	3.50766745
752	APIP	normal	4.14735756
753	APIP	normal	3.90635515
754	APIP	normal	4.13330855
755	APIP	normal	4.85243345
756	APIP	normal	4.523107
757	APIP	normal	3.64946999
758	APIP	normal	3.65165713
759	APIP	normal	3.90811234
760	APIP	normal	3.94089328
761	APIP	normal	3.91265927
762	APIP	normal	4.75969489
763	APIP	normal	3.62738043
764	APIP	normal	4.23419387
765	APIP	normal	4.72020111
766	APIP	normal	3.21786449
767	APIP	normal	4.98850668
768	APIP	normal	3.23959795
769	APIP	normal	3.42852264
770	APIP	normal	3.80723776
771	APIP	normal	4.1858423
772	APIP	normal	3.68584698
773	APIP	normal	3.83392026
774	APIP	normal	3.24582837
775	APIP	normal	3.109255281
776	APIP	normal	3.304349169
777	APIP	normal	3.68769068
778	APIP	normal	5.1009899
779	APIP	normal	3.651657131
780	APIP	normal	3.56189664
781	APIP	normal	3.95687905
782	APIP	normal	3.78750232
783	APIP	normal	2.99145216
784	APIP	normal	4.26368991
785	APIP	normal	3.75852819
786	APIP	normal	4.51765258
787	APIP	normal	3.51632221
788	APIP	normal	3.569626174
789	APIP	normal	4.32107245
790	APIP	normal	3.69768158
791	APIP	normal	4.26126863
792	APIP	normal	4.2107163
793	APIP	normal	4.0181351
794	APIP	normal	3.73281369
795	APIP	normal	4.04758748
796	APIP	normal	3.40586357
797	APIP	normal	4.12702263
798	APIP	normal	4.16596675
799	APIP	normal	3.01752407
800	APIP	normal	3.72942782
801	APIP	normal	4.56111385
802	APIP	normal	4.13268665
803	APIP	normal	4.94126164
804	APIP	normal	2.84736299
805	APIP	normal	4.63051609
806	APIP	normal	4.532233
807	APIP	normal	2.956521301
808	APIP	normal	2.63227721
809	APIP	normal	3.45244084
810	APIP	normal	4.31051362
811	APIP	normal	3.474781567
812	APIP	normal	3.91006636
813	APIP	normal	4.05505839
814	APIP	normal	3.7449199
815	APIP	normal	4.2800331
816	APIP	normal	4.28491502
817	APIP	normal	4.0699701
818	APIP	normal	3.38534655
819	APIP	normal	3.31443751
820	APIP	normal	4.06706331
821	APIP	normal	3.76625661
822	APIP	normal	4.37876751
823	APIP	normal	3.47214903
824	APIP	normal	4.03310909
825	APIP	normal	3.7636037
826	APIP	normal	4.28715245
827	APIP	normal	3.26443093
828	APIP	normal	4.01099228
829	APIP	normal	2.89997781
830	APIP	normal	3.4824549
831	APIP	normal	4.29849043
832	APIP	normal	4.30808012
833	APIP	normal	3.538435751
834	APIP	normal	4.35572955
835	APIP	normal	3.68959193
836	APIP	normal	4.28205377
837	APIP	normal	2.467041025
838	APIP	normal	3.844476398
839	APIP	normal	4.00220873
840	APIP	normal	4.35415845
841	APIP	normal	4.24776587
842	APIP	normal	4.22661805
843	APIP	normal	3.8673049
844	APIP	normal	4.27689238
845	APIP	normal	4.13140682
846	APIP	normal	3.09541762
847	APIP	normal	4.16336468
848	APIP	normal	4.30517583
849	APIP	normal	4.29849043
850	APIP	normal	4.17754238
851	APIP	normal	4.22098829
852	APIP	normal	3.80548188
853	APIP	normal	4.78672785
854	APIP	normal	3.51734699
855	APIP	normal	3.509922989
856	APIP	normal	3.279609873
857	APIP	normal	3.81542434
858	APIP	normal	3.32934261
859	APIP	normal	3.682383601
860	APIP	normal	4.1841713
861	APIP	normal	3.34107662
862	APIP	normal	3.966246516
863	APIP	normal	5.27516675
864	APIP	normal	4.33104373
865	APIP	normal	2.024941533
866	APIP	normal	4.56781521
867	APIP	normal	3.49561499
868	APIP	normal	4.53149502
869	APIP	normal	3.62386317
870	APIP	normal	4.3195296
871	APIP	normal	4.0323136
872	APIP	normal	4.30407249
873	APIP	normal	3.69420701
874	APIP	normal	3.72335817
875	APIP	normal	4.26480803
876	APIP	normal	4.1700357
877	APIP	normal	3.83583554
878	APIP	normal	3.69328394
879	APIP	normal	3.91758304
880	APIP	normal	4.4980387
881	APIP	normal	3.52862745
882	APIP	normal	4.05422843
883	APIP	normal	3.90928621
884	APIP	normal	3.97596263
885	APIP	normal	3.4819193
886	APIP	normal	4.24407907
887	APIP	normal	3.35959794
888	APIP	normal	3.607785661
889	APIP	normal	4.065199596
890	APIP	normal	3.26028795
891	APIP	normal	4.44561844
892	APIP	normal	4.2107163
893	APIP	normal	4.20702585
894	APIP	normal	3.22661232
895	APIP	normal	4.10394661
896	APIP	normal	4.36987306
897	APIP	normal	4.12152965
898	APIP	normal	3.62170833
899	APIP	normal	4.24907568
900	APIP	normal	3.31476862
901	APIP	normal	4.86742417
902	APIP	normal	4.32644519
903	APIP	normal	3.59433563
904	APIP	normal	2.99898285
905	APIP	normal	3.45830025
906	APIP	normal	3.998110724
907	APIP	normal	3.31544648
908	APIP	normal	3.76855483
909	APIP	normal	4.6578459
910	APIP	normal	4.56732384
911	APIP	normal	4.26081849
912	APIP	normal	3.281890314
913	APIP	normal	2.97272205
914	APIP	tumor	2.494982233
915	APIP	tumor	2.581378832
916	APIP	tumor	2.498701447
917	APIP	tumor	2.43795485
918	APIP	tumor	1.411627
919	APIP	tumor	3.144500057
920	APIP	tumor	2.643282
921	APIP	tumor	2.747846061
922	APIP	tumor	2.304186
923	APIP	tumor	2.210325914
924	APIP	tumor	2.168393167
925	APIP	tumor	1.854342312
926	APIP	tumor	2.45922483
927	APIP	tumor	2.794915
928	APIP	tumor	1.78322556
929	APIP	tumor	1.936765433
930	APIP	tumor	2.183769524
931	APIP	tumor	2.097449
932	APIP	tumor	1.743385
933	APIP	tumor	2.74909621
934	APIP	tumor	2.52808
935	APIP	tumor	2.488303843
936	APIP	tumor	2.521195
937	APIP	tumor	2.136183506
938	APIP	tumor	1.9633906
939	APIP	tumor	2.34772205
940	APIP	tumor	1.808588511
941	APIP	tumor	2.959983532
942	APIP	tumor	2.494056778
943	APIP	tumor	2.845343484
944	APIP	tumor	1.905697442
945	APIP	tumor	1.622896738
946	APIP	tumor	1.914594305
947	APIP	tumor	2.008732
948	APIP	tumor	2.977841183
949	APIP	tumor	2.540045628
950	APIP	tumor	2.571299
951	APIP	tumor	3.617752
952	APIP	tumor	2.131176
953	APIP	tumor	1.776752638
954	APIP	tumor	3.162991692
955	APIP	tumor	2.456115
956	APIP	tumor	1.945780527
957	APIP	tumor	3.244653335
958	APIP	tumor	1.93328936
959	APIP	tumor	1.246769
960	APIP	tumor	2.376211
961	APIP	tumor	2.249791
962	APIP	tumor	1.510221399
963	APIP	tumor	2.588546
964	APIP	tumor	2.77496815
965	APIP	tumor	2.257285454
966	APIP	tumor	2.48488263
967	APIP	tumor	3.173144
968	APIP	tumor	2.81353093
969	APIP	tumor	2.246324965
970	APIP	tumor	2.560430122
971	APIP	tumor	3.23296636
972	APIP	tumor	2.230006172
973	APIP	tumor	3.38654092
974	APIP	tumor	2.222200604
975	APIP	tumor	2.295757578
976	APIP	tumor	2.481749651
977	APIP	tumor	2.832526
978	APIP	tumor	2.887767339
979	APIP	tumor	2.362649033
980	APIP	tumor	2.213143648
981	APIP	tumor	2.26519301
982	APIP	tumor	2.531266849
983	APIP	tumor	2.595800467
984	APIP	tumor	2.397799
985	APIP	tumor	2.51622738
986	APIP	tumor	1.664649373
987	APIP	tumor	2.456455345
988	APIP	tumor	2.734063221
989	APIP	tumor	2.586338867
990	APIP	tumor	1.256127236
991	APIP	tumor	2.324826119
992	APIP	tumor	2.891631585
993	APIP	tumor	2.40031572
994	APIP	tumor	1.977871
995	APIP	tumor	2.431015892
996	APIP	tumor	2.122150221
997	APIP	tumor	2.18198379
998	APIP	tumor	2.937612193
999	APIP	tumor	2.56289843
1000	APIP	tumor	2.841995839
1001	APIP	tumor	2.424446
1002	APIP	tumor	2.152762
1003	APIP	tumor	2.41856
1004	APIP	tumor	2.016876
1005	APIP	tumor	2.673655108
1006	APIP	tumor	1.394272
1007	APIP	tumor	2.04099269
1008	APIP	tumor	2.23444847
1009	APIP	tumor	2.310766
1010	APIP	tumor	2.759245414
1011	APIP	tumor	2.36518514
1012	APIP	tumor	2.51711487
1013	APIP	tumor	1.53019
1014	APIP	tumor	2.170285
1015	APIP	tumor	2.94911831
1016	APIP	tumor	2.895753744
1017	APIP	tumor	2.626580514
1018	APIP	tumor	2.367739861
1019	APIP	tumor	2.251615
1020	APIP	tumor	4.749632807
1021	APIP	tumor	1.704077925
1022	APIP	tumor	2.254167741
1023	APIP	tumor	3.068369683
1024	APIP	tumor	2.958382
1025	APIP	tumor	2.88938576
1026	APIP	tumor	2.748473201
1027	APIP	tumor	2.10084776
1028	APIP	tumor	2.8932368
1029	APIP	tumor	2.277418707
1030	APIP	tumor	1.849798
1031	APIP	tumor	2.67083641
1032	APIP	tumor	2.024418327
1033	APIP	tumor	2.823282985
1034	APIP	tumor	2.456114733
1035	APIP	tumor	2.698827
1036	APIP	tumor	1.463361865
1037	APIP	tumor	2.818274886
1038	APIP	tumor	2.568828
1039	APIP	tumor	2.270571
1040	APIP	tumor	3.057023296
1041	APIP	tumor	2.903003692
1042	APIP	tumor	2.792676057
1043	APIP	tumor	3.350586
1044	APIP	tumor	2.588222951
1045	APIP	tumor	2.65388147
1046	APIP	tumor	2.327379
1047	APIP	tumor	2.409120794
1048	APIP	tumor	3.238922278
1049	APIP	tumor	2.97272205
1050	APIP	tumor	1.559771
1051	APIP	tumor	2.946249
1052	APIP	tumor	2.48175
1053	APIP	tumor	2.396879
1054	APIP	tumor	2.191942
1055	APIP	tumor	2.463898641
1056	APIP	tumor	2.33742067
1057	APIP	tumor	2.699144549
1058	APIP	tumor	1.963717869
1059	APIP	tumor	2.503385
1060	APIP	tumor	2.457065995
1061	APIP	tumor	2.811003015
1062	APIP	tumor	0.905107899
1063	APIP	tumor	2.070133
1064	APIP	tumor	3.461298022
1065	APIP	tumor	1.74756835
1066	APIP	tumor	2.009702
1067	APIP	tumor	2.555706909
1068	APIP	tumor	2.118394255
1069	APIP	tumor	2.298866641
1070	APIP	tumor	2.866191
1071	APIP	tumor	2.95107
1072	APIP	tumor	2.109598591
1073	APIP	tumor	2.127723778
1074	APIP	tumor	2.5354001
1075	APIP	tumor	1.85845846
1076	APIP	tumor	2.08984215
1077	APIP	tumor	2.607099975
1078	APIP	tumor	2.809409035
1079	APIP	tumor	1.930804089
1080	APIP	tumor	2.796509465
1081	APIP	tumor	2.737827951
1082	APIP	tumor	2.07353858
1083	APIP	tumor	2.212152
1084	APIP	tumor	2.220648942
1085	APIP	tumor	1.668934276
1086	APIP	tumor	2.66425431
1087	APIP	tumor	1.770827
1088	APIP	tumor	2.092702427
1089	APIP	tumor	2.666419044
1090	APIP	tumor	2.451047512
1091	APIP	tumor	1.863161
1092	APIP	tumor	2.280952357
1093	APIP	tumor	2.440746
1094	APIP	tumor	2.408191657
1095	APIP	tumor	2.28454787
1096	APIP	tumor	2.332387772
1097	APIP	tumor	2.301409
1098	APIP	tumor	3.198673362
1099	APIP	tumor	2.733376956
1100	APIP	tumor	3.054790104
1101	APIP	tumor	1.390959
1102	APIP	tumor	2.26896976
1103	APIP	tumor	2.230954609
1104	APIP	tumor	2.545711856
1105	APIP	tumor	2.0753853
1106	APIP	tumor	3.49850478
1107	APIP	tumor	2.43602402
1108	APIP	tumor	2.983381872
1109	APIP	tumor	2.584197309
1110	APIP	tumor	1.545599
1111	APIP	tumor	2.77247628
1112	APIP	tumor	2.119292563
1113	APIP	tumor	2.311369124
1114	APIP	tumor	3.45567702
1115	APIP	tumor	2.175571912
1116	APIP	tumor	2.919828335
1117	APIP	tumor	1.75638813
1118	APIP	tumor	2.096250237
1119	APIP	tumor	2.79007584
1120	APIP	tumor	1.231771
1121	APIP	tumor	2.665617021
1122	APIP	tumor	2.743701631
1123	APIP	tumor	2.5239801
1124	APIP	tumor	1.746829171
1125	APIP	tumor	2.625647198
1126	APIP	tumor	3.173789999
1127	APIP	tumor	2.862992
1128	APIP	tumor	2.60806602
1129	APIP	tumor	2.027241992
1130	APIP	tumor	2.631353599
1131	APIP	tumor	2.500573
1132	APIP	tumor	2.657353892
1133	APIP	tumor	1.638854
1134	APIP	tumor	1.518116
1135	APIP	tumor	1.5021
1136	APIP	tumor	2.342080598
1137	APIP	tumor	2.279969567
1138	APIP	tumor	2.641079187
1139	APIP	tumor	2.409120794
1140	APIP	tumor	2.210938564
1141	APIP	tumor	2.69252
1142	APIP	tumor	1.930483514
1143	APIP	tumor	2.129332594
1144	APIP	tumor	1.54471
1145	APIP	tumor	2.740562113
1146	APIP	tumor	2.438533661
1147	APIP	tumor	2.32668052
1148	APIP	tumor	2.09684466
1149	APIP	tumor	2.498128912
1150	APIP	tumor	2.423525
1151	APIP	tumor	2.178150173
1152	APIP	tumor	2.331482397
1153	APIP	tumor	1.819756
1154	APIP	tumor	2.188252
1155	APIP	tumor	2.745617
1156	APIP	tumor	1.652561
1157	APIP	tumor	3.208891718
1158	APIP	tumor	2.473293
1159	APIP	tumor	1.709272787
1160	APIP	tumor	2.513990165
1161	APIP	tumor	2.784467622
1162	APIP	tumor	2.677101
1163	APIP	tumor	2.557589
1164	APIP	tumor	2.701617452
1165	APIP	tumor	2.585727709
1166	APIP	tumor	2.47860555
1167	APIP	tumor	2.238139603
1168	APIP	tumor	2.306134
1169	APIP	tumor	2.233468
1170	APIP	tumor	2.723228116
1171	APIP	tumor	6.13684003
1172	APIP	tumor	3.405355
1173	APIP	tumor	3.142541304
1174	APIP	tumor	2.379921282
1175	APIP	tumor	2.52807955
1176	APIP	tumor	1.671677
1177	CASP1	normal	2.49555156
1178	CASP1	normal	1.48624382
1179	CASP1	normal	3.85114586
1180	CASP1	normal	1.95980099
1181	CASP1	normal	1.55977122
1182	CASP1	normal	4.17111847
1183	CASP1	normal	3.90732882
1184	CASP1	normal	1.30309287
1185	CASP1	normal	1.78010086
1186	CASP1	normal	4.21246159
1187	CASP1	normal	1.52850107
1188	CASP1	normal	1.10285748
1189	CASP1	normal	3.59073009
1190	CASP1	normal	4.21029475
1191	CASP1	normal	1.53691554
1192	CASP1	normal	3.431290729
1193	CASP1	normal	4.3206377
1194	CASP1	normal	3.829620567
1195	CASP1	normal	1.0704481
1196	CASP1	normal	1.26592613
1197	CASP1	normal	3.6875177
1198	CASP1	normal	3.72741781
1199	CASP1	normal	1.03532932
1200	CASP1	normal	2.74722763
1201	CASP1	normal	1.69547504
1202	CASP1	normal	3.36269864
1203	CASP1	normal	2.04179423
1204	CASP1	normal	1.19347322
1205	CASP1	normal	3.55193389
1206	CASP1	normal	2.94882635
1207	CASP1	normal	4.02824059
1208	CASP1	normal	4.19965133
1209	CASP1	normal	1.48534519
1210	CASP1	normal	4.263038299
1211	CASP1	normal	1.92863545
1212	CASP1	normal	3.2829242
1213	CASP1	normal	1.4650944
1214	CASP1	normal	4.15547238
1215	CASP1	normal	3.501010106
1216	CASP1	normal	2.22092482
1217	CASP1	normal	3.74433667
1218	CASP1	normal	1.36949864
1219	CASP1	normal	4.025918372
1220	CASP1	normal	3.3601237
1221	CASP1	normal	3.96020852
1222	CASP1	normal	2.94203057
1223	CASP1	normal	1.94161466
1224	CASP1	normal	2.74166165
1225	CASP1	normal	2.90347485
1226	CASP1	normal	1.77066575
1227	CASP1	normal	2.11392182
1228	CASP1	normal	3.599353845
1229	CASP1	normal	3.93332588
1230	CASP1	normal	3.9079051
1231	CASP1	normal	3.34601168
1232	CASP1	normal	3.36116638
1233	CASP1	normal	3.21020771
1234	CASP1	normal	1.11302135
1235	CASP1	normal	1.9662482
1236	CASP1	normal	1.55739472
1237	CASP1	normal	3.62590361
1238	CASP1	normal	4.40621178
1239	CASP1	normal	1.01886596
1240	CASP1	normal	3.781983634
1241	CASP1	normal	1.78864099
1242	CASP1	normal	4.38201094
1243	CASP1	normal	2.729579189
1244	CASP1	normal	3.01784281
1245	CASP1	normal	3.78067114
1246	CASP1	normal	2.04272596
1247	CASP1	normal	1.60030617
1248	CASP1	normal	2.78746537
1249	CASP1	normal	2.27803344
1250	CASP1	normal	3.9977103
1251	CASP1	normal	1.11764023
1252	CASP1	normal	4.09701914
1253	CASP1	normal	3.4581211
1254	CASP1	normal	1.4373029
1255	CASP1	normal	2.0984904
1256	CASP1	normal	1.65453275
1257	CASP1	normal	3.43754756
1258	CASP1	normal	4.344579568
1259	CASP1	normal	2.01739793
1260	CASP1	normal	3.11318533
1261	CASP1	normal	1.09139269
1262	CASP1	normal	1.76112118
1263	CASP1	normal	1.40585805
1264	CASP1	normal	2.41290014
1265	CASP1	normal	2.0319196
1266	CASP1	normal	3.237434786
1267	CASP1	normal	1.65830464
1268	CASP1	normal	2.28045523
1269	CASP1	normal	2.0071922
1270	CASP1	normal	1.98759062
1271	CASP1	normal	1.39095919
1272	CASP1	normal	3.71318167
1273	CASP1	normal	2.50073053
1274	CASP1	normal	1.27296398
1275	CASP1	normal	2.630507
1276	CASP1	normal	2.60678608
1277	CASP1	normal	2.34456247
1278	CASP1	normal	3.777252261
1279	CASP1	normal	3.203934141
1280	CASP1	normal	2.96520195
1281	CASP1	normal	3.43079408
1282	CASP1	normal	2.78762482
1283	CASP1	normal	2.927476969
1284	CASP1	normal	5.09456438
1285	CASP1	normal	1.07084099
1286	CASP1	normal	1.7890892
1287	CASP1	normal	2.40694089
1288	CASP1	normal	2.10010651
1289	CASP1	normal	1.83338108
1290	CASP1	normal	1.63273768
1291	CASP1	normal	3.245665993
1292	CASP1	normal	2.95934825
1293	CASP1	normal	2.52734635
1294	CASP1	normal	2.09087753
1295	CASP1	normal	2.4392811
1296	CASP1	normal	1.74255013
1297	CASP1	normal	3.13628879
1298	CASP1	normal	1.6539026
1299	CASP1	normal	4.17711689
1300	CASP1	normal	4.09185493
1301	CASP1	normal	3.579625832
1302	CASP1	normal	3.898747121
1303	CASP1	normal	1.97865064
1304	CASP1	normal	2.28381231
1305	CASP1	normal	2.8614251
1306	CASP1	normal	1.4646572
1307	CASP1	normal	3.195469044
1308	CASP1	normal	2.46921196
1309	CASP1	normal	2.37434413
1310	CASP1	normal	1.56006187
1311	CASP1	normal	3.60059285
1312	CASP1	normal	4.397647364
1313	CASP1	normal	3.40481723
1314	CASP1	normal	3.330201177
1315	CASP1	normal	1.89019721
1316	CASP1	normal	2.815432864
1317	CASP1	normal	2.9506198
1318	CASP1	normal	2.6898296
1319	CASP1	normal	2.13035617
1320	CASP1	normal	3.36081121
1321	CASP1	normal	3.45173865
1322	CASP1	normal	2.84752983
1323	CASP1	normal	3.3395227
1324	CASP1	normal	1.4173635
1325	CASP1	normal	3.389599062
1326	CASP1	normal	1.55581516
1327	CASP1	normal	1.7568339
1328	CASP1	normal	3.25338062
1329	CASP1	normal	2.21575447
1330	CASP1	normal	3.62116631
1331	CASP1	normal	4.0017892
1332	CASP1	normal	4.58875774
1333	CASP1	normal	1.75310617
1334	CASP1	normal	1.5296636
1335	CASP1	normal	1.44769307
1336	CASP1	normal	3.2090559
1337	CASP1	normal	4.416197243
1338	CASP1	normal	3.916976236
1339	CASP1	normal	1.3699217
1340	CASP1	normal	3.25845939
1341	CASP1	normal	4.4024908
1342	CASP1	normal	1.80965176
1343	CASP1	normal	1.3600379
1344	CASP1	normal	3.61140149
1345	CASP1	normal	3.196311224
1346	CASP1	normal	4.0862558
1347	CASP1	normal	2.97114549
1348	CASP1	normal	1.04701665
1349	CASP1	normal	3.959039912
1350	CASP1	normal	1.923573
1351	CASP1	normal	2.3596941
1352	CASP1	normal	1.1960932
1353	CASP1	normal	2.09525797
1354	CASP1	normal	1.65769675
1355	CASP1	normal	3.24128062
1356	CASP1	normal	2.85455963
1357	CASP1	normal	2.41746549
1358	CASP1	normal	2.97193574
1359	CASP1	normal	3.18737979
1360	CASP1	normal	1.58741768
1361	CASP1	normal	5.15290031
1362	CASP1	normal	2.55711243
1363	CASP1	normal	1.31824047
1364	CASP1	normal	3.31814823
1365	CASP1	normal	2.94942384
1366	CASP1	normal	3.290817522
1367	CASP1	normal	1.03850634
1368	CASP1	normal	2.87026334
1369	CASP1	normal	1.40601795
1370	CASP1	normal	1.36558753
1371	CASP1	normal	0.87857298
1372	CASP1	normal	0.73372112
1373	CASP1	normal	3.34514135
1374	CASP1	normal	1.3362469
1375	CASP1	normal	3.62224827
1376	CASP1	normal	3.72224989
1377	CASP1	normal	1.99706611
1378	CASP1	normal	3.782568206
1379	CASP1	normal	1.425512188
1380	CASP1	normal	1.58326311
1381	CASP1	normal	1.60667888
1382	CASP1	normal	3.71999524
1383	CASP1	normal	2.72213104
1384	CASP1	normal	1.65299934
1385	CASP1	normal	5.02327312
1386	CASP1	normal	2.42323902
1387	CASP1	normal	2.57029268
1388	CASP1	normal	1.895742
1389	CASP1	normal	1.82204492
1390	CASP1	normal	0.97296362
1391	CASP1	normal	2.66379846
1392	CASP1	normal	1.02472671
1393	CASP1	normal	1.3960502
1394	CASP1	normal	2.76000369
1395	CASP1	normal	3.811307992
1396	CASP1	normal	2.77578448
1397	CASP1	normal	3.65913743
1398	CASP1	normal	1.72411905
1399	CASP1	normal	2.49525259
1400	CASP1	normal	1.28619949
1401	CASP1	normal	1.1536091
1402	CASP1	normal	3.44726402
1403	CASP1	normal	1.66300775
1404	CASP1	normal	4.40550009
1405	CASP1	normal	1.66152407
1406	CASP1	normal	3.58536841
1407	CASP1	normal	3.31237238
1408	CASP1	normal	1.97252803
1409	CASP1	normal	1.16145379
1410	CASP1	normal	4.28668486
1411	CASP1	normal	1.54366853
1412	CASP1	normal	3.34071504
1413	CASP1	normal	3.435970706
1414	CASP1	normal	1.31601643
1415	CASP1	normal	0.99508878
1416	CASP1	normal	4.20878775
1417	CASP1	normal	3.34447403
1418	CASP1	normal	2.773239482
1419	CASP1	normal	1.35932295
1420	CASP1	normal	1.30648099
1421	CASP1	normal	3.815830115
1422	CASP1	normal	4.16639426
1423	CASP1	normal	1.27044734
1424	CASP1	normal	2.65232285
1425	CASP1	normal	2.41009312
1426	CASP1	normal	4.38365574
1427	CASP1	normal	2.55024296
1428	CASP1	normal	3.43685441
1429	CASP1	normal	2.37115591
1430	CASP1	normal	1.47455078
1431	CASP1	normal	4.07995339
1432	CASP1	normal	2.11554136
1433	CASP1	normal	3.32102768
1434	CASP1	normal	1.46965829
1435	CASP1	normal	3.38837478
1436	CASP1	normal	3.386367198
1437	CASP1	normal	1.43877519
1438	CASP1	normal	1.67356682
1439	CASP1	normal	1.3689325
1440	CASP1	normal	2.17244182
1441	CASP1	normal	3.05719198
1442	CASP1	normal	3.62793552
1443	CASP1	normal	1.26354283
1444	CASP1	normal	1.12309385
1445	CASP1	normal	1.1508417
1446	CASP1	normal	2.98461603
1447	CASP1	normal	3.62368996
1448	CASP1	normal	1.48565479
1449	CASP1	normal	4.418287453
1450	CASP1	normal	2.8568422
1451	CASP1	normal	2.18148507
1452	CASP1	normal	1.45589927
1453	CASP1	normal	1.18940967
1454	CASP1	normal	1.05881866
1455	CASP1	normal	1.88442414
1456	CASP1	normal	1.49038751
1457	CASP1	normal	1.06475208
1458	CASP1	normal	1.38434246
1459	CASP1	normal	2.37402747
1460	CASP1	normal	3.168447467
1461	CASP1	normal	1.71262449
1462	CASP1	normal	3.10814322
1463	CASP1	normal	3.43737517
1464	CASP1	normal	3.212095137
1465	CASP1	normal	3.57370631
1466	CASP1	normal	3.018783
1467	CASP1	normal	4.09765299
1468	CASP1	normal	1.509943
1469	CASP1	normal	3.21721124
1470	CASP1	normal	3.947044234
1471	CASP1	normal	1.38528637
1472	CASP1	normal	4.42550151
1473	CASP1	normal	2.829846
1474	CASP1	normal	1.3542924
1475	CASP1	normal	3.51898096
1476	CASP1	normal	3.71999524
1477	CASP1	normal	2.47085171
1478	CASP1	normal	1.89161028
1479	CASP1	normal	2.94073558
1480	CASP1	normal	3.43872665
1481	CASP1	normal	2.01961787
1482	CASP1	normal	1.8766256
1483	CASP1	normal	1.58311709
1484	CASP1	normal	3.40552156
1485	CASP1	normal	3.89674923
1486	CASP1	normal	1.514603
1487	CASP1	normal	3.81833551
1488	CASP1	normal	1.56979353
1489	CASP1	normal	3.54175787
1490	CASP1	normal	1.56833547
1491	CASP1	normal	1.90174055
1492	CASP1	normal	1.84594222
1493	CASP1	normal	3.5503652
1494	CASP1	normal	2.97051353
1495	CASP1	normal	2.04239322
1496	CASP1	normal	1.61846658
1497	CASP1	normal	3.10011648
1498	CASP1	normal	1.85027669
1499	CASP1	normal	1.55013321
1500	CASP1	normal	2.16131393
1501	CASP1	normal	2.45166015
1502	CASP1	normal	3.62934398
1503	CASP1	normal	3.63060561
1504	CASP1	normal	3.69088254
1505	CASP1	normal	1.258816
1506	CASP1	normal	0.8174207
1507	CASP1	normal	1.60366523
1508	CASP1	normal	4.131406821
1509	CASP1	normal	1.62137823
1510	CASP1	normal	2.10600431
1511	CASP1	normal	3.11156649
1512	CASP1	normal	1.72011023
1513	CASP1	normal	2.307989729
1514	CASP1	normal	2.60678608
1515	CASP1	normal	1.58756508
1516	CASP1	normal	3.483673356
1517	CASP1	normal	1.0121542
1518	CASP1	normal	3.7679758
1519	CASP1	normal	3.32306268
1520	CASP1	normal	4.09327895
1521	CASP1	normal	2.70463828
1522	CASP1	normal	1.92590134
1523	CASP1	normal	2.57060975
1524	CASP1	normal	2.80122561
1525	CASP1	normal	3.51257774
1526	CASP1	normal	3.01155228
1527	CASP1	normal	2.236144
1528	CASP1	normal	3.0580448
1529	CASP1	normal	3.11953234
1530	CASP1	normal	3.375094546
1531	CASP1	normal	3.53790454
1532	CASP1	normal	4.46885689
1533	CASP1	normal	3.68086616
1534	CASP1	normal	1.5745179
1535	CASP1	normal	2.417763334
1536	CASP1	normal	4.669966982
1537	CASP1	normal	1.957732951
1538	CASP1	normal	1.7218915
1539	CASP1	normal	1.65587931
1540	CASP1	normal	3.82902146
1541	CASP1	normal	2.012724373
1542	CASP1	normal	3.12382264
1543	CASP1	normal	2.08452858
1544	CASP1	normal	1.4815978
1545	CASP1	normal	3.505218243
1546	CASP1	normal	4.900394439
1547	CASP1	normal	2.43471334
1548	CASP1	normal	2.27741871
1549	CASP1	normal	3.36906868
1550	CASP1	normal	2.770710723
1551	CASP1	normal	1.9898283
1552	CASP1	normal	3.68257033
1553	CASP1	normal	3.493354796
1554	CASP1	normal	1.4002021
1555	CASP1	normal	2.648287
1556	CASP1	normal	3.49776231
1557	CASP1	normal	2.04758322
1558	CASP1	normal	3.443421058
1559	CASP1	normal	2.76187963
1560	CASP1	normal	1.19761578
1561	CASP1	normal	1.31273786
1562	CASP1	normal	3.030377884
1563	CASP1	normal	3.259090606
1564	CASP1	normal	1.45011665
1565	CASP1	normal	1.40877486
1566	CASP1	normal	1.61805834
1567	CASP1	normal	2.16211529
1568	CASP1	normal	4.51537377
1569	CASP1	normal	3.89674923
1570	CASP1	normal	4.106466118
1571	CASP1	normal	1.61295424
1572	CASP1	normal	3.789075898
1573	CASP1	normal	2.21951961
1574	CASP1	normal	1.8204415
1575	CASP1	normal	2.22184219
1576	CASP1	normal	1.2270406
1577	CASP1	normal	1.99047264
1578	CASP1	normal	3.83236589
1579	CASP1	normal	4.04799172
1580	CASP1	normal	2.35763146
1581	CASP1	normal	4.22466808
1582	CASP1	normal	1.36259271
1583	CASP1	normal	2.56059987
1584	CASP1	normal	2.85393618
1585	CASP1	normal	4.16165489
1586	CASP1	normal	4.041802608
1587	CASP1	normal	1.240270763
1588	CASP1	normal	2.80531235
1589	CASP1	normal	3.05253745
1590	CASP1	normal	3.14846686
1591	CASP1	normal	3.21554298
1592	CASP1	normal	0.87857298
1593	CASP1	normal	3.435468554
1594	CASP1	normal	4.12766143
1595	CASP1	normal	2.21296885
1596	CASP1	normal	1.56726871
1597	CASP1	normal	1.67620183
1598	CASP1	normal	3.34379528
1599	CASP1	normal	2.87229787
1600	CASP1	normal	1.16205535
1601	CASP1	normal	1.14896036
1602	CASP1	normal	3.02699349
1603	CASP1	normal	1.78428988
1604	CASP1	normal	2.39981015
1605	CASP1	normal	2.85907021
1606	CASP1	normal	3.7412944
1607	CASP1	normal	4.09390015
1608	CASP1	normal	3.46195887
1609	CASP1	normal	4.13976852
1610	CASP1	normal	3.67418229
1611	CASP1	normal	4.4154948
1612	CASP1	normal	2.02415731
1613	CASP1	normal	2.56274192
1614	CASP1	normal	1.05824049
1615	CASP1	normal	1.74255013
1616	CASP1	normal	1.64806083
1617	CASP1	normal	2.194937
1618	CASP1	normal	1.84324168
1619	CASP1	normal	4.21113937
1620	CASP1	normal	3.68294398
1621	CASP1	normal	2.32452811
1622	CASP1	normal	3.35516728
1623	CASP1	normal	1.67446595
1624	CASP1	normal	1.19458625
1625	CASP1	normal	2.98927437
1626	CASP1	normal	4.472217059
1627	CASP1	normal	3.54906091
1628	CASP1	normal	3.703552518
1629	CASP1	normal	3.74836446
1630	CASP1	normal	1.33023011
1631	CASP1	normal	2.75558983
1632	CASP1	normal	3.14386995
1633	CASP1	normal	3.11726517
1634	CASP1	normal	2.05914684
1635	CASP1	normal	0.92701128
1636	CASP1	normal	2.98912142
1637	CASP1	normal	4.436127329
1638	CASP1	normal	2.756676826
1639	CASP1	normal	2.532875
1640	CASP1	normal	2.23756009
1641	CASP1	normal	1.8432417
1642	CASP1	normal	1.43288444
1643	CASP1	normal	1.81278987
1644	CASP1	normal	2.08388585
1645	CASP1	normal	4.217060571
1646	CASP1	normal	2.3584437
1647	CASP1	normal	3.64159744
1648	CASP1	normal	1.39757703
1649	CASP1	normal	4.00304796
1650	CASP1	normal	1.87662555
1651	CASP1	normal	2.27526845
1652	CASP1	normal	2.99003708
1653	CASP1	normal	1.78027544
1654	CASP1	normal	1.66272566
1655	CASP1	normal	1.37576105
1656	CASP1	normal	3.09458753
1657	CASP1	normal	1.95875417
1658	CASP1	normal	2.000160207
1659	CASP1	normal	3.903823236
1660	CASP1	normal	3.56659287
1661	CASP1	normal	3.492449369
1662	CASP1	normal	4.84861832
1663	CASP1	normal	2.29840693
1664	CASP1	normal	2.36392651
1665	CASP1	normal	2.10084776
1666	CASP1	normal	1.85975082
1667	CASP1	normal	3.51752994
1668	CASP1	normal	2.47685183
1669	CASP1	normal	3.23081111
1670	CASP1	normal	2.45059379
1671	CASP1	normal	1.11193233
1672	CASP1	normal	4.0323136
1673	CASP1	normal	3.65711275
1674	CASP1	normal	2.01159213
1675	CASP1	normal	3.96891613
1676	CASP1	normal	1.76495358
1677	CASP1	normal	2.4022939
1678	CASP1	normal	2.56129975
1679	CASP1	normal	3.60599371
1680	CASP1	normal	1.72920071
1681	CASP1	normal	3.28205288
1682	CASP1	normal	4.454672798
1683	CASP1	normal	3.98510079
1684	CASP1	normal	3.737149434
1685	CASP1	normal	2.791044581
1686	CASP1	normal	1.46660304
1687	CASP1	normal	1.6540519
1688	CASP1	normal	1.57609259
1689	CASP1	normal	1.37892634
1690	CASP1	normal	2.05687199
1691	CASP1	normal	5.8331119
1692	CASP1	normal	1.25922512
1693	CASP1	normal	0.77632943
1694	CASP1	normal	3.15702327
1695	CASP1	normal	2.90153757
1696	CASP1	normal	3.13594753
1697	CASP1	normal	2.11067543
1698	CASP1	normal	2.81194873
1699	CASP1	normal	4.20723811
1700	CASP1	normal	1.13280862
1701	CASP1	normal	3.42420953
1702	CASP1	normal	3.53629256
1703	CASP1	normal	3.68294398
1704	CASP1	normal	4.06248813
1705	CASP1	normal	2.49745791
1706	CASP1	normal	3.39008609
1707	CASP1	normal	2.0498561
1708	CASP1	normal	3.06836968
1709	CASP1	normal	3.64946999
1710	CASP1	normal	2.72402155
1711	CASP1	normal	2.67206439
1712	CASP1	normal	3.80646697
1713	CASP1	normal	2.11899171
1714	CASP1	normal	3.63538072
1715	CASP1	normal	1.546067
1716	CASP1	normal	3.64727785
1717	CASP1	normal	4.33843999
1718	CASP1	normal	2.34010757
1719	CASP1	normal	4.119682757
1720	CASP1	normal	3.368221944
1721	CASP1	normal	4.3343933
1722	CASP1	normal	1.37216209
1723	CASP1	normal	1.53820642
1724	CASP1	normal	1.6019645
1725	CASP1	normal	3.13478579
1726	CASP1	normal	1.29331561
1727	CASP1	normal	1.480201648
1728	CASP1	normal	2.65031667
1729	CASP1	normal	3.70858309
1730	CASP1	normal	2.78241931
1731	CASP1	normal	3.89912886
1732	CASP1	normal	2.03207693
1733	CASP1	normal	0.9603807
1734	CASP1	normal	4.078522384
1735	CASP1	normal	1.9317379
1736	CASP1	normal	1.43124393
1737	CASP1	normal	3.39537764
1738	CASP1	normal	1.74255013
1739	CASP1	normal	2.09102247
1740	CASP1	normal	2.73200015
1741	CASP1	normal	4.84282085
1742	CASP1	normal	4.14123822
1743	CASP1	normal	1.83134557
1744	CASP1	normal	1.8216169
1745	CASP1	normal	3.107314497
1746	CASP1	normal	1.9304835
1747	CASP1	normal	1.56551444
1748	CASP1	normal	3.77896175
1749	CASP1	normal	3.09195738
1750	CASP1	normal	1.58140176
1751	CASP1	normal	4.0434599
1752	CASP1	normal	3.7024431
1753	CASP1	normal	3.39845623
1754	CASP1	normal	2.453876413
1755	CASP1	normal	1.22418391
1756	CASP1	normal	1.34146355
1757	CASP1	normal	1.48752197
1758	CASP1	normal	3.94566657
1759	CASP1	normal	2.26027802
1760	CASP1	normal	1.50730621
1761	CASP1	normal	1.41279258
1762	CASP1	normal	1.72727417
1763	CASP1	normal	1.34842196
1764	CASP1	normal	3.777997779
1765	CASP1	normal	2.44041993
1766	CASP1	normal	4.55780195
1767	CASP1	normal	1.7638334
1768	CASP1	normal	3.280251069
1769	CASP1	normal	1.61506034
1770	CASP1	normal	3.56999298
1771	CASP1	normal	4.34846311
1772	CASP1	normal	1.31539891
1773	CASP1	normal	1.69498895
1774	CASP1	normal	1.3854224
1775	CASP1	normal	3.913610798
1776	CASP1	normal	3.37375059
1777	CASP1	normal	3.30401886
1778	CASP1	normal	3.3609888
1779	CASP1	normal	1.55930411
1780	CASP1	normal	2.60148155
1781	CASP1	normal	2.351579961
1782	CASP1	normal	1.55252936
1783	CASP1	normal	3.71042884
1784	CASP1	normal	2.33117485
1785	CASP1	normal	3.72299023
1786	CASP1	normal	1.93720854
1787	CASP1	normal	3.29679214
1788	CASP1	normal	3.63041698
1789	CASP1	normal	3.34837634
1790	CASP1	normal	3.44064567
1791	CASP1	normal	3.840462086
1792	CASP1	normal	4.43426676
1793	CASP1	normal	3.945257667
1794	CASP1	normal	2.4764109
1795	CASP1	normal	3.50451132
1796	CASP1	normal	3.746239312
1797	CASP1	normal	2.39963398
1798	CASP1	normal	2.27307194
1799	CASP1	normal	1.65390256
1800	CASP1	normal	2.51697325
1801	CASP1	normal	4.36297863
1802	CASP1	normal	1.46921506
1803	CASP1	normal	3.225914841
1804	CASP1	normal	3.38159105
1805	CASP1	normal	1.15165486
1806	CASP1	normal	3.3385081
1807	CASP1	normal	2.81764984
1808	CASP1	normal	3.045593459
1809	CASP1	normal	2.75460399
1810	CASP1	normal	2.38146486
1811	CASP1	normal	2.945931349
1812	CASP1	normal	1.26579362
1813	CASP1	normal	2.55993701
1814	CASP1	normal	1.7658726
1815	CASP1	normal	2.339154
1816	CASP1	normal	2.21109581
1817	CASP1	normal	2.27399464
1818	CASP1	normal	3.24079744
1819	CASP1	normal	3.7632336
1820	CASP1	normal	3.69294467
1821	CASP1	normal	2.68169513
1822	CASP1	normal	3.636477517
1823	CASP1	normal	2.53142534
1824	CASP1	normal	4.045503701
1825	CASP1	normal	1.27242118
1826	CASP1	normal	3.00433259
1827	CASP1	normal	2.40137263
1828	CASP1	normal	5.88058499
1829	CASP1	normal	2.00456129
1830	CASP1	normal	1.5497086
1831	CASP1	normal	3.0434308
1832	CASP1	normal	4.22295481
1833	CASP1	normal	1.78831282
1834	CASP1	normal	1.55413796
1835	CASP1	normal	2.27851077
1836	CASP1	normal	1.96044932
1837	CASP1	normal	3.45173865
1838	CASP1	normal	2.96633865
1839	CASP1	normal	3.35959794
1840	CASP1	normal	1.16892791
1841	CASP1	normal	3.76039795
1842	CASP1	normal	3.01107073
1843	CASP1	normal	2.25510034
1844	CASP1	normal	1.73456461
1845	CASP1	normal	4.33350336
1846	CASP1	normal	0.85086398
1847	CASP1	normal	3.73714943
1848	CASP1	normal	1.749712
1849	CASP1	normal	3.20686727
1850	CASP1	normal	2.31342288
1851	CASP1	normal	3.32174607
1852	CASP1	normal	2.09087753
1853	CASP1	normal	1.93720854
1854	CASP1	normal	4.13599095
1855	CASP1	normal	1.74912638
1856	CASP1	normal	3.65021073
1857	CASP1	normal	1.40237762
1858	CASP1	normal	2.53142534
1859	CASP1	normal	1.65145387
1860	CASP1	normal	3.38771255
1861	CASP1	normal	1.83486805
1862	CASP1	normal	3.216361546
1863	CASP1	normal	2.09963066
1864	CASP1	normal	1.92161796
1865	CASP1	normal	1.65239172
1866	CASP1	normal	1.13572987
1867	CASP1	normal	3.90500471
1868	CASP1	normal	4.90378754
1869	CASP1	normal	2.79946777
1870	CASP1	normal	1.96579154
1871	CASP1	normal	2.57977125
1872	CASP1	normal	3.23677158
1873	CASP1	normal	4.242329083
1874	CASP1	normal	3.70375701
1875	CASP1	normal	2.51158509
1876	CASP1	normal	3.29613331
1877	CASP1	normal	1.78256495
1878	CASP1	normal	1.65069148
1879	CASP1	normal	2.58804626
1880	CASP1	normal	1.5313763
1881	CASP1	normal	3.85666507
1882	CASP1	normal	3.21817832
1883	CASP1	normal	2.67505382
1884	CASP1	normal	3.3346236
1885	CASP1	normal	2.66529641
1886	CASP1	normal	3.54479943
1887	CASP1	normal	1.8817268
1888	CASP1	normal	1.64357157
1889	CASP1	normal	1.83338108
1890	CASP1	normal	1.31149265
1891	CASP1	normal	1.59897607
1892	CASP1	normal	4.20680706
1893	CASP1	normal	2.08847004
1894	CASP1	normal	1.4488929
1895	CASP1	normal	1.50597913
1896	CASP1	normal	3.29183928
1897	CASP1	normal	1.57980403
1898	CASP1	normal	3.9656156
1899	CASP1	normal	3.71222025
1900	CASP1	normal	1.91312867
1901	CASP1	normal	3.454492467
1902	CASP1	normal	2.21048969
1903	CASP1	normal	3.37969841
1904	CASP1	normal	2.2333018
1905	CASP1	normal	2.46792726
1906	CASP1	normal	1.231894
1907	CASP1	normal	2.75526634
1908	CASP1	normal	2.422364853
1909	CASP1	normal	3.561896639
1910	CASP1	normal	3.36940338
1911	CASP1	normal	3.55088071
1912	CASP1	normal	2.72213104
1913	CASP1	normal	2.82715772
1914	CASP1	normal	1.62728048
1915	CASP1	normal	2.9913019
1916	CASP1	normal	1.43095519
1917	CASP1	normal	1.82394137
1918	CASP1	normal	2.68458254
1919	CASP1	normal	3.1277562
1920	CASP1	normal	3.79155648
1921	CASP1	normal	3.58806561
1922	CASP1	normal	1.37892634
1923	CASP1	normal	3.72870686
1924	CASP1	normal	1.54646615
1925	CASP1	normal	1.65663967
1926	CASP1	normal	3.48696852
1927	CASP1	normal	3.19301479
1928	CASP1	normal	2.10988095
1929	CASP1	normal	4.2061399
1930	CASP1	normal	1.32880248
1931	CASP1	normal	2.77496815
1932	CASP1	normal	1.5853529
1933	CASP1	normal	3.78408331
1934	CASP1	normal	5.05805845
1935	CASP1	normal	1.94017935
1936	CASP1	normal	1.12551552
1937	CASP1	normal	1.18670582
1938	CASP1	normal	2.47144074
1939	CASP1	normal	4.01280329
1940	CASP1	normal	2.00109435
1941	CASP1	normal	1.37601879
1942	CASP1	normal	4.25099541
1943	CASP1	normal	1.47946481
1944	CASP1	normal	2.55242353
1945	CASP1	normal	3.87674197
1946	CASP1	normal	3.34206533
1947	CASP1	normal	3.90188814
1948	CASP1	normal	3.31376782
1949	CASP1	normal	4.26741036
1950	CASP1	normal	3.32373052
1951	CASP1	normal	3.701487847
1952	CASP1	normal	4.638578717
1953	CASP1	normal	3.62551971
1954	CASP1	normal	1.7986715
1955	CASP1	normal	3.941709906
1956	CASP1	normal	2.98783969
1957	CASP1	normal	1.16193223
1958	CASP1	normal	4.0664586
1959	CASP1	normal	3.43444121
1960	CASP1	normal	1.53449312
1961	CASP1	normal	3.1346351
1962	CASP1	normal	3.53334182
1963	CASP1	normal	3.71149663
1964	CASP1	normal	3.115129242
1965	CASP1	normal	1.50452825
1966	CASP1	normal	3.97535716
1967	CASP1	normal	1.92444997
1968	CASP1	normal	3.25475256
1969	CASP1	normal	1.90858613
1970	CASP1	normal	1.42860371
1971	CASP1	normal	0.99135026
1972	CASP1	normal	4.53766026
1973	CASP1	normal	1.6525613
1974	CASP1	normal	1.70583891
1975	CASP1	normal	4.61220334
1976	CASP1	normal	2.76728079
1977	CASP1	normal	1.43095519
1978	CASP1	normal	3.75833321
1979	CASP1	normal	1.24094966
1980	CASP1	normal	2.98225434
1981	CASP1	normal	3.20016947
1982	CASP1	normal	2.4792659
1983	CASP1	normal	3.683680488
1984	CASP1	normal	2.79836249
1985	CASP1	normal	3.86923366
1986	CASP1	normal	1.2214999
1987	CASP1	normal	3.595603579
1988	CASP1	normal	3.54768507
1989	CASP1	normal	2.42236485
1990	CASP1	normal	1.7282377
1991	CASP1	normal	1.2811328
1992	CASP1	normal	1.75668666
1993	CASP1	normal	1.9384659
1994	CASP1	normal	4.1242702
1995	CASP1	normal	2.57569893
1996	CASP1	normal	4.232872489
1997	CASP1	normal	3.64121979
1998	CASP1	normal	3.90616754
1999	CASP1	normal	3.36650715
[truncated: 41,513 more rows]
