# Supplementary material for: Identification and Validation of a Novel Pyroptosis-Related Gene Signature for Prognosis Prediction in Soft Tissue Sarcoma
Source: Front Genet. 2021 Dec 1;12:773373. doi: 10.3389/fgene.2021.773373 (PMC8671884; doi:10.3389/fgene.2021.773373)
Supplement: Supplementary file 5 [file DataSheet1.ZIP › Raw data and code/code/10.KEGG.R]

library("clusterProfiler")
library("org.Hs.eg.db")
library("enrichplot")
library("ggplot2")

pvalueFilter=0.05          
qvalueFilter=0.05           


colorSel="qvalue"
if(qvalueFilter>0.05){
  colorSel="pvalue"
}

setwd("xxxx")                   
rt=read.table("TCGA.riskDiff.txt", header=T, sep="\t", check.names=F)    


genes=as.vector(rt[,1])
entrezIDs=mget(genes, org.Hs.egSYMBOL2EG, ifnotfound=NA)
entrezIDs=as.character(entrezIDs)
rt=cbind(rt,entrezID=entrezIDs)
gene=entrezIDs[entrezIDs!="NA"]        
#gene=gsub("c\\(\"(\\d+)\".*", "\\1", gene)


kk <- enrichKEGG(gene = gene, organism = "hsa", pvalueCutoff =1, qvalueCutoff =1)
KEGG=as.data.frame(kk)
KEGG$geneID=as.character(sapply(KEGG$geneID,function(x)paste(rt$gene[match(strsplit(x,"/")[[1]],as.character(rt$entrezID))],collapse="/")))
KEGG=KEGG[(KEGG$pvalue<pvalueFilter & KEGG$qvalue<qvalueFilter),]

write.table(KEGG,file="KEGG.txt",sep="\t",quote=F,row.names = F)


showNum=30
if(nrow(KEGG)<showNum){
  showNum=nrow(KEGG)
}


pdf(file="barplot.pdf",width = 15,height = 7)
barplot(kk, drop = TRUE, showCategory = showNum, color = colorSel)
dev.off()

pdf(file="bubble.pdf",width = 15,height = 7)
dotplot(kk, showCategory = showNum, orderBy = "GeneRatio",color = colorSel)
dev.off()
