# Supplementary material for: Identification and Validation of a Novel Pyroptosis-Related Gene Signature for Prognosis Prediction in Soft Tissue Sarcoma
Source: Front Genet. 2021 Dec 1;12:773373. doi: 10.3389/fgene.2021.773373 (PMC8671884; doi:10.3389/fgene.2021.773373)
Supplement: Supplementary file 5 [file DataSheet1.ZIP › Raw data and code/code/13.ROC.R]

library(survival)
library(survminer)
library(timeROC)
setwd("xxxx")      


bioROC=function(inputFile=null, rocFile=null){

  rt=read.table(inputFile, header=T, sep="\t", check.names=F)

  ROC_rt=timeROC(T=rt$futime, delta=rt$fustat,
                 marker=rt$riskScore, cause=1,
                 weighting='aalen',
                 times=c(1,3,5), ROC=TRUE)
  pdf(file=rocFile,width=5,height=5)
  plot(ROC_rt,time=1,col='green',title=FALSE,lwd=2)
  plot(ROC_rt,time=3,col='blue',add=TRUE,title=FALSE,lwd=2)
  plot(ROC_rt,time=5,col='red',add=TRUE,title=FALSE,lwd=2)
  legend('bottomright',
         c(paste0('AUC at 1 years: ',sprintf("%.03f",ROC_rt$AUC[1])),
           paste0('AUC at 3 years: ',sprintf("%.03f",ROC_rt$AUC[2])),
           paste0('AUC at 5 years: ',sprintf("%.03f",ROC_rt$AUC[3]))),
         col=c("green","blue","red"),lwd=2,bty = 'n')
  dev.off()
}

bioROC(inputFile="trainRisk.txt", rocFile="train.ROC.pdf")
bioROC(inputFile="testRisk.txt", rocFile="test.ROC.pdf")
