# Supplementary material for: Identification and Validation of a Novel Pyroptosis-Related Gene Signature for Prognosis Prediction in Soft Tissue Sarcoma
Source: Front Genet. 2021 Dec 1;12:773373. doi: 10.3389/fgene.2021.773373 (PMC8671884; doi:10.3389/fgene.2021.773373)
Supplement: Supplementary file 5 [file DataSheet1.ZIP › Raw data and code/code/14.riskPlot.R]

library(pheatmap)
setwd("xxxx")    


bioRiskPlot=function(inputFile=null, riskScoreFile=null, survStatFile=null){
  rt=read.table(inputFile, header=T, sep="\t", check.names=F, row.names=1) 
  rt$riskScore[rt$riskScore>quantile(rt$riskScore,0.99)]=quantile(rt$riskScore,0.99)
  rt$risk=factor(rt$risk, levels=c("low", "high"))
  rt=rt[order(rt$riskScore),]   
  

  riskClass=rt[,"risk"]
  lowLength=length(riskClass[riskClass=="low"])
  highLength=length(riskClass[riskClass=="high"])
  lowMax=max(rt$riskScore[riskClass=="low"])
  line=rt[,"riskScore"]
  pdf(file=riskScoreFile, width=6, height=5)
  plot(line, type="p", pch=20,
       xlab="Patients (increasing risk socre)", ylab="Risk score",
       col=c(rep("blue",lowLength),rep("red",highLength)) )
  abline(h=lowMax,v=lowLength,lty=2)
  legend("topleft", c("High risk", "Low Risk"),bty="n",pch=19,col=c("red","blue"),cex=1.2)
  dev.off()
  

  color=as.vector(rt$fustat)
  color[color==1]="red"
  color[color==0]="blue"
  pdf(file=survStatFile, width=6, height=5)
  plot(rt$futime, pch=19,
       xlab="Patients (increasing risk socre)", ylab="Survival time (years)",
       col=color)
  legend("topleft", c("Dead", "Alive"),bty="n",pch=19,col=c("red","blue"),cex=1.2)
  abline(v=lowLength,lty=2)
  dev.off()
}


bioRiskPlot(inputFile="trainRisk.txt",
            riskScoreFile="train.riskScore.pdf",
            survStatFile="train.survStat.pdf")

bioRiskPlot(inputFile="testRisk.txt",
            riskScoreFile="test.riskScore.pdf",
            survStatFile="test.survStat.pdf")
