# Supplementary material for: Identification and Validation of a Novel Pyroptosis-Related Gene Signature for Prognosis Prediction in Soft Tissue Sarcoma
Source: Front Genet. 2021 Dec 1;12:773373. doi: 10.3389/fgene.2021.773373 (PMC8671884; doi:10.3389/fgene.2021.773373)
Supplement: Supplementary file 5 [file DataSheet1.ZIP › Raw data and code/code/15.PCA.R]

#install.packages("Rtsne")
#install.packages("ggplot2")


library(Rtsne)
library(ggplot2)
setwd("xxxx")   

bioPCA=function(inputFile=null, pcaFile=null, tsneFile=null){

	rt=read.table(inputFile, header=T, sep="\t", check.names=F, row.names=1)
	data=rt[c(3:(ncol(rt)-2))]
	risk=rt[,"risk"]


	data.pca=prcomp(data, scale. = TRUE)
	pcaPredict=predict(data.pca)
	PCA = data.frame(PC1 = pcaPredict[,1], PC2 = pcaPredict[,2],risk=risk)	

	pdf(file=pcaFile, height=4.5, width=5.5)    
	p=ggplot(data = PCA, aes(PC1, PC2)) + geom_point(aes(color = risk)) +
		scale_colour_manual(name="Risk",  values =c("red", "blue"))+
	    theme_bw()+
	    theme(plot.margin=unit(rep(1.5,4),'lines'))+
	    theme(panel.grid.major = element_blank(), panel.grid.minor = element_blank())
	print(p)
	dev.off()
	


	tsneOut=Rtsne(data, dims=2, perplexity=10, verbose=F, max_iter=500,check_duplicates=F)
	tsne=data.frame(tSNE1 = tsneOut$Y[,1], tSNE2 = tsneOut$Y[,2],risk=risk)	

	pdf(file=tsneFile, height=4.5, width=5.5)      
	p=ggplot(data = tsne, aes(tSNE1, tSNE2)) + geom_point(aes(color = risk)) +
		scale_colour_manual(name="Risk",  values =c("red", "blue"))+
	    theme_bw()+
	    theme(plot.margin=unit(rep(1.5,4),'lines'))+
	    theme(panel.grid.major = element_blank(), panel.grid.minor = element_blank())
	print(p)
	dev.off()
}
bioPCA(inputFile="trainRisk.txt", pcaFile="train.PCA.pdf", tsneFile="train.t-SNE.pdf")
bioPCA(inputFile="testRisk.txt", pcaFile="test.PCA.pdf", tsneFile="test.t-SNE.pdf")
