# Supplementary material for: Identification and Validation of a Novel Pyroptosis-Related Gene Signature for Prognosis Prediction in Soft Tissue Sarcoma
Source: Front Genet. 2021 Dec 1;12:773373. doi: 10.3389/fgene.2021.773373 (PMC8671884; doi:10.3389/fgene.2021.773373)
Supplement: Supplementary file 5 [file DataSheet1.ZIP › Raw data and code/code/2.circosplot.R]

#Circos plot
setwd("xxxxx")
d<-read.table('genes.txt',header = F)
load("D:/model/gtf.RData")  
gtf<-gtf[gtf$gene_biotype=='protein_coding',]
gtf<-gtf[,c(1,2,3,12)]
gtf<-gtf[gtf$gene_name%in%d$V1,]
pos<-gtf[!duplicated(gtf$gene_name),]
pos$seqnames<-paste('chr',pos$seqnames,sep='')
pos$seqnames<-as.factor(pos$seqnames)
library(RCircos)
library(Cairo)
data(UCSC.HG38.Human.CytoBandIdeogram)
tiff('circosplot.tiff',units="in", width=6, height=6, res=300,compression = 'lzw')
cyto.info <- UCSC.HG38.Human.CytoBandIdeogram
RCircos.Set.Core.Components(cyto.info,tracks.inside=20, tracks.outside=0 )
RCircos.Set.Plot.Area()
RCircos.Chromosome.Ideogram.Plot()
side <- "in"
track.num <- 1
RCircos.Gene.Connector.Plot(pos, track.num, side)
name.col <- 4
track.num <- 2
RCircos.Gene.Name.Plot(pos, name.col,track.num, side);

dev.off()
