# Supplementary material for: Identification and Validation of a Novel Pyroptosis-Related Gene Signature for Prognosis Prediction in Soft Tissue Sarcoma
Source: Front Genet. 2021 Dec 1;12:773373. doi: 10.3389/fgene.2021.773373 (PMC8671884; doi:10.3389/fgene.2021.773373)
Supplement: Supplementary file 5 [file DataSheet1.ZIP › Raw data and code/code/3.DE-PRGs.txt]

APIP
CASP3
CASP4
CASP5
CASP6
CASP8
CASP9
DHX9
ELANE
FOXO3
GSDMA
GSDMB
GSDMC
GSDME
GZMA
GZMB
IL18
IL1B
IL6
GPX4
NLRP1
NLRP2
NLRP3
NLRC4
NLRP6
NLRP7
NOD1
NOD2
PJVK
PLCG1
PRKACA
PYCARD
SCAF11
TNF
