# Supplementary material for: Identification and Validation of a Novel Pyroptosis-Related Gene Signature for Prognosis Prediction in Soft Tissue Sarcoma
Source: Front Genet. 2021 Dec 1;12:773373. doi: 10.3389/fgene.2021.773373 (PMC8671884; doi:10.3389/fgene.2021.773373)
Supplement: Supplementary file 5 [file DataSheet1.ZIP › Raw data and code/code/3.oncoplot.R]

setwd("xxxx")
library(TCGAbiolinks)
library(maftools)
Sys.setenv(LANGUAGE = "en") 
options(stringsAsFactors = FALSE) 


cancerName <- data.frame(id = TCGAbiolinks:::getGDCprojects()$project_id, name = TCGAbiolinks:::getGDCprojects()$name)
head(cancerName)

clinical <- GDCquery(project = "TCGA-SARC", 
                     data.category = "Clinical", 
                     file.type = "xml")

GDCdownload(clinical)

cliquery <- GDCprepare_clinic(clinical, clinical.info = "patient")

colnames(cliquery)[1] <- "Tumor_Sample_Barcode"

View(cliquery)


mut <- GDCquery_Maf(tumor = "SARC", pipelines = "mutect2")


maf <- read.maf(maf = mut, clinicalData = cliquery, isTCGA = T)

plotmafSummary(maf = maf, rmOutlier = TRUE, addStat = 'median', dashboard = TRUE, titvRaw = FALSE)


geneName <- read.table("PRGs.txt",header = F,as.is = T)
genelist <- geneName$V1

pdf("oncoplotLIST.pdf",width = 12,height = 6)
oncoplot(maf = maf,
         genes = genelist,
         top = 10,
         clinicalFeatures = c("race_list","gender")
)
dev.off()
