# Supplementary material for: Identification and Validation of a Novel Pyroptosis-Related Gene Signature for Prognosis Prediction in Soft Tissue Sarcoma
Source: Front Genet. 2021 Dec 1;12:773373. doi: 10.3389/fgene.2021.773373 (PMC8671884; doi:10.3389/fgene.2021.773373)
Supplement: Supplementary file 5 [file DataSheet1.ZIP › Raw data and code/code/4.PCA.R]

setwd("xxx")


library(devtools)
library(ggplot2)
library(plyr)
library(ggord)


expr_df <- read.csv(file='PRGs_expr.csv',row.names = 1, 
                    header = TRUE, sep=",", stringsAsFactors = FALSE)
meta_df <- read.csv(file='PRGs_meta.csv', row.names = 1,
                    header = TRUE, sep=",",stringsAsFactors = FALSE)


expr_df[1:3,1:4]                    


head(meta_df, n=3)       


pca.results <- prcomp(expr_df, center = TRUE, scale. = FALSE)


mycol <- c("#223D6C","#D20A13","#088247","#FFD121","#11AA4D","#58CDD9","#7A142C","#5D90BA","#431A3D","#91612D","#6E568C","#E0367A","#D8D155","#64495D","#7CC767")


source('./geom_ord_ellipse.R') 


ggord(pca.results, grp_in = meta_df$group, repel=TRUE,
      ellipse = FALSE, 
      size = 2, 
      alpha=0.5, 
      
      cols = mycol[1:length(unique(meta_df$group))],
      arrow = NULL,txt = NULL) +
  theme(panel.grid =element_blank()) + 
  
  
  geom_ord_ellipse(ellipse_pro = .95, 
                   size=1.5,
                   lty=1 ) 


ggsave("PCA_classic.pdf", width = 6, height = 6)
