# Supplementary material for: Identification and Validation of a Novel Pyroptosis-Related Gene Signature for Prognosis Prediction in Soft Tissue Sarcoma
Source: Front Genet. 2021 Dec 1;12:773373. doi: 10.3389/fgene.2021.773373 (PMC8671884; doi:10.3389/fgene.2021.773373)
Supplement: Supplementary file 5 [file DataSheet1.ZIP › Raw data and code/code/4.PRGs_expr.csv]

bcr_patient_barcode	APIP	CASP3	CASP4	CASP5	CASP6	CASP8	CASP9	DHX9	ELANE	FOXO3	GSDMA	GSDMB	GSDMC	GSDME	GZMA	GZMB	IL18	IL1B	IL6	GPX4	NLRP1	NLRP2	NLRP3	NLRC4	NLRP6	NLRP7	NOD1	NOD2	PJVK	PLCG1	PRKACA	PYCARD	SCAF11	TNF
GTEX-ZAKK-0326-SM-5EGHA	4.0434599	3.07154549	3.69179735	0.14226233	2.26754165	1.87662555	2.73421387	4.54536488	0.46527704	3.50748292	0.28890471	2.08968074	0.27479845	2.3817743	1.69547504	1.39690812	2.29264123	0.37939578	2.48503676	7.83799043	2.52859463	0.41631321	0.54795428	0.46527704	0.05938403	0	1.89421447	0.51731884	0.92857758	4.49876751	6.80135557	2.56076962	4.21113937	0.11223337
GTEX-13W3W-2626-SM-5SIA2	4.49729298	3.02311573	2.43190906	0	2.07839636	0.91760956	2.27693784	4.52385988	2.02040844	4.30853794	0.10335522	1.74150476	2.65388147	3.08070295	0.2814515	0.93261676	1.31514446	0.19162936	0.6814173	7.40926976	2.70085676	0.19162936	0.56234882	0.98757309	0.26039908	0	1.74150476	0.57936704	1.14016104	4.28536538	7.18511173	1.37984037	4.83935567	0.19162936
GTEX-13O3P-0226-SM-5KM3Z	4.31686742	3.00716648	5.74281371	0.57863244	2.28901134	3.35841524	2.00156958	4.81600256	1.4385155	4.44629619	0.26500605	3.98888404	0	1.92559474	0.9178389	0.84075618	1.86931666	0.40853233	5.47711626	9.24303532	4.56509788	0.0372795	0.95485775	0.78474303	0.43420218	0.0372795	4.36436706	0.74085699	1.47455078	5.83424678	5.12329269	2.81134854	4.10097835	0.19988727
GTEX-1269C-2626-SM-5EQ5C	4.14293705	2.8130486	2.61921358	0	2.25871556	0.82036894	2.9917767	4.43404442	1.04678641	4.69246258	0.09051249	2.691386	2.29438129	3.03537805	0.28190158	0.66076021	3.55139163	0.17290798	2.17185212	7.34197206	2.79172946	0	0.26146378	0.6855101	0.05630076	0.05630076	2.09459272	0.88094918	1.58507385	4.74907912	6.65075684	1.3894387	4.31437518	0.45271702
GTEX-13FTZ-2226-SM-5LZXI	4.74130926	2.6394995	2.96334488	0	1.75310617	1.11867737	3.36838698	4.36389365	1.82547331	3.18152231	0.06147683	2.07948437	3.15045484	1.9824455	0.29766705	0.70924283	2.35048436	0.07977905	2.35048436	7.40926976	2.9565213	0.07977905	0.50558564	0.5235715	0.06147683	0	1.87912703	0.25293196	1.60463321	4.25230696	6.90545985	1.52980742	4.19358475	0.18335601
GTEX-WYBS-1026-SM-4ONCY	2.73750657	2.20894482	5.1895413	0.18948465	2.77277831	2.58743002	3.66097681	4.92179513	1.10145114	4.67291675	0.50545584	3.81814707	0.0785346	3.72151052	2.02428782	2.37387051	5.16141626	0.3385652	1.51240248	7.84372971	5.27983311	1.30211411	0.31673398	0.36760297	0.35659089	0.01343548	3.11334861	0.51010169	1.93250085	6.59979453	4.34868243	4.24036311	4.01422609	1.686532
GTEX-ZZPU-0326-SM-5N9BJ	3.3239046	3.43494616	5.57083975	0.53222224	2.60002125	3.42368584	2.16651923	5.13381583	0.8054007	3.48804718	1.75622465	1.86813281	0.84743006	3.29748723	1.37119246	1.30211411	3.17248806	2.61155122	7.16499954	7.72623529	3.3863672	1.03532932	1.4457981	1.87695025	0.6149029	0.01949116	3.03881518	0.97055287	0.92479643	4.78497657	5.32466625	4.4649967	4.28581105	0.6082519
GTEX-OHPL-1626-SM-2HMIR	3.87262068	3.52581869	3.53790454	0	1.96917857	1.62179054	2.36472559	4.61753709	0.50019281	5.59572696	0.04586517	1.41908277	4.85389172	3.13845784	0.37450471	0.4802553	2.19616559	0.26644428	1.31401185	7.94092253	2.37903629	0.12513189	1.04251404	0.60123993	0.08249101	0	1.17055514	0.4388646	0.94620175	4.25752376	7.04594104	2.12004568	4.49754536	0
GTEX-ZT9X-1826-SM-57WDU	4.47169518	3.29298593	2.53489681	0	2.65517774	1.40118346	2.56882834	4.28917518	0.36065423	5.44741187	0.11205648	1.69365882	0.26153291	2.22312278	0.58646835	0.77160909	2.41759825	0	1.28410144	7.62352432	2.03063233	0.34046951	0.6655935	0.92930547	0.09242878	0	1.66055441	1.3383045	1.42004485	4.31755176	6.61216574	1.58083073	4.02308465	0
GTEX-131XE-2026-SM-5LZW1	3.83564433	2.6327434	5.81978091	0.78417129	2.51887422	2.46278233	2.16636276	5.16784483	0.95035254	3.45775147	0.25933819	3.55498301	0.07921795	2.87327862	1.58978119	1.20053172	1.50253753	3.49652623	7.08488206	8.98281751	3.67602748	0.09897078	1.79986742	1.0819349	0.08873789	0	4.00075442	0.69706796	1.05810785	5.57361698	5.48692832	3.58230652	4.12215628	0.28403801
GTEX-111FC-0326-SM-5GZZ1	4.00263511	2.29673884	2.80955179	0	2.11283883	1.0007792	3.56696829	4.19145529	1.2214999	3.64237481	0.20386044	2.2491099	2.70556004	3.52492668	0.36706955	1.04395734	2.42186269	0.06702363	1.234275	7.49758193	3.25355629	0.1515159	0.97195246	0.3001476	0.04942805	0	2.02769456	0.12993724	2.19116777	5.02728061	6.59564474	1.57749502	4.42499437	0.10826975
GTEX-XAJ8-1026-SM-47JY9	4.58117365	3.56907986	2.55366219	0	2.00093481	1.44364957	2.60757595	4.54116112	1.01363606	4.48894125	0.15162783	1.48534519	1.37754284	1.70521435	0.3823389	0.48474172	1.40585805	0	0.40248786	7.97949525	2.59956968	0.08586798	1.69991773	1.26054577	0.10779659	0	1.7794936	0.3823389	1.21210257	4.60756586	7.30771691	1.80366756	4.36343115	0.10779659
GTEX-13SLW-0226-SM-5S2NA	3.87870403	2.73828902	5.53243621	0	2.58166203	3.25811521	1.64341526	4.89431832	1.13374932	4.04095741	0.56153594	2.7601638	0.04918393	3.14699015	1.12346315	1.26536287	3.18038182	0.26560842	3.10697968	9.11146168	4.41875714	0.65465687	1.6754563	0.93093307	0.07344627	0	3.83468304	0.67048371	1.70554127	5.63606121	5.13454397	4.71172109	4.01751299	0.09862682
GTEX-13FHP-0226-SM-5K7WD	3.00290695	2.02740066	5.12896514	0.12751592	2.55194072	2.80985547	2.38869233	5.13171044	1.14179508	3.23392866	0.60186361	3.47356091	0.30064781	2.43551889	2.1158269	1.06072812	2.67991591	0.22322373	2.36264903	9.15469375	4.29960628	0.14388583	1.44463874	0.84075618	0.02895616	0	3.22541314	0.46363531	1.66832706	5.02395814	4.95829425	3.97353796	3.86456436	0.11956345
GTEX-Y5V5-2526-SM-4VBQ4	3.91265927	3.72666692	3.09490495	0.04427259	2.54461188	1.680999	3.00883153	4.22251708	0.72866615	4.59384387	0.33325206	1.84703293	1.75310617	2.0676271	0.36147485	0.40200098	2.56145058	0	1.0518265	8.69142854	2.76633623	0.02907047	0.60400514	0.61636063	0	0	1.99416809	0.71694584	2.00237729	4.44653112	6.81359018	1.77725519	4.21993915	0.02907047
GTEX-139TU-0226-SM-5J1NM	3.105181842	2.916101048	5.207879901	0.027216469	2.492608045	3.308229134	2.579611284	4.799243031	0.831314125	4.693548089	0.011791134	2.483949714	0.056257036	3.269496154	2.323252362	1.626813186	3.694567346	0.101783972	1.490387515	8.830020296	5.004356147	0.250432519	2.428538104	1.119687749	0.465889671	0	2.968730107	1.165798715	1.750328446	5.722950868	5.116301399	4.552844894	4.168515696	0.087375302
GTEX-ZE7O-1526-SM-5J1NH	4.24842135	2.79139488	5.12787749	0.13878726	2.68907009	2.73844407	2.57569893	4.96650974	0.7480952	2.95327489	0	3.82296153	0.03566567	2.10149356	1.63396557	1.99546139	3.47056644	0.0737609	3.14304044	8.90094197	5.50256732	0.4331436	0.27527762	0.09933248	0.39334512	0	3.41686134	0.69802799	1.66464937	6.37732313	4.75659035	3.45724017	4.07117993	0.76694523
GTEX-13X6I-1526-SM-5SIAC	3.45866048	2.398879417	5.535191012	0.128862959	3.212095137	3.618294431	2.225024331	4.982491603	0.284903627	4.68654803	1.302693898	4.17669354	0.343397171	2.793270399	2.675980812	1.660118898	4.256024707	0.655780278	2.575698934	8.064373438	4.961450687	0.534127867	1.774848592	1.760815218	0.742536986	0.006414571	3.538614229	1.093405059	1.325345884	5.939295031	4.899462968	4.596974653	3.8589887	0.284903627
GTEX-P78B-1626-SM-2S1O1	4.1933653	2.8480124	2.1994541	0	2.3232524	1.8499488	2.8090993	4.9068142	0.3808596	4.7938167	0	1.7406561	0.8163419	3.1890528	0	0	3.4935308	0	0	7.6187404	2.434577	0	0.5555874	1.0133874	0	0	2.15898	0.8163419	1.4925768	4.5788669	6.8279954	1.1158419	4.5426537	0
GTEX-13FH7-2126-SM-5L3DJ	3.97033474	3.11417291	2.64935726	0	1.90438732	1.44157783	2.46172119	4.40411641	0.53280407	5.13662781	0.14388583	0.87421744	1.33873217	3.6875177	0.29428576	0.55626351	2.50213245	0.11939323	0.80734964	7.13900019	2.44283084	0.11939323	0.29428576	0.61970051	0.16750686	0	2.31906344	0.40013646	1.83728249	4.27446521	6.65946381	1.46363474	4.24885811	0
GTEX-14DAQ-2526-SM-5RQIO	3.77592789	1.80858851	4.7207276	0.02717475	2.18509144	2.69268579	3.39965505	5.29655042	0.6036952	3.63557593	0.02200192	5.57455859	0	4.57486526	1.71642488	1.03759001	4.92209163	0.47657388	2.61390318	8.19043991	5.02824201	0.62391238	0.3461757	0.26905527	0.06202097	0.01032457	3.27066893	0.55254718	1.54718355	6.28736	4.82481302	3.76397432	4.13473973	0.04292418
GTEX-ZF2S-1526-SM-5S2OO	5.03045379	2.48251383	4.56484881	0.06973132	3.02341939	3.08170119	2.64983808	4.5515907	0.57091882	2.87638526	0.36955455	6.13684003	0	2.11721512	2.04898123	1.8450168	1.56208089	0.30915591	1.55441156	10.41524026	4.64125097	0.0339774	1.13172034	0.66569851	0.06005006	0	2.87327862	0.37879912	1.81685123	5.50438284	5.14624557	3.28864579	3.81947988	0.46294874
GTEX-OHPK-1626-SM-2YUN3	4.18818485	2.88242542	2.34832944	0	1.68004177	1.42347683	2.96334488	4.53717332	0.11102246	6.1897681	0	1.37846991	2.56615343	2.16549926	0.23820896	0.54291827	2.1105474	0	0.3063452	7.34966246	2.76665095	0.23820896	0.20457703	0.73930176	0.03023202	0	2.08593597	0.08025049	1.86673062	4.37786336	6.82077774	1.5930982	4.77444786	0
GTEX-139YR-2426-SM-5J1OB	4.09994575	2.60096269	5.5261117	0	2.42220202	2.36871016	2.02611766	4.7207276	0.50646477	3.42123472	0.33979118	2.93777885	0.09808433	3.16099334	0.94608718	1.04690153	1.86518791	0.13106777	3.92736449	9.00417168	4.02412372	0.06298999	0.62442618	0.61299426	0.20886029	0	2.99673984	0.83470709	1.1458337	5.49220166	5.17718727	3.58393083	3.78888197	0.08617568
GTEX-ZXG5-0326-SM-5GICH	4.2339804	2.74692493	2.78613976	0	2.05900823	1.03886198	2.46418749	4.37193104	0.73460463	5.13347093	0	1.69547504	1.15037225	1.97515741	0.09249188	0.17814734	2.32153826	0.05486323	0.60354182	7.94738784	2.79650947	0.05486323	0.34039003	0.63342623	0.03926305	0	1.80501186	0.47935448	1.25612724	4.35843468	6.57106338	1.48976486	4.31686742	0.05486323
GTEX-13OW6-0526-SM-5L3HY	3.77554729	2.22740243	4.41040177	0	2.64657735	2.82268545	2.43993745	5.06480829	1.06771328	3.60924386	0.19847107	2.47453726	0.05518685	3.44064567	1.31485164	1.76112118	0.85355745	0.28598941	1.25895374	8.25621446	4.27252038	0.16337221	0.55480272	0.23699157	0.08928895	0	2.87169046	0.82589767	1.02069937	5.7999207	5.65879282	3.9136108	3.67310949	0.07105079
GTEX-T5JC-0626-SM-3NMA6	4.36757513	2.70994759	3.02258865	0.1759791	1.54646615	1.04967804	3.4063756	4.14435852	0.99286206	4.93006404	0.05959226	2.25713109	1.67418508	3.40893543	0.44358956	0.80769415	2.08357733	0.28849505	1.51680994	7.54257482	3.0322945	0.24482095	0.40628685	0.64860085	0	0	2.25713109	0.38695717	1.99314029	4.87194823	6.5670867	1.42386202	4.01218206	0.15096305
GTEX-139TU-0526-SM-5J2M8	3.87360171	3.08270783	2.70071825	0	1.99820393	1.56713203	2.8781731	4.179632	0.67797634	4.9703941	0	1.42778601	1.67459086	2.95046533	0.16782279	0.59208863	3.75375872	0.14320395	1.76263499	7.70508304	2.67018065	0.26328513	1.06534047	0.32681301	0.12056755	0	2.23112492	0.47537305	1.69060505	4.0622883	7.19855775	1.28155375	4.29009342	0
GTEX-11NUK-2026-SM-5PNVZ	3.84796945	2.29607033	4.96973197	0	2.45645534	2.68371223	2.99324727	4.89337633	1.3431235	3.82980975	0.04924961	3.71944627	0.02791121	3.67365987	1.77932708	2.07574252	5.53708717	0.34704723	2.41733273	7.75293469	4.86531957	0.11107538	0.552753	0.23764995	0.07136069	0.01336768	3.42834687	0.43811074	1.60436243	6.63987758	4.97991375	4.03889725	4.00588447	0.26926991
GTEX-PWN1-0226-SM-5SI7O	4.24624147	2.64483565	4.51666692	0.07980509	2.43410707	3.83077136	2.37761422	4.66336158	0.65543728	4.9831436	0.29897558	3.85917102	0.03821597	2.30767451	0.67844	0.34805045	2.14204958	0.02905018	1.52444813	9.97361094	4.18113205	0.22393148	1.4925768	0.62123189	0.11471854	0	3.04090102	0.66324209	1.48008079	5.08242207	5.34807158	3.33107621	4.13391434	0
GTEX-W5X1-1426-SM-3GIKH	4.1924873	2.55742865	5.46310317	0.37644502	2.98766259	3.10679702	1.6176076	4.74325629	0.5797201	3.22843592	1.32838842	6.42478257	0.17709136	1.64416552	3.4766875	2.51158509	1.71642488	0.68952395	5.0529918	9.02579395	4.26965173	0.60581305	0.97001726	0.54696116	0.09923755	0.1679206	3.53350322	0.63184081	2.21079602	5.4806424	5.57267503	3.11773047	4.14693661	2.40755977
GTEX-S33H-1126-SM-2XCB6	4.50458117	2.5262359	5.43282698	0.07028739	2.97982418	2.79776284	1.93876254	4.95891726	0.93432164	3.45226803	0.10574623	4.67076574	0	2.66953887	1.81633725	1.83273906	1.77346822	0.08958715	1.46479512	9.2206884	4.78239913	0.21559626	0.88491414	0.44812581	0.01949868	0	4.16033772	0.42939702	1.42136599	5.7900157	5.32148544	3.02128622	4.39693982	0
GTEX-145LU-2026-SM-5Q5E8	4.29053078	2.55570691	2.57870954	0.09483822	1.78139565	0.74532783	3.4078885	4.26832044	0.25535566	4.67130589	0	1.63930923	2.27399464	3.21294113	0.65349845	0.69773545	2.07453636	0.20993873	1.73441199	7.48413282	2.90794692	0.07438858	0.25535566	0.42933353	0.07438858	0	1.80751441	0.2750383	1.98057583	4.08185709	6.73937614	1.38099313	4.32219269	0.5684477
GTEX-146FH-2026-SM-5SI9I	4.47371144	2.597958172	5.128965145	0.215491384	2.979663148	3.001117551	1.946981262	5.07736925	0.78595496	3.452440839	0.92688789	3.00368478	0.056257036	2.722599635	1.916586806	0.971952463	2.896699722	3.175481921	5.519929843	8.730321114	3.672530492	0.302769207	1.893320711	1.352651949	0.119863823	0.011530212	2.901067781	0.809226227	0.947073068	4.896427464	5.366668845	4.831863196	4.034978644	0.653029853
GTEX-ZWKS-0326-SM-5NQ7G	3.94745248	3.81602242	3.28322903	0	2.49146805	1.95272345	2.61890535	4.42930356	0.75168118	4.10521111	0.08302588	3.3773092	0.52694542	1.82288506	0.36774597	1.26447353	2.34144874	0.29055724	0.87807916	9.66098437	3.27541319	0.06606298	0.68397314	0.96719179	0.1510987	0.16937554	2.13850757	0.51378591	2.43696703	6.07149191	6.51269557	2.42323902	3.69692511	0.1341636
GTEX-ZDTS-0226-SM-5HL7Q	3.76531664	2.62001586	5.19687705	0.07801249	2.47530883	3.1675977	2.2537982	5.10928803	2.24368006	3.43216887	0.81232204	3.46212667	0	3.79480474	1.09364693	0.83336171	1.68254516	0.03282098	2.32737851	8.880546	4.48336315	0.18057228	0.93587962	0.24061703	0.0404999	0	3.05719198	0.31779907	1.40864242	5.85607583	4.98183373	3.7262854	3.75061323	0.04887939
GTEX-PWCY-2026-SM-5QGQ9	4.1389059	2.8373245	2.3224681	0	1.8134289	1.0535392	3.1124976	4.3264452	0.3425252	6.2729127	0.1537935	1.9606143	1.2907902	2.0351949	0.2313491	0.5807565	1.4130897	0	1.4233282	7.4586356	2.6184528	0.1298171	0.8976543	0.9340846	0.1298171	0	1.6762018	0.3744531	1.3402534	4.1248949	7.0111991	0.9164614	4.2758044	0
GTEX-11EQ9-1126-SM-5987I	5.16423639	3.16183796	5.09456438	0.11838732	1.98512448	2.81117578	3.08901411	5.25455476	2.22637998	3.75852819	0.11838732	3.80917526	0.36266607	2.3224681	0.56755959	1.48710882	2.57743695	3.27757641	7.02567404	10.02502488	4.06458621	0.06119602	2.11596904	1.31730079	0.50821701	0	3.14762997	0.69095349	1.85169685	4.36528236	4.56059339	4.21466363	4.09104435	0.82546495
GTEX-111FC-0226-SM-5N9B8	3.098943938	2.651560747	5.304805984	0	2.989568525	3.020029736	2.32926531	5.277938197	1.538756418	3.640292009	0.124953344	2.568984843	0.011381025	2.874040442	1.701497023	0.767731903	2.033802481	0.061343412	1.022090278	8.456349958	4.696498222	0.007557469	1.133978453	0.299843064	0.041058136	0.007557469	3.328995458	0.685871106	1.90363504	5.886478033	5.026269182	4.085630518	4.074953091	0.07112182
GTEX-ZZPT-0626-SM-5GZXT	4.17194936	2.38431004	3.89655902	0.12356512	2.25070499	2.27352123	2.49260805	4.4649967	0.63737834	6.04448287	0.16202196	2.65502289	0.0653032	2.12084386	0.20813763	0.18576917	1.72379672	0.11145861	1.83952099	8.9118263	3.55176475	0.13684909	0.23130986	0.36048615	0.03415005	0	2.19131317	0.7210852	1.76558308	5.67185525	5.9628555	2.01365486	4.26588375	0.04303223
GTEX-ZE7O-0226-SM-5S2N1	3.97191417	2.51758797	5.51992984	0	3.05969013	2.92967143	2.10860652	5.09589539	1.28098788	3.15273295	0.06563799	3.27710185	0	1.88659487	1.50438416	1.43788675	1.36801778	0.07515269	2.45463139	8.51637732	5.07868064	0.39420829	0.63691371	0.39420829	0.10456235	0	3.11642276	0.51315002	1.36469695	5.99720515	4.92478644	3.25151954	4.29096673	0.21805189
GTEX-13O61-2326-SM-5J1NJ	4.35004143	3.19117904	2.52921992	0	2.09317321	1.51978376	2.72989439	4.41108399	1.21450164	6.05660648	0.22530991	2.01687575	0.74085699	2.01045343	0.19556496	0.35653141	1.65022851	0	1.9668591	7.62855526	2.6415836	0.06789187	0.88235518	0.72202866	0.22530991	0	1.58387124	0.68406829	1.291861	4.03290838	6.59364605	1.52905407	4.47221706	0.09062754
GTEX-1399T-1326-SM-5PNVH	3.809585353	2.294670615	5.083387102	0.047884409	2.744514421	2.644537828	2.697880394	5.066491392	1.055750447	3.522118884	0.019797794	4.00650407	0	3.375770758	2.02459309	1.292880151	4.088541592	0.170538848	1.781983648	8.448024727	4.747412723	0.079578825	0.491646001	0.619513729	0.019797794	0	3.011070729	0.638209379	1.842811345	6.21235513	4.801825212	3.845830677	4.229002159	0.142882482
GTEX-ZUA1-2126-SM-57YRB	3.98226576	2.30860839	4.90745591	0.0473138	2.83285437	2.77735247	2.8937009	5.05233266	1.4143627	3.58841412	0.28265379	3.61428382	0.00725961	3.73602357	1.57177758	1.328948	4.7630356	0.3282819	1.68420248	8.30245936	4.8344857	0.62829983	0.85520026	0.46965683	0.0196767	0	3.0971645	0.4592476	1.45379081	6.238193	5.06815945	4.13014761	3.75813824	0.09590087
GTEX-12584-0226-SM-5EQL5	3.91006636	3.03766808	5.70748483	0.14709987	2.28060608	3.31080442	1.88526554	4.90441016	1.19432886	3.47163337	0.85159661	4.08918886	0.0248786	1.98837545	1.55882474	1.5250975	2.19212333	0.0825796	4.90007594	8.9523491	4.96711808	0.39126752	1.14704974	0.87795582	0.1363887	0	4.37994129	0.44547797	1.72084125	5.81868359	5.21010124	3.48089975	4.41340653	0.10454444
GTEX-13O1R-0226-SM-5K7U5	3.73847588	3.15670163	5.19251787	0.27657958	2.3425413	4.09002803	1.78509138	5.14837493	1.53256913	3.83449878	1.07308594	1.84105099	0.06660255	1.88039463	1.05041318	0.85952954	1.68314739	0.20416633	3.99307911	9.80315515	3.61829443	0.17258693	1.6548473	0.39683063	0.56891119	0	3.31544648	1.30589848	1.03996663	5.22651507	5.38915039	2.82777811	4.1001483	0.11635308
GTEX-13N2G-2326-SM-5J1ON	4.31139765	3.20231023	2.72305878	0	1.79433986	1.44291886	2.79524311	4.13830463	1.08314368	6.18382631	0.07570645	1.97894479	3.27368168	2.11554136	0.84477022	0.50209639	2.61278321	0.13544628	1.32475692	7.41308853	2.77086873	0.10410323	0.36138868	0.79556769	0	0	1.8286196	0.43563955	1.21666136	4.63395449	6.52160083	1.85501174	4.32757421	0.04818438
GTEX-14C39-2526-SM-5S2UH	3.15123149	2.81100302	5.17643648	0.05979457	2.06222975	3.55370565	2.19678321	5.20167794	1.01225087	3.86419189	0.92560052	3.67105351	0.05048851	1.77659097	1.70348052	0.70300623	2.07368917	0.16750686	1.70719858	9.07848169	4.57661232	0.48729227	1.74369668	0.98201396	0.58947739	0.01139872	3.66208387	0.96517705	1.29331561	5.6321498	5.41580366	3.27526287	4.22747957	0.18612147
GTEX-X585-2526-SM-4QAS1	3.53068058	2.49912651	4.82481302	0	2.59408078	2.08388585	2.57144274	4.93323665	1.12920382	3.52054254	0.10549304	2.65809589	0	2.19741336	1.40253537	1.72498909	1.2046196	0.14291786	2.01629458	8.6630169	5.23410501	0.36641727	0.09610325	0.16195025	0.11390774	0	3.85800784	0.72949975	0.95158173	6.58448052	5.01739848	3.5097411	3.83720892	0
GTEX-XUYS-0326-SM-47JX2	4.13830463	2.65996496	2.68860945	0	1.60765717	1.65918965	3.63336941	4.13578644	0.2320581	3.67639357	0.18323745	1.69263692	3.34140361	2.91870579	0.85355745	0.61104855	2.92714484	0.2320581	0.61104855	7.42101536	2.23444847	0.33411675	0.20527187	0.38111168	0	0	1.90711406	0.82384258	1.91393419	4.03151371	6.93244612	1.86656984	4.46451811	0.2320581
GTEX-XBED-2626-SM-4E3J5	4.22121084	3.25407056	2.56059987	0	1.47176925	1.44246441	2.52526549	4.24144601	0.72465285	5.9628555	0.15138566	1.35666181	1.70943668	2.59235178	0.58755769	0.54408901	1.32758304	0	0	7.32640393	2.39672419	0	0.22710497	0.68745443	0.12576945	0	2.01430058	0.67189873	1.45205044	4.12072128	6.90000546	1.30521117	4.60146626	0
GTEX-11DZ1-0226-SM-5A5KF	3.868652106	2.75429419	5.47801877	0.165955409	2.87638526	3.176286331	1.728584413	5.42689369	0.52396703	3.710773182	0.072007155	3.599353845	0.196043267	2.658393825	2.024287816	2.20568309	2.08332318	0.299691409	4.891898567	8.663016905	4.530990337	0.759800593	1.196431431	1.019528973	0.083647863	0.155714993	4.049889091	1.060155117	1.526778299	5.954279578	5.097927082	3.699143133	3.97334108	0.072007155
GTEX-11WQC-2426-SM-5EQKQ	3.5807278	3.01558595	5.53243621	0.09396778	2.43410707	2.80137859	2.38694877	5.07702687	0.65888383	3.12875277	0.02036155	4.39693982	0.09396778	1.65997739	0.78968472	1.34467416	1.45292836	0.24741143	3.06997033	8.880546	5.48467021	0.26224017	0.77839126	0.33794703	0.04891272	0	3.84583068	0.41542477	2.28982651	6.70105035	5.24317912	2.91354715	4.57536852	0.12990631
GTEX-ZYFC-1826-SM-5GZZA	3.96339162	2.9361879	4.47996256	0.02845041	2.80464646	3.02536761	2.51370828	4.70569285	1.15421145	2.63845744	0.02845041	4.64653893	0.02115702	1.78461705	2.10040309	2.50809225	2.27803344	0.41467206	2.63845744	10.3120215	5.14801991	0.45304832	0.51282337	0.33345918	0.10334715	0.01543886	3.80090269	0.36195405	2.90905044	6.12690534	5.83140011	2.78525395	4.03850118	0.34656511
GTEX-U412-0526-SM-3DB9I	3.09458753	3.15786603	5.28063707	0	2.67254714	3.18921684	2.28261624	4.9244822	1.71408905	4.25861017	0	2.02579873	0.10216976	2.83965693	0.31740941	0.68264876	1.64908444	0.45943248	5.74281371	8.9523491	4.68225094	0.19946212	1.47455078	0.2489064	0.10216976	0	3.60024289	0.51098971	1.64341526	5.95792099	5.32070037	3.00716648	3.69088254	0.1126166
GTEX-ZLV1-0926-SM-5S2MR	4.07495309	2.86504049	5.67731116	0.14425613	1.86946818	2.98574865	3.55798396	5.14588608	0.9526639	4.19466709	0.28746666	4.22900216	0.38288997	2.12447939	0.89880287	0.94034726	2.89699844	1.39382274	7.34966246	8.56972574	3.89124215	0.42498112	1.48917611	1.07208505	0.1875535	0	3.9136108	0.83739123	1.30548808	4.64708922	5.03045379	3.51949587	4.44088253	0.51066081
GTEX-13QJ3-0426-SM-5RQHP	3.66115952	2.37528647	5.14730623	0.06422045	2.66500657	2.88681673	1.89906719	4.70679455	0.30484022	4.23704873	0.03071215	3.35162983	0.45979066	3.44553626	0.56897625	0.84762441	1.55413796	0.03818842	2.62221929	8.8601593	4.71363521	0.04615659	0.60515893	0.1538786	0.07304261	0	3.10224423	0.44125932	1.15793895	6.11551267	5.26297731	3.53790454	4.02844865	0.11882017
GTEX-111CU-2026-SM-5GZZC	4.33034559	3.66097681	2.65360693	0	2.20698363	1.07782691	2.63800275	4.18544604	0.65217167	4.01484843	0	1.77098266	1.28447604	2.16839317	0.12056755	0.28827541	1.10071202	0	0.97786375	7.47981708	2.38022909	0.28827541	0.48343544	0.84446859	0	0	1.92798	0.83144216	1.38203497	4.41040177	6.78218991	1.30091497	4.39716235	0.14378234
GTEX-PW2O-1726-SM-2S1OO	4.3346087	2.8064322	2.9745019	0	2.366635	0.9095561	2.75956	4.4522803	0.3734818	4.3468585	0.1752697	2.0341095	0.4619717	1.7618828	0	0.2635209	3.8204406	0	0.8543793	7.7529347	2.7827482	0	0.3267416	0.4270922	0	0	1.728919	0.3887867	2.2366206	4.7867278	6.6853716	0.9381898	4.4751311	0.1906327
GTEX-13112-2626-SM-5BC66	4.74325629	2.58260306	2.37946643	0	1.73252265	1.07349477	3.31712003	4.30674676	1.27495483	3.70561588	0.06282869	2.029429	2.89950772	3.11007143	0.6186791	0.73126748	1.72570974	0	1.54768351	7.20895971	2.53825784	0.29928375	0.38378381	0.46802162	0.06282869	0	1.85345335	0.24936076	1.78322556	4.37170577	6.82799538	1.07349477	4.25602471	0.08135506
GTEX-Y8E4-0726-SM-4WWFN	3.51201343	2.44758708	5.29305876	0.02301674	2.80263747	2.86741153	2.60663469	5.01313086	1.74884359	3.62952853	0.86284193	4.66704324	0.02301674	2.92043841	0.68885405	0.78432023	2.17702335	0.11079544	3.84201302	8.77947227	4.79410559	0.07296001	1.12409186	0.5185072	0.02301674	0	3.1187166	0.73788073	1.3326941	5.94686002	4.95577994	4.11065495	4.27338629	0.1453543
GTEX-WY7C-2426-SM-3NB2V	4.54857719	2.48534128	4.98440615	0.03126984	2.60002125	2.68830043	2.24321657	5.08242207	1.86216409	4.28003307	0	3.16363972	0.09978978	2.92156296	1.1646002	1.00610026	2.58804626	0.12303573	0.58021466	8.97294175	3.7679758	0.3709095	0.89294691	0.748156	0.1116495	0	2.82458467	0.82875887	1.81930472	5.14122167	5.65132217	3.9189882	3.91025481	0.03126984
GTEX-ZE7O-0326-SM-51MTH	4.69273597	2.87655728	2.9031624	0	2.34071133	1.33368324	3.31169064	4.42499437	0.8940144	3.5503652	0.03721641	2.92109437	1.49849498	2.97642421	0.46501388	1.03032045	3.66943002	0.05145528	0.57830039	7.90349689	3.10160275	0.05145528	0.26181856	0.55373453	0	0.03721641	2.02960159	0.35619057	2.31610449	4.38248365	6.11699253	2.15460978	3.9677255	0.14134303
GTEX-13VXT-0926-SM-5LU5K	3.824538437	2.79344578	5.708530501	0.595681632	2.469050944	3.359078509	3.46281211	5.126832963	1.359751532	4.007549136	0.275368895	3.427989116	0.047267938	3.413205898	1.634714395	0.573316334	3.798969796	4.596204304	7.560944131	8.578787358	4.607565859	0.365421188	2.791219731	0.790428983	0.996686889	0.008613716	3.330724497	0.747652918	1.198599272	5.379963563	5.168567354	3.999520604	4.147999633	1.269367564
GTEX-13QJ3-0726-SM-5SI68	4.29960628	2.3339827	3.14912339	0.20801151	2.01629458	1.67634617	2.68921869	4.33104373	0.18903679	5.44353422	0	2.23771108	0.98989073	2.53034428	0.50111594	0.63286775	1.57852743	0.03288131	1.36413748	7.83198998	2.87592557	0.12703334	0.39084332	0.35887057	0	0	1.82547331	0.60270222	1.57090895	4.7092576	6.90814308	1.45142731	4.50817358	0
GTEX-146FR-0226-SM-5Q5F6	4.3343933	2.90794692	6.05934569	0.35260532	2.20237183	3.36854965	2.71324704	5.02887791	0.48771919	4.312781	0.40487748	3.56944327	0.08437956	2.34042734	2.43666292	1.69581424	4.52486209	5.14306064	7.50633945	8.52521414	4.78527028	0.63244673	3.41719863	1.33584033	0.78023696	0	3.10878455	1.08265462	1.2732878	5.52263047	4.78816078	3.90052145	4.19942109	1.09910331
GTEX-139TT-0226-SM-5K7YH	3.635380723	2.476410902	4.790126614	0	2.197091854	2.675053823	2.140421391	4.76386016	0.577308597	4.196833176	1.539394371	2.409276061	0.618822184	2.134394718	0.836598003	0.418775411	3.362698638	0.169834732	2.461870015	7.94092253	4.629715792	0.258627446	0.475571682	0.217112129	0.0197336	0	3.06077639	0.930731867	1.213015168	6.132639147	4.877148099	3.418530011	4.219727475	0.084404258
GTEX-XUZC-1826-SM-4BRVO	4.59971129	2.57619097	4.49629425	0.06498247	2.23991767	3.14515176	2.335712	4.78384228	1.07945056	3.97636786	0.90012817	3.33358496	0.1001287	3.00766043	0.79691105	0.38130821	2.69677613	0.11202692	1.05264034	9.71640264	3.96851094	0.40917178	0.96104733	0.7225043	0.16782279	0.01550509	3.35534472	0.7225043	1.12870331	5.69624344	5.15854846	3.66115952	3.81640949	0.11202692
GTEX-T5JC-0526-SM-32PM7	3.80646697	2.34409699	5.42338555	0.15546558	1.70870078	2.28766366	2.03333886	4.46978081	1.48335913	4.71909768	0.14440842	3.5819536	0	2.31495938	0.84989459	0.99994167	1.43238519	0.199739	4.31321616	8.6248415	4.70429829	0.06524815	0.87473037	0.17834241	0.2706781	0	4.24950099	0.59984377	2.18676067	6.37560364	5.75235571	2.73706554	4.05009778	0.28975782
GTEX-QDVJ-1926-SM-2S1PJ	3.89340411	3.08037862	3.28107964	0	1.71300553	1.3894387	2.52986514	4.9469069	0.33582321	5.02728061	0.11431179	0.85272411	0.69626655	3.22608804	0.50252083	1.00442353	2.90621577	0.07231035	1.10093824	7.77517784	2.57144274	0.28849505	0.53112194	0.74692028	0.09963273	0	2.38354947	0.60720297	1.13005227	4.44136972	6.40364281	1.64216435	4.58875774	0.07231035
GTEX-ZZ64-1526-SM-5E43K	4.50842714	3.27992803	2.73624534	0	1.80840892	1.60030617	2.4569125	4.07831829	0.45692981	5.49531071	0.17970471	1.31120663	1.39335204	2.03723301	0.47587779	0.51512012	1.22269213	0.06889449	1.39335204	7.56579628	2.8983909	0	0.6342398	0.45692981	0.15444051	0	1.65179982	0.68166212	0.99699911	4.36870564	7.08794076	1.94729489	4.42641418	0.17970471
GTEX-PLZ6-1326-SM-3NB24	3.92716014	2.99114828	4.76139753	0.08974898	2.48410495	3.30552223	2.68579131	4.7256794	0.96830779	5.18809749	0.01447615	3.87988	0.02451164	1.48565479	0.82966555	0.90438746	1.86765173	0.03601856	1.01129723	9.67479747	4.56636363	0.17936357	0.32394208	0.40158691	0.11719994	0	3.48804718	0.15529413	1.50253753	6.23979885	4.85271894	2.19993253	4.19834407	0.01447615
GTEX-ZC5H-0326-SM-5HL9F	3.72018105	3.04737256	3.66943002	0	1.56385443	1.50008365	2.34409699	4.66152598	1.1506967	5.28643821	0.08725687	1.92357295	1.03222919	3.67329576	0.87541285	0.89811997	3.61049087	0.15655467	1.02244294	8.56972574	2.58954689	0.10344002	0.31072918	0.79042898	0	0.05531724	1.89221073	1.87247017	0.91814405	4.5515907	6.53129519	1.6102135	4.51168472	0.21606955
GTEX-13NZ9-2026-SM-5KM1U	3.40552156	2.1291773	5.49220166	0.17643362	3.43703604	3.34344666	2.50921897	5.1359006	0.97129221	2.82377736	0.26433842	3.54533478	0.05408651	4.04095741	1.48292117	1.0703471	5.67285605	0.73671764	3.8824516	8.34181585	4.73000692	0.31858499	0.91035323	0.61627574	0.05408651	0.01404003	3.15965977	0.54145772	2.23692218	5.88058499	4.74741272	4.8142388	3.83928895	0.22373469
GTEX-12BJ1-2526-SM-5FQUE	4.00875871	2.76757138	2.38209839	0	1.96754984	1.607362	2.99483965	4.25448535	1.50966591	5.90304248	0.12022884	1.59897607	0.44781091	2.51370828	0	0.21468939	1.44246441	0.07866486	2.25935014	7.63375346	2.51683163	0.07866486	0.64336697	0.48717277	0.23983389	0	1.50049765	0.69544394	1.6710836	3.76894346	7.02567404	1.96754984	4.27007818	0.07866486
GTEX-XYKS-1826-SM-4E3JV	3.9860534	3.11822915	5.26975156	0.26968036	2.43349944	3.8107313	1.70780356	4.66471014	1.42508948	4.15060784	0.07151586	2.52271999	0.42437222	2.30156397	2.84585328	1.8062844	3.95765132	3.96461031	4.91899202	8.07756669	3.93215064	0.63719323	2.46598425	1.13105633	0.84287188	0.07151586	2.73674934	1.18927771	0.96968899	5.01905049	5.43072718	4.36227932	4.2429852	0.84287188
GTEX-UTHO-0426-SM-3GAED	3.1351123	1.710673	5.1079103	0	3.5270497	3.341555	2.6582393	5.8308562	1.0166607	4.3212877	0	4.1828918	0.2003179	3.7242805	0.891251	0.9635618	1.973561	0.1796875	1.7753081	8.6159949	4.344356	0.9032097	0.3257369	0.4176332	0.1648439	0	3.5762783	0.5092044	0.8630792	6.5156791	5.0374098	2.5267435	4.5923175	0.2412639
GTEX-13PVR-2526-SM-5RQIT	4.1976896	3.3752758	2.346303	0	1.5776644	1.4173635	2.524283	4.3143752	0.7742283	5.9906431	0	1.746045	1.2880228	2.346303	0.6548767	0.4981927	1.3586034	0	1.828476	7.2089597	2.2793185	0	0.4459431	1.0920943	0.194946	0	1.9023642	0.7180646	1.6234721	4.0469653	7.1551861	1.233063	4.4036413	0
GTEX-Q2AI-1526-SM-3GIJ3	4.3170947	3.7896536	3.0460706	0	1.3038546	1.1547418	2.1495863	4.2455948	0.8555778	5.0118135	0	1.8875257	2.0723782	2.8351301	0	0.784743	1.2578197	0	0	6.8632462	2.1557027	0	0.5826154	1.1140032	0	0	1.8446865	0.8936437	0.9454272	4.1056348	6.4925847	1.5318624	4.7521228	0
GTEX-ZF28-0526-SM-4WKGW	3.7624566	2.77011087	3.50101011	0	2.2097191	1.73441199	2.31199845	4.12724543	0.58121453	6.05385791	0.14131714	2.14120358	0.34064706	2.41983087	0.53156224	0.44280628	2.16082069	0	0.82529786	8.49473408	2.99657503	0.02597265	0.19356227	0.51902639	0.05314881	0	2.32355285	0.69013006	1.73772412	4.73915389	6.18826035	2.31199845	4.17194936	0
GTEX-144FL-0226-SM-5Q5D4	3.84973636	2.86756591	5.487815	0.1226778	2.79267606	3.63647752	1.90155414	4.97610102	0.7219101	3.75079377	1.74943022	4.81718127	0.85386358	2.80860194	1.40452043	0.54184982	2.67110188	0.23734975	3.68404775	8.69142854	4.80296016	0.04614486	1.11522418	1.21439935	0.2074711	0	4.06706331	0.81895579	1.4616656	5.60813193	5.24550366	4.01996772	4.40573883	0.06505763
GTEX-146FQ-0226-SM-5NQAL	3.006394057	2.673498432	5.808223383	0.377354808	2.261268074	3.165604577	1.947629619	4.985649182	1.32976043	4.307849203	1.012677758	2.999303897	0.036189614	4.173058818	1.910596101	1.211509419	3.053295603	0.212446689	4.033732988	8.672545004	4.293453252	0.097366178	1.479783166	1.04749321	0.187871704	0	2.906834517	0.769030823	1.986055024	5.459570444	4.96873887	4.66757928	4.119056768	0.107037111
GTEX-139T8-0526-SM-5KLZL	4.40041273	2.64092129	3.30719856	0.10243091	2.03800115	1.63715377	2.94453788	4.35506049	0.47618419	6.13263915	0	3.18873252	0.07218876	1.93487394	0.53365831	0.44859245	0.90553922	0.15223814	1.3070314	8.14779387	3.65528248	0.10243091	0.68737348	0.42075035	0	0	2.14222461	0.44859245	1.24407255	5.32148544	6.50980684	2.11929256	3.90265864	0.11883149
GTEX-ZPCL-2126-SM-57WFZ	4.24407907	2.66349442	4.72865555	0.04282342	2.57415729	2.98766259	2.34409699	4.86470577	1.06982927	4.26523577	0.06454357	3.85666507	0.07734205	2.30671617	1.13957495	0.76053123	2.99160243	0.17335151	0.62882769	9.89374715	4.6913869	0.37728301	0.87473037	1.07513975	0.16227222	0	2.92171167	0.98320255	1.73888581	5.47623176	5.2197813	4.16768083	3.68940395	0.03237123
GTEX-145MO-0726-SM-5NQB9	4.23927963	2.63481254	2.67067517	0	1.51152215	1.43534506	2.80751688	4.38977131	1.63653247	5.35772288	0.09230331	1.1379953	2.38354947	2.49067338	0	0.28571038	1.49697464	0.11694273	3.26177701	7.48413282	2.45953191	0.09230331	0.46714082	0.46714082	0.19800474	0	1.86550034	0.4417461	1.41516356	4.21906101	6.7655616	1.77268744	4.03129472	0.11694273
GTEX-XQ8I-0626-SM-4BOPT	3.67399284	2.60871957	3.4036138	0.2549733	1.74398353	1.32921412	2.41900612	4.67960289	0.2549733	5.73557203	0	1.7982047	0.13207434	1.97437945	0	0.19095209	1.69627589	0	1.59292907	7.78621521	2.31529722	0.19095209	0.86643704	0.90760352	0.1136705	0	2.21279405	1.02122397	1.03301147	4.20507558	6.30365106	1.61099398	4.53619441	0.09433191
GTEX-13QBU-2426-SM-5LU4L	3.62351675	3.04997109	2.57977125	0	2.07400704	1.63576254	2.64015546	4.49996895	0.89986474	5.37496768	0.11198228	1.31103825	1.41367818	2.53126685	0.13550568	0.11198228	1.6548473	0	1.06082304	7.21577612	2.3284838	0.21283644	0.18576917	0.91703762	0.06843723	0	1.45920302	0.51691541	0.93176976	4.19444836	6.92970902	1.25974187	4.46600292	0
GTEX-Y8E5-0326-SM-57WBM	4.08771027	2.18945533	3.63262602	0.06781632	2.51559578	0.92208977	3.28507086	5.04829726	1.08483268	4.09868271	0.05128959	2.57301777	0.10016466	2.40772781	1.69886176	1.81517113	2.84409311	0.1523099	1.04781722	8.04411952	3.12844989	0.18335601	0.33945732	0.56011214	0.03648338	0	2.80025762	0.29913822	1.39772704	4.5892724	5.85042562	2.87479268	4.29607398	0.06781632
GTEX-WRHU-0826-SM-3MJFN	4.26741036	2.58507756	3.28929907	0	2.04179423	1.50467233	2.92653071	4.35372017	0.5088321	5.03013733	0.08050661	1.82256618	3.06820912	2.72244097	0.59234207	0.60522626	2.19271431	0.14253813	0.65724516	7.28215689	3.38941929	0.16212271	0.30548407	0.49413996	0.04342246	0	2.20986062	0.23579856	1.5169647	4.86801917	6.88153011	1.67603926	4.57511795	0.04342246
GTEX-12ZZY-0326-SM-5LZVQ	3.792536975	2.861109284	5.280637072	0.068357827	2.401987054	2.964750057	2.390895145	5.04829726	1.800724343	3.015735106	0	3.291492009	0.014420653	2.811003015	1.07665068	1.21865393	2.564435736	0.235496836	6.310224788	9.688710966	4.505994759	0.152195595	1.225171475	0.407911347	0.020546365	0	3.528794085	0.367218291	2.0447483	5.671349298	5.134878453	3.507124428	4.102233261	0.177748472
GTEX-11H98-0326-SM-5HL4S	3.99932505	2.19913091	3.25776634	0	1.54248431	1.28141573	3.0099572	4.63395449	0.45394852	3.97171606	0.0509659	1.80273582	1.45096889	4.19422895	0	0.34284895	2.45770117	0.1206901	1.68771526	6.94340831	2.97450193	0.1206901	0.29097932	0.5606303	0.06652894	0	2.2751091	0.2210056	1.51180713	4.54611444	6.39309408	1.55639045	4.66601536	0.10248623
GTEX-11TUW-2526-SM-5EQKN	4.37330014	3.04800978	4.17754238	0	1.76434184	1.86734213	3.33630488	4.51589967	0.9872555	3.82783599	0.10445444	1.46224324	2.22693174	3.92435213	0.56874598	0.63588503	1.62512043	0.1291794	4.03972937	7.40926976	2.73200015	0.08107936	0.77705892	0.61469513	0.08107936	0	2.06491951	0.61469513	1.1585523	4.17565535	6.94617809	1.33903353	4.5102004	0.26211136
GTEX-ZVE1-0526-SM-5NQ71	4.11210213	2.89354575	3.98806877	0.09706113	2.50921897	1.72026378	3.13053378	4.46978081	0.39730382	5.64841485	0.08170748	2.57914777	1.07467105	1.82204492	0.13171967	0.11369851	1.45509408	0.11369851	2.26720662	8.09133725	2.82525442	0	0.73350122	0.50800874	0.03579575	0	3.61264466	0.16354663	1.3156159	4.75998113	6.25869915	1.45509408	4.25732023	0.06563192
GTEX-13NYB-2726-SM-5J2MT	4.28987294	2.32909947	2.56398918	0.11369851	1.30883756	1.02385781	3.28555344	4.2061399	1.28410144	3.84142308	0	2.27772018	3.10796091	2.53744006	0.99241462	1.28410144	2.10535944	0.23538512	0.78492525	7.5704349	3.01445875	0.34524981	0.23538512	0.55748405	0	0	1.82272562	0.6662135	1.76449239	4.81571873	6.48488716	1.30883756	4.20394908	0.43438224
GTEX-1399U-2526-SM-5L3DL	4.18522543	2.75207789	2.72059617	0.23042937	1.87541335	1.51127297	2.25086677	4.31664016	0.71503252	5.88647803	0.09577305	1.64923315	1.64923315	2.02769456	0.31779907	0.60946448	1.91075367	0	1.09858518	7.45426728	3.13086434	0	0.67251725	0.60946448	0.09577305	0	2.00191259	0.34412243	1.27863821	4.42930356	6.9685331	1.39095919	4.68522569	0
GTEX-ZTTD-0326-SM-57WFW	3.46281211	3.19431195	5.3230975	0.36371535	2.10634911	4.42690809	1.98349655	5.29579731	0.50579996	3.49051971	0.05268519	2.51758797	0.34732634	3.8908381	1.41723974	1.22674735	4.29345325	0.51315002	2.35405577	8.56972574	4.04015106	1.40394976	2.4257319	1.91324718	0.08327485	0.01264903	3.26545165	1.29105179	1.25948553	4.81689584	5.14378491	4.84138124	4.2621633	0.12250485
GTEX-XGQ4-2226-SM-4AT4Y	3.77667186	2.39291506	4.7981047	0.05988314	2.7130802	2.83823825	2.72464977	5.12293778	1.34656353	4.00692185	0.21021494	4.79896476	0.03275157	2.18347256	0.74064926	0.80887128	2.47940895	0.01690452	0.60254444	9.2312468	4.27295981	0.28556987	0.61942527	0.69163886	0.20055211	0.01144622	3.41703714	0.83131413	1.72877094	5.73971354	4.99400025	3.88774019	4.02803701	0.18120742
GTEX-13S7M-0326-SM-5S2PH	3.37883077	2.66040303	2.79461608	0	1.82221925	1.33212326	3.51772174	4.66704324	1.37354746	5.99002547	0.05435965	1.98741833	0.33415728	2.8932368	0.10304057	0.9523218	1.93676543	0.18192142	1.79108506	7.53345179	2.30403361	0.06625247	0.38591493	0.57819824	0.1160091	0.05435965	1.69174554	1.07109503	2.18098855	5.08509996	7.30771691	1.45752592	4.87485359	0.06625247
GTEX-R55C-1626-SM-48FEG	3.91441885	2.67034729	4.82509858	0	2.17260399	2.39291506	2.16727232	5.15363558	1.01700012	5.19541694	0.20052257	3.20654652	0.03733976	2.53648286	1.75430017	0.84704119	2.39794756	0.17118626	1.00570526	9.24303532	4.86953799	0.78160001	0.51347073	0.57144956	0.18107798	0.02145653	3.26177701	0.63145713	1.55739472	5.70445477	5.00244813	2.9451403	4.09144538	0.02845386
GTEX-UJHI-1626-SM-3DB9A	3.4432353	2.66561702	5.10964475	0	2.70227576	3.14830629	2.2537982	5.00754303	1.04191766	4.03394054	0.91703762	3.90052145	0	3.56136912	1.3005575	0.81687472	2.93284388	0.16190304	2.01415008	8.90094197	4.17544025	0.07572054	1.45379081	0.87713679	0.12228633	0	3.72686495	0.58669806	1.24592929	5.76742834	4.98758631	4.36665945	3.79042262	0.05378206
GTEX-13X6I-0526-SM-5QGP8	3.96582952	2.21125306	3.91559886	0.0913492	2.37572736	2.00016021	2.25664997	4.80097737	0.96197426	5.6508403	0.31301618	2.94545529	0.06876415	2.43349944	0.85177111	0.79837839	1.72995554	0.08025049	1.45469365	7.54257482	3.56639703	0.0913492	0.5667404	0.5015049	0.05803479	0	2.46688907	0.57670776	1.09285508	4.95013405	5.88710109	2.87592557	4.39252405	0.05803479
GTEX-13X6K-0726-SM-5LU2Z	3.746609662	2.618002599	5.226515068	0.445855419	2.606483308	2.665936212	2.457701168	5.35525763	1.329358937	4.509679676	0.513584215	3.491937262	0.04103414	2.544927677	2.023871852	1.559916549	2.533640264	0.637621176	1.950814874	7.885559759	4.927561537	0.209116268	0.542918267	0.560730118	0.119273544	0.011495123	3.534924118	0.432976666	1.265362873	6.379007937	5.408181058	3.826320341	4.314827139	0.735725502
GTEX-ZUA1-0226-SM-5NQ9Q	4.426186582	2.464362219	4.923597988	0.036189614	2.507613581	3.420400628	2.419006115	4.881081455	1.604770353	3.467397037	0.099518506	4.250995409	0.113726051	1.92672844	1.693973246	1.252439339	1.64659673	0.185841844	2.19446286	9.276570167	4.944999283	0.649863668	0.639479004	0.337468009	0.099518506	0	3.659330118	0.433201801	2.106958035	6.146988557	5.211586737	3.337691366	3.888522485	0.099518506
GTEX-13QBU-2526-SM-5LU4X	3.53492412	2.56882834	4.89853661	0.07888068	2.33353783	3.32001465	2.09475118	4.84138124	0.90719479	4.36049979	0.4387188	4.17586305	0.06794301	3.23263317	0.9463612	0.47537305	2.58434044	0.18647417	1.4239971	9.373165	4.06561009	0.46721125	1.45327516	0.79579821	0.71606945	0.02710591	3.36923603	0.95213388	1.37107261	5.0674971	5.27868597	3.7451058	4.02783343	0
GTEX-11DXX-2026-SM-5EGJL	4.2597032	2.40309766	4.58975243	0.19482819	2.0650964	2.66425431	2.38604666	5.10167721	1.34552022	3.63921498	0	3.21769424	0.0698498	3.44306788	0.75924502	0.26802534	2.35142436	5.02982086	4.13433823	8.80922685	3.52723631	0.44210003	2.2547989	0.65357009	0.11869317	0	2.30095399	0.8010689	0.82341662	5.1142135	5.73971354	3.63775038	3.65564374	3.06708131
GTEX-ZLWG-2226-SM-5DUWO	3.6410293	2.63557394	4.92665213	0.09275762	2.36426462	2.7345275	2.36172051	5.07935722	0.99678596	4.61090516	0.72502513	4.18667903	0	2.7892895	0.32448875	0.52157126	2.2995005	0	1.84219547	9.33562429	4.427158	0.08289451	0.80411604	0.56424849	0.26774243	0	3.60544551	0.87551341	1.50510815	5.54527823	4.82363594	3.49974359	4.17648922	0
GTEX-1212Z-2426-SM-5EQ5D	3.542280346	2.533181792	5.348883664	0.051289587	2.203641249	2.799307479	2.128545278	5.071568971	2.014300584	3.577360945	0.571900334	2.96905588	0.013552119	3.066421793	1.41407745	1.344157462	1.574970081	0.884817086	4.632362862	8.533749569	4.470028068	0.11441856	1.325600389	0.300171079	0.11441856	0	3.26380247	0.838317968	1.648384156	5.903042476	5.29926687	3.65492118	3.99932505	0.096825615
GTEX-ZVZP-1126-SM-5GICU	3.21053239	3.15950137	6.68755265	1.66696365	2.49841075	5.01313086	2.52244601	4.9998386	1.68669096	3.78808067	0.96238611	2.35859132	0.5842402	2.19773915	2.06412664	1.73902183	2.08549684	4.67427543	8.7888587	6.89473319	4.73140229	0.73338442	3.29943573	2.95183607	2.37026797	0.05578554	3.00814925	1.31075405	0.6866971	5.21863964	5.10133353	4.80436587	4.21972748	0.88500392
GTEX-11I78-2426-SM-5A5K9	3.07478047	3.56456846	2.33993366	0.11502942	2.04272596	0.91153871	2.43993745	4.32644519	0.69926889	4.87426763	0	1.78568365	1.52434271	2.73641446	0.33865584	0.22132225	1.81099669	0.19219918	1.87662555	7.75881275	2.51205052	0.0911681	0.27963243	1.23278394	0	0	1.4306819	0.27963243	1.35095836	4.34959557	7.18511173	1.65918965	4.44161287	0.22132225
GTEX-QEL4-0626-SM-3GIJM	4.278022	3.3190205	3.4697283	0	1.6763462	1.4946952	2.6145369	4.4465311	0.9612635	5.5461585	0	2.311233	0.9491093	2.4996124	0	1.0733808	1.5229889	0	1.9320721	6.9657847	3.215543	0.2304756	0.5882902	0.8294965	0.170073	0	2.3914695	0.6249759	2.0735386	5.0810612	6.7232772	1.1297813	4.8602633	0
GTEX-TKQ2-0826-SM-33HB6	4.46094183	3.12366328	3.86342396	0.22490707	2.14756572	1.62347207	2.77735247	4.25883052	0.39084332	3.62663737	0.17146397	2.33993366	4.84367049	3.48124413	1.38084581	0.83966891	3.28679693	0.19752217	1.77977996	7.48861695	2.8646047	0	0.22490707	0.75763629	0.08946074	0	2.10860652	0.57587696	2.33993366	4.46094183	7.03718823	1.20278933	4.28092931	0.4108198
GTEX-12WSB-0326-SM-5GCP4	4.07600875	2.55350824	3.27911763	0.09301911	2.21393446	1.15049302	2.51790944	4.89401644	0.24147564	6.01012219	0.05310092	2.13725424	0.18339101	1.87805364	0.88025235	0.6768446	3.25658234	0.13478099	1.47409828	8.4392036	2.65078668	0.05310092	0.22647179	0.58428981	0.04138269	0	1.88721205	0.40205093	1.65693874	4.89853661	6.42478257	1.19166565	4.56111385	0
GTEX-11PRG-0326-SM-5GU53	4.35889856	2.52119483	3.02938847	0	1.68637305	1.49098597	3.32470988	4.23748422	0.6652751	3.69564349	0	1.9449554	3.08966233	2.77957254	0.30258572	1.03341424	1.86626493	0.07099518	1.19669703	7.52905263	3.07861477	0.07099518	0.67888784	0.45843	0	0.05761337	2.36376346	0.47414695	2.36376346	4.6970384	6.76797939	2.13035617	4.37786336	0.07099518
GTEX-Y3IK-2626-SM-4WWDK	4.29915847	2.98477396	2.70401878	0.13299828	1.59117336	1.78706005	2.25432668	4.86890272	1.02783265	4.26193626	0.11386883	1.04999824	1.93344599	2.18492388	0.54057791	0.90681158	3.13037517	0	2.15972802	8.63418182	1.99833457	0.11386883	0.42719154	0.3582339	0	0	1.57405638	0.29058186	1.33584033	4.09555537	6.43030014	1.26689515	4.39812142	0
GTEX-13U4I-0226-SM-5SIB1	2.919524687	2.379179368	5.06782483	0.107100183	2.291407273	2.427884716	2.430042748	5.039041047	0.842107537	3.277576415	0.198984509	3.74816702	0	2.593576184	1.225981019	0.628221372	1.474250896	0.011018333	2.449804162	8.860159299	4.928818324	0.162634457	0.628221372	0.489411836	0.099297522	0.007933192	2.985905374	0.442175358	1.294045874	5.873467139	5.234853008	3.303010897	4.107928119	0.022379828
GTEX-ZPU1-2426-SM-4WWFM	3.611914063	2.513990165	4.995926452	0.025376403	2.661211954	2.725917808	2.193015918	5.26561109	1.179352269	2.908570557	0	4.526060845	0	2.826203452	1.481163757	1.018517861	1.461506965	0.098483429	2.001741087	9.410622418	4.113353096	0.24192441	0.659741274	0.201324866	0.018424534	0.008666186	3.04753575	0.433255411	1.774848592	5.844698762	5.025935248	3.27694911	3.983497385	0.098483429
GTEX-XQ8I-0526-SM-4BOPS	3.00798416	2.61814881	5.02950836	0	2.38789316	2.3394547	2.61582312	5.33748776	0.98614541	4.94065791	0.04649232	2.61310595	0.0304519	3.83948018	0.40937334	0.08305405	2.61814881	0.0304519	1.12128626	8.80922685	4.56732384	0.09275762	0.43485017	0.27819506	0.33719514	0	3.02553109	0.43485017	1.68346185	6.33992579	4.58167912	3.52527417	3.95943153	0.0304519
GTEX-QDT8-0526-SM-3NMD8	3.84369677	2.56289843	3.34170644	0	1.42912886	1.15191031	2.52938071	4.60809621	0.82674092	5.10552574	0.09386063	2.12727202	1.66312396	2.86474881	0.26125942	0.36676562	2.49975832	0.03122417	0.8641166	7.37355967	3.39709252	0.04471251	0.36676562	0.53812562	0.04471251	0	2.47984134	0.42148941	1.56328094	5.03013733	6.79651928	1.54204277	4.52360797	0.05906954
GTEX-11WQK-0726-SM-5GU71	3.7009476	3.6261039	4.2827267	0	2.1970919	1.3801079	3.0381812	4.1711185	0.2265685	4.978015	0	3.6734778	0.1853776	3.1528897	0	0.3870775	2.5287532	0.2905326	6.550103	7.3931417	2.6097923	0.163692	0.3119547	0.2905326	0	0	1.6310934	1.2690878	0.3870775	4.8402327	7.3891355	1.3409034	4.0768513	0.3603881
GTEX-R55E-0526-SM-2TC6B	4.4011182	2.81953017	2.63845744	0	2.02387185	1.52039214	3.30082521	4.32989682	0.53095131	3.55905266	0	2.39543357	2.89669972	3.38991796	0.63469724	0.7076252	2.33288546	0	0.26012133	7.20562446	2.72120209	0	0.26012133	0.69058175	0.08615899	0	2.25205784	0.55356955	1.20812243	4.38570982	6.76087239	1.12804064	4.31641853	0.1316077
GTEX-13OVL-0326-SM-5IJCS	3.27694911	2.75005795	5.08879938	0.06175229	2.32060757	3.04492705	1.98902604	5.10656187	2.03333886	3.57572558	0.47380786	2.66150286	0.10553938	2.87281403	1.48820537	0.71894707	1.46239788	0.16513134	4.0554447	8.37387977	4.18605301	0.10553938	1.17055514	0.23932178	0.03733976	0	3.12660076	0.63433756	1.32852269	5.81591832	5.00889656	4.30562193	3.90910394	0.03733976
GTEX-U3ZM-1226-SM-3DB9G	4.1809216	3.2361116	2.3957676	0	2.0439324	1.1367412	2.8929242	4.2583898	1.2609447	4.9123121	0.265149	1.3170218	2.314183	3.0622466	0.265149	0.469979	2.300954	0.3152002	1.3170218	7.4671144	2.3604755	0	0.362862	1.0474932	0.1018204	0	1.2320165	0.703921	1.601831	4.3143752	6.8404025	1.6266614	4.0325106	0.2170399
GTEX-ZF3C-1026-SM-5S2OC	3.76969513	2.6295998	5.6071842	0.28918471	2.46888992	2.57665972	2.03878158	5.09623766	1.53971358	4.67130589	0.27464782	4.42362846	0	3.96339162	1.46104181	1.81777526	4.07242294	1.17855287	3.37814282	8.77947227	4.46768281	0.4456648	1.0853673	0.59081348	0.27464782	0.03772268	4.07242294	0.76248561	1.30441919	5.69833326	4.84225412	3.03961265	3.71238896	0
GTEX-ZAJG-0226-SM-5HL81	3.35430444	3.06288139	6.09597114	0.37599536	2.06127206	3.1112426	2.17801088	5.06242421	2.07155313	4.03850118	0.82075436	2.75940271	0.03065203	2.35763146	2.03272171	2.8776826	2.02195795	1.10205638	5.39661713	8.74009268	4.95264903	0.19796874	1.81233891	0.99601021	0.15114256	0	4.70188372	1.31613635	1.51072076	5.61298782	4.88227223	3.42748112	4.33843999	0.46699056
GTEX-13NZA-0126-SM-5K7UH	3.053754301	2.637081509	5.226515068	0.094021839	1.932500853	2.764119715	2.054429114	4.649679944	0.656691297	3.770838581	0.713298039	3.701487847	0.013462838	3.188554993	1.61236994	1.493429195	3.0962272	0.127395897	2.569418422	10.06007586	5.074651081	0.906005217	1.884424139	0.833473221	0.437511855	0	3.248342162	1.068914481	1.903773071	5.662292401	5.149419112	4.589752429	4.02266684	0.551028647
GTEX-145LU-1226-SM-5LU9B	4.084346804	2.682315771	5.082767459	0	2.663318688	2.108284652	2.686581372	4.750990412	0.78639478	3.774393903	0.079375784	3.761126719	0	3.774393903	2.004847384	2.757516632	5.010202644	0.411130762	2.812738642	8.809226845	5.394934531	0.183296176	1.245680153	0.334075354	0.263021374	0.009552507	3.092262904	0.49470868	1.6923184	6.328113587	4.96873887	3.52862745	4.159711275	0.65716364
GTEX-131XF-2226-SM-5EQKG	3.60219135	2.91243028	4.79527211	0	2.41999399	2.60979231	2.17669187	5.03111559	1.35932295	4.30051402	0.1732607	2.70790423	0.02008481	2.64935726	0.79884317	0.68381356	1.74943022	0.03667233	1.2842262	8.73032111	4.64916013	0.02809695	0.43635599	0.44386829	0.12311526	0.0140067	2.70790423	0.7512237	1.16179412	6.82799538	5.01673964	2.69788039	4.26566614	0.10047922
GTEX-S7SF-1826-SM-3K2AD	4.6578459	3.34089583	4.39436285	0	2.31827861	3.18185069	1.73846427	5.32070037	0.80076514	4.11926524	0.23790882	4.32241864	0.0450444	1.37083093	0.73307573	0.51321423	0.93665768	0.14833228	0.93665768	9.17618261	3.78085935	0.20443115	0.6126022	0.25766714	0.37043425	0.22724829	2.79761303	0.4663289	0.97676394	5.64304317	5.04763396	2.30517414	4.29870804	0.19334963
GTEX-QEG5-0326-SM-2S1PB	3.39092067	2.78977372	5.48649159	0.08153301	2.60541396	2.59424238	1.82513851	5.47711626	1.77871698	4.59333527	0.14885641	3.72317183	0.07338436	2.50596122	0.84194257	1.37095177	0.87409336	0.11809696	3.24382354	8.6248415	3.97033474	0.05752449	1.28923268	0.54012228	0.13736196	0	3.89380525	0.53112194	1.07454401	5.83888474	5.53799002	2.13914278	4.40573883	0.11809696
GTEX-U4B1-1626-SM-3DB8N	3.9860534	3.16878243	2.88052141	0	2.18050107	1.73772412	2.78630001	4.49729298	0.27398033	5.95178242	0	1.92048417	0.80135826	2.18509144	0.14044038	0.35917757	1.42226228	0.20642604	1.88025037	7.39314167	2.75924541	0.51122066	1.1024983	1.03000172	0.08308222	0	2.15520092	0.39812549	1.52085957	4.49925209	7.03139627	1.77530814	4.42953724	0.18411291
GTEX-ZYY3-0226-SM-5E45M	3.028888614	2.736749338	4.849826843	0.045714375	2.33790866	4.010381591	1.902069819	5.132432087	0.600006329	3.012842874	0.311721886	3.96751335	0.037507433	1.881726798	0.711434909	0.875037024	1.703926147	0.28077142	2.720134675	9.619307936	4.833922691	0.054515699	0.612899227	0.504191199	0.167405949	0	3.885190641	0.410664464	1.9203258	6.007542761	5.25765436	2.758128117	4.382010942	0.082512227
GTEX-13FHO-0726-SM-5IJDG	4.09064199	2.35241605	3.99086684	0	1.69013692	1.73425937	2.47576807	4.312781	0.98976787	4.87839512	0.09213687	2.22890077	0.83470709	2.55085189	0.64448249	0.70118284	1.74004791	0.48870962	3.41703714	7.34966246	2.80320449	0	0.35737643	0.56891119	0.07507261	0.05951567	2.52271999	0.22697822	1.38359614	4.32420554	6.81359018	1.5481297	4.63551368	0.18541787
GTEX-14ASI-0526-SM-5QGQP	3.30082521	2.89997781	4.29409227	0.07643101	2.31109691	1.48779505	2.87105428	4.76110671	1.32998846	3.40552156	0.09933248	2.17480275	1.01461985	3.25876749	0.27801075	0.49776923	1.99341378	0.09933248	2.13359147	8.02406766	3.59918384	0.0217027	0.7144071	0.17372205	0.03780637	0.0157649	2.59009397	0.46315231	1.99907662	5.16356516	6.42478257	2.57682024	4.18860028	0.13336785
GTEX-YB5K-2326-SM-5IFHD	4.30875714	2.97419339	2.69788039	0	1.5184442	1.50096053	2.77682991	4.0432514	0.75368007	5.54249148	0	1.92606449	2.52364727	2.84293824	0.2565083	0.2565083	2.51115551	0.10719825	0.87531503	7.40525842	3.01059727	0	0.37577035	0.56377517	0.13476942	0	1.93376211	0.59074656	1.82100002	4.50092657	7.19855775	1.39335204	4.88227223	0.10719825
GTEX-13112-1126-SM-5GCMY	4.47658999	2.25041426	4.84631146	0	2.30095399	2.64373235	2.21798611	5.14941911	1.04569619	3.01494978	0.10735263	4.66548909	0.02087537	3.23691368	1.76912092	1.29802544	4.27403318	0.41835928	5.08441595	9.13259357	4.7424301	0.19585564	0.3762476	0.34315707	0.03980572	0	3.49811753	0.24496958	2.16520114	5.916315	5.33987743	3.6467404	3.82632034	0.16477139
GTEX-ZYWO-1726-SM-5E44T	4.111897582	2.500730532	5.313043016	0.400439997	2.526401462	4.411083993	1.893891906	5.32823671	0.933882715	3.530165554	0.217241657	4.256681352	0.024134592	1.817775258	1.57638137	0.652367105	2.712282794	0.492650052	1.789825822	8.749898806	5.259896387	1.784617049	0.447029559	0.6785468	1.036734976	0.045975705	2.653122358	0.615042995	0.75096724	6.670049859	5.305647239	3.817749042	4.407334603	0.566522341
GTEX-ZVE2-1826-SM-51MRZ	4.12574291	2.64749916	5.4788889	0.03916157	2.29423579	2.2991791	2.43910809	4.81890864	0.97319555	4.25668135	0.15477192	5.37247708	0	3.8824516	1.35429238	1.60227663	5.07259108	0.38823909	3.74604602	8.77947227	4.94785961	0.34924691	0.72184802	0.54296905	0.2549733	0	3.546589	0.4115131	2.10503846	5.5172725	4.67984746	3.77780902	3.6130123	0.13654921
GTEX-P78B-0226-SM-3NB1Z	4.443937441	2.524804028	4.937555724	0.022698647	2.39963398	2.831265709	1.937208535	4.924786442	1.286860111	3.85390185	0.869323932	5.487815004	0.009801094	2.739218212	1.152427718	0.884324374	2.031768402	0.091887092	0.688242569	9.591965463	4.61244505	0.332505705	0.73947445	0.424001164	0.015593837	0	3.414953191	0.332505705	1.959956726	6.08237778	5.109288026	3.23509531	4.080405045	0
GTEX-139UC-2926-SM-5J1N6	3.98625075	2.40677758	3.03281263	0	1.89619546	1.17632246	3.27623646	4.40180872	0.64303496	5.08679993	0.06023321	1.90978552	2.11188371	1.59539536	0.48332308	0.91277608	3.79687748	0.17906241	0.6715649	7.47548637	3.01364932	0.22408394	0.11464962	0.69619874	0	0	1.90978552	0.31985653	2.65486804	4.82773323	6.35494701	1.63340384	4.38526908	0.11464962
GTEX-Y114-2326-SM-4TT7X	3.37797898	2.598608807	5.097254092	0.221819818	2.071913692	2.888401921	2.658706896	4.990765235	1.42812254	5.545278233	0.192576184	3.196311224	0.063133655	2.430215838	0.318886635	0.693459004	1.655879305	0.164001316	1.648198534	8.942779957	4.326668064	0.51486342	1.67907871	0.493099204	1.123738441	0	3.63738976	0.547336154	0.955769132	5.090539976	5.006950514	3.082535483	4.228118961	0
GTEX-144GL-0226-SM-5QGOX	3.39759249	2.57301777	5.18520569	0	2.68007462	3.86768574	1.97787066	4.90930119	1.89544977	3.04186577	0.03573004	2.73905184	0	2.22312278	1.57134672	1.385697	1.83439043	0.14514488	3.27082705	8.74009268	4.34937015	0.15257289	0.97602602	0.45481481	0.02827333	0	3.16596112	0.60553566	1.67262145	5.67580428	5.38995953	3.59972475	3.87811694	0.10366459
GTEX-QDT8-0526-SM-32PL5	4.4503614	2.850282	3.2242539	0	2.6342232	1.6297367	2.4724894	4.5282996	0.5708398	5.4833144	0	1.9061453	1.5196272	2.9001468	0.3382284	0.3263426	2.5117384	0	0.6371079	7.2056245	3.3082291	0.122871	1.0512273	0.4856824	0.1922616	0	2.2187549	0.3382284	1.534343	4.9007129	6.9630946	1.815868	4.669181	0.1506862
GTEX-13U4I-1826-SM-5IJD2	3.51096467	2.4809656	2.91967651	0	2.1028945	1.27099812	3.39709252	4.5626345	0.4357245	3.6124683	0.65487669	2.37621071	0.97055287	3.7571773	0.97055287	0.88509369	4.1539841	0.1036126	1.27919783	8.69142854	3.41183392	0.05781659	0.28849505	0.82193272	0.03288903	0.03288903	2.03959063	0.48013796	1.26354283	4.39508313	6.61631941	1.82847598	4.36181627	0.17368871
GTEX-111YS-1326-SM-5EGGK	4.73055812	2.85714739	5.36178869	0.16611027	2.17859487	2.75574322	2.45999542	5.23410501	0.43848905	3.94069639	0.40986874	3.55479494	0.03074179	2.52381369	1.24094966	0.96175332	2.95521636	2.38494737	5.67779936	9.24303532	4.08144081	0.3292482	1.61004656	0.97884913	0.54109512	0.02259008	3.60200397	0.49598801	1.03996663	4.54462935	5.16856735	2.98510951	4.31506099	0.34855793
GTEX-WHSE-0526-SM-5HL79	4.29849043	2.88970023	4.41016481	0.19709863	1.71217103	1.41758176	2.89823949	4.55705081	1.44755099	4.62470708	0.0549626	1.94017935	1.89699816	3.26194032	0.41819351	0.78612336	1.18014141	0.15051114	5.73347986	7.26072867	2.7180408	0	0.19709863	0.32101031	0.0549626	0	2.73371569	0.67543056	0.98347344	4.32173489	6.35833291	0.75948496	4.48698724	0.21873494
GTEX-Q2AG-0226-SM-2S1P4	3.65783023	2.62752723	4.69164783	0.21423741	2.70146335	2.83050078	2.35893218	4.94252791	0.83111755	3.72112378	0	3.42368584	0.1297299	1.89004811	1.52168432	0.83111755	2.07512851	0	1.25680345	9.80315515	5.02593525	0.63781467	1.11725119	0.47900666	0.13508982	0	3.22710798	0.55866267	2.5442874	5.71372204	5.4383984	3.60326313	4.07242294	0.24845749
GTEX-R55F-1426-SM-2TF53	3.51649956	2.53237446	5.57361698	0.07236949	2.7037067	2.82824263	2.2215459	5.45872556	1.87662555	4.89220328	0.72979523	2.75067563	0.11044177	3.5198396	0.5588016	0.36016067	3.05139727	0	1.6398617	7.22916974	3.69601632	0.09995293	1.03495896	0.7631009	0.06334858	0	3.28221546	1.51387012	0.93380103	5.59101814	5.15290031	3.54209366	4.48987837	0.22254604
GTEX-U3ZH-1926-SM-4DXTR	3.47861231	2.9052052	2.853484	0	1.78923648	1.26828827	3.20620727	4.87513062	0.68081269	3.69456735	0	2.35018609	0.50434768	2.34425337	0.13405486	0.14890729	1.7006674	0.2303817	1.98168047	8.490373	2.70386151	0.0313977	0.21862547	0.69004377	0	0	2.14239963	0.21862547	2.53809487	4.75742493	6.74190947	1.37068951	4.41757852	0
GTEX-13S7M-0226-SM-5S2UG	3.442900454	2.917761494	5.143060639	0.123137447	2.496002355	4.512441419	1.766339032	4.781828108	1.180408855	5.095216199	0.611305827	2.859543937	0	2.627686916	1.254607471	1.007204613	2.812581079	0.078924349	2.731852979	8.809226845	5.295414062	0.752436005	1.647351615	1.036855965	0.451272224	0.007948487	3.164799796	0.737409346	1.4548283	6.170288017	4.865319574	4.090234165	4.224014923	0.078924349
GTEX-X4EO-0526-SM-3P5Z3	4.09327895	2.70587618	2.9006235	0	1.40877486	1.61967678	3.16363972	4.6751024	0.64385357	5.97552268	0.12202799	1.89175625	2.14834461	2.30551519	0.47003615	0.75596723	2.24928507	0.07586182	1.26471857	7.36191393	2.63214074	0.50656268	0.54308318	0.31654918	0.05523843	0	1.96401092	0.39381875	1.49990733	4.85389172	6.89209445	1.27536474	4.3789967	0.27486385
GTEX-R55F-1526-SM-2TF4X	4.1922718	3.0070041	3.0952378	0	1.0951465	0.8449885	2.8352845	4.623966	0.9342048	5.6224883	0	2.8754381	0.3225206	2.3755677	0	0	1.7737717	0	1.1531978	7.4457309	2.2948144	0	0.3225206	1.1951627	0.1230922	0	2.2300062	0.3662819	1.5234538	5.0140854	6.4545288	1.1951627	4.2573202	0.171837
GTEX-ZVT2-0226-SM-5GIE3	4.20723811	2.81748378	5.54348011	0.26702377	2.35622966	3.01558595	2.47248937	4.76635814	1.90697959	3.6958312	1.68598007	3.82236794	0.0825796	2.67681468	1.46255253	1.07084099	3.17037569	4.44629619	6.15135337	9.32325009	4.62214048	0.24882277	2.255876	1.27495483	0.53961885	0	2.9031624	0.89653555	1.27495483	5.00564454	5.1313688	3.90890947	4.22986177	0.76470068
GTEX-R3RS-0526-SM-3GADG	3.89713942	2.95471937	3.25288943	0	1.7113199	1.67816913	2.4976373	4.59996485	0.62467381	3.57785853	0.08742555	2.23046167	1.74769873	3.77215516	0.77944772	1.07109503	3.33326391	0	1.93344599	7.26778297	3.0503191	0.1686119	0.6364101	0.68042039	0.0560581	0	2.60495504	0.84392481	1.93816099	5.32627907	6.74190947	1.77082702	4.70240386	0.26379818
GTEX-11PRG-0626-SM-5BC56	2.89466162	2.85794968	5.33625264	0	2.32310371	3.70038313	1.51127297	5.15081476	1.34504433	3.33968734	0.01117299	2.51030695	0.03904429	3.13611816	1.70598249	1.20545697	2.40167684	0.36628189	2.50338519	8.48146809	4.74492991	0.49771226	1.4849017	0.94898585	0.04607203	0	3.84993285	1.1615549	1.36306916	5.87461918	5.08879938	3.9146199	4.4099341	0.71393968
GTEX-POMQ-2326-SM-2S1O8	3.7013138	3.0772957	5.3488837	0.4247615	2.474079	2.8817846	1.8704532	4.9881876	0.7954923	3.0060661	0.1927934	2.0509904	0.3655436	2.7582877	1.7361738	2.522583	2.565358	0.6488468	3.7972733	8.7993598	4.1676808	1.498495	1.5921621	1.4322573	0.573649	0	3.3998224	0.9284667	1.214024	5.3941203	5.501163	4.7463093	3.899905	0.2165899
GTEX-13NYS-0226-SM-5MR49	3.93750653	2.93847286	5.4692082	0.39968578	2.15124877	2.94992323	2.91371535	5.07325904	0.16869227	3.85428379	0	3.9894849	0.44733954	4.02824059	1.44146418	1.47116912	4.17261708	1.40585805	1.31863102	8.58811422	4.64072925	0.60973903	2.50955194	2.90745612	0.94656998	0.02791274	3.52778349	1.29702824	1.91908448	5.68586799	4.81600256	4.79985093	3.58788686	0.04462572
GTEX-145MH-0326-SM-5LU8H	4.51716077	2.55317854	2.54102501	0	1.95841013	1.41151386	3.26795014	4.2775673	0.75702503	4.04449988	0.44641869	1.87424483	2.71742607	3.07562959	0.97775488	0.3355511	1.51255824	0	0.46699056	7.38516921	2.85907021	0	0.23559371	0.65103397	0	0.07811975	1.72839789	0.18815386	1.61583635	4.3620478	6.83787393	1.36938991	4.53693139	0.14240299
GTEX-Q2AG-0426-SM-2S1PU	4.0345679	2.8106869	2.666419	0	2.6077404	1.279053	3.3517851	4.4420608	0.2463051	4.9764173	0.4080982	2.4084889	1.8888008	2.2397439	0.2598977	0.7583978	3.2774155	0	0.4885466	7.2291697	3.1066426	0	0.3649794	0.5320681	0	0	1.6318876	0.337749	1.7331716	4.5307277	6.8256405	1.4707542	4.3870566	0.1857508
GTEX-13OVG-2126-SM-5KM1K	4.39902879	3.54786703	3.26811729	0	2.49018788	1.94410725	2.91670349	4.67748254	0.96706852	5.14872995	0.1718744	1.05677043	1.54130765	1.8774304	0.10245445	0.19784493	3.0184686	0	1.44769307	7.43733592	2.74692493	0.14818556	0.87344862	0.87344862	0.10245445	0	1.91704014	0.54404835	1.44769307	4.1858423	6.20028531	2.05823719	4.17500178	0.10245445
GTEX-11DXX-2326-SM-5Q5A2	4.78094313	2.50809225	4.64575065	0.10978798	2.62912093	2.95230036	2.19741336	5.10167721	0.70419025	4.95483945	0.04593326	4.13473973	0.04593326	3.07677965	0.96622212	0.33840164	2.8326903	0.05718446	1.12707818	9.33562429	3.77573759	0.36952318	1.04915803	0.86923573	0.13723315	0	3.14912339	1.09016555	0.83607045	5.39452744	5.46050226	4.07892044	4.09144538	0.09572116
GTEX-14A6H-1026-SM-5SIAZ	3.325057913	2.463596316	5.459570444	0.164202511	2.502806004	3.236629485	2.534896808	5.032478406	0.528951147	2.980963529	0.135300784	4.825668434	0.035606685	2.051755414	2.16428534	1.047902585	1.266188349	0.195595407	4.250995409	8.414155414	5.852584868	0.839761658	0.53255338	0.289439685	0.185750825	0.008142873	3.761527642	0.580009807	1.555319809	6.80371031	4.55357438	3.389239511	4.162723009	0.256620455
GTEX-YEC4-0926-SM-5PNXY	3.380921875	2.559489637	5.568985521	0.46178977	2.115541359	3.808191638	3.610490869	5.080710333	1.234398933	4.206588267	0.070331711	3.565107835	0.026235529	1.95841013	1.389012828	1.481738824	2.711498749	4.73446967	8.799359823	8.840159697	4.892203283	0.105107465	3.40500865	1.305614198	1.753881587	0.070331711	3.538943452	1.818346307	1.699768886	4.749893708	5.262198714	3.954811612	3.905206209	0.687201983
GTEX-RNOR-0526-SM-2TF4O	4.1535456	2.4397727	2.509395	0	1.900344	1.3322498	3.2317946	4.6162545	0	4.6562808	0	1.7620432	1.8536014	3.0701386	0.3515948	0.7061996	2.1663628	0.1228525	0.7061996	6.9324461	2.8794225	0	0.2104496	0.6890185	0.1033472	0	2.0306323	0.1033472	2.3131255	4.2882749	6.8279954	1.3102023	4.9513934	0.3515948
GTEX-13NZB-2426-SM-5K7UF	3.92938153	2.84215628	5.47489997	0.06767588	2.79091007	2.55381613	2.60338369	4.89279023	1.16145379	3.69474973	0.97856726	4.25448535	0	2.44636664	1.06739224	1.18520328	1.97817356	0.08828357	5.04696976	8.99352646	5.38747689	0.07833025	0.98375658	0.56103219	0.14777766	0.01183324	3.31850356	0.81522348	1.88222953	6.18669321	5.03443203	3.88124977	4.13203842	0.04824275
GTEX-147GR-0426-SM-5S2OL	3.76112672	2.8010566	5.57129547	0.25370965	2.94325799	2.57113321	2.335712	5.02461918	2.02811742	3.17055075	0.05907714	2.26111631	0	2.25573002	2.17308575	2.39687902	2.42557645	0.09415001	3.48107194	8.7888587	4.62111711	0.30758628	0.61197241	0.44504352	0.06823372	0	3.32422549	0.62271836	1.31742913	5.45088143	4.93505983	4.49108071	3.43408629	0.16776594
GTEX-N7MS-0426-SM-2YUN6	3.94745248	2.27231426	2.70978957	0	1.88222953	1.22098263	3.62610386	4.27117012	1.13280862	4.31365524	0.28721552	2.39512538	2.88020898	2.90826372	0.14795206	0.90980789	2.54411096	0	0.38120425	7.59930517	3.65913743	0.04791417	0.47745252	0.43132479	0	0	2.03333886	0.36408414	1.33406658	4.96808325	6.45077658	1.74271077	4.32150305	0.11029058
GTEX-R55D-0626-SM-3GAD5	4.03972937	3.33426527	2.32543134	0	2.23882137	1.04678641	2.75020474	4.50623414	0.61367323	5.7438612	0.07440868	1.97207194	0.16602571	1.95725964	0.27181553	0.82572627	2.60678608	0.09189848	0.639479	8.79935982	2.41025344	0.18416493	0.18416493	1.03780187	0.057598	0	1.64434692	0.36501412	2.1103763	4.88554534	6.67662772	1.23927466	4.63701924	0.23679882
GTEX-145LS-0226-SM-5O9A5	3.39537764	2.41508739	5.79886529	0.07013989	2.36993489	2.33790866	2.09001043	5.1313688	2.25821121	4.17091286	0.0443429	2.14551259	0.09006595	3.47356091	1.23320249	1.39145138	1.92383704	0.08019087	4.70240386	8.45634996	4.47730472	0.32357988	1.17867303	0.36093178	0.35304178	0	4.00588447	0.969035	0.95709137	5.70748483	4.80781154	4.07790591	4.3566205	0.1187779
GTEX-WFG8-2326-SM-5S2UE	4.422254624	2.689367287	5.12611758	0.120951187	2.500572759	3.236452465	2.07013273	5.265240896	1.159094175	4.67907661	1.029784434	4.236388018	0.047287015	2.072696702	0.670996599	0.499260568	2.205536837	0.071444715	1.772687438	8.972941754	4.115900486	0.199451218	1.386938903	0.74444621	0.391495125	0	3.234754042	1.285387099	1.312861353	5.386640591	5.327836835	3.438906417	4.390665009	0.058744432
GTEX-R53T-1626-SM-3GAEW	5.1296583	2.3498586	5.2591376	0.2681259	3.3385081	2.9526247	2.4088147	4.6713059	0.6993426	3.0303779	0	5.4744616	0.2800861	2.4746932	1.6837801	1.9737273	2.2708895	0	2.2785108	9.605395	4.6480921	0.3044383	1.108475	0.6167008	0	0	3.5880656	1.5734711	1.5631592	6.171806	5.7064522	2.4288303	4.6779957	0.1612183
GTEX-S4Q7-1626-SM-3K2AE	3.98968272	2.74259657	5.36548008	0.10850978	2.194937	2.6671992	2.05687199	5.10791029	1.47089007	4.2028717	2.40694089	3.98308022	1.59866479	2.91080227	0.53892986	0.81728	2.55273307	0.09878473	2.77232694	8.6630169	3.82202656	0.1279175	1.40310126	1.42939872	0.36739822	0	3.64457251	1.33944799	1.19846371	5.32863658	5.21346787	4.41922284	3.95199987	0.07297948
GTEX-1399S-2726-SM-5KM22	4.48502968	3.55960822	2.67791357	0	2.43945401	1.27202839	2.87925029	4.40803677	0.29227907	4.25295285	0.10389749	1.56098543	0.51796616	2.49540208	0.4661861	0.41016398	2.63466883	0.08557847	1.32112054	8.8601593	2.86741153	0.16126457	0.51796616	1.22380426	0.0683149	0	1.76782365	1.3464365	1.62495853	4.45300535	6.31910427	1.1551084	4.45975161	0
GTEX-WVLH-0226-SM-3MJG6	3.549242908	2.744028209	5.251955841	0.191063	2.35501678	3.043161366	2.472489366	4.946283171	1.456940409	3.517001767	1.599147462	2.866952744	0.063594761	3.375275808	1.677261315	1.049512505	2.542088829	0.288337631	4.044499884	8.921847015	4.466479797	0.237908819	1.47535277	0.354322256	0.054688295	0.005392017	3.159501369	0.939751018	1.878053641	5.802173856	5.162168705	4.015889278	3.957452153	0.526805642
GTEX-14AS3-2126-SM-5S2MK	4.3744417	2.9595027	2.3832149	0.1511426	2.5600966	1.2340272	3.1254445	4.2199392	0.6231458	3.9592256	0	2.2876637	0.8560964	2.2170413	1.2575458	1.4284522	1.8521493	0.2988504	0.8719046	7.5018683	3.3164507	0	0.969035	0.9140351	0	0	1.9648408	0.8223515	1.3686782	4.6486259	6.9000055	1.6081172	4.1326867	0.1297212
GTEX-QVJO-0126-SM-3GIK4	4.2619363	3.2539013	4.2290022	0	2.5544148	2.5833833	3.1986734	4.6037322	0.76583	3.9432817	0.2504048	1.9209577	0.5371968	4.2577366	0.4270069	0	3.8181471	0	1.2555007	8.0982422	2.667537	0.2830568	0.4069793	1.0203009	0	0	2.0015696	0.5799462	2.3337028	5.0443271	7.0052464	0.9059058	4.2087878	0.3397912
GTEX-131XF-2326-SM-5BC6B	4.42362846	3.3524635	2.59040293	0	2.49841075	1.79154523	2.77232694	4.79753539	1.16917767	4.66863077	0	0.96580791	0.18219183	2.14058883	0.35907302	0.48092763	2.09882505	0.24142146	0.34078103	7.97308901	2.69169061	0.07455113	0.41131359	0.53147345	0	0	1.71916367	0.95366179	1.49038751	4.46357924	6.48194602	0.81081728	4.52779562	0.08939396
GTEX-WL46-0626-SM-3LK7R	4.41387043	2.4084889	2.73214733	0	1.88206285	1.75926326	3.28946382	4.60449108	0.64938651	4.3448097	0.15199987	2.31464716	2.85424477	2.64999969	0.91985557	1.63622276	1.56653136	0.59336699	0.94530164	7.51997271	2.85172447	0.24192441	0.6231458	0.47546509	0	0	2.11753583	0.19816839	2.16683771	4.61422202	6.68319599	1.61143321	4.45660102	0.0632431
GTEX-1399R-2526-SM-5IFG2	4.03932452	2.87387578	2.5087165	0	2.24864613	1.57562882	2.64107919	4.55406612	0.42352128	5.75126794	0.42352128	1.0462175	0.15444051	1.64447584	0.56504992	0.96050793	3.63738976	0.17477989	0.6662135	8.54281775	2.40927606	0.30523319	0.78204988	0.76757923	0.07727628	0	1.4079383	0.42352128	1.44677272	4.58368934	6.85546473	1.3005575	4.29784019	0.07727628
GTEX-NPJ8-0226-SM-48TBN	3.25609802	2.62221929	5.25989639	0.20922919	2.46247803	2.37917937	2.28381231	5.63606121	0.88481709	3.89399374	0	3.62386317	0.0697706	3.0580448	1.53033805	0.93905673	1.87168921	0.11351876	2.16239032	8.73032111	4.28987294	0.24887384	0.52747183	0.93905673	0.05943985	0	4.38041892	0.67382	0.82890039	6.18017798	4.74796056	3.93272518	3.80259241	0.04908006
GTEX-ZG7Y-1626-SM-5S2NO	4.06726262	3.10587589	5.42559235	0.13502706	2.68124809	2.72259963	3.29315607	4.83037708	0.53051235	4.75797912	0.34698598	3.53808091	0.25859124	4.27602464	1.44201708	0.88739276	5.12859853	3.17298179	6.30204076	8.16900087	4.16831567	0.29988699	1.95980099	0.83891257	0.4010647	0	3.37358233	0.49982353	1.02347515	5.52791817	4.83879835	3.86322481	4.33218937	0.12408873
GTEX-ZTX8-1526-SM-5N9GI	3.35534472	2.80403971	4.9313639	0.04726466	2.65517774	2.50435931	2.10945826	5.15784807	1.03287951	5.17073445	0.08154487	2.66250912	0.01355088	1.92764896	0.85821899	1.10906616	1.92079369	0.17529764	1.52863872	8.80922685	4.22445193	0.36245469	0.71998445	0.74302056	0.18498223	0	3.55313815	0.53373675	1.5069889	6.35331565	5.18882167	2.82872906	4.37010828	0.04726466
GTEX-ZPIC-1826-SM-57WFE	3.8810672	2.86059834	4.72595685	0.05898789	2.31577886	3.47056644	2.12084386	4.63755096	1.450517	4.96081203	0.01377015	3.26848593	0.02931328	2.93170901	0.79668126	0.36558096	2.13866338	0.03884313	1.20826594	9.52515599	3.96911646	0.26097345	1.10071202	0.62668725	1.05824049	0.01377015	2.58633887	0.65904868	1.95809985	5.2231675	5.38039029	3.24382354	4.01218206	0.0208662
GTEX-13PVQ-0226-SM-5SIBG	4.19790866	2.81289621	5.86876376	0.06249514	2.24397655	3.17298179	2.14320853	5.03607005	2.32685741	4.357069	0.34514192	3.71428822	0.02670777	2.35389412	0.86789455	1.25487666	1.36084187	0.27748997	6.55905128	9.10065634	4.41596789	0.05305584	1.71393808	0.16215312	0.36764157	0	5.05607524	0.63244673	1.65663967	5.52437766	4.90930119	2.55663966	4.25558882	0.30501201
GTEX-YECK-0626-SM-4W1ZE	4.57738221	2.62470249	2.88906269	0	2.26504256	1.27571417	3.41459712	4.5758679	1.08393772	4.02721273	0.04430722	2.52027423	4.03581508	2.48316018	0.40280859	0.88773056	2.49247472	0.20908194	1.78814339	7.58493195	2.74925297	0.04430722	0.40280859	0.58725201	0.04430722	0	2.00141174	0.49910363	2.61845284	4.21358773	6.8329363	2.0699865	4.19617154	0
GTEX-13IVO-2426-SM-5K7V9	3.8973394	2.33194016	5.72824381	1.07349477	2.82732364	2.38559603	2.96889492	5.1293117	0.88385184	3.68009631	0.07242862	3.96604344	0.03393167	2.67394684	0.21503653	0.09314119	2.9558419	0.32614166	2.11770544	8.50770826	3.8048892	0.19023114	0.17146397	0.3582339	0.18078288	0	3.55514707	0.28090071	0.7144071	6.43030014	4.55780195	3.81755618	3.81928163	0.07242862
GTEX-R55D-0326-SM-48FES	3.92838769	2.3771436	4.71034463	0	2.32310371	2.4889082	2.96889492	5.21122841	0.44073119	5.02428866	0.09328565	4.3920413	0.01973835	2.54757394	0.68264876	0.68861796	2.32893362	0.23275353	1.80736595	8.98281751	4.22964061	0.52046469	0.669381	0.56882858	0.19755805	0	3.44394968	0.56138391	1.56500174	6.24757101	4.96113136	3.17122917	4.19314586	0.03570291
GTEX-13PVQ-0326-SM-5K7YF	4.22015083	2.97770253	3.16776875	0	1.53419041	1.15084173	3.61410362	4.29784019	1.19095062	5.59572696	0.21017248	1.53419041	2.52199792	2.94656164	0.16009716	1.0895672	1.7907581	0.34866882	6.14839177	7.35377148	2.49146805	0	1.4986296	0.4258679	0.11237812	0	2.00296393	0.65478036	1.47609398	4.11695439	6.91893233	0.77654579	4.63601154	0.21017248
GTEX-13NZ8-0926-SM-5MR3U	3.93866838	2.71529798	5.18739983	0.15410903	2.36264903	2.42117982	2.35985525	5.00210435	0.5676298	4.06208847	0.09714236	3.89912886	0.03281197	2.20568309	0.82767643	1.08700752	1.61266081	0.06718627	1.13900528	9.34798438	5.01282165	0.15410903	0.84233163	0.38405116	0.06718627	0.01904612	3.67767878	0.40565851	1.49145133	7.01414779	4.89884083	3.45724017	3.99287092	0.09714236
GTEX-WWYW-0526-SM-3NB2W	4.29539746	3.18503888	3.76305118	0.38957811	1.74079568	0.95426937	3.01026647	4.55883419	1.48710882	5.81923225	0.06251707	2.99867109	1.89975714	2.73966853	0.19962937	0.70280436	1.31323941	0.37005032	5.10339002	7.18511173	2.40677758	0.10710018	0.28926305	0.92701128	0.12933973	0	1.56500174	0.35079261	1.60463321	4.72237364	6.18826035	1.21745914	4.39089297	0.08485087
GTEX-ZXG5-0226-SM-59HJI	3.5095644	2.646714687	5.219390254	0.101597632	2.181656697	3.095237786	1.62776642	5.010202644	1.587417684	4.016687435	0.200027828	2.948972331	0.033748274	2.47407895	2.226379975	1.510221399	2.630196693	0.138710854	1.715330588	8.569725744	5.076353202	0.231579863	1.226333684	0.746549961	0.238457166	0	3.154901391	0.820754358	1.552529359	6.370233795	5.014085375	4.118651885	4.13954363	0.123137447
GTEX-WYJK-1726-SM-3NM9U	4.16639426	3.71553727	2.13800838	0.21974788	2.13528728	1.36632285	2.79886755	4.64967994	0.12943988	5.25989639	0.07471909	1.53615307	1.29252561	1.9682655	0.36248961	0.41252278	3.48871983	0	0.9486594	8.07100385	2.5330284	0.19023114	0.38823909	0.87914679	0.10161932	0	1.63653247	0.85894735	1.51884527	3.87889406	6.23354861	1.17312755	4.45491118	0.30510476
GTEX-XYKS-2726-SM-4E3IC	3.50677781	2.14161837	4.97288589	0.1534683	2.24084866	2.49114624	2.18131344	5.4665787	0.75464832	4.56732384	0.01228407	2.6939315	0.10678215	2.90078891	0.58982147	0.48332308	2.60179114	0.10678215	0.86789455	8.43084631	3.57980232	0.28066937	1.22024863	0.77018367	0.11593231	0	3.00159157	0.74839283	1.32921412	5.36343846	5.07053301	4.16810046	3.83583554	0
GTEX-11P7K-1926-SM-5GU6R	3.93431186	3.09393621	2.25432668	0.16294229	2.21951961	1.91215072	2.78665239	4.46451811	1.48624382	5.05367534	0.1018204	0.7813409	1.80978355	2.05640522	0	0.18428594	1.85469844	0	0.74839283	7.73138644	2.3284838	0.14287173	0.45687964	0.47909616	0	0	1.86059568	0.59281222	1.52085957	4.33395381	7.16167669	1.45155496	4.16788525	0.14287173
GTEX-WXYG-2526-SM-3NB3F	4.19101413	2.73278284	2.32185337	0	2.17338146	0.84704119	2.38933393	4.60809621	1.33662209	5.18154722	0.16782279	1.94609602	1.75168801	1.89004811	0.14166147	0.38462235	2.53885317	0	0.57994618	7.69973368	2.60541396	0.27098353	1.41816498	0.8636522	0.19519398	0.22146815	2.26804668	0.67081836	1.70437791	3.9790328	6.32811359	1.28525681	4.27558416	0.09083892
GTEX-OIZH-1626-SM-2HMKI	4.54662211	3.72317183	2.27709976	0	1.81374032	1.084719	2.38007518	4.41828745	0.73338442	5.47845384	0.06360501	1.82056771	1.99624205	2.13085214	0.1178261	0.87857298	1.18849043	0.18074689	0.44941337	7.39314167	2.57728547	0	0.27696818	0.91277608	0	0	1.46090669	0.79918781	1.25525027	4.3199721	6.90279764	1.38901283	4.54388835	0.06360501
GTEX-11P82-1826-SM-5PNYJ	3.84257794	2.79902926	2.24070938	0	1.889899	1.14062317	2.98748548	4.79753539	0.46061958	4.6372851	0	1.12790764	0.93674498	1.7244269	0	0.20426791	2.8661908	0	0.43714913	8.26399195	2.34098706	0.06569021	0.31323073	0.93674498	0.06569021	0	1.86673062	0.38932501	1.61920358	4.17413698	6.16024264	1.16179412	4.30319233	0.06569021
GTEX-Y8LW-0926-SM-4VBQ8	4.72374969	2.83575734	5.11209976	0.49047735	2.38900689	3.27099044	3.08187283	4.63677634	1.56821766	4.52829964	0.09577305	2.77668778	0.04683986	2.93202889	1.12870331	1.03547331	2.82313199	6.97989839	8.24851941	9.38558341	4.27558416	0.21740563	4.96556294	1.02925324	0.63095249	0	2.87863812	0.64866645	1.70554127	4.95264903	5.24928961	3.34071504	4.232438	1.38359614
GTEX-12WSJ-1726-SM-5LZVV	3.76379138	2.82046119	2.68721455	0	1.85753371	0.95719305	2.161619	4.17544025	1.27811201	4.44016297	0.23761949	2.13035617	1.68787429	3.17746104	0.35662147	0.52701542	1.08624842	0	1.05088828	8.18334922	2.36264903	0	0.4447962	0.94343923	0.10167396	0	2.11538676	1.15347598	1.66543305	4.34074409	7.47548637	1.75576752	4.13599095	0
GTEX-13YAN-0426-SM-5O9DR	3.19252064	2.84151805	5.18702982	0.06538682	2.79603732	3.26443093	3.10406361	4.36389365	1.13854806	4.46600292	1.40850998	3.86419189	0.31651851	3.30418401	1.52802587	0.54795428	3.23146503	0.33217798	6.59564474	9.11146168	4.51096052	0.99831382	4.02572099	1.3097188	0.76399545	0.10035203	3.42387012	1.95890644	2.04272596	4.91747613	5.06140112	4.52038192	3.72243402	0.11228849
GTEX-Y5V6-2526-SM-5IFJV	4.84110048	2.97003987	5.27677221	0.10698275	3.19335956	2.74578186	2.55932349	4.12702263	1.55564855	4.00096249	0.38648124	3.41114758	0	2.60290177	1.95678259	1.59729399	2.96459607	0.07407289	2.2874828	9.77460001	3.83334013	0	0.92133681	0.42041604	0.24261922	0	2.77831172	0.33562554	2.49990422	4.51168472	4.55805329	4.51341123	3.13021151	0.03419609
GTEX-11NSD-2026-SM-5HL5U	4.24320624	3.38076028	2.4781063	0	2.06810737	0.85105837	2.56415255	4.2385989	1.34116748	4.12010464	0.43284863	1.25017946	0.72356867	2.60257969	0.92835586	1.05320541	2.46872396	0.13302588	1.61004656	7.49758193	2.30517414	0.10753711	0.37103787	0.94555278	0.10753711	0	1.34116748	0.53903556	1.90155414	4.04820387	6.84279902	1.5994411	4.08373501	0.13302588
GTEX-1269C-2726-SM-5EGJ4	3.493354796	2.943257995	5.30244179	0.10705795	2.324982121	3.275262873	2.062748151	4.611682475	0.780483773	3.484199204	0	4.086255766	0.014187769	1.043271821	1.986965439	1.749126379	1.875558845	0.403444898	3.006066072	8.870293977	5.3977921	0.205586395	1.077826908	0.460060241	0.183391005	0	3.135767965	0.656796323	2.217986108	6.189768099	5.322299159	3.649141912	4.032313604	0.235921941
GTEX-12WSA-0726-SM-5FQU2	4.379461775	2.287159648	2.838078453	0.125473621	2.360323654	1.772091091	2.39103641	4.640195379	0.497769225	5.05573517	0.014565579	2.796204007	0.072635745	1.495942465	0.368234818	0.497769225	0.817836366	0.198984509	1.803502989	8.606773607	3.119048057	0.198984509	0.6785468	0.384051157	0.014565579	0.162122713	2.270097471	0.425966717	1.859577798	5.340701189	6.855464732	1.628895605	4.339373037	0.285832905
GTEX-139D8-0726-SM-5P9GJ	3.73319256	3.15123149	2.59545177	0	2.49812891	1.37475308	3.10093483	4.73887824	0.27469136	5.00754303	0.57566428	2.62378447	0.03495743	2.29591396	0.45843	0.33001256	2.56129975	0.0835798	1.00771086	8.8499361	3.1246675	0.03495743	0.40619426	0.81503874	0.04995973	0	1.71035594	1.41380555	2.28350332	5.06716937	6.47909715	2.55054786	3.77457525	0.96830779
GTEX-ZYW4-0526-SM-5GZZ5	3.27877486	1.97937833	3.84466934	0	1.82480925	1.74985022	2.93124777	4.32466279	0.57222656	6.49258469	0.09703673	1.39785993	1.4126439	2.0650964	0.11588409	0.65855376	2.04836462	0	2.69819992	7.2571143	3.01799489	0.07744699	0.60154627	0.19405336	0.17181464	0	3.12626653	0.21668536	1.45604748	4.56660997	6.77256033	1.53888684	4.31529484	0
GTEX-13OVL-0826-SM-5L3GV	3.9545986	3.0252157	5.16356516	0.1268223	2.76771831	2.70274234	3.02178608	5.00500537	1.53790566	3.46972829	1.07132116	3.05171958	0	3.04950265	2.44822545	2.18587166	4.72347477	0.84130744	5.71475195	9.01498233	4.69895473	0.35497081	0.8637466	0.6461095	0.05337879	0.01917881	2.84247699	0.4900532	2.25728545	5.43367459	5.20129763	4.23047618	4.03972937	0.46116278
GTEX-P4PQ-0226-SM-2S1NK	3.15227459	2.7601638	5.08985595	0.09225586	2.21296885	2.99419396	1.77236742	4.94379857	1.32798003	4.70348327	0.90225716	2.74767825	0.6336634	3.30082521	1.04008477	0.75588453	2.57586142	0.14759409	4.05258327	8.44802473	4.24667265	0.23538512	0.73423937	0.81973751	0.58182329	0	3.71571848	0.65188562	1.20388428	5.52351295	4.96145069	3.39436347	4.4344891	0
GTEX-13CF3-1826-SM-5J1NK	3.56530525	3.46688497	3.55620736	0	2.0074754	1.82161691	1.93720854	4.38705659	0.52046469	5.3907901	0	1.32647296	2.21093856	2.90936159	0.30928898	0.58389946	0.6722822	0.08608997	2.01332703	7.47125467	2.74000028	0.15632782	0.60346684	0.7827221	0.15632782	0	1.78287668	0.72031947	1.53987216	4.62085919	6.5511405	1.53106166	4.7918474	0.10839522
GTEX-WWTW-1326-SM-4MVNT	3.7262854	2.78777565	5.15081476	0.47725713	3.12643358	2.49260805	3.25458171	4.55382025	1.15585967	3.20493007	0.04992631	5.0187352	0.04992631	2.24352679	0.84317051	1.06072812	2.13740787	0.15825598	5.14378491	8.672545	5.47801877	0.15068619	0.70566484	0.90438746	0.30701675	0	3.92617349	0.78056985	1.95554775	6.37560364	4.56085362	4.00423699	3.29315607	0.18657408
GTEX-ZXES-2026-SM-5NQ6R	4.33012577	2.8168592	4.79439099	0.19847107	2.65749713	2.89887513	2.63242931	4.55983639	0.81011155	4.27667809	0.28894857	4.25014172	0	1.74769873	0.67081836	1.18954164	1.85580817	0.02753396	0.85312464	10.09816212	4.93599716	0.1458649	0.69887822	0.39126752	0.22990031	0	3.30535153	0.59706192	1.90143186	6.01665699	5.09390779	2.80812518	3.9743509	0
GTEX-12696-2526-SM-5EQLN	4.1837403	2.86190137	4.71882098	0.1160203	1.96138043	2.88500161	1.51946281	4.72972832	0.98590402	4.31801039	0.0156615	3.03750924	0.09083892	2.1243258	0.47321919	0.69073118	1.40942342	0.06591674	0.75691055	9.01498233	4.21796118	0.02286609	0.62654695	0.51417445	0.1401422	0	2.53554995	0.48076121	1.80904704	5.81429192	5.51545427	2.2003724	4.1798324	0.02286609
GTEX-RVPV-0926-SM-47JXU	4.1648816	2.8322016	3.1351123	0	1.9356296	1.6642307	3.7471687	4.2605852	2.2499438	4.6183374	0.1223632	2.452312	2.9048779	1.7754653	0.5241521	1.7345646	2.452312	0.1619949	1.3824666	7.8581072	3.2119309	0.1619949	0.2246711	0.597977	0	0	2.0696737	0.310131	2.2215459	4.7815514	6.2834525	1.6171761	3.6397631	0.7480344
GTEX-ZAB4-0426-SM-5HL7N	3.9666596	2.35173556	3.12091027	0	2.12886376	2.41099743	2.45922483	4.51365563	0.62075287	4.96587752	0.60634807	1.30715716	0.88340894	2.27803344	0.90863732	0.84762441	2.42266724	0	1.79850918	8.19764941	3.38176584	0.25134353	1.01851786	0.32463816	0.08237335	0	1.90536911	0.56114342	1.27548314	4.5715767	6.46957988	2.07283105	4.16618599	0.13670194
GTEX-13PL7-0626-SM-5IJCD	4.03151371	2.85440164	2.61390318	0	2.19583918	1.3464365	2.70699929	4.61936323	0.11623574	5.09356609	0.20137045	1.92444997	0.68066048	1.8450168	0.20137045	0.4528269	2.78746537	0.07774565	1.21388565	8.19764941	2.74197172	0	0.52795559	0.85323585	0.11623574	0	1.8450168	0.56647052	1.39896415	4.47898507	6.19128415	1.71319842	4.17305882	0.1573328
GTEX-OHPK-0226-SM-3MJH6	3.291154958	2.766498275	4.737251517	0	2.63608602	3.209055904	2.333035551	4.671869418	1.127275698	6.010122192	0.183899872	4.105419023	0.014034271	1.674465955	1.114754004	0.337340799	2.326366268	0.129675279	0.950480428	9.199246116	4.764124891	0.174779887	1.103826385	0.230507821	0.424761451	0	3.489072929	0.612946745	1.803667557	5.924700142	5.205318079	2.954553381	4.304289834	0
GTEX-13FXS-0326-SM-5K7TV	4.36460235	2.99242266	2.26250017	0	2.39543357	0.8451707	3.19233224	4.11085646	0.83074111	3.32813681	0.07931453	1.71625884	1.22098263	2.73292976	0	0.34013685	2.95838179	0.07931453	0.38169943	7.88555976	3.24682867	0.14931577	0.31832751	0.45775054	0	0	1.53939437	0.20065147	1.48245731	4.37922589	6.70879485	2.08143144	4.13453898	0.10196663
GTEX-144GO-1326-SM-5Q5EL	3.77347298	2.30767451	2.81543286	0.08873099	2.15570272	1.71547043	2.49944258	4.41155791	1.48292117	5.11103001	0	2.48266877	0.39724571	1.52184202	0.18041003	0.24107583	1.85753371	0.22091447	2.67222266	8.41415541	2.79682423	0	0.46377711	0.52526067	0.05537525	0	2.06697431	0.47973876	1.64061429	4.97288589	6.82799538	1.79745782	4.32621911	0.0709847
GTEX-WOFM-0726-SM-3MJF8	3.54924291	2.9073052	5.60957454	0.12496937	1.98952846	2.63770217	4.46624136	5.01576126	0.81532129	4.51939947	0.39129611	2.5239801	0.2389081	3.04899242	1.09514646	0.48284193	2.75782133	1.92444997	5.87234534	7.44573091	4.64316108	0.04182721	2.03926287	0.85312464	0.85981173	0	3.89399374	0.94320954	1.56252183	5.09929845	5.42474062	3.14057315	4.14822404	0.48919211
GTEX-11EI6-0226-SM-5EQ64	2.951836066	2.49884086	5.224292169	0.075663071	2.916703494	3.154066256	2.326366268	5.106218051	1.041917665	3.583239181	0.124180928	2.585234985	0.016922447	2.935238692	1.474698049	1.546727839	2.154905275	0.058756264	3.125134249	8.849936099	5.06916598	0.335447385	1.316599708	0.505799962	0.092390964	0	3.12909878	0.532327673	1.480201648	5.940503008	5.061058394	3.612103002	3.996303973	0.109066369
GTEX-WI4N-1126-SM-3LK7Q	3.92736449	2.54585469	5.46436959	0.03436496	1.87805364	2.92603283	1.82847598	4.90252506	1.80766287	4.05194983	1.45280208	3.90771225	0.53350369	2.96551269	0.46322669	0.65989951	2.20124135	0.88665338	8.34181585	7.99217173	3.88755254	0.22702271	1.95757675	0.94555278	0.31712966	0	3.76875755	2.21543663	1.38188362	5.44912643	5.33908901	3.71186834	3.9281731	0.20641246
GTEX-139T6-0526-SM-5IJC9	3.68086616	2.93745278	5.83654004	0.40557573	2.4286842	3.65238617	3.03866375	4.80665498	1.87882898	3.8993259	0.4865176	3.864012	0.04901041	2.72013468	1.26011719	0.93103717	2.30436045	2.61485209	7.63890802	8.36582144	5.06649139	0.46757279	1.66225684	1.22212544	0.5401858	0	4.02865672	0.85346757	1.34872674	5.30757204	5.28221238	3.95983472	4.35729799	0.82581197
GTEX-11NV4-0326-SM-5HL58	5.11908128	2.65139619	2.95934825	0.12734849	2.07483278	1.60491869	3.11642276	4.46954974	1.01718578	4.03373299	0.09951851	1.68849299	3.42403982	2.26737358	0.33506399	1.06270383	1.69627589	0.27686256	0.85786356	7.57525978	3.048344	0.1551501	0.4922951	0.615043	0	0	2.18898596	0.36286199	1.75079646	4.00671296	6.89209445	1.39911419	3.98407239	0
GTEX-12WSA-0326-SM-5BC6I	4.01710122	2.88614957	4.9690775	0.04739172	2.59778669	3.70225309	1.88829276	5.31580008	0.45354333	3.80051164	0	3.65039394	0	2.14568632	0.75896021	0.78392566	2.30952985	0	2.59484922	9.12180092	5.08714644	0.35136117	1.01617957	0.23360329	0.07828158	0	3.95687905	0.35737643	1.69961871	7.21913494	4.69461651	2.91578668	4.2964947	0.06256095
GTEX-WFON-2326-SM-3LK7M	3.85724127	2.97083577	2.76203917	0	2.1732336	1.31196627	3.13893141	4.36528236	1.30373072	4.84922476	0.127391	1.57090895	0.43582538	1.98791686	0.2416743	0.21980521	1.89812297	0	1.01225087	7.55626368	2.92905113	0.10576315	0.7796755	0.76470068	0.0638152	0	1.79986742	0.70448941	1.4646572	4.39835302	7.45015407	1.7160928	3.90987791	0
GTEX-XPT6-2026-SM-4B64V	3.70840653	2.75509623	2.84278774	0	1.82891401	1.59522695	2.93155357	4.63805837	0.39412124	4.85330856	0.08736401	1.05797061	0.110002	2.87061513	0.22786549	0.29302658	1.69581424	0	0.52441796	7.98904825	2.42957732	0.08736401	0.45127222	0.68704766	0.29302658	0	1.93785092	0.59369412	2.36571456	3.99730187	6.60184195	1.30810704	4.09660372	0
GTEX-1128S-2126-SM-5H12U	3.9749576	2.94802749	5.59286006	0.0791548	2.84104645	3.51700177	2.16933902	4.84454057	1.34391046	4.03151371	0	3.88481446	0.05898789	2.33353783	1.14793852	1.31849793	2.14011568	1.94794305	6.98837424	9.48676466	4.86470577	0.35892313	1.73425937	0.65180921	0.10945417	0	3.53825727	0.70295245	1.77546532	5.12081899	5.20603863	2.9221982	4.40502751	0.52999043
GTEX-14C39-2426-SM-5S2U5	3.91480934	2.977214	3.67329576	0	1.35945836	1.2314122	2.47546147	4.49754536	1.17449164	5.15363558	0.29836456	1.47264366	1.89065478	2.92952079	0.46901852	0.44399446	2.33821243	0.16042717	2.22326782	7.47548637	2.67598081	0.44399446	0.85086398	0.49299955	0.18757866	0	2.29200249	0.18757866	1.09616954	4.27981919	6.86864581	1.71246837	4.39044449	0.10997204
GTEX-ZDYS-2226-SM-5S2MI	3.97882247	2.85408789	5.86529024	0.64709792	2.06429571	4.51642312	3.45775147	4.60860287	1.37754284	4.8154349	0.42312645	1.99741896	0.03811618	2.78475487	2.44935296	1.54034618	2.53603381	5.53063478	8.65288839	8.44802473	4.97610102	0.25937579	4.26261423	2.09777071	1.87841143	0	3.07846297	1.85629738	1.78272081	5.13035018	5.36140283	4.25752376	4.20159088	1.33299949
GTEX-13W46-0726-SM-5LU3Z	4.18329934	2.65952049	2.85761666	0	2.40789585	1.67384811	2.53900756	4.31974586	0.57447496	4.0668657	0.1163396	2.08202731	0.3915928	2.58757043	1.03054789	0.49320216	1.83040867	0	1.31383379	8.69142854	2.96080136	0.1497742	0.49320216	0.64672119	0	0	1.87679748	1.19725692	1.80516552	5.05401933	6.82320418	1.66152407	4.23440734	0.1497742
GTEX-14B4R-0526-SM-5QGQT	3.77495337	2.7839688	6.05934569	0.59917537	2.32576488	3.30486299	3.23978701	5.1183798	0.80180921	4.34639092	0.24479892	2.93729336	0.07960969	2.87356523	1.48860421	1.12707818	3.38771255	7.16499954	9.64637439	8.60677361	4.07159362	0.53817878	4.417112	1.50771454	0.90681158	0	3.56907986	1.28907893	1.20103582	4.5778748	5.09424949	3.63701579	4.19123471	1.78952878
GTEX-ZQG8-1526-SM-5HL65	5.04164803	2.61567562	4.52410712	0.13442587	2.60194266	3.06256007	2.4578559	4.81718127	1.12739844	4.14888378	0	4.98818759	0	2.03095147	1.07338084	0.44347857	2.82015647	0.1718744	1.69413	9.95735393	4.13748046	0.14648944	1.37777917	0.91173266	0.32762328	0	3.80567414	0.5612443	1.42609572	5.33666117	5.20424968	3.29298593	4.01526005	0.12075043
GTEX-113JC-2726-SM-5EGIS	4.33196952	2.65248314	3.05048099	0	1.77268744	1.27734929	3.4214064	4.42314871	0.97028507	5.2227873	0	2.21575447	3.17331733	3.36045961	0.13590205	0.65616	2.44235074	0	1.80472252	7.52452315	3.01831749	0.21954576	0.38671917	0.42459293	0	0	1.73804447	0.36819813	1.38528637	4.9186832	6.54906558	1.40362393	4.39228268	0.08166861
GTEX-WOFM-1326-SM-3MJFR	4.25668135	2.91094711	2.30892933	0	2.2009367	1.31137501	2.90014678	4.61936323	0.33403396	5.7819281	0.03136248	1.4815978	1.12512223	1.8199211	0.41846288	0.09886733	2.05032624	0.03136248	0.72431831	7.54257482	2.35421743	0	1.1860545	0.53405416	0.07485564	0	1.86779969	0.27604286	2.1715412	4.08585034	6.32484275	0.77956161	4.72946439	0.03136248
GTEX-13FTY-0626-SM-5L3F8	3.58554632	2.74291926	5.34150798	0.06613221	2.26313827	3.03392268	2.21750014	5.06649139	1.43288444	3.33818601	0	3.47023232	0.02979832	2.698986	2.70820554	2.04147863	1.89603993	0.30774513	1.68069989	8.73032111	5.18739983	0.8010689	1.32189633	0.64998828	0.06613221	0.01776503	3.81774904	0.84762441	1.5849013	6.11136555	4.89220328	4.35775673	3.84855481	0.7127878
GTEX-YFCO-1926-SM-4W212	4.49629425	3.4372056	2.54757394	0	2.02874654	1.50756533	2.80845129	4.49948823	2.22842882	5.39331301	0.13962303	1.75939343	1.07682759	1.59148895	0.54102843	0.7209213	1.51665519	0.1696242	0.5609723	8.18334922	2.62001586	0	0.40838114	0.98116669	0.05952232	0	1.45083237	0.6047037	1.3187821	4.10836168	6.51955074	1.6550072	4.15547238	0.28215074
GTEX-QMRM-1726-SM-2S1QG	4.55209076	2.6557948	5.40226798	0	2.06429571	3.14632056	1.94909889	5.24511338	0.82866653	4.89401644	1.6182	5.1855784	0.36458187	2.85761666	1.48624382	1.5022467	1.95365357	0.07741652	2.16082069	9.46128787	4.39066501	0.18107798	0.47428601	0.2854764	0.25960295	0	3.08086691	0.55820175	1.16381565	5.75235571	5.2526987	2.90605529	4.03352544	0.18107798
GTEX-ZYWO-2526-SM-5GIDM	4.370108277	2.357474608	4.998496015	0.208664841	2.393376289	3.011552283	1.890344456	5.080710333	2.071386537	4.220150834	0.6785468	2.855228652	0.072543034	1.901554143	0.90709512	0.672517253	2.025798733	0.220229003	0.951818386	9.25434726	4.163364679	0.445599357	0.863827349	0.549234206	0.253590794	0	2.294814445	0.888072631	1.498360364	5.575945131	5.407335989	3.495795868	3.982680243	0.100229597
GTEX-ZA64-2026-SM-5PNXT	3.91400895	2.73052906	2.69062357	0	1.69823654	1.01700012	2.63100324	4.4537212	0.6715649	5.24966226	0.33741697	1.53861565	1.98530682	2.09588711	0.18159069	0.26142288	1.93937379	0	1.49228962	7.75293469	2.86901202	0.15384203	0.99022821	0.7076252	0.2108871	0	1.57527064	0.65294048	1.76897364	4.27403318	6.62477223	1.54672784	4.17173251	0
GTEX-YEC3-2126-SM-5CVLR	3.64692056	3.21193086	2.45953191	0.2226717	2.36790113	1.22811212	2.65517774	4.79924303	0.71345862	4.77842036	0	1.40296925	1.45932964	2.36376346	0.14498377	0.25068163	2.9898734	0.09487572	0.85055015	7.55626368	2.79603732	0.4297431	0.4297431	0.69355172	0.09487572	0	1.94395963	0.50384641	1.55930411	4.47826723	6.41947728	1.29885741	4.20792167	0.09487572
GTEX-14BIL-2426-SM-5QGQR	3.14271106	2.76140951	5.247426	0.11261317	2.5698748	2.53111417	2.71853612	4.9278854	1.36704194	4.43496326	1.72789454	3.27694911	0.04166445	3.05852988	2.32310371	2.43289112	4.49131565	1.97672908	3.57980232	7.86113601	4.83761982	0.31934293	1.64243798	0.75729069	0.6814173	0	3.46864368	0.81124736	1.77675264	5.89252894	5.33340325	4.21838711	3.73639685	1.02180512
GTEX-117YX-0726-SM-5GIET	3.82414957	3.3106293	5.29305876	0.17968753	2.61612325	3.06868378	3.38837478	5.26375235	0.92591164	4.2000775	0.44019971	2.21348588	1.02989308	3.66281759	1.65313236	0.82924875	3.72169583	4.16209104	8.01131487	7.43733592	3.21294113	0.67598736	2.9428271	1.47932322	1.01560433	0	2.57270409	1.35429238	1.14896036	4.34503982	5.35688753	4.3712543	4.36026551	0.38816625
GTEX-WOFL-0626-SM-3MJG3	3.683680488	1.846246003	4.770277195	0	2.541943649	2.099000795	2.541943649	4.891898567	0.965613324	4.112307174	0.016015896	2.927758047	0.198773114	2.786805298	0.746354637	1.122405192	1.467325103	0.055247389	3.949654727	7.515386832	3.406207484	0.016015896	0.411263473	0.308171722	0.033099629	0.006085888	3.118389855	0.169126013	1.92175304	5.975522683	6.076827019	2.573336374	4.488200355	0.066277038
GTEX-12ZZY-0626-SM-5EQ5T	4.25186483	2.34238142	2.34238142	0	1.94684653	0.93975102	3.27251338	4.07872648	1.12829758	3.65528248	0.26048275	2.53870189	2.77988594	3.5638611	0.14953229	0.75131061	2.35002237	0.21277426	2.09979257	7.58007571	2.54395279	0	0.52764995	0.52764995	0	0	1.90888805	0.26048275	2.68845241	4.27159789	7.15211654	1.3381809	4.34662473	0.34773272
GTEX-UPJH-0526-SM-4IHK8	4.08876339	2.52271999	2.53048833	0	1.95033125	1.34267697	3.15702327	4.37080212	1.75939343	4.94347434	0.11617796	1.80579958	3.00209998	1.75185867	0.30661934	0.74387971	2.35636198	0	1.48335913	7.30596839	2.85636553	0	0.5643035	0.38330251	0.1625127	0	1.63471439	0.78182291	1.98807082	4.1156852	6.51367047	1.75185867	4.06997014	0
GTEX-12WSC-1726-SM-5GCN3	3.629713083	2.34503108	4.94950415	0.063464197	2.697247413	2.657353892	3.246828668	5.184099889	0.712608755	3.449157035	0.145864898	3.695455789	0.024525216	4.767475048	1.29662181	1.357483715	5.653749567	0.779368139	2.996919324	8.691428544	4.984089208	0.636581126	0.918253637	0.650807153	0.031125604	0	3.218510537	0.492006632	1.694684049	5.617708197	4.798395593	4.431685997	3.845063486	0.024525216
GTEX-11DXY-0326-SM-5H12F	3.82355649	2.379610408	5.132432087	0.065622009	2.825254422	3.812702586	2.594242379	5.213827857	0.621054024	3.284588735	1.029253239	5.206399431	0.00828752	4.007749886	2.925861583	2.099465532	5.511467966	0.1239627	1.06545408	8.204718825	4.665225431	0.203655437	0.632390995	0.300124129	0.047353054	0.00622263	2.99818817	0.765083585	1.587868461	6.527383946	5.004356147	4.330804569	3.934517109	0.209081936
GTEX-NFK9-0626-SM-2HMIV	4.42810735	3.2304766	2.12167778	0	2.52875319	1.43919498	2.85554885	4.69649822	1.01338743	5.48019031	0	1.67044402	2.0665276	2.13710061	0.58015708	0.89046301	1.92095768	0.12495334	0.49470868	7.50186825	2.60823784	0.12495334	0.79906845	0.53807246	0	0	1.89389191	0.83121584	1.52651488	3.93194102	6.44887558	1.60858784	4.23927963	0.07299669
GTEX-11P82-1726-SM-5Q5AT	4.18028853	2.59626312	4.90162264	0.20104311	2.57619097	2.21907657	2.63738482	5.18990949	0.73680047	4.21401037	0.46022973	4.1715283	0	2.52428296	0.75139752	0.55261932	1.87602095	0.4297431	2.27601537	9.16521321	3.71798003	0.16486772	0.51486342	0.30035128	0.05036728	0.02161123	3.59452834	0.56328592	1.00269584	5.46140499	5.01408537	2.81591062	4.0306669	0.09898087
GTEX-13PDP-0326-SM-5K7XP	4.13035704	3.03929496	3.56731699	0.08712818	2.14633847	1.85108101	2.95262473	4.3737713	0.72823815	4.56111385	0.06318003	2.94325799	0.25047551	2.0498561	0.34133119	0.98819674	2.71978091	0	1.57544973	8.6630169	3.46721962	0.11351876	0.22366308	0.64979613	0.0409795	0	2.08656825	0.85242882	2.11219852	5.69205383	6.22894358	1.96258	4.00263511	0.21109973
GTEX-13JUV-0626-SM-5J1MQ	3.32407868	3.0914941	6.29722318	0.3311687	2.71561631	2.06841073	2.62109968	5.26375235	1.06739224	4.02721273	0.04453299	3.97054632	0.04453299	1.99141558	1.19181337	1.3041405	2.07237817	0.56406605	6.0049416	7.97949525	5.13243209	0.04453299	0.58254665	0.36371535	0.06498247	0	4.4575736	0.4964542	1.01731116	6.35173079	4.65602235	2.87463938	4.35121494	0.18132986
GTEX-ZTSS-2026-SM-5987K	4.18289177	2.610253783	5.09222904	0.161677368	2.308138841	3.609064583	2.400760918	4.954524981	0.67592199	4.770277195	0.515917705	3.124187607	0.016484275	1.703774369	0.360319555	0.309874605	2.342080598	0.087512269	2.557267983	9.220688398	4.767475048	0.703830069	0.812477531	0.614618361	0.409373336	0.078694322	3.08983005	1.019004697	1.440954374	5.561403918	5.019704433	3.333089212	4.196171538	0.016484275
GTEX-139T4-0126-SM-5HL5G	2.92461975	2.35033522	5.29926687	0.03494687	2.42102193	2.53270701	2.34488468	5.16390077	0.60497844	4.1839558	0.26564074	2.68546936	0.05037459	3.30065797	1.15919515	0.80938482	3.00483625	0.1471278	3.46954285	8.70085553	4.41040177	0.55944056	1.13185697	0.90389744	0.04260333	0	3.5027925	0.26564074	1.25232346	5.753413	4.82157468	4.18289177	4.1198937	0.10529194
GTEX-ZVT2-2226-SM-5NQ6P	4.46768281	2.6394995	4.93038536	0	2.5493006	3.05672866	2.24994377	4.63025575	1.48335913	4.56009176	1.03616788	4.53493902	0.20265955	2.52859463	0.71885027	0.96356179	2.54509543	0.06569021	1.8048582	9.84709053	4.97481327	0.04501879	0.59246849	0.71885027	0.07780193	0	2.88598924	0.51153891	1.58153967	5.96732091	5.00373618	3.28429012	3.94605909	0.04501879
GTEX-13D11-2526-SM-5KM28	3.8665119	3.31712003	3.02258865	0	2.43457701	1.38450111	2.53379591	4.32286229	0.86024636	5.56234979	0.41086508	1.54945359	1.61834166	2.62470249	0.19527274	0.46291054	1.91443153	0.07385875	0.55866267	8.21954458	2.74609824	0.11114079	0.54234216	0.96622212	0.07385875	0	1.95175006	1.06917422	1.25270818	4.32107245	6.41242627	2.23313519	4.21269406	0.11114079
GTEX-113JC-0726-SM-5GZZR	3.93153793	2.39764904	5.39739884	0.08075987	2.32636627	2.34270117	2.92840203	5.09623766	1.08967774	4.97578021	0.14408083	3.60509788	0.03899456	3.61372928	1.0542476	1.7982047	4.9927171	0.22820064	3.97861213	7.71548709	5.04164803	0.2358245	1.06405565	0.25904048	0.19667194	0.02014795	2.99050051	0.46132284	1.84761603	6.20335448	4.7054108	3.16987964	4.24538513	0.08075987
GTEX-1314G-1726-SM-5LZUX	4.44607241	2.34472357	3.44237812	0	1.93862335	0.94695713	3.10093483	4.42764584	1.65053846	5.52437766	0	2.61567562	0.43279962	2.14551259	0.41155578	0.87233794	1.42651419	0	1.40729587	7.94092253	2.98144864	0	0.65739996	0.54404835	0.07242862	0	2.45448824	0.5247335	1.21759032	4.64835904	6.89209445	1.6248093	4.34029043	0.13354211
GTEX-139T8-0226-SM-5L3EA	3.47793754	2.61845284	5.35605955	0.06844532	3.18268571	3.0590193	2.19662707	4.99784197	0.26733473	4.50458117	0.33008934	4.14735756	0.01981519	2.81320099	1.22837991	1.40926016	1.88158394	0.07807932	4.2007284	8.89024056	5.23485301	0.1940164	1.09442289	0.39000427	0.24487214	0.08781048	3.77347298	0.42576455	1.31659971	6.72557836	4.92478644	3.71501119	4.32308222	0
GTEX-11ZUS-1426-SM-5FQSP	4.39577156	2.70006609	2.36456889	0	1.56127392	1.14016104	3.26094424	4.3964853	0.43212833	3.95543882	0.06917286	1.83423285	2.17830037	3.26679338	0.50120761	0.81042195	1.86673062	0.50120761	1.01097583	7.29685795	2.80250675	0	0.5717034	0.65616	0	0.06917286	1.98885993	0.54768202	1.72740583	4.22164963	6.84898452	1.45947944	4.49035672	0.11519893
GTEX-13CF3-1126-SM-5LZXB	3.69438497	2.51842041	5.69101198	0.11806442	2.2251818	3.43478049	3.34124012	5.27556825	0.91772423	4.24667265	0.20646812	3.21294113	0	1.97176768	1.29816633	1.51286156	2.24790477	5.753413	7.71548709	8.64359911	3.94525767	0.42292447	3.93272518	0.71738704	1.04893404	0	4.0570563	0.69672763	1.30810704	4.88493591	5.43971536	2.52302201	4.27182222	0.92879142
GTEX-13FHO-0326-SM-5IJBH	2.982884244	2.644374241	5.758814997	0.122020132	2.392752865	3.700947634	2.147267585	5.025291341	0.792529276	3.473560909	0.267303505	2.897477362	0.088242761	3.795731895	0.828036255	0.331062224	3.449157035	0.274614996	4.784122744	8.211906328	4.528786605	0.032474038	1.135089197	1.809651764	0.138916728	0	3.723358173	0.477096723	1.301059763	5.249289612	5.141595797	4.00650407	4.334845739	0.138916728
GTEX-117YX-2526-SM-5EQ4Q	3.90597992	2.91886883	2.65563902	0.18880383	2.23362848	1.31575621	2.78005347	4.63551368	0.40732413	5.57965147	0	1.53376639	0.10998702	1.86003472	0.40732413	0.9031046	2.14412854	0	1.02005983	8.29471321	2.68503755	0	0.31706549	0.73229352	0.10998702	0	1.85538075	0.61097536	1.2235434	4.22358475	6.7655616	1.57465447	4.19898245	0.09180304
GTEX-ZYY3-0526-SM-5E45G	3.3122087	2.468558	3.62683201	0	1.70082735	1.45962923	2.02755933	4.99238477	0.45458585	5.06513527	0.30863755	1.10982981	0.4383174	2.71697208	0.66303598	0.92444986	3.07108428	0.12870133	3.89475768	8.28712021	2.69251978	0.07098022	0.64979613	0.4383174	0.05386248	0	2.43506391	0.53296557	1.2369986	4.3195296	7.04295642	1.72587674	4.5715767	0.07098022
GTEX-O5YV-2026-SM-26GMK	4.4695497	3.5572769	3.2379648	0	2.3998101	1.2680336	2.4252834	4.5977312	0.5314735	4.9738555	0	1.4067076	1.7052143	2.9552164	0	0.375942	1.3779229	0	2.3451775	7.8913771	2.5714427	0.1704799	0.5314735	0.3924757	0.1822686	0.1704799	2.0134887	0.9079437	1.8105671	3.8089732	6.4413008	2.3925926	4.5091711	0.2225123
GTEX-Q734-2026-SM-3GADA	3.83486731	3.06740869	2.98816206	0.18897004	2.28617457	1.22555835	2.92667825	4.35640099	0.59323553	4.76276969	0.12109959	2.55257895	1.39065142	2.42168619	1.26244137	1.25051119	4.50092657	0.10560767	0.86299906	7.99217173	2.8685327	0.18897004	0.27307576	0.86299906	0.13720205	0	1.81133228	0.72635975	2.17653878	4.49827965	6.49641504	1.50597913	4.73915389	0.23960823
GTEX-X8HC-0226-SM-4E3K1	3.02872969	2.96921684	5.68844436	0.09590087	2.08299081	3.72520243	2.01316537	5.16460112	2.94325799	3.03913078	0.22355197	4.56411907	0.07473964	2.12070422	1.44364957	1.33023011	1.46479512	0.12963735	5.28296601	8.69142854	4.65968403	0.34987149	1.31222506	0.62142753	0.16268866	0	4.84023269	1.27453771	1.47693013	5.7684775	5.28838067	2.79104458	4.17669354	0.06424649
GTEX-11DXW-0326-SM-5H11W	3.77686952	2.4277245	4.55831341	0.07499596	2.29014821	2.62830351	1.7899778	4.99592645	0.95923847	3.0147756	0.46120694	4.05606506	0	2.59217225	1.53376639	1.45469365	1.15165486	0.04847689	1.94565414	8.41415541	4.84542857	0.14299701	0.75763629	0.17691847	0.08347023	0	3.55210304	0.61197241	1.34592304	6.1255244	5.58147552	3.25727956	4.18329934	0.36842963
GTEX-145LT-1626-SM-5O992	3.61792575	3.25000367	2.77957254	0	1.85169685	1.35932295	2.92555916	4.57763676	0.97077908	4.45133659	0.12433094	1.79697166	1.3703947	3.38295011	0.12433094	0.70636662	1.69746173	0	2.36555489	7.43733592	2.23000617	0	0.15419778	1.01073307	0.12433094	0	1.68004177	1.05156811	1.53321772	4.27096414	6.7655616	1.45932964	4.2037253	0.21902592
GTEX-OXRL-1626-SM-2YUMU	3.4010059	3.13493649	2.25821121	0	1.77082702	1.47666521	2.72639203	4.63755096	0.62675111	5.217187	0	1.50182289	2.59704668	2.44315421	0	0.2146574	2.20775199	0	0	7.63375346	2.37776355	0	0.31942146	0.94467411	0.2146574	0	1.72514648	0.93059742	1.17504187	4.07872648	7.03859845	0.95840965	4.3863635	0.13102397
GTEX-R55C-1726-SM-3GADJ	4.3721585	3.5058923	1.8188106	0	2.0958871	0.905225	2.7465827	4.3546109	0.9893272	5.1884596	0	1.4669487	0.8676908	2.9743438	0.7475594	0.5724413	1.6126608	0	0.4520265	7.4542673	2.7699744	0.3996223	0.7281672	0.8676908	0	0	1.7056953	0.3238573	1.5725141	4.5653609	7.0698914	0.766527	4.4055001	0.2428108
GTEX-11XUK-1726-SM-5GU61	4.4024908	2.99741728	5.57221755	0.36232714	1.97937833	2.84736299	3.90010685	5.03013733	1.85924467	4.15949127	0.11809696	2.31001038	0	2.14522958	1.17378019	1.36191062	2.96648419	2.52921992	7.19504375	9.17618261	4.04218482	0.38090549	2.45645534	0.69030558	1.08591224	0	3.09558606	0.73796149	1.10529722	4.93199794	5.41026597	3.24030209	4.28159902	0.22161679
GTEX-13X6H-1726-SM-5Q5EH	3.96440537	2.99867109	5.66629376	0.35064765	2.5262359	2.91624827	2.75590263	4.66496177	1.74756835	3.04251554	1.09481844	1.78674345	0.20391811	3.34294263	1.91297639	2.05786406	3.50487346	4.65809569	7.13248582	8.56972574	3.08656559	1.22541783	3.22225284	1.57895535	0.6574932	0	2.67083641	0.9891982	1.34011493	3.56120158	4.94917709	5.30564724	3.46653428	1.07323339
GTEX-ZZPU-2626-SM-5E45Y	3.98489255	3.29545728	2.73766726	0	2.35389412	1.40221987	2.47685183	4.66020288	1.21315741	5.33340325	1.44919631	0.86702392	0.50579996	1.97909068	0.20243119	0	2.09036274	0	0.91963437	7.97949525	2.21314365	0.20243119	0.38108167	0.79864465	0.08643589	0	1.33717069	0.59706192	1.64031382	3.91999364	7.14860911	2.64483565	4.12133379	0.08643589
GTEX-11P81-0726-SM-5PNYH	4.220988291	2.693754343	5.604351991	0.484532571	2.857289041	3.307708373	2.322616836	4.76139753	1.345202461	3.513445155	0.826258268	4.397884392	0.163443489	2.402930202	3.229285302	1.92845193	3.907138245	1.582306133	6.35005146	9.004171676	4.44845624	0.870939134	0.781425264	1.225981019	0.115881092	0.025307016	3.933512093	0.768369451	1.770982658	5.384125813	5.1855784	4.397884392	4.058300582	0.349136124
GTEX-ZDYS-2126-SM-5S2OD	4.36003122	2.50057276	4.81832134	0	1.92325599	3.33156861	1.97547475	4.91351245	1.56653136	5.40226798	0.30381896	2.06746894	0	2.81795645	1.21877663	0.90771425	2.20806878	0	1.44232309	8.94277996	3.73472287	0.21830229	0.79182845	0.22675848	0.55708733	0	2.54288513	0.60237567	1.15125311	5.40691929	5.30244179	3.05155132	4.31232827	0
GTEX-U412-0326-SM-5BC7E	3.60041759	2.80403971	3.13267313	0	2.26787819	1.61159616	3.65988562	4.59896574	0.44514192	5.83829146	0	1.89065478	2.33337287	2.88938576	0	0.40717354	1.61159616	0.16745957	2.80403971	7.19855775	2.63934391	0.27440064	1.35627345	0.49835309	0.2114313	0	2.1722984	0.38942838	2.2904589	4.55432577	6.71658191	1.46908917	4.60985718	0.23315834
GTEX-ZQUD-1726-SM-51MRQ	4.7424301	3.35145187	2.25602198	0	1.94810941	1.00144705	2.80828823	4.52335606	0.78813531	4.44821965	0.12975285	1.00144705	1.33212326	2.04898123	0.80515412	0.37223802	3.12826943	0.10427899	1.18700027	7.89137712	2.53809487	0	1.32225564	0.58929738	0.08101413	0	1.79555883	0.37223802	1.87771181	3.70988637	6.39660083	1.75293737	4.15354557	0.15364022
GTEX-139T6-2026-SM-5IFFL	4.26741036	3.3448056	2.72893741	0	1.73192413	1.48725709	2.7035519	4.37651432	0.73092542	5.7496628	0.32278707	1.81249226	1.03837899	2.2828993	0.09460064	0.32278707	1.69775776	0.27228022	1.05320541	7.43733592	2.91982833	0.05282782	0.48575972	0.69802799	0.11763015	0	1.64659673	0.68032879	1.57880482	4.09722593	6.74439078	1.2346769	4.38088484	0
GTEX-QCQG-2126-SM-2S1P8	4.26853362	2.64891243	2.36648311	0.22563777	1.85629738	1.29885741	2.56258541	4.81484431	0.51680353	5.46183284	0.09045514	1.54177714	0.92339696	2.68691621	0	0.31041104	3.35482538	0	0.53554473	7.39314167	2.65966731	0.16488222	0.53554473	0.67243679	0	0	2.25573002	0.28782596	0.71854756	4.22098829	7.42912858	0.67243679	4.84253749	0
GTEX-14BIL-0326-SM-5SI9Q	3.86014914	2.43961336	2.52543068	0	1.31702183	0.9463612	2.97688869	4.46402892	1.13072385	4.8569445	0.23863423	1.98201623	1.9703182	2.77942668	0.33760357	0.31318939	2.95425002	0.08166861	1.68937265	6.97717871	2.480338	0	0.26408083	0.58403707	0.05962769	0	2.11674931	0.36020585	1.45979027	4.28468442	6.69092383	1.46953111	4.5715767	0.10400284
GTEX-14A5I-0326-SM-5NQ9J	4.14844303	2.96648419	2.50643711	0.12931793	2.05853745	0.8154191	2.60163635	4.68442479	0.31090808	5.87058061	0.29062165	1.43300939	0.8154191	2.22859278	0.15423654	0.43373133	2.85281618	0.04516776	1.79325802	7.36969891	2.32784845	0	0.60389823	0.78383041	0.06471346	0	1.93190497	0.39318601	1.60591459	4.04218482	6.53322783	1.11764023	4.76635814	0.31090808
GTEX-OHPJ-1626-SM-2HMKO	4.41734526	3.69876786	2.72433704	0	1.87424483	0.8054007	2.26173914	4.66496177	0.35720165	5.89012749	0.08714275	1.13322438	1.97313264	3.52983562	0	0.8054007	0.85195369	0.11276456	0.76459337	7.38516921	2.48955726	0.14101407	1.4143627	0.71814362	0.08714275	0	1.83910233	0.76459337	2.36741629	4.34413253	6.71426209	1.49683966	4.90252506	0.11276456
GTEX-13O3O-0526-SM-5J1NL	4.42595898	3.04753575	3.30201107	0.41266358	1.93906175	2.30388076	3.00950535	4.32757421	1.02679213	5.18595111	0.12835844	1.51210874	3.18520072	2.8781731	0.57917656	1.23531714	3.03315881	0.27508267	2.31640239	7.511128	2.80153158	0	0.87483983	0.55951568	0.12835844	0	2.14086866	0.25031791	1.2486379	4.21379905	6.80135557	0.93432164	4.71144883	0.15236389
GTEX-WH7G-2226-SM-3NMBN	3.918187	2.53629777	4.8882507	0	2.2810911	2.9838575	2.13117616	5.24855684	1.58691101	4.61090516	0.23003358	4.16078411	0.01799532	2.72305878	0.75879131	0.63139725	2.13326743	0.04293933	1.37502054	9.28787541	4.21180916	0.58775729	0.61390437	0.41890688	0.22087246	0	3.55676049	0.90971193	1.44095437	5.76424554	5.10928803	2.93219334	3.90946849	0.05209693
GTEX-ZVP2-0226-SM-57WBD	2.931400667	2.549947847	5.460502261	0.076905435	2.040693168	2.88401582	4.031718731	5.191785651	1.375165956	4.235080781	0.648162626	2.813686107	0.012020903	2.107249093	1.043858717	0.640950016	2.646714687	1.42794442	4.061456714	8.769859536	4.404342803	0.640950016	1.029586685	0.715226169	0.319616625	0	3.254581706	0.854379274	1.716424878	5.097254092	5.09020543	3.234262296	3.974573851	0.302111424
GTEX-131XW-0326-SM-5KM1J	4.52949598	2.62283765	2.92109437	0	2.10181335	1.25768273	3.04622965	4.34615366	0.85770993	5.65374957	0.19447252	1.54920418	2.2184583	1.80103271	0.52586107	0.59088041	2.15198718	0.31745231	1.47708206	7.34197206	2.7101056	0.07355693	0.90980789	0.25978437	0.05747327	0	1.99907662	0.11107538	1.86856249	4.60985718	7.25374176	1.38775955	4.60348601	0.19447252
GTEX-11I78-2626-SM-5Q5AI	2.99882697	2.62174116	4.8716314	0.08165297	2.29575758	2.48332333	2.0430207	5.32349292	1.4042256	4.73531177	0.53749378	3.86437179	0	3.33600584	0.72202866	0.65999733	2.71887943	0.18340283	1.53321772	9.36028716	4.42476736	0.09320633	1.20658245	0.94394153	0.16284411	0.02180696	3.05221702	1.3559755	1.60845688	5.61676985	5.26068815	3.93570907	3.77896175	0.0482525
GTEX-X4EO-0426-SM-4QASA	3.61104661	2.50904294	5.18046129	0	2.22064894	3.56548268	1.85076245	4.88524063	1.63807847	4.48845241	0.63832271	3.70894396	0	3.2779248	0.99077064	0.74884987	1.83756684	0.02961939	2.36360041	9.373165	4.51537377	0.08458498	0.95743156	0.14520407	0.02300491	0	3.48804718	0.59932682	1.58153967	5.92111449	5.32704511	3.46635893	3.54390208	0.04722645
GTEX-X638-0226-SM-47JZ9	3.188377463	2.723393717	4.87282609	0	2.217663933	2.13949752	2.875763846	5.099650472	1.480080787	3.16134811	0.009289815	4.303625862	0.018376963	3.064195073	1.684518424	1.11451927	2.552578954	0.440731188	1.848028061	9.121800921	4.676180447	0.079473089	1.338586541	0.545047366	0.024797625	0	3.475286078	0.522210782	1.977567581	5.897222843	4.867718842	3.518260195	3.869832205	0.19892437
GTEX-YJ89-1926-SM-5IFJ6	3.63757007	2.28944868	5.40184195	0.15085194	2.55226811	2.02769456	2.35126574	5.20386863	0.90863732	2.96475006	0.40397491	4.66496177	0.04398248	2.85424477	1.52786802	1.59342299	3.63850184	0.72647577	5.10587423	8.09133725	4.41804142	0.55754956	0.33074378	0.22602573	0.04398248	0	3.34939399	0.33741697	1.63776962	5.86184068	4.86116738	3.77554729	3.70524228	0.21236515
GTEX-VJYA-1926-SM-3GIJJ	4.743256	3.751159	3.669258	7.66E-06	3.056108	1.88223	3.077296	5.059043	0.8645549	4.270524	0.3404695	1.291321	7.66E-06	2.442351	7.66E-06	7.66E-06	2.750058	7.66E-06	2.237403	8.105508	2.353736	7.66E-06	0.8072399	0.9115387	7.66E-06	7.66E-06	1.95726	0.7174623	1.217459	4.678527	6.77256	1.058373	4.483363	7.66E-06
GTEX-13OW6-2426-SM-5K7WO	4.25493507	2.1722984	4.9294285	0	2.41555204	2.78241931	2.44996949	5.14554076	1.35775425	3.92296539	0.20191843	3.05687598	0.02090382	3.54515153	1.65558865	2.79902926	4.54686277	0.43062644	2.0809476	8.33372335	4.58291463	0.41172658	0.27798071	0.21681991	0.06069663	0	2.70433471	0.49630865	1.28394967	6.40021771	5.28838067	3.97231775	3.81833551	0.34897025
GTEX-P4QS-1626-SM-2S1NH	3.8578076	3.2468287	2.6066347	0	2.3946691	1.5551821	2.5738349	4.7196515	1.0518265	5.7277199	0.1665658	1.509943	0.9634797	1.9211217	0	0.2481739	2.0559243	0.2686718	0.8973509	6.9351437	2.4034132	0	0.4739783	0.9468682	0.1457531	0	1.9917604	1.3283884	1.7423895	4.4274079	6.6788106	1.3573287	4.3221927	0
GTEX-O5YT-0226-SM-32PK5	4.92056875	2.91512052	4.85631395	0.14625679	3.16099334	3.53403665	2.2016043	5.58336848	0.36958593	5.27402477	0.48191755	4.60756586	0.09172995	2.64092129	1.17252277	0.89229543	1.8148603	0.33129746	1.18066183	8.81957269	4.29784019	0.67119396	1.01215419	1.47794701	0.19957449	0	4.68785622	1.27669738	1.06025946	5.91157909	5.60910626	2.60130498	4.54166471	0.10816175
GTEX-13PDP-0226-SM-5K7W9	3.47634512	2.652956662	5.703425614	0.138687162	2.46262889	3.354660915	2.196165588	4.750990412	0.590313007	3.809774609	1.276547649	4.872243121	0.131480055	2.623784474	2.113475735	2.422039185	2.603545974	0.077168389	3.626637373	8.870293977	5.155058919	0.410781235	0.686350168	0.636767757	0.108019707	0	3.681631635	0.921459256	2.148792058	6.676627719	4.814541557	4.252521742	3.866511898	0.154654506
GTEX-ZVT4-0326-SM-51MS5	4.29096673	2.88825734	2.73406322	0.17202456	1.4364348	1.10370205	3.23348039	4.54735246	0.9143543	5.35444109	0	1.39530363	1.29001367	2.41586142	0.4449848	1.09004621	2.3417391	0.25009759	3.06804855	7.61874042	2.41099743	0.12440453	0.48840159	0.32832867	0.12440453	0	1.48456849	0.85719136	1.19683812	4.13911231	6.80371031	1.4364348	4.67536845	0.4233346
GTEX-145MI-0826-SM-5SI95	3.38654092	2.3389968	5.43032084	0.31779907	2.5636697	2.81227238	2.31547287	5.32981426	0.55783263	4.47946608	0.03384231	3.94566657	0.10728792	2.83432369	1.46921506	1.51039906	3.90520621	0.66071085	3.64084849	7.61874042	4.55983639	0.58261539	1.0773258	0.66071085	0.3612908	0.079486	3.67861388	1.30186315	1.290921	5.86410897	4.71909768	3.36633936	4.03129472	0.03384231
GTEX-ZYFD-0326-SM-5NQ8I	4.0995042	2.550391	3.8166043	0	1.0844823	1.4276276	4.2030894	4.3678039	0.7384783	4.9412616	0.1435657	0.9643194	2.6772783	3.7047043	0	1.4276276	1.0025672	1.4655228	6.3533157	7.4841328	2.6273704	0	0.625546	0.3746508	0.1689699	0	2.4048859	0.553118	1.440526	3.9687135	6.784625	0.6918071	4.3678039	0.2153322
GTEX-X5EB-2326-SM-46MW5	4.5216371	3.5515782	2.9722387	0.2860855	1.7580676	1.4626821	1.9380135	4.3321894	0.8920214	5.5526053	0	1.2936298	2.0465629	2.8990265	0.3361668	0.6484022	2.3623347	0.1551465	0.6277539	7.643826	2.7886909	0.1330121	1.2803037	0.5858661	0.1967878	0	1.9446074	0.3361668	2.3070493	4.7915654	7.0910763	1.4427755	4.6827954	0
GTEX-1399S-1426-SM-5PNYQ	4.61728911	2.57508028	5.13171044	0.32058867	2.49289493	2.67962603	2.63389597	4.78210478	1.1155996	3.12498069	1.51127297	3.55942255	0.28752079	3.56822021	1.72071077	0.80571153	3.43373763	7.40525842	6.92427463	9.00417168	3.08509452	0.70351348	5.43410649	1.12894399	0.57791925	0	2.41809083	1.25232346	1.46046778	4.55382025	5.30876013	4.80125925	3.27641213	5.28524751
GTEX-Y5V5-2426-SM-5IFJA	3.761126719	2.61326622	5.325475618	0.080885432	2.725447557	2.374653262	2.492741369	4.830976857	2.438378595	3.330201177	2.458926748	3.59723052	0.08941366	3.764157256	1.450516997	0.748676255	3.137566767	0.106673485	2.590248451	9.231246796	4.711721087	0.281601357	1.179491272	0.816035964	0.046688603	0	2.934269291	0.748676255	1.976420192	5.683353082	4.790126614	4.871037925	3.870842606	0.055186851
GTEX-X5EB-2426-SM-4E3HX	3.81562723	3.17020063	5.16252856	0.20148025	2.55711243	4.01668744	1.7907581	4.94065791	1.05088828	4.72651118	0.04123941	3.02161773	0.04123941	3.14666879	1.32838842	0.63616166	2.69977102	0.16206663	0.79220779	8.97294175	4.53198505	0.21862547	1.42226228	0.80646303	0.82471189	0	2.89902646	1.17290383	2.08936977	5.95178242	4.8638287	3.64329698	3.68660519	0.04123941
GTEX-13JUV-2326-SM-5IJCE	3.97676498	3.12676794	3.70148785	0.12278031	2.32621491	1.02891838	2.71383646	4.36049979	0.67382	5.64254745	0.18888919	1.79281563	1.68568241	2.29327004	0.36453234	0.50132436	2.63876754	0.18888919	6.73937614	7.32238924	2.50761358	0.08267245	0.23511521	0.34265063	0.08267245	0	2.4297303	0.40498029	1.41723974	4.39994911	6.25385079	1.19382521	4.47633317	0.12278031
GTEX-111YS-2426-SM-5GZZQ	4.27317305	2.51327564	5.11943014	0.05898789	2.56429414	3.32242212	2.20553684	4.84631146	1.19209862	5.37779993	0.47253385	3.0580448	0	1.91393419	0.99111458	0.57259694	2.29658372	0.03118237	2.1102052	8.97294175	5.07935722	0.32045439	1.16930154	0.72410482	0.34758049	0	3.15123149	0.54322735	1.31575621	5.93080404	5.31343547	3.16249576	4.3552828	0.05898789
GTEX-14E1K-0426-SM-5S2PF	4.4166564	2.74151445	4.95515393	0.1904361	2.89887513	2.59971217	2.33491758	5.14448137	1.35666181	3.75134457	1.27654765	5.03971534	0.05023292	3.20247396	1.78554279	0.84733123	3.55602881	0.9763599	2.34860742	9.01498233	4.54388835	0.31041104	1.3970288	0.92762748	0.13824736	0	3.00433259	0.6270009	1.96438658	5.96538573	4.97288589	3.8665119	3.70822459	0.28608549
GTEX-14A6H-2826-SM-5QGPM	4.15292596	2.33931129	3.25491796	0.11018993	2.27399464	1.52389119	2.65200655	4.23551796	0.57679212	4.03211868	0	1.26618835	0.82875887	2.29109155	0.41763316	0.5549299	3.43703604	0	1.38976532	8.19764941	3.36838698	0.05720824	0.81922752	0.33861096	0	0	1.91551341	0.45697998	1.39785993	4.59536507	6.39846131	1.62792535	4.10478488	0.13872606
GTEX-S3XE-2026-SM-3K2B5	4.6943566	3.6259036	2.6810754	0.1750608	2.0863972	2.1602058	2.4443607	4.5867179	0.886083	5.4788889	0.3194215	2.1503815	1.2565417	2.0026602	0	0.2125196	1.3350725	0.3859705	0.5568709	7.1817039	2.7478461	0	1.2209826	1.0364135	0.2520058	0	1.9423195	1.2209826	1.2565417	4.4427653	6.6290714	1.8007243	4.8040851	0.2520058
GTEX-XUJ4-2626-SM-4BOQ3	4.51789436	3.13412683	2.59297325	0	2.20064661	0.84507962	2.82732364	4.73970462	0.37494582	4.89096684	0	1.87231126	1.6418164	2.8639703	0.14077959	0.24130173	2.36140835	0	0.37494582	8.00500262	2.63708151	0.14077959	0.75202433	0.99744728	0.18938856	0.46845794	1.79519515	0.88076127	1.18040886	4.51046384	6.90814308	2.12447939	4.29693414	0.0913492
GTEX-14753-2526-SM-5LU97	3.56785132	2.43696703	5.86070988	0.09705557	2.18259435	2.24024777	3.30266449	4.89066902	2.07663803	4.93693148	0.42540112	2.81134854	0.44454859	4.62396602	0.35260532	0.59917537	5.8331119	0.58035791	4.22337981	7.85507845	5.0587225	0.04170883	1.58215795	0.34531017	0.33746801	0	3.47231401	1.20117429	1.26689515	5.78033637	4.83964842	4.03746544	4.12254722	0.34531017
GTEX-11VI4-1226-SM-5EQMP	3.45638574	2.74370163	5.85042562	0.23514531	2.48364863	3.12108075	3.43478049	4.92267245	1.68363151	3.94884665	0.11971769	3.62259748	0.02771909	2.37040911	0.8015463	0.64559086	2.53698502	6.89209445	8.52521414	7.95379715	5.25003491	0.07102695	3.66835394	0.92133681	0.49571949	0	3.77648118	0.8015463	1.54381219	5.72047006	4.93230454	3.59524022	4.20834224	2.34721734
GTEX-SNMC-1426-SM-2XCFM	4.32041802	3.4017029	2.41792842	0.19063273	2.47530883	1.76912092	3.07511491	4.70952154	1.00022036	4.93755572	0.15020468	1.76912092	0.70949242	2.51464082	0.47014661	0.45327142	1.93392162	0.30112434	0.45327142	7.38516921	2.32720641	0.28181011	0.3859705	0.58320866	0.11059885	0	1.92922905	0.37020946	1.291861	4.32735064	7.27510589	1.07700449	4.51315809	0.17026291
GTEX-11TTK-0226-SM-5N9EC	3.56136912	2.77277831	5.67580428	0.35679548	2.38663214	3.0357311	1.9953069	4.95483945	1.21995359	3.94724936	0	3.00917872	0	2.84721671	0.75202433	0.97259198	1.80397479	0.02183433	4.6024207	8.6248415	5.30876013	0.11003825	1.79697166	0.5292173	0.32075134	0	4.42550151	0.58396826	1.36232239	6.35833291	4.80727477	3.6272105	4.4387353	0.02183433
GTEX-13X6K-0326-SM-5Q5D6	3.9977103	2.4764109	3.30333483	0.06415318	1.9136322	1.77332843	2.90222809	4.70214379	0.62874785	5.29926687	0.16144509	1.85551449	1.21027712	2.40215907	0.55540868	0.2061154	2.34425337	0.06415318	1.50684318	7.84930367	2.53019006	0.03708649	0.59246849	0.41564123	0.05003291	0	1.92477304	0.3190949	1.91908448	4.57886687	6.93787302	1.49565266	4.29784019	0.05003291
GTEX-111FC-1426-SM-5N9C7	3.66191273	2.33742067	4.56562389	0.13895322	2.73691509	2.61423453	2.82112931	4.98086851	0.7743191	3.16002546	0.15527615	4.97927781	0.02544245	3.98147062	1.54659699	1.25654168	5.27596975	0.13895322	1.80751441	9.1166313	4.74022133	0.29024149	0.65708212	0.25405083	0.02544245	0	3.14976623	0.29784702	1.91031088	5.90304248	5.24855684	3.8694306	3.7873202	0.27659741
GTEX-1122O-2426-SM-5GIDN	4.12973017	3.24213185	2.5760239	0	2.01015626	1.28379789	2.39382844	4.58316604	0.46699056	5.63314212	0.23234259	1.654215	0.25683223	1.81439623	0.4463569	0.4868036	1.50008365	0	0.58914834	8.11978615	2.73905184	0	1.00431036	0.73033342	0.11089737	0	1.67664297	0.73033342	1.6643793	4.29430614	7.15838631	1.25961228	4.60423477	0
GTEX-1477Z-1626-SM-5SIA8	3.89575878	2.05914684	3.11302206	0.14571443	1.90919612	1.71020376	2.42444574	4.62318301	1.59806305	5.51103257	0.24442358	1.89098125	0.13359275	2.1946223	0.46699056	0.91134132	1.68937265	0	1.0260395	8.4392036	3.0201882	0.25868921	0.39595847	0.44235456	0	0	2.86044409	0.2975146	2.24397655	4.87897855	6.63987758	1.87679748	4.48287904	0.07097573
GTEX-1117F-0226-SM-5GZZ7	2.69153625	2.86504049	5.39165112	0.03612269	2.20927516	4.24667265	1.55312415	5.04003103	1.4439327	4.06871775	0.1338965	3.81660426	0.11048031	3.07528291	1.47592482	0.71665418	2.20108903	0.06360501	3.29081752	8.45634996	4.70624224	0.39868625	1.54659699	0.22666076	1.17804718	0	3.77686952	0.85755631	1.08548679	6.69644422	4.97770422	2.83017092	4.07076863	0.01895912
GTEX-W5X1-2626-SM-4LMI8	3.14778757	2.62157552	5.75663099	0.08658957	2.49179097	3.20079241	1.77562032	4.74823707	0.7454123	3.17379	0.58865488	4.27689238	0	3.15045484	2.70669194	1.38025224	1.97297899	0	3.8993259	8.6248415	5.13035018	0.46559121	0.88853066	0.26948748	0.09461393	0.01365145	3.8550678	0.47152037	1.22956311	6.08916157	5.01673964	3.77973108	4.05358975	0.12643694
GTEX-13112-2726-SM-5DUW5	3.83314943	2.66057111	4.96587752	0.12961114	2.62206304	3.21225941	2.05565142	4.98054672	2.51903493	3.20922009	0.38967449	3.59416261	0.12027673	1.97148083	1.03410131	1.1994738	1.22009093	0.03377853	3.99994808	8.79935982	5.18809749	0.01573602	0.5005162	0.30409471	0.02133766	0.01181575	3.7135593	0.3164884	2.019451	6.32324625	5.20092807	3.34327569	4.08414377	0.07302366
GTEX-13OVI-1326-SM-5IJBO	3.31476862	3.01494978	4.89884083	0.04856303	2.62500821	3.68441919	2.14820562	4.85752385	0.97897393	4.88794127	0.96137582	2.23238304	0.04856303	2.97982418	1.18091854	0.07643101	1.99820393	0.18241831	1.06282593	8.6248415	4.62522299	0.25978437	0.62132971	0.34017033	0.51937041	0	3.17248806	0.46111862	1.4616656	5.77269268	4.64233923	3.91779338	3.64290013	0.15505467
GTEX-ZV7C-2426-SM-5NQ7Q	4.21643992	3.43703604	2.47969669	0.13257425	2.25175846	0.90611531	2.70525538	4.09124502	0.9914521	5.82632678	0	1.53229633	0.55761507	1.76987534	0.28246468	0.67825112	1.75032845	0.25546063	1.24592929	7.56094413	2.31512156	0	0.90611531	0.96550928	0.08636727	0	1.47823102	0.42789278	1.28394967	3.96831354	7.09425424	1.12153855	4.48192426	0.10777919
GTEX-11P7K-0826-SM-5BC5F	2.98288424	2.75509623	5.64304317	0.17575653	2.43303525	2.8646047	3.61866772	5.28723336	1.96061432	4.06187918	0.5005741	2.05823719	0.05727449	2.69346111	1.20733354	0.62765426	3.06240334	5.28181429	7.71548709	7.6792028	4.45109602	0.74485442	1.9203258	0.62765426	0.6082519	0	3.75358144	0.63493211	1.18954164	5.45957044	5.29773714	3.42192718	4.4943672	0.46120694
GTEX-11OF3-2526-SM-5P9JL	4.21556351	2.7088092	2.43728137	0	2.32973279	1.23292342	3.15934296	4.44040072	0.45588326	4.11085646	0.05396291	1.9113762	2.63151407	3.02454479	0.89853447	0.7891184	1.66055441	0.25337127	0.43254119	7.49758193	2.65839382	0.05396291	0.27680354	0.650747	0	0	1.82786073	0.20294915	1.08788199	4.44040072	6.87121754	1.84202923	4.20792167	0.05396291
GTEX-11XUK-2226-SM-5CVLL	4.02633376	3.52704972	3.09458753	0	1.95352012	1.26803363	2.37356524	4.57336768	1.0646384	5.50069836	0.07363471	1.64935139	1.48292117	2.36948971	0.11016619	0.24585866	1.49836036	0.16547994	0.34326227	7.53807653	3.03281263	0.05726363	0.96279879	0.55330088	0.12811848	0	1.81947233	0.43628506	1.30989796	4.57988651	7.25018493	1.41946243	4.17774884	0
GTEX-13S86-2326-SM-5RQK1	4.1625145	3.35312162	3.72870686	0.22322373	2.30063967	1.88785363	2.63242931	4.95201332	0.87093913	4.22747957	0	1.83803339	2.55273307	2.848487	0.72074437	1.36675822	2.79476536	0.16094661	1.22860252	8.34181585	2.48001105	0.12195535	0.45394852	0.92237124	0.12195535	0	1.62808623	0.30601399	1.24444032	4.62061075	7.04295642	1.99938073	4.08981796	0.12195535
GTEX-14753-0326-SM-5QGQB	3.53808091	3.08086691	5.56657619	0	2.33117485	2.55085189	2.62894326	5.16605256	2.31136912	4.60885046	0.85007865	2.36456889	0	3.29315607	0.52073604	0.87451687	3.15193716	0.20686449	4.21313489	8.39021198	4.57207993	0.08004849	1.52265818	0.81031086	0.41769164	0	3.93691244	1.00600107	1.5780743	5.87577718	4.94126164	3.49974359	3.72262132	0.05463158
GTEX-ZDXO-2326-SM-5LU9W	3.59472106	2.15656419	5.03904105	0.04169424	2.07902643	2.96775512	2.66908548	4.90745591	1.51738874	4.17607075	0.09948121	3.45363199	0.01833947	3.60200397	0.71632972	1.33636104	3.23363235	0.15225696	3.19301479	7.93469989	4.61987889	0.14573587	0.3465204	0.18547103	0.07656209	0	3.6536537	0.23519173	1.39658389	6.7655616	5.07868064	3.71628529	3.89990499	0.02350692
GTEX-SIU8-0226-SM-2XCDS	3.43061501	2.52656703	4.91052111	0.2610639	2.07601841	3.15455772	2.40456457	5.30795608	1.70362745	3.098481	0.49903618	3.44186295	0	2.71742607	1.41878969	1.53062963	1.17778694	0.18825172	4.06395859	8.58811422	4.2285621	0.08762629	0.78603916	0.4159699	0.08004849	0.05776385	3.71318167	0.44514192	1.43904059	6.01012219	5.50839012	3.71928172	4.01853914	0.35457592
GTEX-PLZ4-0226-SM-5SI7M	3.8820505	2.6418973	5.42600544	0.16354663	2.70587618	2.26204105	1.93264586	5.06448131	0.72929252	4.42154907	0.86344686	4.39693982	0.75580182	3.6685403	0.92389303	0.69726924	3.1555651	0.07210775	2.38209839	8.36582144	4.67318686	0.8554487	1.99341378	1.669841	0.15369789	0.01242258	3.45550013	1.40614842	1.13534015	5.87118644	5.00500537	4.5661173	4.02163395	0.07210775
GTEX-QV31-1426-SM-2S1QD	4.6465389	2.6776027	2.3827541	0	2.1106754	1.805327	2.6438825	4.7415972	0.8853741	5.2492896	0.2619373	1.9228198	1.2187766	2.4847335	0.2126027	0.3607609	2.2269317	0	0.4362249	7.441425	2.433948	0	0.2457431	0.7061996	0	0	1.5945177	0.5203922	0.72066	3.8375993	6.8528587	1.2006381	4.56661	0
GTEX-PLZ6-1526-SM-2S1OC	3.9108482	2.678672	2.5197938	0	2.2234129	1.3244157	2.8160866	4.6860196	0.5874143	6.13684	0	1.7227302	0.2590758	2.0991506	0.4863962	0.3711774	1.6199745	0	0.7550417	7.025674	2.8991778	0	0.4370545	0.5003883	0	0	1.839381	0.3044383	1.7977804	4.3657415	6.8502972	1.2189274	4.6814337	0
GTEX-SUCS-1626-SM-32PLS	4.33395381	3.0590193	2.90683452	0.23243694	1.63576254	1.44157783	2.65264342	4.23530382	0.79425641	5.19759566	0.33589925	1.98759062	0.43037325	2.7797184	0.44808631	0.79425641	2.09777071	0.14673197	0.79425641	7.59451788	2.81937723	0.37377805	0.60237567	0.80669194	0.10214579	0	1.98759062	0.56992242	1.40555164	4.6441852	6.91620244	1.67937113	4.5146196	0
GTEX-ZVZO-0226-SM-5A5LA	3.906546272	2.762829321	5.575945131	0.243491405	2.637081509	3.174612568	1.961519023	5.194706366	1.658304636	3.205228511	2.020260732	4.125323759	0.154127795	2.519333874	3.079392585	1.683461845	2.615512821	0.374778473	4.905620857	8.525214138	4.456844403	0.665983555	1.621236218	1.248792049	0.066473286	0	3.660794094	1.203357591	1.911717765	5.516364394	5.085442281	4.445848633	4.143335222	0.146785931
GTEX-12WSL-2726-SM-5CVNL	4.0570563	3.32762585	2.88466461	0.16198168	2.22560908	1.45023515	2.34689837	4.34846311	0.70145416	5.4948599	0.18542645	1.77916056	0.60094111	1.84078061	0	0.70145416	2.15957463	0	1.10468462	7.53345179	2.78582765	0.04742364	0.45366523	0.56557041	0.20947403	0	1.69673422	0.35679548	1.13884926	4.52360797	6.90545985	1.62137823	4.55857353	0
GTEX-14DAR-1926-SM-5S2NQ	4.48410921	2.72702286	4.78155144	0.06500652	2.42463278	3.27419322	2.11219852	4.8961255	1.1329495	4.77754859	0.24305326	3.06980278	0	2.09301986	1.07338084	0.67444711	2.30952985	0	1.75622465	9.39829588	4.60550682	0.10537322	0.51518706	0.47335452	0.26125942	0	2.96600876	0.41172658	1.52403763	5.93562955	5.03971534	2.80088759	4.13515069	0.0849804
GTEX-Q2AI-1426-SM-2S1P5	3.8973394	2.63934391	4.82363594	0	2.48235888	2.80217113	2.85999445	5.34229387	1.16654189	4.34052148	0.26337247	4.53469999	0	2.33636706	0.60798437	0.26337247	1.88270517	0.22467112	1.93580021	8.56972574	4.45250841	0.14443334	0.7903519	0.28771135	0.1011611	0.03170934	3.19032886	0.74666119	0.93443852	6.28736	5.25649708	3.00433259	4.43543224	0
GTEX-12WSM-0326-SM-5LZVI	4.17326704	2.788208	2.88725179	0.13309192	1.76558308	1.6239484	3.33003032	4.590759	1.24292623	4.69218919	0.11267888	1.15637235	3.00417049	2.99257722	0.24887384	0.46474039	1.86796625	0.09160198	1.97238244	7.34576603	3.15950137	0	0.40611407	0.40611407	0.13309192	0	1.74107643	0.40611407	1.69547504	4.5515907	6.39846131	1.40074324	4.7207276	0.13309192
GTEX-14C5O-0226-SM-5SI6O	3.536292557	2.433339404	5.290662442	0.082579599	1.957916399	3.105533275	1.611912364	4.285811051	0.589148343	5.060073875	0.607923485	2.909050445	0.009677029	3.174271185	0.743674036	0.47316041	1.344288721	0.025307016	2.027559332	7.304219862	5.019704433	0.180341627	0.596335603	0.314733115	0.348557931	0	3.746977709	0.416832068	0.940463599	6.582430871	5.31069639	3.348883884	4.18329934	0.149352307
GTEX-1497J-2326-SM-5NQBK	3.43581213	2.57270409	4.66020288	0	2.45611473	2.66090507	2.64219252	4.95078718	1.40555164	4.1563324	0.38126682	3.73545005	0.03754909	2.86710985	0.45520626	0.21586695	2.59596065	0.07233849	1.96323868	9.27657017	4.83127615	0.17514267	0.95083355	0.7393881	0.09209154	0	3.14057315	0.88215808	1.92998811	5.91748015	4.73915389	3.52194499	4.03787106	0.04620075
GTEX-14BMV-0326-SM-5RQHW	4.28423412	2.57113321	2.79836249	0.16386526	1.98853463	1.80794902	3.11233586	4.24667265	1.61552503	4.09868271	0	1.97297899	4.72680125	2.87907806	0.57212829	0.83042702	1.52021976	0.69491031	1.03919787	7.40926976	2.94390093	0.1396785	0.94353747	0.27688888	0.18919382	0	2.23000617	0.18919382	1.95365357	4.51839683	6.88414311	1.47592482	4.23463254	0.09320633
GTEX-WFON-1226-SM-3TW8F	3.600068194	2.835438858	5.537087166	0.057290641	1.820693932	2.542540319	4.196617739	5.109288026	1.311966269	4.830677566	0.696891413	2.873711113	0.011437561	3.831579984	1.142331137	0.91634736	5.005005371	4.183519819	6.620512762	8.091337254	4.427157998	0.161264575	2.43317937	1.116620363	0.549178879	0	2.921876289	0.927627484	2.102599592	4.824205142	5.033782024	4.287616616	4.038501181	0.818756263
GTEX-PWN1-1626-SM-2S1OL	4.1018182	3.3373444	2.2948144	0	1.7580676	1.6550072	2.5638258	4.4089759	0.6569917	5.6743539	0.1637549	1.5267783	1.4472575	2.7143295	0.2552049	0.2733999	2.04852	0.3956546	0.4746549	7.1551861	2.647178	0.1637549	0.4553287	0.8485361	0.3484503	0	1.9226741	0.5846135	1.454963	4.3543847	7.5562637	0.9433244	4.9077705	0.1821728
GTEX-1313W-0226-SM-5LZV7	3.61884625	2.57743695	5.44653587	0.1961036	2.38604666	3.82142717	2.99373444	4.54315235	1.42136599	3.0581967	0.02544088	2.78066751	0.11188443	2.7413585	1.38856256	1.30091497	1.64372788	0.61274005	6.65500802	9.32325009	5.27516675	0.14213811	1.39658389	0.2667374	0.16059724	0	3.73074871	0.44523545	1.67894201	5.97679164	5.29852211	3.77384334	4.12363614	0.21440778
GTEX-O5YV-0226-SM-48TBY	4.65862325	2.43520361	4.89765047	0	2.33320421	2.8929242	2.49745791	5.14907453	0.91321787	3.86051825	0.30339315	4.98564918	0.07890899	1.93376211	1.14191323	1.00923767	1.63126948	0.1759791	2.2561657	9.70274914	4.2630383	0.07890899	1.21558456	0.84942119	0.12849944	0.02904856	3.53543384	0.77208881	1.32167754	6.17788377	5.29106141	3.18038182	4.16682663	0.16486772
GTEX-13JVG-0226-SM-5J1MW	3.32034611	2.7742276	5.51636439	0.04523555	1.93646761	3.117583	1.96028433	4.73641182	1.87854604	3.46653428	0.02357353	3.51380561	0	2.46535017	1.59292907	1.59600647	4.01017608	0.8974432	6.18669321	8.2341796	4.77754859	0.34625081	1.68038004	1.56066654	0.22051154	0	3.8694306	0.77072625	1.78198365	5.95427958	4.94157813	5.04629617	4.14994499	0.29572722
GTEX-YEC3-1226-SM-5IFI8	3.12057009	2.62721364	4.83994118	0.067409	2.46374748	2.74863797	2.25205784	4.85995398	1.62728048	4.91964573	0.97485467	2.73485732	0.05857625	3.19217141	0.99657097	0.83347322	2.95092234	0.13238531	1.54844825	8.7888587	4.71580519	0.11448345	0.62647052	0.64442113	0.12383024	0.01603666	2.78883742	0.94112158	1.59998294	6.23428777	4.88315365	3.99128427	3.8309654	0.02110022
GTEX-Z93S-1326-SM-5CVMR	4.42690809	2.52214427	2.65981413	0	2.22547417	1.68709701	2.97562047	4.26832044	0.46033968	4.50163544	0.10926376	1.67987271	1.99592183	2.48503676	1.2041532	1.14366934	2.42251605	0.08374029	0.27939937	7.52452315	3.21636155	0.10926376	0.2526273	0.63875223	0.08374029	0.08374029	2.01242825	0.67743863	1.40323709	4.41363848	6.77256033	1.57562882	4.35617749	0
GTEX-1399Q-2426-SM-5J2MO	3.81054172	3.14158308	3.24983908	0.30324991	2.63466883	1.58297106	2.42897827	4.47730472	0.46901852	2.87702457	0.17686635	2.83950331	0.14625679	2.11886126	1.20700507	1.06891448	3.21786449	0.20580146	1.34130016	10.06007586	3.15540339	0.05268118	0.46901852	0.75160052	0.03880345	0.03880345	1.94190013	0.64435977	1.69365882	5.23485301	6.06874265	2.59009397	3.70451464	0.5972077
GTEX-XUZC-1126-SM-4BOPZ	3.57086697	2.79902926	5.42430199	0	2.37434413	3.5627952	3.13628879	5.02982086	2.19147262	4.09247303	2.07013273	3.0186197	0.48705177	3.80413072	0.93261676	0.78922775	3.40620748	0.11749569	3.02436723	8.8401597	4.67345697	0.61251529	2.58463894	0.80495906	0.41833844	0.09793016	3.54786703	1.0021597	1.74193009	5.49753931	5.10895231	4.50554867	3.58393083	0.06694154
GTEX-11P82-0326-SM-5HL51	4.08080896	2.55948964	5.7085305	0.25363534	2.39735469	2.46247803	3.84006497	5.20055851	0.92647923	3.66355635	0.49505695	4.36389365	0.09886733	2.82588376	1.01836278	1.19503456	2.54757394	5.59101814	9.04652984	8.28712021	4.119474	0.54274541	2.99081928	0.67773205	0.41314204	0	3.89202229	0.87024641	0.97625221	4.90071294	5.42732016	2.83384072	4.0693411	0.61380157
GTEX-12BJ1-0826-SM-5EQ5P	4.33327699	2.87327862	5.64205173	0.20345757	1.81056713	3.25151954	2.94593135	5.28989242	1.81324746	3.96992354	0.15861968	3.84659906	0.09897078	1.91973714	1.1334914	1.71300553	2.16285047	1.98201623	6.1897681	8.8499361	3.71648095	0.32385728	1.25487666	1.01764549	0.79906845	0.03128027	4.1700357	0.62040051	1.76434184	4.92087632	5.05504168	3.12727327	4.18949039	0.68097914
GTEX-P4PP-0226-SM-2S1NN	3.79347	2.015252	4.338216	5.84E-06	2.287664	3.239272	1.893892	4.508174	0.5241521	5.454782	0.3486041	4.792953	5.84E-06	3.474075	5.84E-06	0.6875354	2.581379	5.84E-06	0.9320948	9.435484	4.351668	0.6875354	0.5159701	0.378243	0.4181935	5.84E-06	3.084924	0.9009238	2.860598	5.827449	5.300867	2.870761	4.065828	5.84E-06
GTEX-13VXT-0226-SM-5LU9Q	4.06248813	3.04136404	4.69868448	0.14562518	2.60919542	3.04136404	2.41099743	4.91837439	0.62194502	4.80871782	1.20190945	3.61575055	0	3.18669286	1.19832814	0.57879179	3.75755888	0.12473577	0.82184528	9.2206884	4.73753262	0.69058175	1.67679543	1.6546874	0.2811536	0	3.75698626	0.73067118	1.93801351	6.0049416	5.03904105	4.58392938	4.05996951	0.51680353
GTEX-1211K-1226-SM-5EQ4N	4.13599095	2.40755977	5.25610437	0.41470689	2.16378931	2.73292976	2.95600803	5.04663296	1.17606379	3.77799778	0.6566913	3.04251554	0.02152215	2.49841075	1.17606379	0.35936026	2.51697325	2.42043043	6.39485391	8.74989881	3.5835814	0	1.49425088	0.71615603	0.78509478	0	2.63998571	0.61367323	1.11584194	4.86087003	5.6698434	3.19646238	4.24232908	0.62929767
GTEX-11ZUS-0726-SM-59886	3.690127561	2.471440736	5.247799791	0.099437784	2.356991217	2.886816726	1.979986784	4.960812031	1.595837499	3.791166793	0.649386506	3.640667685	0.023267843	2.72639203	0.963030604	0.659820393	1.962270953	0.107517853	3.106979677	8.643599111	4.901622636	0.13260412	0.966636174	0.649386506	0.090659935	0	3.369236032	0.679301839	1.937520363	5.763150413	5.07259108	3.800706776	4.095970697	0.233224998
GTEX-11GSO-0226-SM-5A5LV	3.25909061	2.74658266	5.33102971	0.13858995	2.12854528	1.97421712	2.717267	5.00787607	0.73511217	3.84123328	0.76729395	3.75042375	0.33971701	4.10563479	0.98967151	1.61748023	5.30324673	0.44662197	3.59036479	9.13259357	5.07018576	0.13164718	0.91499994	0.7490418	0.16139525	0	3.6774963	0.52262716	1.97998678	5.64402596	5.03774915	4.00284731	3.92475229	0.13858995
GTEX-13FTW-0426-SM-5K7X2	3.53808091	2.35844371	5.89136222	0.60839057	2.10149356	2.99242266	3.876559	4.91113045	2.49498223	3.79098166	0.73757653	2.93698244	0.25305302	3.06368978	1.01108767	2.00191259	3.10814322	7.52452315	10.33677601	9.2654328	4.02967104	0	4.93230454	1.3028107	0.84796735	0	2.89732238	1.17804718	1.16342899	4.62293219	5.30127063	3.93550243	4.0666681	2.10453052
GTEX-1192X-1526-SM-5H11I	3.16217852	2.5356998	5.32070037	0.08517767	2.59470406	2.81150109	2.39704442	4.92389557	1.33887781	3.83468304	0.48259523	3.61648518	0.14500137	2.39146954	2.07104002	2.20523816	2.2998297	0.17685219	3.1651365	7.77517784	5.35772288	0.46518146	0.54355796	0.6052936	0.58829022	0	3.38482731	0.65338629	1.25108651	6.29555124	4.87194823	4.11968276	3.77515015	1.92623981
GTEX-11P81-2526-SM-5GU6H	4.173267	3.1251342	2.713247	0	1.8586122	1.4957976	3.1050245	4.4182875	0.4271357	4.6083495	0.1188428	1.8130908	2.849104	3.0833107	0.4480468	0.223552	3.7248385	0	1.0716685	7.4251052	2.4013726	0.2674154	0.3155583	0.6468506	0.1188428	0	1.5904398	0.5065137	1.8527411	3.8548696	6.8279954	1.5974534	4.428829	0.1824394
GTEX-XOTO-0226-SM-4B66H	3.063689776	2.501170765	4.489178037	0	1.830408668	2.51638101	2.83684913	5.292251911	2.570609746	4.742980193	0.012260156	3.535945164	0	2.057864058	0.433085397	0.79150401	2.805773842	0.072686102	6.459373993	8.499095157	3.98387239	0.080856023	1.24266409	0.166114716	0.334157279	0	3.359769295	0.612740052	1.506561642	6.247571009	5.118379796	2.601481553	4.250141723	0.104662701
GTEX-ZC5H-1626-SM-5HL7L	3.133291874	2.530344279	5.798865287	0.214747335	2.579932046	2.541791518	2.732929759	4.942839017	1.138271178	3.735258842	0.042047487	4.623699927	0.085191775	2.683712231	2.381464862	2.115541359	2.069356687	0.235191733	4.281599018	8.490372998	5.213107877	0.257113125	0.944928963	0.444890497	0.085191775	0.006892166	3.327273228	0.514114018	1.415624882	6.515679073	4.700275753	3.441336006	4.150175336	0.271908714
GTEX-X4LF-1726-SM-3NMBZ	3.556028813	2.647667981	5.09020543	0.02053535	2.738600086	3.014617176	2.404885948	5.141595797	1.385422403	5.004680759	0.732669409	2.924773987	0	2.638457438	0.693551724	1.082769535	2.74467717	0.086129911	1.134580819	8.952349097	4.573622729	0.257454393	0.849894591	0.42037662	0.19169269	0	2.513849221	0.711955078	1.492289616	5.840041408	4.575117947	3.437375166	3.843141033	0.066298315
GTEX-13PL6-0326-SM-5IJCP	4.45635764	2.44026106	2.87527404	0.23553067	2.23395986	0.98495839	3.33717307	4.24450112	0.50252083	4.52410712	0.08551877	2.49826983	0.60321588	2.72339372	0.23553067	0	1.95709873	0	0.891251	7.51997271	2.36617594	0.30239479	0.32316236	0.68861796	0	0	2.03223427	0.23553067	1.61099398	4.91717071	6.77025872	1.52374475	3.96236012	0
GTEX-12KS4-0826-SM-5BC5R	4.15017534	2.66908548	2.61567562	0.10210981	1.81116449	0.9843409	3.04201979	4.36734636	0.72278843	5.16390077	0	2.1934828	2.00141174	2.54914094	0.12222098	0.50475475	3.27574214	0.18851635	2.37513349	7.64876379	2.68563861	0.34509267	0.65349845	0.48618429	0.06295159	0	1.98201623	0.58044358	1.91045349	4.26126863	6.86070332	1.04316203	4.76579199	0
GTEX-VUSG-2426-SM-4KKZG	4.14629809	2.70006609	5.24550366	0.58873673	2.8285631	3.02472236	2.20757629	5.28989242	0.99022821	2.98368769	0.42800987	4.50917107	0.03368184	2.63290539	1.92983594	2.10318982	2.08127882	0.45687964	3.88891358	9.42278206	3.83583554	0.66009515	1.41934492	0.97625221	0.20922919	0.12259943	3.71482555	0.94320954	1.50523197	5.36872062	5.37081865	3.72354452	3.85761722	0.19962937
GTEX-NFK9-0326-SM-3MJGV	3.744125785	2.602417765	4.462605799	0.050382263	2.658095894	2.594242379	2.525595865	4.969731968	0.453271417	4.75941955	0.08054069	3.360811214	0	2.38574904	0.881177058	0.445102243	1.611759115	0.011494024	0.317129657	8.58811422	5.313435472	0.007726014	0.295777476	0.224339126	0.024326796	0	3.417037142	0.827676435	1.723796723	6.473330008	4.992052453	2.207268382	4.466713622	0.011494024
GTEX-ZLWG-0726-SM-5S2NG	4.55108256	2.74451442	5.28604903	0.57709549	2.24835555	2.83252624	3.53366463	5.01608037	1.36646697	3.70321903	0.60506869	4.32920472	0.48776405	1.76883711	1.43591048	1.88815109	1.71300553	1.59058761	6.47719939	8.75977614	3.91616807	0.20404886	1.20892166	1.25433837	0.60506869	0.03765298	3.87575297	1.39619307	1.14845862	5.04501531	5.17108542	3.23892228	4.18246007	0.29335672
GTEX-13SLX-0326-SM-5Q5E4	4.40573883	2.82588376	2.56914135	0	1.86626493	1.39785993	3.38076028	4.51987939	0.41467206	3.83449878	0.13030777	1.81185462	2.75207789	3.41613429	0.79864465	0.79864465	2.52734635	0.10634623	1.42580778	7.26778297	2.18082073	0.10634623	0.26514896	0.65601095	0.08324849	0	2.01430058	0.39103983	0.98159545	4.42225462	6.65946381	1.56315919	4.33821573	0.18153042
GTEX-RWS6-2126-SM-2XCAV	4.54833515	3.32881916	3.14531485	0.13592568	1.44999815	1.7098637	2.91594387	4.03850118	0.36852489	5.81868359	0	2.1509147	2.31813335	2.82919426	0.3015692	0.7961768	2.89229695	0.19039851	0.31858499	7.39314167	3.23332843	0.17213322	0.22902475	0.57595068	0	0	2.52199792	0.56043934	1.68637305	4.48119448	7.05197946	1.1694301	4.61117232	0.09946983
GTEX-11GS4-2626-SM-5A5LD	2.776380774	2.843250182	5.203130873	0.138277112	2.208763614	3.041364036	2.017731941	4.900075938	1.601830952	3.545872766	0.696198739	2.815910624	0.066043782	2.761258298	2.003773611	1.0811857	1.967356646	0.272520798	4.778130624	8.682019491	5.096578486	0.377599802	1.204619603	0.371417051	0.091967824	0.008329106	3.700206869	0.326196905	1.511272969	6.182438277	5.138762543	3.562252008	4.169819812	0.391002408
GTEX-132AR-0526-SM-5J2MJ	3.525100423	2.923516449	6.051179748	0.589569785	2.836066055	3.149436174	2.667199201	5.019704433	1.038746851	3.492109494	0.219248122	3.594721056	1.530338054	3.144190876	1.659514963	0.641604441	3.69420701	0.738478329	3.103080455	8.197649409	3.932920013	0.853235849	1.506425822	1.670905367	0.367294692	0	3.162355912	1.067130058	0.722407175	5.376561297	4.897650467	4.632099262	4.18970525	0.411672961
GTEX-13O3P-0626-SM-5L3D5	4.15141663	3.40446406	3.5296483	0.25666466	1.69929662	1.09244715	2.12772378	4.55933794	0.97116264	5.73135757	0.12601132	1.86075921	2.32685741	3.52563607	0	0.33511096	2.03862562	0.20106466	2.22890077	7.21577612	2.27915268	0.08044743	0.43407852	0.71143491	0	0	2.22124438	0.74976697	1.22505398	4.52728938	6.71771144	1.4321125	4.93631245	0.22786549
GTEX-ZYVF-0626-SM-5E43Q	3.79402655	3.33478522	4.57207993	0.08009491	1.5002199	1.8800876	1.9824455	4.92179513	0.4602847	4.65550697	0.03742221	1.88412915	1.00532772	3.26427146	0.14897156	1.60409609	0.97568365	0.2832239	3.84201302	7.32640393	2.51497363	0.03742221	1.28987103	0.44514192	0.04964883	0	2.31813335	0.68544377	1.13592895	4.3566205	5.41832547	1.7244269	4.66309715	0.4602847
GTEX-13NZB-0826-SM-5K7X5	3.9852872	2.36678695	5.08782501	0.06338152	2.71591543	2.42296085	2.71591543	4.97641727	0.64035983	3.69456735	0.46425188	4.52238679	0	3.34412679	0.91092574	0.7610889	5.43282698	0.31726434	4.27624422	8.69142854	4.83935567	0.58490981	0.57566428	0.35304178	0.19360237	0	3.09242425	0.47546509	1.61083443	6.16670956	4.59797611	4.01608675	3.96359502	0.0482525
GTEX-OXRL-0226-SM-3NB18	2.748802736	2.158531181	5.008896563	0.219658112	2.43795485	2.44840228	2.450134808	5.063815264	1.69547504	5.145886076	2.528257807	2.575698934	0.12818748	2.569418422	1.01754101	0.621620649	2.955577224	0.021237599	0.370655161	8.932695595	4.037871061	0.407651559	0.728457854	0.38953036	0.121588636	0	2.881321564	0.710227169	1.729661392	5.722950868	4.779559734	3.541925769	4.14252421	0.066264752
GTEX-13QIC-1226-SM-5K7YR	4.24970872	2.26093941	3.16694677	0	2.05978102	0.73067118	3.66024268	4.51563672	1.29662181	4.96397371	0.11782932	2.29124941	2.9058948	2.28661338	0.34983695	0.5467956	3.11318533	0.10179473	3.07660275	7.75293469	3.04073517	0.07240907	0.23825894	0.56377517	0	0	2.16254633	0.27690974	1.69612458	4.79012661	6.26490137	2.19773915	4.48119448	0.10179473
GTEX-ZEX8-2326-SM-5S2MN	3.46935742	2.65966731	5.57965147	0.26845958	2.70022138	3.0345364	1.89285826	5.13487845	1.01754101	3.72018105	0.76942676	2.73292976	0	3.75004974	1.15374221	0.63658113	3.00655093	0.13853181	1.78305112	8.89024056	4.8671295	0.17654893	0.85910977	0.64892964	0.05442521	0.02073643	3.27183153	0.73600645	1.34354604	5.92957551	4.94379857	3.75004974	4.2896347	0.0465842
GTEX-YECK-1426-SM-5IFHE	3.794804742	2.565358033	5.006293239	0	2.311998449	2.301719379	2.214077115	4.847738763	1.832308347	3.52284673	0.763634338	3.874568427	0	3.234917907	1.542484306	1.530485957	4.60601728	0.055800392	1.818346307	8.271448293	5.162528555	0.27743235	1.069440241	0.656207414	0.086826272	0	3.346184591	0.743191709	2.46075615	6.424782567	4.984711912	4.115900486	4.022261218	0.605620426
GTEX-PWCY-2026-SM-5Q5BF	3.9792274	2.9808027	2.0180447	0	2.2996651	0.9647309	3.0640243	4.3031923	0.4600174	6.2586991	0	1.9787989	1.6576967	2.2439765	0	0.5081518	1.3661883	0	1.2578197	7.5334518	2.5702927	0.1362299	0.5574841	0.9298166	0.2700695	0	1.6318876	0.8352186	1.4420171	4.1180068	6.9742669	0.9647309	4.2829313	0.1362299
GTEX-SIU7-1826-SM-2XCE2	3.8934041	3.1693871	3.7590875	0.1979046	2.8402466	2.8325262	3.1509156	4.2601524	0.8202832	5.2261534	0.7015546	2.8943393	0.9263888	2.3457907	0.5947802	0.6667962	2.0463202	0.4213506	0.5947802	8.5787874	3.0187831	0.5165499	0.5757177	0.8517711	0.1223802	0	1.5407748	0.8517711	3.3008252	4.9595517	6.7655616	3.426962	4.0156764	0.1877877
GTEX-ZGAY-1326-SM-5S2NS	3.19117904	3.03537805	5.94928829	0.36645274	2.47053545	3.02730512	2.7813244	4.92359799	0.92502064	4.05049988	0.28503381	1.83952099	0	3.74203127	1.18245336	1.06967761	4.55933794	3.2755635	8.45634996	7.82624417	4.69083789	0.84130744	2.91192259	0.62040051	0.42045547	0	3.41853001	0.82451552	1.19488017	5.07736925	5.07361032	4.20658827	4.30428983	0.90590579
GTEX-11DZ1-0926-SM-5EQ5R	4.39971212	2.9497401	3.32796684	0.12202336	1.94950955	1.45846165	1.97894479	4.68414765	0.84262233	5.41237111	0	2.21231507	0.16019276	1.97894479	0.3636692	1.14366934	1.609573	0.2375516	3.03555458	8.54281775	2.47825485	0.21921279	0.58838992	0.8054007	0.1051408	0	2.15822777	1.1623921	2.44331167	4.68838832	6.35918858	1.5090974	4.35097863	0.16019276
GTEX-11DXZ-2226-SM-5EGH2	2.831427059	2.061272057	4.804915237	0.027123857	2.469360803	2.409929689	1.511807127	4.966509736	0.740096474	3.386540924	3.792536975	4.281374643	2.466423373	1.156614119	0.835611768	0.830741108	5.034432032	0.074315651	1.663742249	8.788858698	4.836760285	0.284786046	0.331297458	0.017072512	0.003310637	0.012738608	2.559777467	2.056727022	1.477789791	6.009471693	5.138065335	4.645486206	3.720736209	0.033299746
GTEX-12WSM-0226-SM-5LZV6	2.85999445	2.75005795	5.2227873	0.079019	2.27009747	3.65420816	2.20927516	4.99916122	1.83818205	4.46600292	0.79141228	2.7644411	0	2.35685208	1.37818316	0.49115688	1.69203637	0.2549733	2.2721713	8.6159949	4.8038044	0.13684909	0.77167345	0.34148002	0.23790882	0	3.24549606	0.51085224	1.2244602	6.10297993	4.66679427	3.15654665	4.04696525	0.1548015
GTEX-P4PP-1626-SM-2HMJF	3.49051971	2.02709016	3.36650715	0	1.9830201	1.5730871	2.66786816	5.12400032	0.36382405	6.41686231	0.11736376	1.95381864	0.07586182	2.88433781	0.27476852	0.53719685	1.43730288	0	0.48068263	8.32564137	3.25909061	0.14477062	0.19585564	0.35227268	0.08873789	0	2.29825096	0.18269123	1.2960493	4.91442828	6.48587512	1.82579754	4.39181557	0.13143065
GTEX-11O72-0326-SM-5986D	3.88774019	2.5744476	2.99914337	0.06322956	1.97515741	1.33036895	2.8445492	4.82538415	1.1871372	5.42732016	0.1515159	2.19041301	0.06322956	3.01267918	0.1515159	0.55619393	1.96796429	0.1515159	1.77484859	8.06437344	2.47780846	0.17056515	0.4026077	0.68535663	0.11297745	0.03510554	2.37481689	0.54368887	2.34772205	4.56161048	6.69870293	1.15958798	4.54906769	0
GTEX-WFON-2226-SM-3TW8W	3.37321179	2.470535449	5.052991805	0.184096749	2.53456242	2.704944513	2.305983229	5.175019468	1.756981241	5.091885579	0.943324381	2.476558548	0.0505298	3.279450543	1.448773192	0.829496522	3.561369119	0.105280156	0.896253812	8.302459358	4.383427729	0.242139956	1.192587356	1.264843517	0.19301392	0	2.708373869	0.815038736	1.494250877	5.441410723	4.833638916	4.264362394	3.913610798	0
GTEX-ZYW4-2226-SM-5GZYG	2.660403031	2.423239023	5.670843345	0.062682003	2.40539561	3.405521555	2.726704458	4.529971608	1.426095719	4.459986637	0.458563829	4.071803003	0.097569376	3.866717747	1.538756418	0.844128416	4.36181627	0.971421781	5.96799414	7.922123801	4.945315315	0.78813531	1.496974635	1.10357659	0.761848147	0.0163915	4.223379807	1.253000606	1.451682607	5.511903358	4.774745248	3.751529971	4.002635111	0.037154075
GTEX-PX3G-1626-SM-2S1PT	3.68623956	2.96938571	3.00798416	0	1.86246503	1.5982079	2.29658372	5.01344006	0.3844562	3.68511201	0.09896322	1.42812254	2.28217972	1.98168047	0.50971414	1.35389809	3.08492357	0	0.87366391	8.46463301	3.09051181	0.12493215	0.3844562	0.6920232	0	0.26486695	2.11268783	1.66711193	1.21416238	4.37193104	6.37732313	0.88509369	4.62470708	0.16342295
GTEX-P4PQ-1626-SM-2HMKK	3.65492118	2.15005422	3.49921445	0	2.01445108	1.71083784	1.95567581	4.85752385	0.09161595	5.71997142	0.01448457	1.21359548	0.80263111	2.6671992	0.27013676	0.25482893	1.17804718	0.07329766	0.23945162	8.56100864	2.695663	0.10962803	1.0907934	0.69592849	0.15981138	0	1.72823774	0.27013676	1.84582216	4.97257803	6.85285867	1.51255824	4.39994911	0.01448457
GTEX-XBEC-0626-SM-4QARY	4.90745591	2.93634164	2.69804016	0	1.55930411	1.19027015	2.99324727	4.45181464	0.69537589	5.05904272	0.16218142	1.13433005	3.65855778	2.04674948	0.78222383	0.53980149	2.79139488	0	0.97151269	7.85507845	3.12350392	0.09037359	0.3825236	0.57871211	0	0	1.8739342	0.30874229	1.63637327	4.51589967	6.62477223	1.84565407	4.53125296	0.16218142
GTEX-OHPM-0226-SM-3LK61	3.066911468	2.41084698	4.95829425	0	2.703861506	2.121837471	2.396093863	5.144133143	1.457816807	5.202774168	0.877520125	2.585234985	0.036166554	2.920144797	0.724652849	0.486845078	3.120412344	0.370478777	1.610993983	8.248519414	4.351884326	0.028324484	0.370478777	0.467781448	0.044945448	0	2.666568372	0.539359488	1.336622094	5.903042476	4.880785486	3.534924118	4.255152125	0.074729601
GTEX-113IC-0226-SM-5HL5C	3.65837565	3.0652992	5.54795883	0.0372331	2.54004563	3.50712443	2.39609386	4.70429829	0.70971439	3.54768507	0.03033107	3.43789133	0	2.84037824	3.4467417	1.55518209	2.59956968	1.2122022	4.17435584	8.74989881	4.81394341	0.21329002	2.99114828	0.76879111	0.07612801	0	2.68530012	0.92735494	2.58967877	5.85318121	4.85214796	4.52582849	3.92258565	0.4383174
GTEX-SSA3-0226-SM-32QPN	3.54996804	2.98896126	5.68791006	0	3.31544648	3.22140359	2.80514451	4.90101539	0.3134919	3.39675444	1.26951492	4.51666692	0.08151339	2.64328214	2.19866327	1.5022467	2.44497852	0.24936076	1.32950376	9.38558341	4.63992144	0.33150252	2.23974393	0.8489606	0.11471854	0.10674734	3.59217696	0.80126671	1.59852489	5.41068902	5.2934442	3.69639214	4.20834224	0.45040141
GTEX-13W46-1226-SM-5SIAS	3.704704264	1.901159553	5.333403248	0.173440013	3.383473339	2.800567064	2.430681424	5.141595797	0.706621287	3.587172951	0.32506871	4.00916733	0.0708966	4.068717753	1.184891066	0.985180115	5.496216154	0.080759866	3.323559535	8.234179596	4.873694846	0.382481936	0.263931322	0.250604753	0.107865747	0.013856879	3.026830228	0.566470523	1.810567131	6.300425318	4.746848492	4.0034396	4.257116701	0.090519415
GTEX-Y114-2526-SM-4TT8M	4.15801159	3.02405242	3.06256007	0.1277851	1.76572784	1.42271558	2.86884949	4.55259987	0.61970051	6.1255244	0	1.33093702	1.05504648	2.22890077	0.30516238	0.37423929	2.1704388	0.1277851	1.04020569	7.71024307	2.40488595	0.30516238	1.04020569	0.77622123	0.41802069	0	1.99792312	0.30516238	1.17718293	4.00608235	7.27510589	1.57193565	4.789844	0.04240337
GTEX-11ILO-0226-SM-5N9D3	3.281079639	2.543794616	5.821909265	0.331333106	2.274442186	3.777252261	2.146991134	4.957357823	2.102472971	3.523017809	0.055697704	2.623784474	0.014463313	2.274442186	2.736583592	2.612448635	1.332694097	0.470146607	4.908994989	9.511958591	4.751265406	0.191661027	0.777850969	0.273746434	0.331333106	0.009965046	4.790415817	0.838504757	1.907826375	5.589102356	5.167844829	3.104235116	4.09681143	0.205149308
GTEX-X4XY-0326-SM-46MVZ	3.74585474	3.06836968	5.45178936	0.2674962	1.95629545	2.46278233	1.53679354	5.43669379	1.94000244	4.31866714	0.87721109	1.76511469	0.49547707	2.42117982	0.55125233	0.77874786	1.02219988	0.05086415	2.47035855	8.55197742	3.43961741	0.18759162	1.35022664	0.34993485	0.13166676	0	3.53000059	0.74290982	0.73589692	5.51992984	5.24394106	2.49083977	3.88831808	0.1002296
GTEX-WFG8-2426-SM-3GILL	4.5738722	3.4168613	3.0792323	0	2.0338025	1.2878963	2.6647141	4.7330914	0.2992838	4.9019274	0.2205809	1.5578438	0.4712236	2.3481625	0.5616769	0	1.6808505	0	0	7.4501541	1.9325009	0	0.3583773	1.0577266	0.1575088	0	1.6158364	0.7469203	1.6740166	3.50434	6.6987029	1.4015907	4.7259568	0
GTEX-NPJ8-1626-SM-2HMIY	4.17627999	3.1355884	3.18038182	0.12113284	1.85135626	1.25612724	2.35018609	4.39089297	0.76780984	6.46776127	0.04412722	1.70181636	0.12113284	2.3137288	0.79668126	1.06904435	2.40943133	0.06131626	1.57027442	7.62352432	2.36571456	0.25986024	0.30331966	0.81136208	0.04412722	0	2.05549065	2.00410179	0.52778333	4.34730344	5.85258487	1.70181636	4.68251852	0.06131626
GTEX-111YS-2326-SM-5987L	4.50482514	3.15984262	2.72544756	0	1.88398506	1.03422599	2.50674322	4.39740486	1.03422599	5.10167721	0	1.41893623	1.42731261	2.28503409	0.18575083	0.43172757	1.47609398	0	1.00961134	7.58007571	2.31171058	0.05046327	0.85364733	0.79472456	0.15981138	0	1.66026696	0.48933566	1.28155375	4.33034559	7.26429943	1.51255824	4.3317379	0.09209154
GTEX-S7PM-0526-SM-3NM92	4.60834954	2.92398569	2.52465069	0.15401342	1.623196	1.60058322	2.97388886	4.22273475	0.56175591	5.20277417	0	1.6690965	1.55831091	2.52027423	0.33580565	0.29742491	2.25728545	0.04693683	1.04712547	7.48861695	2.90014678	0.33580565	0.8635578	0.41314204	0.04693683	0	2.31449714	0.29742491	2.32231937	4.59409481	6.94617809	1.37024131	4.43681729	0.10813551
GTEX-11LCK-0326-SM-5A5M7	4.00178916	3.03604609	5.69935305	0.47606248	2.38590205	3.59472106	3.03766808	4.98982882	0.54578079	4.18880857	0.34167678	2.88552045	0.14215273	2.35485444	2.19509226	1.47325216	2.69410865	2.71978091	8.19404466	8.490373	4.38457504	0.52497657	2.08771766	1.53541255	0.90004495	0	3.66579897	1.00815477	1.57719745	4.34457957	5.44309815	3.9067374	4.22597617	0.36038808
GTEX-ZF28-1426-SM-5S2OG	3.482938	2.38758282	5.39165112	0.17879158	2.65823925	2.47940895	2.9280818	5.02855997	0.6731112	4.35350546	0.33194286	4.5962043	0	3.40586357	1.13105633	0.89653555	5.72875897	0.35098356	1.00059407	8.34958937	4.80323951	0.3748387	0.44670199	0.28122122	0.36874556	0	3.21070902	0.53980149	1.39633594	6.63332415	4.26810726	4.00958191	4.01874012	0.06327431
GTEX-QLQ7-1526-SM-2S1QA	3.56621243	2.40943133	5.06346968	0.13563719	2.12618973	3.26949615	2.0110892	4.84861832	1.02968556	5.49576152	0.03279154	4.47560584	0.03828061	2.42942434	1.20003198	0.90237443	2.02459309	0.22838396	1.28512652	8.76985954	4.45347767	0.34448007	0.96529114	0.65911035	0.18582848	0	3.41565418	0.70351348	1.65709442	6.08916157	5.22876515	2.41539025	4.2276906	0
GTEX-VUSG-1426-SM-3GIJN	4.96840025	2.7092815	5.4895664	0.1397607	3.5168395	2.64328214	2.0892202	5.12752308	0.26908379	3.62259748	0.42490881	6.91354961	0	2.76633623	1.78479724	1.16193223	2.13293233	0.43859816	3.55977937	9.71640264	3.76152764	0.80840609	0.72809625	0.82323248	0.13079639	0	2.95726399	0.79579821	2.10860652	6.12272054	5.70445477	2.53333321	4.3620478	0.31517237
GTEX-13N11-2726-SM-5L3ER	3.53577852	3.01059727	2.75493209	0	1.74271077	1.24094966	2.76428122	4.25186483	0.23895043	5.1575124	0.13822556	1.59204559	0.99621741	2.28395993	0.15705326	0.44553391	2.27042082	0	1.82239271	7.6792028	2.83142706	0.13822556	1.34565466	0.21641261	0.08070114	0	2.28395993	0.37005032	1.48203384	4.31161726	6.94340831	1.66604627	4.41177811	0
GTEX-ZYW4-0226-SM-5E44M	2.94374338	2.47733592	5.61964268	0.0574713	2.06825963	3.54445017	1.54063206	4.86026333	1.80658822	5.00045639	0.24457918	4.17132408	0.04926202	2.8254155	0.86344686	0.740954	1.80658822	0.0574713	2.99419396	8.76985954	4.40850305	0.20466248	1.74682917	0.3289589	0.49255568	0	4.0949309	0.90129033	1.5930982	5.62828225	5.10447105	3.02436723	4.30897633	0.01521872
GTEX-XPVG-2726-SM-4B66W	4.42225462	3.33125535	5.14378491	0.08972262	2.09525797	3.0019333	2.4889082	4.65707477	0.85095037	4.6114274	1.11609918	3.11173192	0.02982885	1.67850035	1.22517147	0.9051079	2.74275176	0.14124013	3.07696007	9.13259357	4.3946028	0.30642146	1.15231134	0.48033748	0.08972262	0	3.06932489	0.65338629	1.49710962	5.48912799	4.72292013	3.41200669	4.07516376	0.18219183
GTEX-WVJS-0226-SM-4MVOU	3.45433084	2.79902926	5.66281831	0.19690219	2.5262359	2.96096776	2.53793191	4.97610102	0.86719913	3.88559657	0.46872203	3.70094763	0.04788441	2.82839713	2.66923278	1.90585314	2.22783011	0.01954095	4.82538415	8.20471882	5.33987743	0.27324842	0.98016978	0.46872203	0.4279417	0.02610008	3.54054031	0.45078206	1.43391467	6.67662772	4.57712767	4.11419099	3.87241572	0.2177908
GTEX-Y3IK-2526-SM-4WWDM	3.84332012	2.830339671	5.48825229	0.205832339	2.040693168	3.112192107	1.582971057	5.272061698	1.297605134	3.535269013	0.145987538	2.675826712	0.0398228	2.321703289	1.766339032	1.683292177	1.462942004	0.491646001	5.653749567	9.121800921	3.005599893	0.083362598	1.880250365	0.443523036	0.268525253	0	3.388566069	1.537168061	1.347647959	4.596478291	5.129311703	3.695831199	4.601702784	0.47184531
GTEX-OXRO-1726-SM-3LK6C	3.129553428	2.589232856	4.106885144	0.006448607	1.480080787	1.972236845	2.615675617	5.038720641	1.677099803	4.932923898	0.016626849	1.819921101	0.153842031	1.75955718	0.261699153	0.196971237	0.539123874	0.058566551	3.775927888	7.861136014	3.286426186	0.024525216	0.815223479	0.145735875	0.275277619	0	2.309081419	0.602617533	1.750328446	6.154208462	6.458452217	1.34116748	4.7926731	0.016626849
GTEX-145LT-1826-SM-5QGP4	3.7679758	2.82015647	5.34190092	0.11977119	2.55775091	2.89482468	2.23112492	4.8300766	0.88025235	4.59358957	1.1506967	3.71222025	0.15522283	2.40728419	0.53398046	0.53398046	2.06984027	0.05720824	3.21176049	9.44837261	4.20094764	0.63050334	0.68015211	0.79864465	0.06693338	0	3.00417049	0.65224723	1.30441919	5.69468834	5.22948268	3.44429212	3.91960267	0
GTEX-ZVTK-0526-SM-5GZWT	3.78768444	2.50371043	4.92026118	0.08364786	2.76000369	3.28998757	2.45611473	4.71416848	2.11787605	3.21388707	0.51434296	5.61298782	0.06446696	1.83185039	0.88130082	0.86015325	1.19139493	0.07312512	0.81194647	9.47426628	5.01808785	0.10537322	0.4878089	0.18350048	0.05574621	0	3.43163456	0.21097145	2.44530108	5.84582722	5.51815385	2.61371992	3.95358883	0.12571447
GTEX-13D11-2326-SM-5IJCY	3.72575332	2.67695809	5.02395814	0.09638734	2.85378448	2.62206304	2.09833143	4.89706095	1.03032045	4.59773125	0.72662795	5.11173468	0.06525771	2.72136315	1.41308972	1.09655924	2.56443574	0.11621176	0.76363434	9.77460001	5.06242421	0.2429265	1.33050779	0.8612432	0.20061656	0	3.06352596	0.7891184	2.81180118	6.07415465	4.72047352	3.67620864	4.13998109	0.04692629
GTEX-XXEK-2426-SM-4BRUS	3.49704165	2.45327122	6.12272054	0.28120503	2.02274057	2.48939377	2.17244182	5.40058415	1.90660702	4.31300128	0	4.39300065	0.05122991	2.06007541	0.85856916	0.65578028	0.98126114	1.00196579	3.59361834	8.94277996	3.8452647	0	0.92981658	0.22573182	0	0	4.39625331	0.52562737	1.95580387	5.74912898	5.21158674	2.15475753	4.08897613	0
GTEX-Y5V6-2626-SM-5IFIX	4.32712079	3.43322553	2.3314824	0	2.18475633	1.00557691	2.79312758	4.46768281	0.50045829	4.14103759	0.17214989	1.41816498	2.10331686	3.12875277	0.43067839	0.17214989	1.41816498	0.2270672	0.69567162	7.79176728	2.39981015	0	1.24554728	0.89447329	0.2270672	0	1.26803363	0.30933417	1.59791821	3.90928621	7.48413282	1.86126524	4.12933798	0.09916187
GTEX-QDVN-2126-SM-5SI7X	2.89466162	2.458623115	5.421699197	0.021853595	2.584197309	3.275742145	2.021189489	5.279833106	0.898350095	4.329436292	2.642678575	3.659330118	4.83907701	1.254060299	0.29020764	0.423904075	6.035119364	0.476062484	1.209181426	7.493042927	5.345994863	0.429234773	0.511448568	0.423904075	0.270752658	0.061284216	3.377800788	2.716689511	1.809931863	5.932579402	4.296714422	5.222401843	3.506605159	0.296755874
GTEX-Y111-0926-SM-4SOIU	4.27075816	2.17338146	4.7958141	0.06655693	2.64499006	2.86504049	2.55381613	4.84253749	0.84160795	3.10535756	0.26560842	4.04262138	0	2.58058058	2.40694089	1.82174375	4.40597758	0.15379352	1.50482833	9.373165	4.83420647	0.25328687	0.56524176	0.40803858	0.06655693	0.02172444	3.55923688	0.50614108	2.02843259	5.67878913	5.41363328	3.74836446	3.4404771	0.17536734
GTEX-REY6-0326-SM-2TF5A	3.63224668	3.21955229	4.99720593	0.13355042	1.77034274	3.40721583	1.59647976	5.52173932	1.88541576	5.32823671	0.64752677	3.30099246	0.5765397	1.49286962	1.0381432	1.11522418	0.99611381	0.26549501	5.58625134	8.73032111	3.65219962	0.36173065	2.57929954	0.17936357	0.69308899	0	4.91655754	1.44319154	1.74038079	5.28682739	5.5127854	1.91865055	4.78269348	0.14526064
GTEX-131YS-0526-SM-5EGKJ	4.24863973	2.53809487	2.36047547	0	2.09240629	1.2369986	3.58735104	4.35258374	0.63050334	3.9790328	0.36866516	2.09240629	2.65823925	3.5237102	0.50398752	0.388438	2.6011284	0.15986065	0.48445988	7.52905263	2.4201571	0.15986065	0.20963108	0.64512864	0	0.05574621	1.73175861	0.18482413	1.71547043	4.49083796	6.84530656	1.44644252	4.54710343	0
GTEX-13OVL-1426-SM-5IJC1	4.0959707	2.80497666	3.02405242	0	1.89906719	1.99907662	2.93202889	4.17943159	1.64341526	4.45347767	0.29474954	2.14491662	5.51501489	3.05345878	0.44744886	1.24964527	2.61612325	0.16856032	1.84606229	7.42101536	3.1342967	0.06416436	0.6231458	0.46577151	0	0	1.56098543	0.48310975	2.30534466	4.39835302	6.73015718	1.45011665	4.52949598	0.51530996
GTEX-U8XE-0426-SM-3DB91	4.18225132	2.36948971	5.85955133	0.22084411	1.76416614	2.88645851	1.78982582	5.02428866	2.61890535	3.89535671	0.70808934	3.67513585	0.05741226	2.04442461	0.75992617	1.89515522	1.09326561	1.31939095	6.8256405	9.39829588	3.19286191	0.17431253	1.17961147	0.31872245	0.19849017	0	5.46701681	1.64765436	1.26041572	4.83761982	5.59666517	2.29902287	3.77272063	0.07836588
GTEX-QESD-1526-SM-2S1QT	3.68734472	2.0957017	5.77812275	0.13875016	2.39073708	2.75335264	2.0498561	5.57779889	2.57192412	4.04571124	0	3.98566483	0	1.52444813	0.77018367	0.90681158	1.28714069	0.24021695	4.57336768	8.8601593	3.50382198	0.60988919	0.44738635	0.28586862	0.06655693	0	4.21664856	0.73600645	0.86006013	5.46525839	6.25385079	1.74413747	4.66811764	0.15997958
GTEX-13NZB-2626-SM-5J2M7	4.48796007	3.25541144	2.44436068	0	2.05175541	1.01148686	2.94911831	4.28691865	0.45596822	4.53149502	0	1.6144404	1.57391415	2.24979108	0.16195936	0	2.34689837	0.11191443	2.32621491	7.511128	2.85745285	0.18793129	0.62716657	0.8558973	0.11191443	0	1.31824047	0.47949921	1.45826551	4.5710882	6.79187792	1.01148686	3.98468431	0.87396929
GTEX-ZV68-0526-SM-59HKI	4.1957439	2.67582671	2.57270409	0.098993	2.14893324	0.85195369	3.23691368	4.42953724	0.96175332	5.20713066	0	2.34303568	2.52576119	2.97818666	0.20262273	0.65561364	3.87104857	0.14722872	2.18540051	7.19504375	2.75862054	0.17459524	0.25595322	0.55913204	0	0	1.76542943	0.70916892	2.30235198	4.22229942	6.32647479	0.65561364	4.41619724	0
GTEX-YF7O-2426-SM-5IFJL	3.56438284	2.58009284	5.01706906	0.13698913	2.17215498	3.05626866	2.63608602	4.95013405	1.0712081	5.09257019	0.38658122	3.21257473	0.0261885	2.73485732	1.36469695	0.98218118	3.02326756	0.15848129	1.84642972	8.96294899	4.46978081	0.07614317	0.9586405	0.72538597	0.32850903	0	2.89084758	0.82665517	1.70504148	5.75073228	4.92634147	3.83468304	4.03972937	0.05475584
GTEX-132Q8-0626-SM-5L3F3	4.23485774	2.73844407	3.41046798	0	1.58280208	1.60491869	3.16678703	4.33350336	0.98401192	6.0232082	0.02570448	2.83981055	0.24281083	1.26354283	0.06960337	0.60780157	2.04147863	0.06960337	0.60780157	8.37387977	3.56602783	0.02570448	0.28603745	0.42770008	0	0.01596566	2.23194181	0.67148825	1.51387012	5.11209976	5.81101853	1.81517113	4.55032212	0
GTEX-VUSG-2626-SM-4KKZI	4.45300535	3.07793035	3.70055939	0.20322543	2.2030113	1.85989277	2.82377736	4.5209031	0.95974729	4.0432514	0.27577361	2.21125306	0.1543796	1.95002525	0.74327185	1.21730564	1.78923648	0.13667935	1.26300254	8.45634996	2.91465714	0.40280859	1.79375107	0.70490304	0.17089793	0	1.98168047	0.53674529	1.11136414	5.02263718	6.79426606	2.86382479	4.17943159	0.07339813
GTEX-PLZ5-1826-SM-3NB22	3.70731239	3.14515176	4.66496177	0.05562781	2.63590673	2.89229695	1.93846591	4.94411008	0.5419786	5.27677221	0.81677089	2.95998353	0.04558595	3.21088564	1.20278933	1.44421513	2.90811212	0.11913471	0.25319341	9.05704791	4.37651432	0.22767542	1.03930354	1.04903082	0.41308253	0	2.41493918	0.76866615	1.35334648	6.14839177	4.7630356	3.9749576	4.15971128	0.02699126
GTEX-13W3W-1126-SM-5L3DO	3.43494616	2.78730592	5.73452692	0.64549956	2.19913091	2.95904258	3.67676168	5.09323871	1.86246503	4.25338455	0	2.25253661	0.07371661	3.79079654	0.50821701	0.48894114	4.50045103	4.35004143	7.9221238	7.30063112	4.06767147	0.38868777	2.60018785	0.94555278	0.4744064	0.02657854	3.57035164	1.01148686	1.12333754	4.9102156	5.04432711	4.03373299	3.94328173	0.78875362
GTEX-ZPU1-1226-SM-5HL71	4.15040568	2.92351645	5.04232927	0.26102719	2.99673984	3.25942819	1.55238902	4.96524836	0.93277356	3.12727327	0	3.18169387	0.05362062	2.66770981	2.41523882	1.34064495	1.58654736	1.01644741	3.53647331	9.73094638	4.06187918	0.26102719	0.89892528	0.6892302	0.04476688	0	3.06352596	0.67757901	1.44246441	5.58813282	5.82578342	3.96117956	4.16705074	0.93277356
GTEX-OXRP-0226-SM-3NB14	3.03818122	2.71383646	5.30086685	0.10542062	2.14893324	3.47390417	2.13278199	4.71443357	1.48594811	4.82275402	0.12169613	4.24276415	0.19662791	1.5179646	1.28168714	1.28566577	1.78139565	0.28162882	3.88124977	10.13661535	4.79868648	0.41981968	1.88270517	0.45809861	0.55852801	0.02711722	4.41946489	1.05168448	1.49651784	5.95047414	5.44697387	2.93913769	4.34229812	0.25096542
GTEX-ZC5H-0126-SM-4WAYL	4.20507558	2.63497921	5.69416027	0.30322019	2.66486085	2.83479061	1.88352372	4.82947675	1.65709442	4.30472666	0.03093823	5.1554014	0.04717348	2.93457526	1.12882683	1.1834303	2.14042139	0.21134478	1.48594811	9.66098437	3.87340638	0.28702469	0.89708564	0.62506032	0.04717348	0	4.16981981	0.63676776	1.23598674	5.1554014	5.1072582	3.5563859	4.16529487	0
GTEX-ZDTS-1826-SM-5S2N6	4.35027677	2.51100109	4.8569445	0.11237812	2.58822295	2.40834028	2.89902646	4.87513062	1.07024609	3.39125249	0.51128294	4.89279023	0.0380797	3.83928895	1.55327736	1.83968705	5.13000422	0.21878435	2.94390093	9.15469375	5.01808785	0.38268275	0.42091639	0.58137864	0.23109907	0.01606807	3.31627562	0.38834591	1.99624205	6.26656439	5.22048438	3.75890326	4.03828815	0.25376353
GTEX-QVJO-0226-SM-2S1R2	3.0276508	2.9001468	5.4984146	0	3.1795611	2.5809014	2.2210846	5.11103	0.3065506	3.9065463	2.256022	3.3742251	0	2.8726377	2.5692799	1.5030675	2.0578641	0.2272217	3.4442921	8.2871202	5.3832949	0.3853142	1.3025771	0.7525782	0.2393945	0.176649	3.3053515	0.5501638	1.3390335	6.6788106	5.2747863	3.9806467	4.5650979	0
GTEX-QDVN-2426-SM-2S1Q4	3.4910526	2.60385015	3.45330086	0	1.95158947	1.54906384	2.70587618	4.77166942	0.41795126	5.31822646	0	1.62304637	0.0765669	2.57540869	0.43045189	1.07803026	1.69044661	0	0.94563758	6.94340831	3.16314614	0.08979498	0.40557573	0.57613395	0.0765669	0	2.38007518	0.31971463	1.50597913	4.97578021	6.32159121	1.86032087	4.75854838	0.16561698
GTEX-XQ3S-1626-SM-4WAYN	3.99287092	2.52843606	4.73697042	0.05368171	2.28730195	2.72989439	2.01616024	4.88913452	2.24692393	3.47039965	0.10686176	3.47198278	0	2.58290984	0.44528931	0.48385794	1.07966435	0.20443115	3.72723327	8.88539328	4.09617611	0.05368171	0.37169543	0.17965701	0	0	3.28962857	0.43085228	1.47455078	5.74912898	5.27364379	2.75509623	3.71095467	0.14547981
GTEX-13O21-1726-SM-5MR5A	3.75470895	2.78869091	2.64580193	0	2.11523217	1.73680178	2.31702407	4.69596349	0.99732152	5.12823191	0	1.24027076	2.05592431	2.49681678	0.16521147	0	2.16651923	0.26086832	0.54350878	8.34958937	2.89716041	0	0.2788159	0.5729576	0.09020437	0	1.65179982	1.19397626	1.32307987	4.53916879	7.16829643	1.65179982	4.4664798	0.09020437
GTEX-YB5E-2226-SM-5IFJ5	4.16424412	2.72244097	2.87592557	0	2.28122984	1.44494625	2.65031667	4.32286229	1.17265195	5.29926687	0.69064178	1.70082735	0.86531202	2.2977426	0.35304178	0.55928275	2.80201347	0.07847865	0.65095064	7.83198998	3.11417291	0	0.57378991	0.46563697	0.09772149	0	1.88800942	0.91254906	1.23025633	4.51119632	6.95472006	2.01015626	4.16618599	0.05967603
GTEX-OIZG-1326-SM-2HMIQ	4.20486671	2.96921684	2.56209251	0	2.32261684	1.6168955	2.92840203	4.42764584	0.76139176	4.70792622	0.06029261	1.60058322	0.34167678	1.98423167	0.52863654	1.00557691	2.97738894	0	0.76139176	8.13368935	2.7141643	0.15465451	0.45648424	0.83212908	0.06029261	0	1.73742215	0.34167678	1.48031981	4.50409435	6.83169092	1.62598866	4.2597032	0.18277027
GTEX-OXRO-0226-SM-3LK6F	3.0675638	2.92059117	5.46050226	0.03438254	1.64108132	3.33935807	2.22169404	5.20424968	1.41787736	4.00774989	0.15828931	2.5562009	0.08374029	2.13588064	1.74255013	1.02625686	1.92922905	0.15042325	5.26787623	8.31780514	4.43705372	0.67029188	1.30091497	0.2057105	0.59493874	0.07515034	3.50047524	0.92901083	1.87117562	5.9985026	5.08950647	2.83981055	4.43192495	0.10908244
GTEX-OXRN-1326-SM-3LK5V	3.39982243	2.84325018	3.29029744	0.17699889	2.22388458	0.98945118	3.08187283	4.30340909	1.13884926	4.43332347	0.13168635	2.15670024	0.94729428	2.84910396	0	0.77904765	3.2959682	0.07349566	3.3832912	9.00417168	2.82491751	0.13168635	0.72260257	0.7081769	0.05501017	0	1.94130166	0.85803414	1.54732494	4.34753768	6.5670867	1.24455945	3.9749576	0.19843567
GTEX-1212Z-0526-SM-5FQSQ	3.90440084	1.88365942	5.07536255	0.12820433	2.13406892	2.22547417	2.94467964	4.65498048	2.4477448	3.06272073	0.46513175	3.6696022	0.02770273	4.07726776	1.92296549	2.21750014	4.55983639	0.23877134	4.24516215	8.93269559	4.33104373	0.19783505	0.65888383	0.16320332	0.03614484	0	2.69804016	0.35058959	1.09174534	5.307188	4.9869388	4.53995181	3.20313094	0.18100901
GTEX-13D11-0526-SM-5LZYM	3.85977267	2.48719777	5.36707501	0.46614607	2.72829586	2.85315637	2.35747461	4.94065791	1.15049302	4.00671296	0.34687394	3.89103488	0	3.46498496	1.27611411	0.67119396	4.49754536	3.26330944	6.17788377	8.8300203	4.22445193	0.34687394	2.193161	1.39006579	0.66589354	0	3.39982243	0.87924864	1.06647004	5.2526987	5.46395273	4.38248365	4.08454984	0.5201888
GTEX-14A5H-0326-SM-5RQIB	3.78888197	3.46442278	4.47633317	0.28031568	1.45589927	1.39236589	3.63813885	4.7380825	1.09730686	3.52441186	0	1.81961392	1.26803363	3.18938086	0.61056036	1.00995944	1.92998811	0.79017728	5.63903345	7.9221238	1.71100933	0.16019276	1.18566482	0.31514081	0	0	2.57508028	0.7357255	1.0208298	4.26610501	6.59774664	1.48793005	4.44773446	0.42544158
GTEX-WHSE-0526-SM-4SOJ6	4.40550009	2.77201656	4.2007284	0	1.30373072	1.49742152	3.11383242	4.49532086	1.28727627	4.59409481	0	1.85121863	1.98407823	3.26111908	0.67368261	0.93665768	0.93665768	0.16432432	5.7705771	7.33804074	2.63770217	0	0.18581513	0.4203449	0.06802844	0.06802844	3.06885178	0.84468335	0.91063328	4.2429852	6.40188652	0.67368261	4.18479292	0.3116003
GTEX-S7SF-2026-SM-3K2AS	3.92076791	3.46549499	2.73214733	0	1.76399044	1.1834303	2.5987647	4.10856231	0.88784104	6.03772187	0.11437507	1.54063206	0.20390233	2.57619097	0.18142807	0.54191729	1.84324168	0.11437507	0.45843	7.44142505	2.56507979	0.22695155	0.3465204	0.37078371	0.24994242	0	2.21016402	0.43531409	1.70275419	4.27469323	6.64967251	1.70275419	5.24550366	0.15915026
GTEX-ZTX8-1626-SM-51MRY	4.24580455	3.59989647	2.46950964	0	1.79357823	1.15231134	2.75207789	4.2385989	0.57894626	5.4948599	0.08065487	1.77577532	1.77577532	1.87882898	0.34167678	0.60596202	1.73023575	0.08065487	0.75013365	7.68413034	2.16316839	0.20886029	0.79068911	1.15231134	0.14168514	0	1.0135207	0.60596202	1.16612694	3.64914191	6.8329363	1.56485302	4.34096669	0.08065487
GTEX-1122O-0926-SM-5N9C9	3.76643955	2.7072793	4.32488209	0.13877427	2.70211482	2.74609824	2.31827861	4.74270515	0.79017728	2.98402731	0.79799857	4.40597758	0.09949258	2.21423014	1.45920302	0.46157909	2.57285681	0.32985969	0.94530164	10.15702576	3.77083858	0.58035791	0.94530164	1.03629068	0.15294533	0	3.34155503	0.90495117	1.21079852	5.05504168	5.39412035	3.61049087	3.73923028	1.13458082
GTEX-139YR-0326-SM-5J1MC	4.518145592	2.570609746	5.428586538	0.154458197	3.006855931	2.882751252	1.946545555	4.616254461	0.503595695	3.88812296	0.331617392	5.247426	0.363581921	2.331940155	1.649351388	1.594517734	2.19363787	0.346520401	4.676703919	9.499524431	4.433796778	0.163775376	0.798949079	0.866095179	0.154458197	0.010216548	3.134126826	0.803713283	1.941614662	6.227424663	4.997523948	3.762642753	4.212694059	0.338963169
GTEX-1399R-2626-SM-5KLZ7	3.60906458	2.72496592	5.25913761	0.05649412	2.5649253	2.76633623	2.33370279	4.88344107	0.40847748	4.44700602	0.46895551	2.14362792	0.03434924	3.54354159	1.02296972	1.3724109	2.89417995	0.29888083	5.85042562	8.68201949	4.9869388	1.01148686	1.64992935	1.18445746	0.07231532	0	3.39917314	0.29249258	1.45142731	6.11416078	5.08544228	4.06395859	4.23726648	0.02771168
GTEX-13OW7-0226-SM-5MR3N	2.9531037	2.482832901	5.088478226	0.036140185	2.61185802	3.2888046	2.36472559	4.920876323	1.012154187	3.199493387	0.791572117	3.061264896	0.029553392	2.334145006	1.785990149	1.649084444	2.492159934	0.178210702	3.505571687	8.849936099	4.838798353	0.126070334	1.230735156	0.539035561	0.126070334	0	3.180215511	0.851507194	2.034109482	6.114160777	5.187399829	4.013203223	4.035815082	0.286390331
GTEX-WK11-2426-SM-3NMAA	3.78125063	2.95887335	5.27324302	0.14149334	2.23865129	2.58633887	2.71711954	4.83964842	1.39212449	3.33089706	0.05353783	3.20956235	0	2.44758708	2.16254633	2.75285197	1.58167759	0.47696493	5.4692082	9.42278206	5.16105934	0.44836369	0.96347968	0.28664463	0.09963273	0.01446589	3.48961944	0.47696493	1.60779789	6.43575173	5.10587423	3.38518423	4.08040504	0.23758555
GTEX-T5JW-1826-SM-3GAE1	3.94965473	3.50504585	2.42988652	0.11588708	1.76558308	1.51946281	2.90284598	4.30920213	0.68206724	4.21861267	0.15744464	1.50467233	0.97935996	3.32191252	0.31514081	0.60287212	1.45861405	0.15744464	0.57268253	7.73138644	2.88083944	0.15744464	0.35394766	0.76807803	0.09499177	0	2.00033351	0.7404398	1.56237033	4.34753768	7.32238924	1.26767395	4.44136972	0
GTEX-145MO-0426-SM-5QGP6	4.51413555	2.73766726	5.09291134	0.37911546	2.27725923	2.75113397	2.27260142	4.77640653	1.34688174	4.88734689	0.12774782	3.51434225	0.06686598	2.33882447	0.51697412	0.50776114	1.42020839	0.24735379	3.73413987	9.07848169	5.14730623	0.13739068	1.4364348	0.60634807	0.43531409	0	3.50347891	0.3709095	1.24676898	6.16458993	4.9869388	2.67067517	4.36003122	0.0568494
GTEX-13X6K-0226-SM-5QGPB	3.6875177	3.07939259	5.33748776	0.10405853	2.18286118	4.33664007	2.0457283	4.98726256	0.55311804	4.89431832	0.81304105	3.43111994	0	2.02991653	1.60871879	0.90690351	2.23974393	0.153134	3.32207897	8.7888587	4.76386016	0.4196031	1.06891448	0.23061575	0.33712676	0.02364984	3.26916754	0.54551766	1.54264005	5.96664767	5.25494887	3.34344666	4.41596789	0.3831359
GTEX-ZF29-0826-SM-5S2NP	4.00774989	3.02178608	5.20864348	0.11560337	2.23865129	4.5495751	2.3924323	4.71117658	0.4395012	4.13035704	0.64084795	2.88483335	0.04107151	2.42498286	2.43038893	0.62497586	2.87011341	1.31075405	4.26654771	9.43548394	4.55357438	0.42403831	2.1943025	0.58888217	1.38025224	0.05879492	3.10814322	0.81232204	1.09871491	5.02626918	4.98501767	3.15374697	4.38773413	0.29446206
GTEX-12WSC-0326-SM-5EQ5E	4.68999144	2.65707389	2.6484454	0	1.74413747	1.10134689	3.67160638	4.31709467	0.8558973	4.04799172	0.12328606	2.32958721	1.3001683	2.9827075	0.27536889	0.44087646	3.56838855	0	1.41516356	7.50633945	2.94057734	0	0.51796616	0.5773086	0	0	2.04221799	0.27536889	1.14758068	4.53324242	6.90814308	1.12568866	4.14844303	0
GTEX-13VXT-0326-SM-5LU4U	4.08292529	2.61342649	2.27321842	0	2.24849502	1.04811828	2.73485732	4.97101682	0.80135826	5.45348455	0.33774904	1.80579958	0.74423039	3.32865801	0	0.23375644	2.68563861	0	0.25618822	8.03731212	2.61009711	0.12276555	1.02271293	0.64860085	0	0	2.27693784	0.63145713	1.9087302	4.42338858	7.14860911	1.67952685	4.64889303	0
GTEX-13PVR-0526-SM-5S2OB	3.96624652	2.60919542	6.1255244	0.684438	2.37588699	2.53945511	4.26480803	5.17143639	1.24662935	4.3762943	0.52086293	2.89433926	0.08677791	3.11512924	1.56400428	0.69754034	3.99407301	5.35288022	7.90349689	8.75977614	4.41063873	0.79363255	2.77340393	0.77072625	0.96767876	0.02662929	3.68511201	0.57791925	1.79489284	4.37515876	4.88734689	3.58735104	4.12276071	0.95595763
GTEX-ZTPG-2326-SM-57WFL	3.879686915	3.061097651	5.812133479	0.202224356	2.265865783	3.185038876	1.731136161	4.992717096	2.138961705	4.01567642	1.165902867	3.99932505	0.193051642	3.080866912	3.595603579	1.589201476	2.398096624	0.749871938	7.580075709	8.624841503	4.39554754	0.66371061	2.097609749	1.515605449	0.859310004	0.021100222	3.678613878	1.197966265	0.879598124	5.256104373	5.225417677	3.700559394	4.256681352	1.25870261
GTEX-13W3W-2526-SM-5SI9P	4.466947447	2.355179124	5.030137326	0.148332276	2.559937013	2.779106466	2.58040918	5.330214449	1.221117713	4.651815331	0.058142696	4.433323471	0.120375731	2.853784476	1.016763443	0.600164621	2.428381207	0.120375731	1.203229743	9.100656342	4.182251324	0.271687001	0.845170695	0.448925207	0.324730773	0	4.07892044	0.506562676	1.570908946	5.456974403	4.868319489	2.997417284	4.053181992	0.058142696
GTEX-ZZ64-1626-SM-5E43W	4.52360797	2.69882745	4.89159385	0.08196285	2.43651028	2.65903052	1.89098125	4.74963281	0.57722568	5.18595111	0.23612164	4.22035946	0.03911002	2.41680909	0.59305381	1.02060188	1.12622404	0.18108782	1.48710882	9.64637439	4.68999144	0.1918508	0.57722568	0.51186519	0.12236324	0.09499177	3.56907986	0.39984944	1.76737703	5.7819281	4.85842929	2.54833623	4.37420943	0.02926256
GTEX-QDT8-0526-SM-4LMJR	3.95180458	2.57743695	3.28779235	0	1.78879974	1.37818316	2.60034389	4.67238261	0.98541786	4.9713241	0.09225586	2.2095717	1.68819625	3.06209314	0.0753284	0.26044139	2.43520361	0	0.48243342	7.44142505	3.43129073	0.12809968	0.24264253	0.55140165	0.05820379	0	2.3754271	0.2074711	1.21428087	4.64289551	6.80872365	2.2095717	4.34253241	0.05820379
GTEX-RUSQ-1726-SM-2TF68	4.3836557	3.9786121	3.6951049	0	1.0152346	1.0968131	1.8228851	4.9044102	0.2769682	5.084416	0	2.1759016	0.5164648	3.4008442	0.2769682	0.73389	1.5980631	0	1.2138857	6.6953555	2.7570196	0.1832374	0.5915593	1.2677899	0.1497339	0	2.3404273	0.7961768	2.08847	4.5645997	6.6809684	1.1879697	4.8837285	0.1832374
GTEX-R55G-2326-SM-2TC61	4.05625723	3.33141198	2.80845129	0	1.96453771	1.16293931	2.47969669	4.5962043	0.88043354	3.32524415	0	1.23686657	0.20925663	3.1187166	0.16457484	0.53198873	1.67969978	0.2591085	1.16293931	7.56579628	2.14147451	0.27756694	0.71989997	1.11100559	0	0	2.1028945	0.4866366	1.44947449	4.21401037	7.83198998	1.69428675	4.81571873	0
GTEX-ZVZO-0326-SM-5HL4N	4.05787595	2.37667052	3.18485878	0.0833626	1.9498815	1.43713951	2.97051353	4.50693011	0.69154275	4.31619691	0.15882967	1.83423285	1.82100002	1.73347179	0.70351348	0.90875815	4.21796118	0.0833626	0.85077759	8.89024056	3.01925767	0.1001287	0.38111168	0.60936648	0.05122991	0	1.9498815	0.38111168	1.43095519	4.63157436	6.54906558	1.80780595	4.17648922	0.06667665
GTEX-ZYWO-2626-SM-5E43V	4.17025708	3.76551098	3.39487649	0.28541695	1.69308457	1.6266614	2.07870383	4.43239724	0.96505686	4.95515393	0.08160287	2.20022309	0.15360451	2.65749713	0.88909677	1.08241833	1.49890199	0.18024615	1.22824601	7.04000866	2.6728646	0.51015688	1.27746612	0.9051079	0.10484117	0	1.57264826	0.59106844	1.7006674	4.53867456	6.94617809	1.82657474	4.91717071	0
GTEX-11EM3-1126-SM-5A5KM	2.953747402	2.907456124	6.602883595	0.624891393	1.800228467	3.966246516	3.454986746	5.438836786	1.512246716	4.354610923	0.198420104	2.75476794	0.01113908	3.060176725	1.437886747	2.126340877	3.224419066	3.427142403	9.209889823	7.506339455	4.198982447	0.691261534	2.752851971	1.834548012	2.366635029	0.062408998	3.071084278	1.349012906	1.082296949	4.103094204	4.987886949	4.047991723	4.634995117	1.123600794
GTEX-TMZS-0326-SM-3DB9P	4.5067018	2.0031372	2.8121106	0	1.8031922	1.1919611	3.5719246	4.2822841	1.4952581	3.3188537	0.1428825	2.8629922	4.3255458	0.9701341	0	1.2031019	1.8789773	0.5565472	1.3246427	7.83199	2.9967398	0.2967813	0.4353141	0.7192703	0	0	1.9828582	0.3441224	2.5051217	4.5040943	6.7467207	1.5734711	4.315061	0.2818101
GTEX-XQ3S-2426-SM-4WAYB	3.66225502	2.18707316	4.89706095	0.17877597	2.96286912	2.80561785	2.73921821	5.1359006	1.7218915	3.02454479	0.07667551	4.44561844	0	3.85705571	1.70690619	1.53631222	5.24240717	0.12203262	2.21189657	8.18334922	4.92267245	0.62152409	0.33865584	0.2869259	0.0599384	0	3.4372056	0.26891783	2.05853745	6.12414123	4.99172436	4.19704861	3.74529174	0.06804019
GTEX-PWCY-2026-SM-5SI8R	4.03994021	2.73485732	2.21348588	0.16248322	2.0769387	1.21416238	2.91320888	4.45419958	0.68988147	6.39846131	0	1.8533171	1.47116912	2.24821607	0.29690151	0.55626351	1.62528232	0.072456	1.18670582	7.38141092	2.58137883	0.16248322	0.64801405	0.8410203	0.10170079	0	1.59776548	0.50038832	1.77803048	4.21861267	7.08034651	1.39757703	4.45085105	0.072456
GTEX-13OVH-1126-SM-5K7YP	3.35093581	2.79461608	5.7090515	0.17063668	2.07556391	2.57239664	2.39103641	4.31755176	2.00597108	3.96079951	2.09946553	2.64561905	0.09355598	3.5807278	0.79894908	1.10047246	4.84225412	4.55458542	8.8401597	7.40926976	4.23927963	0.07177952	2.39103641	0.89079613	0.20345757	0	4.24363778	1.93280788	1.26565215	4.91412559	5.37697289	4.68760853	3.76170945	0.72022659
GTEX-1192X-0426-SM-5GIEE	4.29870804	3.23830373	2.63862885	0.27258212	1.85076245	0.95595763	2.8930805	4.14500948	0.36109104	6.66787053	0.15767717	1.88128362	1.42495088	1.3156159	0.55837203	1.04749321	1.99907662	0	0.93073187	8.04411952	3.07580828	0.3175066	0.52164543	0.63652081	0	0	2.82777811	0.61670076	1.55238902	4.38658835	6.61001823	1.77994041	4.53517804	0
GTEX-11ZVC-2726-SM-5FQSZ	3.62793552	2.13326743	3.04120777	0	1.38434246	1.3199334	2.95740495	4.3552828	0.95557795	5.14588608	0.24600697	1.58280208	0.77689069	2.26362042	0.49304573	0.6843746	2.34596866	0.12385493	1.3199334	7.16167669	3.11921347	0	0.93443852	0.44415801	0.04624885	0	2.06825963	0.2826127	1.98853463	4.50647352	6.89473319	2.31001038	4.3195296	0.12385493
GTEX-SSA3-0326-SM-32QPS	4.28115198	2.71338957	3.47442632	0	1.93158441	1.42522135	3.53403665	4.43970042	0.55016381	3.93866838	0.14040086	2.86174971	0.89700169	1.73175861	1.29331561	0.27013676	3.57681891	0.12950433	0.77597331	7.54257482	2.86679564	0.79132055	0.93914348	0.76200338	0	0	2.62317374	0.70083629	2.04207225	5.05367534	6.75129051	1.41908277	4.96300257	0.32616928
GTEX-13OW6-0626-SM-5L3IB	4.20768602	2.5442874	2.59845146	0	2.27867756	1.36916861	3.34583877	4.22576372	0.47823175	5.13171044	0	1.93720854	2.20726838	2.66938582	0.47823175	1.42413219	1.8775711	0	2.604642	7.14517925	2.95790141	0	0.2125439	0.54155559	0.08385198	0	2.23238304	0.40761479	1.46090669	4.51071218	6.96443966	1.27964909	4.42930356	0.14607834
GTEX-133LE-2026-SM-5K7WM	4.20029333	2.94720827	2.63918831	0.15268146	2.03063233	1.36949864	2.7088092	4.24689051	0.83860892	5.307188	0.15268146	1.81471452	1.86141794	3.23212454	0	0.57532559	2.67156745	0.13297758	1.81056713	7.11328045	2.82573017	0.09289106	0.28559206	0.57532559	0	0	1.81961392	0.45158519	1.81961392	4.56238728	6.68755265	0.88004721	4.29430614	0.13297758
GTEX-1117F-0426-SM-5EGHI	3.96811613	2.48442227	3.23348039	0	1.48960564	2.51590297	2.671244	4.21706057	0.34454024	5.79664871	0.0591098	1.55682629	0.87610784	1.87618191	0.94656998	0.56406605	2.19724437	0	2.33683428	7.98271001	3.39845623	0.44800758	1.12551552	0.21468939	0.2657821	0	2.26397812	0.43420218	1.75544677	4.83156967	6.37732313	1.15408375	4.78816078	0.13174203
GTEX-ZLV1-1826-SM-5FQU5	4.31095393	2.9537474	4.67670392	0.04338561	2.1701376	3.06352596	2.45645534	4.93817494	1.06218218	5.0014317	0.30253945	4.06038005	0.07411427	2.46060947	0.65236711	0.78150963	2.9917767	0.15769167	1.44725745	9.24303532	4.52511132	0.2944905	1.22098263	1.02050439	0.13831924	0.01820288	3.19800881	0.92434458	1.52455355	5.79886529	4.86265452	3.3073705	4.49629425	0.08467234
GTEX-13NZ8-2126-SM-5L3EO	3.89815503	3.46387461	3.61049087	0.27549108	2.59956968	1.25172067	2.96190147	4.63701924	0.93014506	4.70027575	0.09924018	3.17775887	0.39448967	2.0695072	0.2561501	0.44206355	2.33758667	0.14812578	0.70240575	8.30245936	3.37080004	0.09924018	0.57736712	0.93014506	0	0.08519178	2.08831317	0.90567279	1.32200848	6.05317195	6.35089112	1.90504689	3.94625502	0.32962739
GTEX-13YAN-0526-SM-5O9BE	3.600417591	2.259032256	4.484350222	0.056248388	2.153820252	2.253798201	2.451047512	4.696498222	0.882067539	5.751267936	0.200791829	2.274290195	0	2.473770237	1.291748323	0.639997333	1.432112497	0	2.72528825	8.759776137	3.584297088	0.161721097	0.851596606	0.200791829	0.161721097	0.007312548	3.294807509	0.311421434	1.576765453	5.55819575	6.186693215	1.871689212	4.506930115	0.012044968
GTEX-ZAK1-0226-SM-5CVMX	4.399949106	2.38259441	5.188821668	0.124639979	2.208489361	2.795554944	2.252682607	4.936931477	1.901309585	3.147146561	0.044475917	4.098682711	0.165726724	2.024014578	1.776429309	2.321238391	1.7420702	0.366612598	4.113134294	9.474266282	4.952331176	0.444743915	1.387629684	0.252276805	0.10711683	0	3.433225531	0.530060519	1.554274759	6.144064486	5.322299159	3.312707994	4.279819186	0.14916921
GTEX-RWSA-0226-SM-2XCBA	3.9096732	2.94882635	5.32666209	0.22843087	2.08951934	4.10856231	1.81086138	5.25378668	1.03897712	3.65473828	0.07989486	3.43754756	0.0870202	1.76679863	0.99955535	1.54308608	1.76464293	0.35260532	5.44912643	9.24303532	4.35329075	0.39844211	1.93487394	0.81735033	0.31942146	0	3.58016413	1.13664994	1.56485302	6.04309806	5.47271602	2.83066189	4.18564417	0.23549684
GTEX-XMK1-2226-SM-4B673	4.082490718	2.764927321	5.099650472	0.019539313	2.617689311	2.682609623	2.347858775	4.781247282	0.971720147	3.008483172	0.334033958	5.061743852	0.019539313	2.576190967	0.964183175	0.797163078	1.632895902	0.120443833	2.738903969	9.410622418	4.915926428	0.247211983	0.837510688	0.203562831	0.059507089	0	3.427481116	0.481646895	2.595164704	5.185205685	4.893696383	2.828729061	4.308080124	0.481646895
GTEX-13S86-0926-SM-5SI6I	3.57121222	2.87832762	5.67980397	0.32932267	2.74767825	2.69804016	1.9105961	5.60910626	0.47602371	3.2728468	0	3.76208085	0.05858382	2.30359252	1.61997451	1.09220017	2.67775018	1.00949315	2.9031624	8.01131487	4.02742751	0.10384818	1.22541783	1.05739483	0.07057733	0.01445947	3.16235591	0.80637319	0.83461587	6.22141164	5.69624344	3.46721962	4.14373014	0.55534888
GTEX-146FQ-0326-SM-5NQAX	3.41459712	2.34909516	3.37150654	0	2.15228764	1.40926016	2.83606606	4.51865035	1.19820468	4.7240246	0.08456561	1.15242772	0.97845078	2.61371992	1.01485887	0.95377393	3.27641213	0.16830413	1.40926016	8.0982422	2.90621577	0	0.45298287	0.29706596	0.06811355	0	1.53033805	0.49975892	1.36219368	4.29257876	6.17480085	2.51606517	3.78503798	0
GTEX-ZF29-2226-SM-4WWB9	3.57663753	2.954079056	4.957680646	0.021930908	2.413975627	3.920767911	2.077772751	4.62808789	0.825550841	4.915926428	0.785732792	2.099630663	0	3.066741627	1.090278356	0.486023577	2.926825796	0.155914214	2.246475618	9.311219279	4.663650009	0.331100334	1.838330704	0.582468656	1.019851854	0.007735091	2.64657735	0.899767756	1.263002536	5.340701189	5.003408492	4.144573171	3.953197454	0.067584905
GTEX-XV7Q-2926-SM-4BRUL	4.28003307	2.39625008	3.28239202	0	2.52592651	0.74884987	2.27088951	5.11490919	0.56729341	5.49131932	0.16571212	1.93937379	0.96290793	2.37961041	0.57791925	0.5224482	0.7198155	0.36138868	2.9355574	8.24156843	2.04836462	0	0.12444452	0.50007346	0	0	1.53449312	0.2549733	0.94910926	4.40644599	6.51367047	1.50138477	4.25752376	0
GTEX-139TS-2626-SM-5J1MT	4.24755212	2.59688948	2.80354321	0	2.24617145	1.17198666	3.28205288	4.44300142	0.35513545	5.00532496	0.11599353	2.20364125	3.52211888	3.03346792	0.48771919	1.33394003	2.32482612	0.30795616	1.57866612	7.33045282	2.62063449	0	0.37887628	0.69644557	0.09098441	0	1.9136322	0.2827413	1.84594222	4.33240922	6.59979453	1.81404699	4.28804466	0.4449848
GTEX-OOBK-0226-SM-2YUMF	3.87811694	2.27693784	5.34391946	0.35826539	2.0232643	2.9031624	1.93937379	5.4166389	1.52891522	4.20986651	0.94898585	4.15567962	0.20904122	2.45594747	1.32464269	1.91012612	2.47069358	0.14638518	2.1061739	8.6159949	4.05505839	0.33982614	1.4385155	1.74478106	0.13737632	0	3.62865846	1.25330402	1.73772412	5.9628555	5.38247789	3.35824694	4.18204258	0.18749734
GTEX-13NYS-0326-SM-5MR4L	4.16446996	2.98896126	3.7451058	0.10537322	1.38663173	1.19234552	2.26059683	4.64548621	1.98791686	6.33813473	0.05181182	2.64935726	0.30068901	2.85714739	0.47885691	0.30068901	1.84171623	0.36676562	1.58964071	7.87351194	3.01267918	0	0.24817389	0.40013646	0.16465919	0	2.44840228	0.93304376	1.00359913	4.98440615	6.5235434	1.97833797	4.35121494	0.16465919
GTEX-XUJ4-1726-SM-4BONW	3.58896061	3.04284329	5.70141214	0.14328935	2.49498223	3.05788241	2.89823949	5.23902524	1.24027076	4.05933493	0.03946111	3.59147516	0.04763634	2.61752223	1.56221883	1.67152269	2.90487785	2.97131646	5.20167794	8.37387977	4.39022398	0.13204476	2.50213245	1.43477231	1.16109559	0	3.61920364	0.93367338	1.02754488	5.08679993	5.09555312	4.20723811	4.19509832	1.03274755
GTEX-11EMC-2826-SM-5PNY6	3.864947548	2.523022005	4.587491113	0	1.897657003	3.138286381	2.08405234	5.06683038	2.356097334	3.379879456	0	2.616581575	0.033574433	2.287821186	0.849421187	1.175593863	1.654847301	0.159616046	4.289396462	9.511958591	4.664710145	0.276770846	1.610213497	0.528288468	0.132074343	0	3.158366955	0.940463599	1.06218218	5.42689369	5.369977649	3.172653662	4.069129988	0.043351265
GTEX-RTLS-0526-SM-2TF64	3.96972392	2.41695461	2.89069185	0	1.63273768	1.14417842	2.56758214	4.79667858	1.19739202	5.59002828	0.06528514	1.94938344	0.77440242	2.29109155	0.10820167	0.33835249	3.01971056	0.06528514	1.18000709	7.6792028	2.55366219	0.06528514	0.6920232	0.57540942	0.05278057	0	2.09684466	0.58880945	1.49947792	4.40317491	6.70987202	1.03341424	4.68116148	0
GTEX-13G51-0526-SM-5IJCQ	4.18755284	2.19993253	4.8291875	0.06559835	2.79994757	2.88417975	2.48410495	4.79070502	1.16917767	3.16019469	0.13753492	4.96587752	0.0321945	4.64627701	1.33972294	1.19305545	5.62152756	0.27916026	0.66517556	9.12180092	4.61296043	0.07315262	0.66517556	0.35626987	0.0163887	0	2.82253233	0.27324842	2.129022	6.12127469	5.35933374	4.4199364	3.80470922	0.10995849
GTEX-131XF-0726-SM-5GIE5	3.92658355	3.0841623	5.40733599	0.09936738	2.40276274	3.08054079	3.20181286	5.14196185	1.79447751	4.01218206	1.28753666	2.51356061	0.13481921	3.22409347	1.607362	1.09503343	3.82202656	2.31844212	5.74177454	8.52521414	4.07016975	0.23954734	2.51015851	1.11124064	0.62629754	0.03722401	3.02405242	1.32157091	0.93743308	5.18084394	5.34229387	4.05216833	4.1081449	0.66318815
GTEX-12WSH-2526-SM-5CVNH	3.95438559	2.92873127	3.12643358	0.47037903	1.82132847	1.08548679	3.53188896	4.39947513	0.85981173	5.7003979	0.18842825	2.63624564	1.79357823	2.1662063	0.53206808	1.04460544	2.02181502	0.6652751	2.57333637	7.28944202	2.09270243	0.26276391	0.47037903	0.63127143	0.03104404	0.03104404	1.86564477	0.53206808	1.57852743	4.13351215	6.84530656	1.64806083	4.85450824	0.23848255
GTEX-11OF3-0826-SM-5BC51	3.54924291	2.51173841	4.83907701	0.0689832	2.5739961	2.43928105	2.041144	5.11456135	1.37318743	3.49157986	0.38356996	4.05318199	0.01339014	4.13014761	1.81599904	1.44740422	4.68063433	0.29395812	1.38288555	9.02579395	4.85330856	0.15405238	0.71854756	0.53687554	0.09933248	0	3.19368415	0.50794193	1.66240831	6.59774664	5.13102715	3.9603851	3.9211658	0.43236677
GTEX-11DXZ-2426-SM-5N9DT	4.67238261	2.54148952	2.77406935	0	2.01460686	1.25185407	3.15886243	4.03539194	0.51788145	4.70240386	0	1.38054753	2.43745857	1.95995673	0.51788145	1.01023033	3.43180761	0.09714236	1.71746195	7.69973368	2.7797184	0	0.60553566	0.45724513	0.0760077	0	2.00048252	0.96818762	1.45186652	4.63051609	6.95191903	1.34605699	4.4537212	0.09714236
GTEX-WEY5-2026-SM-3GILE	4.1569598	2.8084513	2.9124303	0	2.3333729	1.2687095	2.2469239	5.1550589	0.7313553	4.6528594	0	1.2195954	0	3.3618644	0	0	3.3156129	0	0.7313553	7.2607287	2.6978804	0.2727842	0.430006	0.8635578	0.2878885	0	1.7920103	0.9110743	2.5688283	4.3439157	6.5430526	1.0922002	4.6756345	0.4775899
GTEX-146FR-1826-SM-5QGPF	4.41433377	2.62532864	4.9927171	0	2.03364955	2.8069105	2.21511876	5.01905049	0.51122066	4.61037771	0.32638279	3.65272633	0.0263111	2.04656289	1.47579222	1.19027015	2.43945401	0.03389334	1.13240951	9.13259357	4.73309144	0.51823737	0.6796371	0.56050137	0.19107194	0	2.90794692	0.73717395	1.62347207	6.03643927	4.73502997	3.45036152	3.82064669	0.08305405
GTEX-131XW-0526-SM-5PNXZ	3.017994892	2.275109101	5.159281642	0.145204067	2.452775651	3.555844913	1.911064071	5.066491392	1.407454606	4.789561388	0.228295908	2.277099762	0.052844726	3.185835651	2.156253571	1.164751267	2.044093205	0.135656773	3.070937434	8.302459358	4.388633722	0.612671124	1.800047943	0.565049918	0.135656773	0.011984624	3.176947072	0.811661131	1.37659502	6.21235513	5.275969746	4.077267761	3.710265977	0.469791308
GTEX-WYVS-2326-SM-3NMAI	4.10055772	2.81180118	2.62190679	0	1.9682655	1.36084187	2.77468458	4.62836597	0.6033729	4.60449108	0.07752782	1.82480925	2.26331835	2.79697593	0.2333542	0.90553922	3.78869431	0.07752782	1.78370757	7.72623529	2.86571598	0.25687493	0.96550928	0.58389946	0	0	2.15198718	0.35004785	2.23740274	4.45879647	6.31022479	0.90553922	4.5928065	0.20904122
GTEX-13113-1826-SM-5LZW4	3.48749357	3.18252222	4.93261114	0.10100211	2.28154621	3.57945419	1.88222953	4.80900669	1.35486849	4.24254662	0.67598736	4.11105722	0.09177729	2.96955459	1.18940967	0.98541786	2.59089863	0.29495534	2.02693832	9.38558341	4.72210688	0.17458027	1.92148289	0.66928408	0.59594516	0	3.60272836	1.06082304	1.61035965	5.50567939	5.23294624	3.82922643	3.95319745	0.09177729
GTEX-11ZVC-2626-SM-5FQTA	3.486453403	2.391177675	5.534214744	0.425544818	2.402293855	3.658011877	1.99965976	4.842820852	1.243175145	3.873990863	0.515970134	4.762503772	0.029478715	1.776590973	2.614536925	2.296878537	1.68849299	0.660760209	2.809694541	8.696142039	5.343100373	0.283366924	1.139005283	0.523010116	0.321917969	0	3.555844913	0.638209379	2.031768402	5.929575511	5.052332655	3.678813064	4.260585177	0.308484679
GTEX-XXEK-1426-SM-4BRW1	3.6949273	2.71887943	6.06874265	0.19989771	2.66486085	2.84801242	2.60774036	5.40141593	0.78883068	4.17921526	0.17960982	3.8973394	0.11246103	3.19117904	1.57223679	1.4198813	4.01996772	1.40685385	3.97291462	8.55197742	3.56419722	0.29414061	0.54592745	0.39601061	0.10031547	0.02136	3.56822021	0.49039701	1.06072812	5.56657619	5.71372204	2.68623974	3.9995206	0.21977534
GTEX-YJ8O-2426-SM-5HL7S	3.329859454	2.409929689	5.152900305	0.380558086	2.34925265	3.731337595	2.339454703	4.595930318	1.355684444	3.231139349	0.450070197	3.280586392	0.037086485	2.609792311	2.121518085	1.415292712	2.545711856	0.184749574	1.281687145	9.78896641	4.993673748	0.600454443	1.706126911	0.522627155	0.06842348	0.009545288	3.355509555	0.502520835	1.797457818	6.121274688	5.142327895	3.859171021	3.965203077	0.291668397
GTEX-YEC4-2426-SM-57WFO	3.549787707	2.509551937	4.835895181	0.085283631	2.751451548	3.390920669	2.405829372	5.269009374	1.309539633	5.06480829	0.187746024	3.769129377	0.017721548	2.002224817	2.226931742	2.046441518	3.048831917	0.137489306	0.591891061	8.880546002	4.618595784	0.047886039	0.957878157	0.576210423	0.301475673	0	2.830661885	0.636030796	1.821164248	6.044482866	4.772486847	3.414271219	3.936710586	0.012037676
GTEX-ZVZP-2526-SM-57WBR	4.22597617	3.00606607	2.7762159	0	2.12339499	1.45340203	2.50659268	4.90252506	1.35627345	4.39601243	0.17871239	1.81040819	1.06005077	2.05931188	0.11036173	0.09010638	1.47904738	0.11036173	1.40569815	8.25621446	2.7300513	0	0.37830251	1.30360681	0.0523908	0	1.3894387	0.59816257	1.093526	4.60496893	6.70771769	1.60183095	4.26632626	0.11036173
GTEX-11TT1-2326-SM-5GU6N	4.4269081	3.6845968	4.3765143	0	1.3693899	1.6540519	3.0133402	4.4777832	0.8137015	4.2445011	0	1.5722368	2.7873059	3.9531975	0.2661076	0	0.4595534	0.1907828	1.1043134	6.880171	2.1905726	0	1.0549337	0.7472424	0.1907828	0	1.7442914	0.3182178	0.8495439	3.9844783	6.9547201	0.9548577	4.7702772	0
GTEX-14ICL-1926-SM-5RQIZ	4.21029475	3.21721124	1.92493373	0	2.44547193	1.1834303	3.05593404	4.79695929	0.87409336	5.49841464	0	0.99193783	0.57980378	1.5858543	0	0	2.28138803	0	1.84388284	8.672545	2.2648921	0.33339787	0.6003304	0.94830651	0.15868566	0	1.26605863	0.90362198	1.76156657	4.4011182	6.16598682	1.13695247	4.19986441	0
GTEX-Y8LW-2026-SM-4V6G8	3.93905418	3.14613728	3.26598765	0	1.53321772	1.9550712	2.49320312	4.36483078	0.68952395	5.34723869	0.16580484	1.39964328	4.08080896	3.8303836	0.37245144	0.60220896	1.62557047	0	0.40765156	7.47981708	3.62027707	0.14412717	0.88688838	0.48179305	0.27432044	0	2.33806464	0.67582487	1.90711406	4.9116998	7.01709065	1.13524298	4.60985718	0.08490935
GTEX-ZAB5-2126-SM-5K7UN	4.13536631	2.79635674	2.83050078	0	2.14669359	1.12091798	2.95919542	4.08040504	0.55303918	4.83907701	0.3472381	1.74928666	0.21022619	2.48876748	0.63554432	1.07932206	2.35328378	0	1.56112968	7.87351194	3.01107073	0.45346968	0.58613515	0.78813531	0	0	1.35376026	0.73914319	2.00498686	4.55780195	6.58959323	2.20050951	4.07097428	0.16045882
GTEX-ZYFD-1026-SM-5E43Z	2.67807696	2.99709881	6.70323989	1.86718051	1.2046196	2.55977747	2.46950964	6.06538539	0.57331633	3.48037615	0.03374477	3.0402726	0.14071457	0.95566533	1.31659971	3.23909733	1.27774674	7.98592478	11.21941604	6.78462496	2.76771831	0.43433171	2.91388355	0.9164614	0.10152357	0.03374477	4.01320322	2.14522958	0.41932996	4.71309403	4.91807797	1.87280962	4.37330014	2.49260805
GTEX-QXCU-1726-SM-2TC6L	4.45228026	2.13866338	2.27915268	0.1834857	1.32280676	2.03862562	3.69545579	4.31846075	1.06687734	4.16960392	0	2.39307726	2.35269327	4.02391508	0.10039392	0.93454374	1.16769537	0.10039392	4.50482514	7.36577367	2.85652209	0	0.47401608	0.41413405	0.22852145	0.04579695	2.18991432	0.22852145	1.84582216	4.42499437	6.89473319	1.34795843	4.28715245	0.1834857
GTEX-13FTX-2026-SM-5L3D6	4.28379631	3.4427221	2.47926588	0	2.27274561	0.82603243	2.53959937	4.34503982	1.10689608	5.24317912	0.1199829	0.97343022	0.17813153	1.9917604	0	0.30690786	2.45628504	0	2.00498686	8.49909516	2.30189588	0.13963694	0.53405416	0.71946356	0.08022471	0.08022471	1.74445085	0.84160795	1.72514648	4.44324478	7.10369407	1.39530363	4.23551796	1.10689608
GTEX-YB5E-2126-SM-5IFI7	4.06479667	2.60130498	4.72098168	0.17619636	2.57682024	3.00096892	2.19255779	4.29451753	1.63885372	3.78353363	0.88481709	5.14660507	0.04331053	2.50023133	0.44144419	0.97729029	2.19882007	0.12650182	1.80150809	10.41524026	4.44514274	0.0248786	1.07682759	0.50368521	0.30758628	0	3.43872665	0.57517684	1.67937113	5.66478844	5.20386863	3.4017029	3.84026322	0.10029641
GTEX-QCQG-1826-SM-2S1P2	3.94984784	2.60274161	4.79410559	0.02645154	2.42662641	3.74337008	1.86059568	4.82947675	0.76090719	4.50767698	0.45304832	3.04427908	0.0209849	2.76361629	1.21745914	0.92656552	2.69360773	0.12480613	1.2500339	8.79935982	4.8151396	0.80359366	1.58167759	0.9224752	0.12480613	0	2.98559193	0.89036799	1.01592513	5.73347986	5.40984291	3.5912813	4.04283214	0.0158652
GTEX-QV31-1326-SM-2S1QE	4.42178159	2.66073919	5.08915292	0.09213687	2.14222461	3.01954986	2.96428624	5.24779979	0.79884317	4.66125674	0.46377711	4.09247303	0	2.10945826	1.00418479	0.64702164	2.17169666	0.06482941	1.19808122	8.75977614	4.06767147	0.16498904	0.80646303	0.71414539	0.03142151	0	3.58393083	0.2982591	1.47075418	5.72244504	5.25455476	2.89699844	4.6331643	0.06482941
GTEX-RU72-1326-SM-2TF6T	4.22488422	2.81001641	2.74244138	0	1.91582712	1.13813947	2.58633887	4.22251708	1.33873217	5.00921922	0	1.59556376	1.07932206	2.63004806	0.65620741	0.70863939	2.15520092	0.42770008	3.95481161	7.04594104	2.7883762	0.10248623	0.30987461	0.69664999	0	0	1.94609602	0.41139038	2.05805063	4.28804466	6.65075684	1.4018511	4.36227932	0.34609825
GTEX-R55G-2426-SM-2TC5I	3.6606065	2.78630001	4.54586333	0	2.1314883	2.96238652	2.44169456	4.72456533	1.14483754	3.97695381	0.0443429	3.96440537	0.06718627	1.99268723	0.8137015	0.24938178	2.85745285	0.16662026	0.80126671	10.00773987	4.37740832	0.18685412	1.1871372	0.75798398	0.57457844	0	3.33717307	0.8353207	1.62466006	5.46478644	5.53613619	3.18467868	3.88007308	0
GTEX-XV7Q-1726-SM-4BRUU	4.56858576	2.31731697	5.44912643	0.17647935	2.81671559	2.92447618	2.08373159	5.15011762	1.03616788	3.77046012	0.27370534	5.30564724	0.09513582	3.01155228	1.03616788	1.20335759	3.14467359	0.65640554	2.96989068	8.71073698	3.75509896	0.40885247	0.65640554	0.50696799	0.08359233	0.01941151	3.24900138	0.6235897	1.35732871	5.51590933	5.21494713	3.16099334	3.95845374	0.26582172
GTEX-Q2AH-1826-SM-2S1Q2	4.22229942	3.0971645	3.46335488	0	1.94000244	1.81834631	2.37310019	4.61598155	0.65209612	5.71581958	0.08166087	1.70134402	1.46806437	2.41884125	0.45936048	1.17477258	0.99155394	0.08166087	0.5087704	7.33045282	2.59138907	0.08166087	0.83182909	0.45936048	0.19066367	0	1.77546532	0.33443917	1.03953059	4.71253872	7.11328045	1.63370811	4.65550697	0
GTEX-12WSM-0626-SM-5GCOK	3.60833634	2.59169729	4.88641286	0	2.65200655	2.92447618	3.33494681	5.10826344	0.6511535	4.35329075	0.86077887	3.65855778	0.03841831	4.11065495	2.31136912	0.98259662	6.04579186	0.59047924	2.09087753	8.9118263	4.46719679	0.25618822	1.00087508	0.48474172	0.25618822	0.03841831	3.03766808	0.76407706	1.52085957	5.88526696	4.71854239	3.86129452	4.00117056	0.54296905
GTEX-12WSA-1626-SM-5EGJV	3.93711232	2.79444981	5.19541694	0.14678593	2.72120209	3.4427221	2.66392677	4.97610102	0.48215366	3.53439328	0	4.05049988	0	2.8269961	1.77916056	1.12752119	4.20050917	0.31359588	2.53616579	8.94277996	5.5052526	0.54631601	0.82152587	0.4297431	0.19785482	0.02350692	3.81583012	0.36252454	1.51534263	7.03718823	5.17718727	3.69675398	3.96851094	0.03823981
GTEX-13N2G-2726-SM-5J1MG	3.72888096	2.80290868	5.37206262	0.16709891	2.54757394	2.80464646	2.70321496	5.16141626	1.73317161	4.3253236	0.27247523	4.62061075	0	2.4976373	1.8703001	1.55581516	2.75751663	0.18851635	1.97720532	8.880546	5.19470637	0.15412779	0.88130082	0.72138871	0.11294355	0.02670777	3.54037407	0.78562543	2.146534	6.34842768	4.37193104	4.0622883	4.31232827	0.31902779
GTEX-11NV4-1426-SM-5BC4W	3.54695598	2.76297974	5.15646418	0.10424827	2.32170329	3.02052316	2.12308184	5.18446895	1.27388876	3.30201107	0.26414475	3.36940338	0.02849225	4.25493507	2.4062994	1.5762365	6.05248598	0.27597186	1.9187861	8.05074025	5.29066244	1.17043258	0.54274541	0.2352472	0.03407688	0.01527322	3.2592594	0.42422327	1.50642582	6.33992579	4.79868648	4.1165319	4.1625145	0.28134302
GTEX-S95S-1326-SM-2XCDK	4.18626372	2.77453522	4.56756971	0.18815386	2.32153826	3.03119005	2.32958721	5.0570562	2.10331686	4.82773323	0.65578028	2.47765917	0	2.57060975	1.05230788	0.46490567	2.75526634	0.1220968	1.02839331	9.04652984	3.99047907	0.0597608	1.32452845	0.59031301	0.2392277	0.05147124	2.94738653	0.57014916	1.43934936	5.56945008	4.9703941	3.12057009	3.93332588	0.09457351
GTEX-NL3G-0226-SM-4RGLU	3.30685378	2.99882697	5.39493453	0	3.00513953	3.1950092	2.18809236	4.94315012	1.81293413	4.17047845	1.04145914	3.39008609	0	3.38433347	1.35376026	0.9136334	2.37199489	0.0845382	3.80109861	8.36582144	5.19834258	0.14299701	0.90483853	0.515254	0.12774782	0.01715197	3.6989555	0.70628309	1.81024418	6.13684003	4.91231207	3.74855097	4.26762737	0.23320923
GTEX-ZAJG-0526-SM-5S2MT	4.33350336	2.9361879	2.97498765	0.18161595	2.31136912	0.9386184	2.39259258	4.42666113	0.57917656	5.84119989	0.1194015	1.82187059	0.70359644	3.02405242	0.68557643	0.80873952	2.35389412	0.22782783	2.77137148	7.57525978	2.12727202	0.1194015	0.64911641	0.66671887	0.14054129	0	2.35389412	0.89155646	1.95113549	3.9448554	6.80135557	1.1960932	4.6331643	0.1194015
GTEX-13CF3-2326-SM-5IFGL	3.8550678	2.72244097	5.2235477	0.17968753	2.33303555	3.58914028	1.68284889	4.85872662	1.1458337	4.70847522	0.09118687	3.00242936	0.03795076	1.68617656	1.25665264	1.77346822	0.81982559	0.30051106	2.37932245	9.25434726	4.86953799	0.50614108	1.56845328	0.60115676	0.84446859	0	3.71590406	0.87982847	1.07084099	5.82971626	5.33544884	2.68936729	4.29074767	0.02856095
GTEX-P44H-0326-SM-2XCES	3.89163728	3.24834216	5.98184844	0.04834952	2.95904258	3.92756668	1.89438746	5.23410501	1.34858962	4.39532352	0.43553805	4.64205674	0.07206921	2.14025396	0.41302302	0.83871308	2.06746894	0.10576843	3.64159744	8.90094197	4.84861832	0.3330691	0.82083846	0.68015211	0.27644902	0	4.39252405	0.42379814	2.30485738	6.14626607	5.18630546	2.34579075	4.92267245	0.08836287
GTEX-13RTJ-2526-SM-5S2Q3	3.04576158	2.69184498	5.38578788	0	2.60725576	2.97450193	2.13800838	4.8104637	1.25220176	4.26810726	0.0373939	5.46050226	0.05592408	2.72496592	0.45544938	1.30454998	1.60167979	0.14446436	2.34190985	9.14352262	4.21269406	0.06482941	1.45186652	0.29658894	0.58490981	0	3.49279142	0.50187562	1.69308457	5.38081702	4.7380825	3.36650715	3.84545255	0.04654648
GTEX-14BMU-2126-SM-5S2TS	4.44584863	2.60887128	4.90071294	0.08613386	2.51903493	2.69201291	2.51327564	4.85481357	0.84317051	4.31596415	0.02168127	4.00263511	0	2.79571279	1.31601643	0.35547836	1.24419687	0.15031695	1.8329108	9.373165	4.23927963	0.44016425	0.52386862	0.31496311	0.23843178	0	3.82296153	0.32561291	1.46394418	5.39857372	5.07123161	2.43394805	4.26676917	0.07450025
GTEX-1314G-1626-SM-5EQ67	3.72778576	2.39322678	5.41323111	0	2.82361261	2.82030883	1.89603993	4.93662196	0.50069048	4.35461092	1.24027076	4.41199831	0.02512942	2.44010219	0.70015356	1.10834488	1.82221925	0.16931529	4.19812636	9.04652984	4.68470192	0.10117128	1.03262237	0.31953383	0.11016619	0	3.33700175	0.8635578	1.32475692	5.58056431	5.13981443	3.85231809	4.29915847	0.03213796
GTEX-132AR-1026-SM-5PNVL	3.78275531	3.24515175	3.35516728	0	1.84187273	1.58110611	2.17076031	4.75071542	1.09795289	5.07935722	0.07272261	1.63914935	0.55806897	2.42151195	1.00888539	1.07682759	1.12707818	0.10096505	1.91551341	8.01131487	2.76378725	0.1999629	0.33986111	0.71481724	0.13218191	0	2.08549684	0.67130831	1.13266775	4.73309144	6.08374687	2.13696335	4.59996485	0.1999629
GTEX-WL46-2026-SM-3LK7U	3.73942732	2.77103764	4.9329239	0.1340116	2.99997467	3.11496998	2.49870145	5.03247841	1.17730471	3.29166257	0.1051408	3.14304044	0.06170285	2.27383609	0.93486563	1.97297899	2.19163207	0.31285484	1.43346312	8.41415541	5.29889449	0	0.23330555	0.15228343	0.1051408	0.04607203	3.50573201	0.61717809	2.77375016	6.9685331	5.21753686	3.59596242	3.8790998	0.1340116
GTEX-WEY5-2026-SM-5SI8D	4.1477752	2.9271448	2.3847943	0.2175793	1.8392409	1.7058389	2.3627943	4.9135124	0.8302648	4.5912656	0.1668812	1.0305479	0.9263888	3.1492798	0	0.2424645	2.9956376	0.266824	0.6384488	7.5897755	3.030213	0.266824	0.6384488	0.8687837	0.2175793	0	1.8993584	0.8119465	1.2541993	4.2357321	6.6987029	1.4018511	4.3550605	0.1396369
GTEX-YEC3-0926-SM-5Q5AC	3.60326313	2.8359117	5.86070988	0.35492475	2.38209839	2.97883726	3.88304403	5.07500682	1.68069989	3.95358883	1.0030927	3.52492668	0.17208158	3.12513425	0.93755511	1.19153029	3.40672065	3.79993458	7.82624417	8.74009268	4.24450112	0.20420713	2.27414242	1.27760643	0.28257162	0	3.38347334	1.29301596	1.25447292	4.82246216	5.22839477	3.87635174	4.24188794	0.61915237
GTEX-12ZZX-1726-SM-5BC63	4.50216169	2.6587069	4.81132414	0.16372344	2.80828823	2.29200249	2.26346939	4.75099041	0.83586795	2.91465714	0.02716538	4.62782918	0	2.01125576	1.17730471	1.10847498	3.2634772	0.16372344	3.86513817	9.52515599	5.44397029	0.09584805	0.2657821	0.23143904	0.07162697	0.02180696	3.27574214	0.29910821	1.71319842	6.18243828	5.29692027	2.92477399	4.09104435	0.21707214
GTEX-SSA3-0326-SM-47JWY	4.00096249	2.68530012	3.39624268	0.07525862	2.57078861	1.40088726	3.59489004	4.55983639	0.7144071	3.75228995	0.04082514	2.62157552	1.20685441	1.97850237	1.01789311	0.50019281	3.06436539	0.41825556	1.31730079	7.78065175	2.84247699	0.2194587	0.90699545	0.85095037	0.03227951	0	2.61830083	0.68206724	1.79311065	4.87015168	6.79426606	2.37872001	4.70952154	0.27772074
GTEX-11ZTS-1326-SM-5EQMA	3.143549778	2.716361894	5.39896208	0.050369054	2.617856389	2.72496592	2.270889515	5.039715341	0.92629842	3.903823236	0.050369054	4.100764602	0.065790297	3.227776909	2.070278493	1.34146355	4.575867905	0.430005972	4.663650009	8.551977418	4.65234863	0.081341358	0.473658441	0.235400112	0.038199712	0.010887532	3.419382021	0.515046134	1.520219765	6.106504303	4.911415127	3.553334133	4.292125848	0.259555302
GTEX-ZYT6-2126-SM-5GZZ4	3.648212811	2.038781584	4.694616514	0.044793344	2.65823925	2.586807786	3.157532729	4.90192743	1.302413288	2.674898283	0.309155907	4.94950415	0.0174889	3.53155171	1.813870241	2.283189521	4.659684026	0.290419026	0.880252351	9.078481688	5.033120808	0.213285445	0.284524502	0.264899993	0.037185459	0.062471947	3.187215476	0.408587184	1.698861763	6.090507667	5.634127289	3.634300168	3.635575932	0.752367578
GTEX-117YW-0826-SM-5H11O	3.71410575	2.85843931	5.11278744	0.05990834	2.04758322	3.18687201	2.38962814	4.82216426	0.51865749	3.05871115	0.18964423	4.25121131	0	3.92838769	2.50887972	2.27851077	4.62757047	1.52419017	4.47607636	8.57878736	5.32388833	0.31529786	1.22380426	1.08735928	0.07477097	0	3.31394998	0.64168598	1.76817048	5.71475195	4.97739342	4.45998664	4.33641627	0.35283618
GTEX-ZV6S-2126-SM-4YCEM	3.77667186	3.82104501	3.03135042	0	1.94379392	1.03547331	2.76081126	4.33709131	1.03547331	5.69833326	0.19796874	1.45083237	1.31323941	1.58025523	0.30956553	0.6785468	1.35389809	0	1.15125311	7.82624417	2.23129523	0.14428069	1.00827717	1.47455078	0.06930853	0	1.5127099	0.82213767	1.13971247	4.51839683	6.55610654	1.58771248	4.68442479	0.11818355
GTEX-145LS-0526-SM-5LU8Y	3.95081183	1.88222953	3.09362447	0	1.40745461	1.00532772	2.90106778	4.55631505	1.83952099	4.74270515	0.06689212	2.0368024	3.55850888	2.59056996	0.22153923	0.79505386	2.44949904	0.05116634	3.1257426	7.71548709	2.66544053	0.06689212	0.66756221	0.49144128	0.03828061	0	1.76782365	0.35921201	2.0729654	4.39345957	6.54105348	1.5447101	4.57811284	0.28174049
GTEX-UJMC-1826-SM-3GADT	4.16960392	3.28812651	2.5330284	0	2.31967121	1.68451842	2.73354633	4.32041802	0.81595818	6.22742466	0.1057097	1.88785363	1.50684318	2.03664738	0.39322766	0.89547021	1.36482731	0	0.39322766	7.31129926	2.32784845	0	0.51982008	0.92399854	0.13100166	0	1.76897364	0.90955613	1.55121504	4.28092931	7.15211654	1.01709295	4.66601536	0
GTEX-14ICL-0926-SM-5S2TU	3.06546106	2.77926657	6.00367205	0.21619312	1.72949785	2.85969633	3.8527079	5.14624557	1.38472378	3.96020852	0.22847616	2.72973679	0.05746933	2.44219869	0.82118109	1.43684731	2.50904294	1.76941825	8.46463301	7.28585888	4.95642685	0.06891772	0.67640278	0.22847616	0.73061461	0	3.79136164	0.52562737	1.3905255	5.50393988	5.44309815	3.01430859	4.74381738	0.48259523
GTEX-147F3-0226-SM-5NQBV	4.33127501	2.87448317	2.91274545	0.12301079	2.13004645	1.27453771	2.36617594	4.33915091	0.80205334	6.01339209	0.2115456	1.59100354	2.9163955	2.42444574	0.12301079	0.45108719	2.07963203	0.18744722	0.12301079	7.41701658	3.28763327	0	0.18744722	0.35051278	0.12301079	0	1.82978453	0.61791903	1.02360501	3.99973434	6.75129051	1.02360501	4.41875714	0.08370339
GTEX-XGQ4-2326-SM-4AT53	4.015260052	3.096860126	2.402595692	0.020041436	1.474250896	0.876781022	2.878010727	4.349595571	0.429397024	5.020685266	0.00884355	2.134394718	0.117303772	1.690446612	0.129521255	0.22727491	1.208513474	0.044718721	0.066521295	8.204718825	2.891003315	0.553196893	0.729578266	0.811247356	0.006307583	0.129521255	1.285387099	0.349303252	1.875413353	4.183740299	6.760872394	2.012724373	4.146298095	0.00884355
GTEX-RM2N-1726-SM-2TF55	3.99567821	2.68038391	5.02395814	0	2.14412854	2.77357704	2.53439359	5.49576152	0.59984377	5.00987226	1.14290408	4.15864509	0	2.17787159	0.39387391	0.52014963	2.95471937	0.08456561	2.71087688	8.65288839	4.99816899	0.35074418	1.21995359	0.90472588	0.41727463	0	3.56566011	0.94320954	1.53419041	6.56308268	4.8961255	2.76140951	4.36365553	0
GTEX-Y111-0226-SM-4SOIW	3.45515499	3.05171958	5.4486909	0.14619322	2.91529405	2.53158384	1.89456045	4.98982882	1.41082823	3.50607158	0.09630902	2.63214074	0	2.02511521	1.33010928	0.79768314	1.36456659	0.04603501	3.08722046	8.2341796	5.04232927	0.1073288	0.63536869	0.18271207	0.02776446	0	3.90500471	0.4131838	1.33435984	5.90792082	5.14941911	3.376439	4.08750828	0.14619322
GTEX-148VI-1726-SM-5S2W9	3.16894286	3.18520072	5.2934442	0.15176013	2.522871	3.52441186	1.61409283	5.307188	1.26067581	3.63317896	0.3080998	2.8661908	0.02722945	2.13278199	1.56699535	0.52386862	1.43057405	0.07307013	3.64946999	8.79935982	4.86294422	0.17013334	0.88618027	0.33803333	0.17013334	0	3.40995556	0.59683059	1.10700686	6.49064557	5.37331116	2.79746323	4.27317305	0.11483619
GTEX-XV7Q-2626-SM-4BRVA	3.7135593	2.61738022	5.5938668	0	2.70227576	3.41581208	1.6700945	4.94252791	0.88551995	4.08454984	1.22469482	3.09195738	0.70498437	3.55602881	0.95284938	1.22074988	3.08220381	0.14446436	2.67710149	8.6248415	4.39532352	0.69396667	0.89027297	0.72502513	0.15154568	0.02134151	3.35857559	1.0290321	1.1010746	5.69572993	5.21683714	4.19768958	4.10097835	0.15879053
GTEX-13OW8-1426-SM-5IJDT	3.8303836	2.79712764	3.36116638	0	1.44537295	1.76050727	2.89510842	4.38041892	0.52885024	4.56961596	0.19130529	1.81961392	1.47225084	2.44573097	0.88491414	0.67235633	2.84470403	0.06094414	1.39841893	7.48861695	3.18485878	0.5021807	0.90600522	0.35264491	0.07612268	0	2.4084889	0.42366083	1.50922857	4.66890589	7.04000866	2.0887832	4.50359696	0
GTEX-PWCY-2026-SM-2S1NF	3.369757	2.879892	2.265866	1.85E-05	1.725877	1.85E-05	2.845998	4.302528	0.8970017	6.577221	1.85E-05	1.653132	0.784743	1.636223	1.85E-05	1.85E-05	1.34478	1.85E-05	1.527743	7.171681	2.321104	1.85E-05	0.6165757	0.764808	1.85E-05	1.85E-05	1.744781	0.9603807	2.616429	4.571828	7.198558	1.089235	4.209651	1.85E-05
GTEX-YFC4-0226-SM-57WD2	3.550365196	2.352855415	5.458300115	0.191262249	2.556499992	3.225752221	1.959207067	5.204249685	2.281388026	3.795731895	0	4.43970042	0.029035213	2.399027618	1.945654143	1.711180811	1.212301834	0.597565073	5.756630991	9.089676954	4.418533488	0.394894682	1.537453182	0.368234818	0.087602923	0	4.043042906	0.781509629	1.395905262	5.879345833	5.378215387	3.505394965	4.288505108	0.133121855
GTEX-OXRP-2326-SM-2S1NL	3.7770672	2.9857487	2.6135732	0	1.9691786	1.8248093	3.0107579	4.4806856	1.0804192	5.6547597	0.2366062	0.8772111	2.8271577	3.4845295	0.3559879	0	2.198042	0.2573469	2.3171705	7.2224685	2.2143832	0	0.4959439	0.6282998	0	0	2.2708895	0.4579669	0.8586856	4.4920317	6.9883742	0.3365841	4.5953651	0
GTEX-12C56-1926-SM-5FQUG	3.85133427	2.76095918	2.87942251	0	2.22016866	1.39367683	2.53989463	3.9603851	0	5.88176136	0.1018204	1.47279763	0.46699056	2.33100948	0.37802537	0.20078232	1.87912703	0	0.76914558	7.95998242	3.07729574	0.05937021	0.64761125	0.44415801	0.17375243	0	1.62028098	0.51206203	1.45168261	4.25794948	6.63332415	1.10995065	4.14457317	0.14774718
GTEX-12WSK-1026-SM-5CVNR	3.44880129	2.98682093	5.9319817	0.27109638	2.47129937	3.29381782	3.29896637	5.29066244	1.65222213	4.27360773	0.27109638	3.33426527	0.50662117	2.96428624	1.68194873	1.52455355	3.00559989	3.52563607	9.47426628	7.51538683	4.48287904	0.52171959	2.84392452	1.30953963	1.08749542	0.01522863	4.24863973	0.84649569	1.05054794	4.83156967	5.07736925	3.90616754	4.64099011	0.25989772
GTEX-ZDTS-0526-SM-4WKH9	4.8300766	2.41586142	2.59733589	0	1.46660304	1.36992167	3.20751889	4.46285014	0.91107428	4.05996951	0.08982522	1.7323743	3.95042595	2.39609386	0.28541695	0.59369412	1.70098729	0.19835221	1.98407823	7.34966246	2.53425261	0.14097691	0.72929252	0.48460526	0.06610071	0	1.3894387	0.19835221	1.51445395	4.44653112	6.86864581	1.33419314	4.49131565	0
GTEX-13IVO-0626-SM-5LZYJ	4.03415039	2.37040911	3.54887891	0.09593916	2.70669194	1.55639045	2.52168741	4.83037708	1.15333691	4.58875774	0	2.55886997	0	2.71606361	0.66795128	1.10652228	1.12433042	0	1.59791821	8.58811422	3.40481723	0	0.19811881	0.67781684	0.06322956	0	1.95158947	0.79742621	0.98016978	5.49131932	6.66787053	2.36017184	4.32689094	0.08537453
GTEX-132QS-0826-SM-5K7WV	4.44538824	2.80335981	5.09087452	0.2134822	2.41776333	3.18753925	2.39322678	5.29225191	1.89004811	3.15304644	0.63044109	3.6875177	0.08072361	2.19041301	1.61805834	0.78075792	2.9280818	3.77065467	6.25149378	8.880546	3.63224668	0.22591418	2.73607759	1.25487666	0.51351809	0	3.15670163	0.93654772	1.22380426	4.67345697	5.63412729	4.12829824	4.01648583	0.9843409
GTEX-12WSB-0226-SM-5GCOR	3.54246703	2.4418706	5.72295087	0.35799325	2.47749754	3.40721583	2.41523882	4.68627961	0.45727639	4.68307237	0.44819943	4.03477558	0	2.99673984	2.0477321	1.72351133	2.64784278	0.06745278	3.82296153	8.37387977	5.71682936	0.7499769	1.53745318	1.04156509	0.10382159	0	3.46688497	0.87016362	2.0892202	6.58138191	4.93911347	4.22015083	4.14822404	0.1555658
GTEX-145MF-1026-SM-5Q5EQ	4.22466808	2.31495938	4.71661905	0.06522325	2.31233041	2.30908142	2.72322812	4.9102156	1.14074177	3.05687598	0	4.10585056	0.05485529	2.45089882	1.11686286	1.44755099	1.52298889	0.16304468	1.38114084	9.2654328	5.13946431	0.07638241	0.18865957	0.18045526	0.03610218	0	3.37544493	0.30780978	2.07483278	6.04039876	5.75126794	3.02420983	3.82142717	0.41135198
GTEX-XYKS-2426-SM-4AT43	3.87300475	2.26754165	3.04508701	0.30007937	1.59263148	1.51398472	2.26027802	4.71745276	0.67911713	5.49397159	0	2.11298982	0.18948465	2.47469322	0.17199743	0.48433578	1.45653158	0.30007937	0.39461672	7.69447872	2.70417606	0.17199743	0.22423444	0.37911546	0.09334395	0	2.35018609	0.49975892	1.29575824	4.82157468	7.63375346	1.83134557	4.4924733	0.06330629
GTEX-ZVTK-0626-SM-5GU6Y	4.2744652	2.5385506	2.3451775	0.3325057	1.9442549	0.8692357	3.2614282	4.1837403	0.9695931	3.7098864	0.1383374	1.4791853	2.0661054	2.8464372	0.8692357	1.2073335	1.9442549	0	0	7.4628525	2.8962428	0	0.6328157	0.7723112	0	0	2.020113	0.1648967	1.6423012	4.4446527	6.8893441	1.5266466	4.4182875	0.1383374
GTEX-13IVO-0226-SM-5LZXU	4.112713854	2.865715985	5.047633964	0.086871315	2.502294124	3.271831527	1.990151191	5.169990513	1.003092696	4.026774861	0.007316855	2.218754947	0.030936504	2.964901008	1.018243284	1.421104653	2.225905613	0.118434695	2.445301075	9.231246796	4.756314843	0.350201489	1.11451927	0.819034227	0.076841798	0.007316855	3.202310235	1.026673585	1.430003995	6.200285309	5.202774168	3.954598599	4.075797569	0.04162891
GTEX-P4QT-1626-SM-2S1NP	4.1994211	3.3250579	2.5439528	0	2.1641146	2.1605279	2.2906158	4.49319	0.5950147	7.0758658	0.2398339	1.4094234	0.7909267	1.272287	0	1.272287	3.2308111	0	1.2193775	8.1477939	2.737828	0	0.6322488	0.5553489	0	0	1.319391	0.3426059	2.1819838	4.4187571	6.6420612	1.3063546	4.6473345	0
GTEX-ZYT6-1626-SM-5E45R	4.79381665	2.678672	2.49961241	0	2.02595355	1.3471795	2.95600803	4.12342772	0.24243244	3.94268851	0.08794756	1.70035132	2.38259441	2.59235178	0.14598754	0.54928953	2.66349442	0.60237567	1.46660304	7.27153657	2.84956493	0	0.4661861	0.342918	0.08794756	0	1.57562882	0.31056798	1.45292836	4.41268656	6.92970902	1.48847495	4.33281933	0
GTEX-ZXG5-1626-SM-59HJK	3.90246602	2.60399205	5.04829726	0.23444883	2.22278799	2.49388083	2.24744609	4.95642685	0.94794947	3.32273851	0.04994541	4.66969939	0.02350838	2.86554208	2.29481444	1.82767893	3.5968493	0.08972262	2.46453694	8.80922685	5.47271602	0.34330935	0.52073604	0.30874229	0.07469008	0	3.69031914	0.54746386	1.54559856	6.74190947	4.83532825	3.81524813	4.16871572	0.32075134
GTEX-ZP4G-2326-SM-57WEM	4.23419387	2.56632063	4.63701924	0	2.73983441	2.94499006	2.63934391	4.63209926	1.46824964	4.57886687	0.99889498	4.37876751	0.0567006	3.08855083	0.51954298	0.41244992	3.037181	0.19476337	0.93881352	10.06007586	4.12468008	0.19476337	0.78281053	0.83938868	0.23725211	0.02625996	2.83652867	0.82213767	1.25330402	5.01841153	5.03279961	3.86281696	3.82980975	0
GTEX-1445S-0626-SM-5LU3C	4.29409227	2.37086147	3.3400363	0.19154949	2.04710237	1.17645443	2.7452944	4.36436706	0.9488788	6.24139511	0.14903774	2.23078454	0.93512447	2.27756944	0.41505363	1.00453671	2.61139658	0.2147952	5.14448137	7.52452315	1.97771912	0.26125942	0.43503113	0.66237889	0.12883735	0	1.80822932	0.90928907	1.54177714	4.14693661	6.62477223	1.04736375	4.69354809	0.17059144
GTEX-POMQ-2326-SM-5S2VS	3.57962583	3.42454403	5.58718074	0.29668909	2.96286912	2.97083577	2.10149356	4.80182521	0.81623574	3.08204448	0.0342409	2.13618351	0.17643859	2.60757595	1.99608194	2.05592431	2.91998657	0.91703762	3.96277661	8.80922685	3.97112488	0.84109143	1.434368	1.51180713	0.54136311	0.0265065	3.33885753	1.14381548	0.86468463	5.41363328	5.34477055	5.11209976	3.9404995	0.21809895
GTEX-Y3I4-0726-SM-4TT7M	3.95943153	2.85860509	5.73610531	0.22141321	2.32513812	2.97562047	2.92921064	4.70133842	1.04773185	3.982473	0.98053332	2.44840228	0.43684109	2.98402731	1.40983607	0.94656998	4.84685069	3.00401052	4.70679455	8.8300203	4.05153027	0.43684109	2.55775091	1.76338804	0.48150517	0	2.96147384	0.99732152	1.74461028	4.43070099	4.96650974	5.30086685	4.00324862	1.32838842
GTEX-ZV6S-1626-SM-5NQ81	4.04530148	2.76981606	5.35933374	0.05825641	2.27444219	3.06658171	3.83641796	5.03542386	1.23025633	3.94965473	0.49849372	3.53121865	0.02422213	2.74308677	1.48624382	1.59570063	3.3881835	3.06658171	7.83799043	8.79935982	3.93848568	0.49849372	1.5858543	0.77102982	0.83860892	0	3.54732694	0.64398502	1.80181896	4.4664798	5.47271602	3.6685403	4.22726642	0.23107387
GTEX-11LCK-1126-SM-5A5KC	3.363750013	2.917134299	5.121180132	0.029465289	2.112838825	3.663733984	2.060945321	5.137706633	1.230256334	5.145195443	0.285832905	2.85363424	0.01500608	1.965791538	1.551525005	0.986012928	2.018821441	0.029465289	0.785518065	8.672545004	4.831569672	0.526945415	0.750624539	0.458563829	0.357072301	0.005901503	3.137741555	0.735663618	1.642164345	5.910346419	4.934428061	3.001266183	4.192487304	0.01500608
GTEX-RN64-0326-SM-2TC5J	4.00713512	2.7892895	2.3234026	0	2.03302415	1.19284019	3.64218648	4.64342665	0.41564123	4.50482514	0.1226778	1.83676952	1.16769537	3.40842051	0	0.28815502	1.90660702	0.16657508	0.45394852	7.04295642	2.44513022	0	0.1904361	0.53222224	0	0	1.79671594	0.28815502	1.85677207	4.08040504	6.94903046	1.31323941	4.38156615	0.21523795
GTEX-P78B-1626-SM-5SI85	4.42385187	2.92141425	2.13740787	0	1.79325802	1.25870261	2.99436582	4.75184444	0.5015049	4.67773256	0.5015049	1.78540194	1.62744399	2.87511001	0.14240299	0.58449997	3.46041498	0.14240299	0.71008073	7.90349689	2.39932537	0.14240299	0.09582849	0.98541786	0.07479005	0	1.99965976	0.87620267	1.39396864	4.23008293	6.64644876	1.06661507	4.22401492	0.14240299
GTEX-S32W-2326-SM-2XCAW	3.95885426	3.1616748	2.98800088	0	1.61409283	1.32987444	2.2810911	4.37696653	0.73404914	5.44397029	0.07916333	1.03975023	1.06060747	3.38500577	0.64930342	0.37911546	0.69116471	0.096692	1.18554815	6.77025872	2.50146941	0.07916333	1.06060747	0.36371535	0.2280628	0	2.15536075	0.36371535	1.32987444	4.52238679	7.15211654	0.88149766	5.24892323	0
GTEX-13CF2-2626-SM-5LZZA	3.12528937	2.86014018	5.31822646	0.22947134	2.46262889	3.43198824	1.84594222	4.96973197	1.78736762	3.42902203	0.25996575	3.20586974	0	2.39932537	1.79028598	0.90534213	2.07870383	0.2365253	1.59134319	9.05704791	4.94034966	0.53892986	1.31863102	0.43531409	0.06505957	0	3.2552474	0.7745718	1.33692372	5.43113351	5.43971536	3.89815503	4.03107573	0.18141706
GTEX-13CF2-2726-SM-5LZWW	3.95765132	2.44436068	3.41046798	0	1.89438746	1.72877094	3.29332622	4.32241864	1.04008477	3.6410293	0	2.0447483	1.62347207	2.66264961	0.29258501	0.55619393	1.87512747	0.1596812	0.31247817	7.26072867	3.38092188	0	0.27205069	0.61834774	0	0	2.31860562	0.74746588	2.39259258	4.69514518	6.84767185	2.08157518	4.30051402	0.1596812
GTEX-S95S-1426-SM-2XCDM	4.48649861	3.0322945	2.55054786	0.3362457	2.16999031	2.2215459	2.36648311	4.44724598	0.88565674	5.01282165	0.19317364	2.02628176	1.40074324	4.24472014	0	0.29358013	2.79283041	0.13718514	0.51055281	7.36577367	3.12074018	0.101999	0.98472507	0.78066389	0.1175565	0	2.19913091	0.73257304	1.70437791	4.48987837	6.89868378	1.62681319	4.45830623	0.174015
GTEX-RVPU-2426-SM-2XCAR	4.15588687	3.03503702	2.67271336	0	1.70098729	1.56208089	2.95870413	4.48019335	0.3461757	5.43711483	0.08548096	2.28782119	1.30441919	2.36678695	0.32616928	0.28410652	1.35319542	0.3461757	2.94786442	7.20895971	2.34721734	0.12539685	0.73732774	0.63398361	0.1044363	0	2.36249186	0.3461757	1.66511527	4.38342773	6.75849281	1.41279258	4.54462935	0.14694108
GTEX-YFC4-1026-SM-5RQJM	4.07159362	2.3034503	2.77468458	0.24237075	1.64230116	1.11371816	3.71980944	4.46768281	0.8069047	5.39818536	0.07485564	2.40755977	2.35437944	3.75890326	0.49209132	0.98040314	1.53568847	0.18827872	1.74928666	7.19855775	2.76081126	0.09553824	0.53095131	0.85335171	0.07485564	0	1.96484077	0.24237075	1.62681319	4.54906769	6.75613276	1.28244248	4.40712089	0.55166175
GTEX-OXRK-1826-SM-2HMJE	4.15441554	2.9531037	1.92357295	0	1.63171965	1.01108767	3.01107073	4.87224312	0.82499384	5.08307728	0.09048649	1.51549262	1.59956459	2.66025941	0.14416706	0.48523802	3.18053968	0.10849579	1.21091969	7.80339191	2.2751091	0	0.22866376	0.44196302	0.07470047	0	1.24848376	0.69319559	2.10453052	4.45250841	6.50980684	0.90172464	4.23200481	0
GTEX-ZV68-0226-SM-59HJF	3.233328429	2.490507	5.740741826	0.288240458	2.256021982	2.492159934	2.401987054	5.005644542	1.355975496	4.329436292	0.619902829	4.004039032	0.029794763	2.461721186	1.640763375	1.586028887	1.997066105	0.137498381	5.7684775	8.499095157	5.099650472	0.145987538	1.426247027	0.555935626	0.250117177	0.00695754	3.575535237	0.619902829	2.091798147	5.917480151	5.116301399	3.585204169	4.28783064	0.198273099
GTEX-P4PP-0226-SM-5S2VR	3.52545512	2.4201571	4.84339247	0.04323023	2.44041993	2.96334488	1.9682655	4.8291875	1.04075054	5.44999986	0.68635017	4.69975444	0.03305648	3.97576567	0.49200663	0.79691105	2.5579125	0	0.90192471	9.2654328	4.29938237	0.01683797	0.4103336	0.60497844	0.3017149	0	3.42368584	0.33992431	1.30883756	5.68689332	5.44653587	3.1904989	4.22833629	0
GTEX-11GS4-1026-SM-5N9DE	3.24298497	2.79476536	5.68999033	0.10623946	2.1503815	2.31109691	2.47530883	4.90502275	1.14744901	3.52617569	0.66356613	4.03623338	0.02216172	2.42726032	2.86518807	2.85408789	2.54163939	0.18788159	4.84982684	9.12180092	5.41280111	0.3582339	1.29227383	0.65871054	0.12836146	0	4.17435584	0.52625553	2.40076092	6.28345255	4.66784846	4.17216622	4.0791144	0.31375705
GTEX-Y8DK-0326-SM-4TT3P	4.90378754	2.63845744	2.68154924	0	1.88752571	1.24330965	2.69410865	4.21817415	0.70201112	3.63813885	0.1073288	1.78624582	3.42732285	2.3420806	0.7404398	1.26922021	1.49683966	0.16409511	0.72202866	7.40114439	2.65200655	0.08131895	0.79164022	0.44001484	0	0	2.03095147	0.29924132	2.07237817	4.19790866	6.97989839	2.05992822	4.32420554	0.16409511
GTEX-X3Y1-0926-SM-3P5YT	3.428698416	3.069480056	5.288010002	0.265232597	2.483160178	3.331731645	2.430535176	4.919318871	1.021805124	4.433097806	0.351361174	2.764441101	0	3.447444891	2.57349402	0.551212175	4.826832931	2.894018002	5.67580428	8.710736982	4.573367682	0.424724715	2.580251009	0.854261377	0.705366321	0	2.924159159	0.857101709	2.054691316	5.698333261	4.777548592	3.745105803	4.033940536	0.700754736
GTEX-11GS4-2526-SM-5A5KT	4.40644599	2.7484732	2.45043744	0	2.01316537	1.22982102	3.66133875	4.20050917	1.14793852	3.56136912	0	1.60506703	3.90265864	2.92351645	0.72298124	1.26689515	2.50774605	0.09703673	2.53945511	7.44142505	3.03469892	0.19650846	0.42939702	0.59228084	0.09703673	0.07601515	1.97252803	0.40454804	1.49228962	4.2793679	6.63121968	1.24147828	4.27252038	0.5676298
GTEX-1117F-1326-SM-5EGHH	2.91935654	2.64205551	5.36178869	0	2.30567404	2.93895999	2.35671294	4.97673351	0.51829356	4.29366583	0.15518826	4.84773876	0.21165652	2.147896	1.87585998	3.0220816	1.9187861	0.06539128	5.02529134	7.76963441	4.96940473	0.25125541	1.41422198	0.55872955	1.47579222	0	3.7439418	1.33571302	1.34038566	5.99785388	5.05504168	3.44553626	4.39436285	0.86430819
GTEX-Y8E5-0226-SM-57WCM	3.636836974	2.793127577	5.193611904	0.088265514	3.013505247	3.515202033	2.180820726	4.918683201	0.575876964	2.869807918	0.144908357	4.960487229	0.007315643	2.822685452	3.50487346	2.041794231	1.720263779	0.168713774	2.198506462	9.243035319	4.650748572	0.636359696	1.151382623	0.487172765	0.112639671	0.041956827	3.403259277	0.552253186	2.18793317	5.970498628	4.999161219	4.011191615	3.845640411	0.229139823
GTEX-ZPCL-2026-SM-57WFD	4.17091286	3.24750454	2.51415175	0	2.11929256	1.06699459	2.69788039	4.30384918	0.88094918	5.7895023	0.06557999	2.02858956	1.45155496	2.0534824	0.1355788	0.24457918	3.24247211	0.08680933	0.81156896	7.55626368	2.85156387	0.39979937	0.55928275	0.64726327	0.06557999	0	1.7635322	0.6047037	1.4316761	4.51589967	7.04895946	1.61221778	4.35821223	0
GTEX-11WQC-2626-SM-5CVLF	4.35372017	2.7072793	3.28697432	0.08734728	1.35221179	1.17718293	3.19983633	4.4199364	1.04045966	3.4465737	0.05353783	2.50985947	3.56297179	3.59935384	0.1961036	0.75291664	1.79684801	0.10613929	1.42886974	7.59451788	3.09035318	0.07037833	0.2127349	0.59581959	0	0.01446194	1.8775711	0.38472021	2.18329837	4.75770202	6.47333001	1.28056271	4.18605301	0.05353783
GTEX-ZDXO-0326-SM-4WKHJ	4.11717162	3.99932505	3.26177701	0	2.07310944	2.05672702	3.31476862	4.67723252	0.56917176	4.42499437	0.06518693	2.24821607	1.67518037	3.12676794	0.23719175	0.22231345	3.61684052	0.08020349	1.5108648	7.66394437	3.30250316	0.03829706	0.52420479	0.42201367	0	0	1.78641065	0.55720772	1.84670719	4.55007026	7.02271467	2.04147863	4.16960392	0.03829706
GTEX-11DXZ-1426-SM-5H12A	3.327091618	2.410093124	5.161416257	0.194258456	2.540045628	3.297139223	2.097898267	4.948850038	1.09944794	3.212259413	0.377466566	3.47634512	0.060831755	2.99210953	3.074947688	2.050821174	2.512672913	0.598783226	2.444516259	7.720811336	5.216070723	0.194258456	0.791227965	0.294227297	0.185366633	0	3.134296702	0.605535662	1.336622094	6.465953128	5.28296601	3.873601713	4.109610849	0.785625429
GTEX-13FH7-1926-SM-5J2OL	4.34029043	2.79853416	5.36508949	0.17295475	2.3509365	2.8054651	2.49975832	5.18446895	1.13031253	3.93094624	0.02483893	2.10551919	0.11765376	2.20050951	0.99590552	1.11623104	1.15151214	0.31172189	4.73474818	8.81957269	3.69420701	0.28590434	1.08338283	0.41131359	0.37987333	0	3.44186295	0.44295236	1.00707482	4.65181533	5.1163014	2.64999969	4.28070525	0.11765376
GTEX-12ZZW-2326-SM-5DUW2	2.7601638	2.19194212	5.31029362	0.11458223	3.18786186	2.79024636	2.7311795	5.21010124	1.14782544	4.63263211	0.07012826	5.00820911	0.2740157	4.16639426	1.01073307	1.21344757	5.27284225	0.70924283	2.61485209	7.87046985	4.6444477	0.37415647	0.35720165	0.62016242	0.2740157	0.0785346	3.17331733	0.74230828	1.64199037	6.28736	4.40088226	4.50817358	3.87968691	0.20634654
GTEX-PX3G-0226-SM-2S1OU	3.60059285	2.52526549	4.76110671	0.2377674	2.25146983	3.82554998	1.70334819	4.85301375	1.1391366	2.90841532	0.92762748	4.39740486	0	1.84802806	2.1203889	1.23493963	2.57490761	0.33172349	2.41949566	10.06007586	5.33908901	0.72057395	1.93816099	0.81402694	0.07811975	0	3.12270805	1.1391366	1.67401659	5.97170631	5.48019031	3.66319437	4.25273652	0.17026291
GTEX-P44G-0526-SM-2XCD1	3.76021394	2.86804919	3.63850184	0	2.15153161	1.42812254	2.72449663	4.59672647	0.60432223	5.78464932	0.18053527	1.72071077	0.3901041	2.92983403	0.13411564	0.26496954	1.95841013	0.28011705	6.97989839	7.36969891	2.54021681	0	0.55708733	0.40483182	0.10506667	0	2.39291506	0.1647303	1.31782587	4.36275048	6.97717871	1.45434114	4.68011344	0.13411564
GTEX-P4QR-0426-SM-2S1NV	3.00814925	2.6278466	5.43282698	0.23784746	2.21511876	3.10974335	2.18629208	5.23135129	0.38573268	4.54882244	0.10806003	3.35381209	0.77694902	3.44466273	0.14417625	0.11413277	1.44067971	0.11413277	6.04845334	8.50770826	4.60730633	0.04995973	1.46843491	0.36076092	0.27795066	0	4.1685157	1.27071695	1.71656767	6.13684003	5.04763396	3.23892228	4.01730711	0.10806003
GTEX-Y3I4-2226-SM-4TT7O	3.204773	2.81117578	5.07736925	0.035616124	2.115826897	2.691844979	2.069673736	5.035751548	1.655300851	5.030453788	0.900044945	1.591173364	0.07917434	3.284905766	0.666131027	0.46070981	3.226088037	0.139460919	1.64001018	8.481468095	4.051731336	0.255181403	1.294665814	0.666131027	0.672786796	0.010461719	2.735024164	1.344157462	1.072455846	5.370818653	5.068159451	4.388857123	3.885002549	0.046403959
GTEX-Y111-0326-SM-4SOIX	4.37170577	2.45815412	2.98000299	0	2.03878158	1.04781722	3.66486555	4.43332347	0.55445454	3.74949023	0	2.04393245	2.79697593	2.65420825	0.30235361	0.79918781	1.97223684	0.36734646	0.99051553	7.43329069	2.77942668	0	0.38803175	0.68970201	0	0	2.29467061	0.30235361	1.48696054	4.22597617	6.91620244	1.39367683	4.28137464	0.204815
GTEX-XGQ4-1026-SM-4AT4L	3.75964763	2.79267606	5.44697387	0.32695674	2.27867756	3.25974116	2.89339127	5.07935722	1.19683812	3.67991621	0.47397835	4.44040072	0.04246664	2.93155357	1.22074988	0.7885672	4.47465899	6.35833291	7.30421986	8.90094197	4.30074567	0.44474391	2.95077426	1.1690538	0.6297708	0	3.15045484	0.92444986	1.63959116	5.08004281	5.33987743	4.19919084	4.07221766	3.17728578
GTEX-POYW-0526-SM-2XCEY	4.55606359	3.00950535	3.50557169	0.09164951	2.26519301	2.3126323	2.3817743	4.9062151	0.81982559	3.93471432	0.07748955	3.28913124	0.14890729	3.62499371	0.27241373	0.53350369	2.45628504	0.13490138	1.53033805	7.72623529	2.72464977	0.2189606	0.17762236	1.14417842	0.06249514	0	1.99862176	0.62080673	0.98874914	5.29461879	7.30771691	1.46268206	4.9244822	0.06249514
GTEX-13OW8-0326-SM-5L3FB	4.35937212	2.79587063	5.29773714	0.16255236	2.33430731	2.01445108	2.39839142	5.00629324	1.53847488	4.66336158	0.45093274	4.1700357	0	2.91354715	0.99657097	1.38128856	2.9838575	0.86689868	5.05939129	8.93269559	4.84052421	0.4026077	1.96291322	0.23410324	0.32199511	0	2.98800088	0.4026077	1.41772956	6.43940524	5.20348758	3.44186295	4.00588447	0.17911947
GTEX-X4XX-0626-SM-3NMC1	4.56936133	3.19766673	3.13412683	0	2.40309766	1.42169927	2.89212428	4.55057398	0.4693712	5.28952355	0.07263799	2.65502289	0.51411402	1.89589097	0.53824203	0.41967708	1.22240817	0.10334715	1.09795289	7.86742777	2.76803592	0.34013685	0.50368521	0.4326703	0.03045633	0	1.86813281	0.45670182	1.62240643	5.28604903	6.93107757	1.99938073	4.31778108	0.07263799
GTEX-ZDXO-2426-SM-5S2NJ	3.67365987	2.37588699	5.28952355	0.24931065	2.31327297	3.24013908	1.80921002	5.02428866	1.18091854	4.35752736	0.58320866	2.97305404	0	2.8685327	1.15231134	1.02484003	1.88645103	0.26165822	3.90208407	8.34181585	3.7477756	0.10531127	0.73021815	0.4642803	0.07242862	0	3.48437206	0.57709549	1.16404629	5.62344268	5.55170962	3.84369677	4.03787106	0.06498247
GTEX-YJ8A-0526-SM-5IFHT	4.58117365	2.56115817	5.71786841	0.17251362	2.129022	2.62378447	1.98589828	4.97195077	1.8937558	4.22466808	0.43216942	4.40690718	0	2.26770971	0.57111213	0.92028466	1.16369104	0.31253201	5.43200107	9.15469375	3.69510488	0.03391744	0.70105836	0.249722	0.12963735	0	4.30583835	0.8703292	1.11751082	5.71164395	6.30365106	2.28584896	4.24842135	0.05514289
GTEX-T5JW-1726-SM-3GADN	4.10139822	2.69581205	5.27284225	0.15085194	2.75956	2.36032365	1.77162081	5.31865224	1.32321402	4.34457957	0.37893555	2.97950211	0.11200831	2.02343773	0.89665198	0.58741434	1.13005227	0.51937041	2.97163678	9.31121928	3.14927978	0.22444814	1.36544365	0.44654195	0.29081059	0	3.67973251	1.28789631	0.88544703	5.01808785	5.14016455	2.52027423	4.0411662	0.06897411
GTEX-WHSE-0526-SM-5GZZD	4.28272668	2.85700574	4.2333129	0	1.73317161	1.29546514	2.94405849	4.58697449	1.40237762	4.64233923	0.16398334	1.84949919	1.96012053	3.22191248	0.08001601	0.87752012	1.19027015	0.14099	5.74807341	7.26778297	2.63981595	0.43363763	0.28923916	0.34550431	0	0	2.83033967	0.83286254	0.8443407	4.35004143	6.42302738	0.85426138	4.33866424	0.32605399
GTEX-13VXU-1026-SM-5KLZE	3.931344455	2.63608602	5.511903358	0.162884339	2.480011052	2.288559793	2.792830406	5.026603115	1.09375182	3.63738976	0.075208743	3.66542427	0.013863348	2.487840103	1.611293372	2.210653471	2.904722218	0.43548083	5.962855496	8.357572137	5.20241621	0.06538444	0.295145261	0.185625972	0.013863348	0.008896652	3.437547557	0.384938534	1.720263779	6.452679679	5.05401933	3.814679507	4.01340108	0.561092068
GTEX-ZT9X-0926-SM-5O9C4	4.09701914	3.07861477	5.87234534	0.1884933	2.97966315	3.25641944	2.27133946	4.77474525	0.78524252	4.02884201	2.43303525	3.30552223	0.08742555	3.69841233	2.29311903	1.05711532	4.89308328	0.8392759	2.63557394	7.39314167	4.03581508	0.49862618	1.29065592	1.41393292	0.10742883	0	2.81194873	0.93731104	0.96792706	5.40058415	5.41323111	5.01147991	4.00304796	0.44288035
GTEX-XMD2-0226-SM-4WWEE	3.208550016	2.288708175	5.026603115	0.283702574	2.514973633	2.865715985	2.780353841	5.402267975	0.861152475	4.065199596	0.010235692	3.312030487	0.010235692	3.405521555	1.178815825	0.668113129	3.950040946	0.143705343	3.913800104	8.219544583	4.309427917	0.382586234	2.105038461	1.277232456	0.08920467	0.004122527	3.407046745	0.988196735	1.000875084	5.905467712	4.838798353	4.669440199	4.120721281	0.151596882
GTEX-ZQUD-0526-SM-57WG4	4.36597752	3.33173164	5.80542013	0.06981393	2.75020474	3.3471896	3.77515015	5.03177825	0.87052442	5.3573052	0	2.82888826	0	1.91491539	1.70897834	1.43251308	2.18975651	5.83544416	8.05074025	8.74989881	3.82783599	0.20619023	4.07306947	0.37581095	0.68557643	0	2.6728646	0.36281091	1.66818556	4.64835904	4.98564918	2.15712971	4.55007026	2.33164136
GTEX-13NZ9-0526-SM-5J1OX	3.44588168	2.19662707	5.6005572	0.34326227	2.67745514	2.68706538	2.53111417	5.09291134	0.87935048	3.36581943	0.02001953	2.91259279	0	3.2827464	1.30953963	0.81011155	2.38980124	0.19979871	3.81130799	8.27144829	4.76663548	0.05777769	0.95525539	0.56917176	0.04126614	0	3.07203391	0.7874759	1.0427873	6.09050767	4.74575465	4.20943013	4.35051211	0.32395605
GTEX-PX3G-0226-SM-3NB2C	3.946450962	2.683413057	5.023273116	0.13059841	2.570788612	4.100557725	1.886451028	4.781247282	1.12309385	2.938126978	0.867586123	4.302528431	0.017424089	1.971907037	2.210164021	1.271604565	2.476112133	0.22838396	2.25919235	10.06007586	5.236346096	0.784575835	1.572514061	0.8967684	0.062171606	0.012251724	3.146833745	0.767809839	2.026449235	5.857831973	5.202058252	3.850538538	4.276024638	0.17309839
GTEX-14BIL-0226-SM-5SI9E	2.90396034	3.033467921	4.790705019	0.036587623	2.525111426	4.058716581	1.587044092	4.799546979	1.596905224	4.305405513	1.688790147	4.351884326	0	2.707432271	1.406017954	0.641239385	2.214538411	0.113958379	3.322422123	9.025793954	4.861759181	0.131208486	1.602455209	0.398787011	0.346013892	0	2.864604705	0.809143205	1.799737747	5.603461254	5.263752347	3.628831807	4.008353163	0.036587623
GTEX-1211K-2226-SM-5FQU6	3.40238312	2.78290426	5.60435199	0	2.27898685	2.72702286	2.06610535	5.28370954	1.45096889	5.09154212	1.29378006	2.54133966	0.04111736	3.13297943	0.15391744	0.2105355	2.86917835	0.101999	4.29693414	8.490373	4.29472892	0.01907622	1.36292541	0.87752012	0.6920232	0	2.73624534	1.17129947	1.48931127	5.49934264	5.25378668	3.95543882	4.29188405	0.02533979
GTEX-11EI6-0326-SM-5EQ6G	3.74281416	2.92335336	2.5579125	0.1990045	2.15153161	1.10275251	3.04950265	4.65968403	0.95604232	3.77215516	0.07388235	2.27633531	0.49630865	2.59357618	0.59259501	0.66139264	4.67023457	0.14201847	1.06197147	8.30997796	2.8285631	0.238563	0.4478651	0.60839057	0.05907141	0	1.73486906	0.46490567	2.18837973	4.61037771	6.70771769	1.16612694	4.06124355	0.16094661
GTEX-XAJ8-0926-SM-47JXZ	4.21489573	2.65795254	4.63831854	0.04194897	2.43853366	3.38124987	2.0753853	5.19506165	1.27453771	4.67852685	0.60767965	2.9033211	0.02674655	3.21088564	1.06392249	0.65064763	3.00700407	0.3063452	0.72964215	9.14352262	4.33959516	0.69826937	1.44146418	0.91392748	0.13919371	0.01990138	2.80464646	0.96684436	2.05853745	5.68383875	4.94499928	3.97861213	3.90987791	0.01990138
GTEX-13NYS-0726-SM-5J1OR	4.17607075	2.70401878	5.40733599	0.11046288	2.83747225	2.68998184	2.39307726	4.9062151	1.34391046	3.77420999	0	4.76801579	0.02624627	3.03362044	1.00187077	1.08838572	2.51130992	0.18587742	2.33520431	7.99217173	5.64501874	0.2270672	0.62953222	0.42596672	0.20957901	0.05254174	3.8993259	0.34119672	1.30454998	6.83534744	4.56187527	4.16467578	3.93332588	0.11968155
GTEX-11EQ9-2126-SM-5PNVW	4.00978942	3.36992959	2.71591543	0	2.65764037	1.16568571	2.83236391	4.56509788	0.57324839	5.07736925	0	1.50743577	0.93187557	2.66025941	0.28181011	0.28181011	2.09606868	0	1.29105179	7.7419621	2.49812891	0	0.22680429	1.18531738	0.11246103	0	1.76870058	0.75818282	1.63591739	4.22229942	6.57521891	1.96138043	4.48068559	0
GTEX-Y114-1326-SM-4TT9A	3.034072415	2.732311733	6.014045451	0.26097345	1.733471791	3.243154777	4.120104636	5.372477083	1.479047376	4.558313408	0.427662606	2.048981234	0.401903698	3.206867265	1.538756418	3.313767824	3.33462362	5.663815769	8.720938064	8.140652548	3.442900454	0.696198739	3.659330118	1.320683015	1.576526237	0.011520389	4.259703201	1.315615904	1.136832464	3.886747809	4.826246299	3.516499561	4.210082323	0.555527948
GTEX-11TUW-2626-SM-5EQKZ	4.00263511	2.75509623	5.51015528	0.33616678	2.35501678	3.44726402	1.70422792	5.02561329	1.45794309	3.50729839	0.48267422	2.87297596	0.05669117	2.10931792	1.29288015	0.6186791	1.75745546	0.82966555	4.97610102	9.67479747	4.07452592	0.44374708	1.31824047	0.4366587	0.1335156	0	3.67292322	1.8329108	1.35292223	5.0187352	5.66678185	2.59297325	4.26920083	0.09924018
GTEX-XUW1-0826-SM-4BOP6	3.62811285	3.04559346	2.62094719	0.3330099	2.09116741	1.114387	3.05575967	4.48940828	0.40483182	5.63264596	0	2.649054	1.82978453	2.58772	0.3855808	0.40483182	2.1816567	0	0.79523287	7.75881275	3.02957336	0.20139872	0.31634714	0.92329073	0	0	1.50151977	1.21772151	1.50151977	4.46954974	6.90814308	1.70165003	4.36365553	0
GTEX-S341-1626-SM-3K2B8	4.28827489	2.73469047	4.75184444	0	3.00700407	3.47356091	2.00410179	5.04996437	1.21666136	4.67483035	0.47805571	4.40317491	0.08839579	1.61475184	1.96308677	0.72260257	2.57619097	0.18428594	0.695843	9.373165	4.09247303	0.28336692	1.22040632	0.75149902	0.1984201	0	3.21141918	0.552753	1.34342229	5.58910236	4.88256331	3.46775747	3.87399086	0.13762248
GTEX-ZP4G-1326-SM-5EGIW	4.46549158	2.37150864	5.1778733	0.08636727	2.66877464	3.37866874	2.84769666	4.50842714	1.7438401	4.79295273	0.17984814	4.00734839	0	2.40789585	0.16918601	0.41580585	1.80808917	1.28017577	6.56112224	9.59196546	4.18267592	0.27241373	1.38801378	0.58509107	0.4345982	0	3.40805265	0.70498437	1.44348522	4.85012138	5.02660311	3.23892228	4.36620406	0.0984695
GTEX-WYJK-1426-SM-3NM8V	3.880073083	2.931400667	5.771631164	0.165616977	2.494210522	3.130864338	2.854717626	4.912613934	0.562921605	5.084415951	0.008622843	3.805289609	0.123582521	2.644210653	0.821181092	1.202789334	2.74308677	3.221248841	8.05765493	9.100656342	4.21838711	0.283982066	2.010156257	0.730925418	0.605450899	0	3.4616215	0.574917776	1.739332525	5.402705292	4.779559734	3.434614832	4.373300144	0.144320326
GTEX-12WS9-0226-SM-5EQ4X	3.68201362	3.20507929	5.74490442	0.32385728	2.34785877	2.60648331	1.58691101	5.27402477	1.47193623	3.53474405	0.29414061	3.56822021	0.15638893	1.53679354	1.05689112	1.4385155	1.23957281	0.61009995	4.11065495	9.00417168	4.32241864	0.45387503	1.38404801	0.41683207	0.18197181	0	4.06248813	0.56050137	1.88025037	5.47845384	4.97257803	1.99141558	4.14082379	0.11037002
GTEX-144GM-2026-SM-5LU3D	4.23440734	3.42869842	4.10456658	0.12687725	1.90504689	1.24469613	2.64343218	4.37584555	0.48598037	3.66634812	0.07733705	0.89572025	1.59027639	3.19001385	0.24281083	1.10906616	2.09698548	0.38373401	4.67590747	7.68413034	2.04999387	0.15355042	0.46213469	0.93198138	0.07733705	0	2.15124877	1.06186683	1.96716345	4.06479667	6.31022479	1.19859927	4.55284489	0.43778645
GTEX-YECK-0226-SM-4W215	3.630052003	2.306133564	4.808717824	0	2.434107071	2.407421981	2.126793314	4.924786442	1.347293123	3.131036274	0.400136458	3.168942862	0	3.400332891	1.362925411	0.858854572	1.811661009	0.266118285	5.897222843	8.606773607	4.554585422	0.136171518	1.293780057	0.162925084	0.032382399	0	2.901371538	0.864012349	1.800047943	5.766371905	5.407335989	3.53931788	3.736576217	0.394031266
GTEX-145ME-2026-SM-5SIA5	4.18246007	3.03555458	2.92653071	0	2.06021625	1.08029717	2.54254032	4.66179521	0.42648241	5.26975156	0.11129521	1.66575087	3.63133532	3.38518423	0.11129521	0.73307573	2.92653071	0.11129521	0.16547994	7.51538683	2.57945131	0.4021531	0.71322028	0.65917203	0.06187843	0	1.91734711	0.77038875	1.38814822	4.6201206	6.47909715	1.10806889	4.55357438	0
GTEX-OIZI-0226-SM-2XCEE	4.14478782	2.96205628	5.17932335	0	1.6239484	4.11230717	1.48991685	4.789844	0.91466155	5.54615852	1.12484078	3.2607694	0.12605675	2.46792726	1.02552608	0.30276921	2.05065192	0.10269325	0.82107986	9.00417168	4.35234373	0.21972042	0.72949975	0.3971876	0.30276921	0	2.93186445	0.27597186	1.35846697	5.49934264	4.77984276	2.47896454	4.79954698	0.18354151
GTEX-QESD-1626-SM-2S1RB	4.7557747	3.5387788	3.2415951	0.2242195	2.7068456	2.5722419	3.1585268	4.3813415	1.2638102	4.8701517	0.3390116	0.7922078	0.985904	2.8611093	0	0.2467414	1.4855214	0	2.3243753	7.343869	2.1580685	0	0.7561737	0.4102968	0	0	1.8459422	0.5208629	1.4105422	4.028842	7.1420829	0.8710439	4.8686111	0.5005162
GTEX-OOBK-1626-SM-2HMKG	4.9710168	3.0562687	2.9454553	0	1.434493	1.3956123	2.2995005	4.5600918	0.7167977	5.3741437	0.2286366	1.4974215	1.6686672	2.172926	0.8445965	1.4569404	1.9284519	0	1.3136557	7.267783	2.2007917	0	0.1599241	1.0504132	0	0	1.7065381	0.446805	1.7790225	4.5478473	6.57622	1.6599774	4.4836157	0.1599241
GTEX-ZF3C-0326-SM-4WWBF	4.03477558	2.49525259	3.18218312	0.20065147	2.07588047	1.07628343	2.32170329	4.71225642	0.77716883	5.45523301	0	1.50922857	1.15741509	3.35007388	0.28815502	0.38405116	3.20197552	0	1.55427476	8.35757214	2.76854297	0.17740301	0.38405116	0.4019037	0.05630397	0.05630397	1.81309079	0.42175024	1.85274108	4.55556755	6.66787053	1.59192904	4.44371279	0.11403104
GTEX-O5YV-2026-SM-26GN2	4.2276906	3.65402688	3.41166521	0	1.78386292	1.81975551	2.4201571	4.97481327	0	6.11699253	0.35882849	1.19421099	0.52714727	3.03991517	0.20252373	0.35882849	1.34391046	0	2.19116777	6.69426679	2.80290868	0	0.68066048	1.03791831	0	0	2.11110447	1.07397909	0.57318044	4.39323011	6.99963116	0.59377977	5.7003979	0.13822556
GTEX-145LV-1026-SM-5O9AE	3.49758451	2.51384922	5.1895413	0.06415318	2.80025762	3.02699349	3.09963222	4.93230454	1.08265462	4.47658999	0.30393915	5.40568024	0.28556987	3.47528608	0.67610909	0.99657097	3.73245776	4.06500713	7.09425424	8.97294175	3.958654	0.18580169	1.89875812	0.37371898	0.23694117	0	3.89360468	0.37371898	2.6943646	5.2720617	4.59204519	3.50885441	4.08373501	0.82441633
GTEX-13RTK-0726-SM-5Q5EN	3.82123722	2.44920689	5.80652069	0.31964027	2.42251605	3.19401609	3.61955645	5.27364379	0.99440149	4.65445934	0.55776618	4.32966786	0.45805295	2.77201656	1.10556435	1.24848376	3.46900307	3.14778757	9.34798438	8.56100864	3.9582456	0.20444376	2.77926657	1.23402717	0.80495906	0.01707974	4.29430614	1.30373072	0.75839778	4.56238728	4.96650974	3.98725827	3.96156356	0.68885405
GTEX-XUYS-0226-SM-47JX1	4.06395859	2.49555156	4.63780466	0.20039057	2.73813396	3.08187283	1.81456873	4.51437105	1.9228198	3.1459769	0.14191707	5.27324302	0	2.64499006	1.94794305	1.57164064	1.3209697	0.60581305	1.17504187	9.89374715	4.81689584	0.13311222	1.40642012	0.40426549	0.11276456	0.02106144	3.04186577	0.56929869	1.78864099	5.53981883	5.66078613	2.7762159	4.02902731	0.43655465
GTEX-13N1W-0226-SM-5K7W6	3.8973394	2.54335154	5.12189938	0	1.82026409	3.15304644	2.26313827	4.90283269	1.78241325	4.15884748	0.42062182	3.4814136	0.0245238	2.522583	0.98590402	0.77082895	1.20089015	0.07295775	5.80217386	9.42278206	4.58091254	0.35015942	1.73680178	0.15289224	0.53365831	0	3.7146399	0.83373757	2.25298333	5.4806424	5.18007865	2.7922028	4.39577156	0.20781486
GTEX-11UD1-0226-SM-5EQKL	3.081204324	2.656458817	5.318226464	0.091391881	2.628765584	3.13135286	2.545234489	5.108263443	1.056891122	3.71392328	0.951035566	2.630345328	0.027603111	3.889883153	1.354292383	1.447404224	3.202142879	0.227197561	6.254684029	8.42251023	4.350745373	0.783086189	1.838654153	1.288438063	0.091391881	0	3.451567802	1.184891066	1.103702048	5.831943996	4.987886949	4.457086959	3.964815263	0.212881562
GTEX-12WSL-2426-SM-5GCN7	2.76047113	3.35756739	5.76742834	0.24369132	2.51189173	3.75134457	1.52619829	5.46832115	1.65886029	5.11561602	0.649571	1.72530387	0.70094733	2.93745278	1.60167979	1.35221179	1.81633725	0.21109973	3.76875755	7.15518605	3.85409282	0.90940034	2.0726967	1.09312617	1.16394026	0.02533979	4.77415047	1.07782691	0.85355745	5.14306064	4.87015168	3.33511785	4.15292596	0.06713841
GTEX-13O3P-0926-SM-5IFFI	3.439786848	2.826203452	5.527918169	0.086112708	3.510104874	3.438062721	2.552104416	5.027280605	0.894093241	4.317094672	0.544334665	4.843392473	0.639997333	3.480899749	2.583064264	1.830408668	4.677732556	0.553487212	3.214553369	7.985924777	5.455233006	0.557832629	0.894093241	1.317429127	0.603020655	0.023126774	3.626832012	0.973079588	1.240150379	6.096687463	4.591265572	4.727091319	3.876351741	0.291237641
GTEX-WRHK-1626-SM-3MJFH	4.22576372	3.16596112	2.63542045	0	1.98423167	1.34441998	2.73516769	4.50891976	0.36469968	5.9985026	0.12780461	1.8199211	1.34441998	2.26882224	0.12780461	0.24130173	1.32052072	0.03945125	0.4244846	7.58977547	2.83190251	0.76167834	0.64776023	0.63481467	0.07910983	0.03945125	1.82547331	0.58484498	1.0007792	4.22833629	6.87881187	1.44348522	4.59996485	0
GTEX-13OW8-1226-SM-5K7XD	3.81367904	2.94609	5.40775852	0.05211601	2.59778669	3.31627562	1.8383307	4.94065791	1.68787429	4.1837403	0.36242484	2.93268769	0	2.23030888	1.1551084	1.36482731	1.47778979	0.08032506	1.80414142	8.42251023	5.24279314	0.48491838	0.88441576	0.25949933	0.15102523	0	3.38975851	0.35468528	1.15165486	6.29220766	5.48692832	3.42157817	4.21643992	0.07047096
GTEX-131XE-2726-SM-5P9G7	4.50312103	3.44897916	3.26647457	0	1.70719858	1.38144258	2.39779851	4.33959516	0.86517458	4.59434575	0	1.90363504	1.51857781	3.49370327	1.39212449	1.41040022	2.14120358	0.12191912	2.22939149	7.14208288	2.29378118	0	0.66293774	0.88187081	0.1750381	0	2.51356061	0.38798718	2.23771108	4.13976852	7.05803715	1.33533506	4.18626372	0.14878737
GTEX-13PDP-1226-SM-5K7TW	3.60399102	2.29124941	5.86639692	1.05145174	2.85298628	2.59169729	2.9565213	4.90283269	0.35998549	3.64785467	0.03428771	4.53766026	0.05128154	2.13197897	0.87541285	0.5729576	4.46118701	0.27899674	3.15852681	8.33372335	4.78497657	0.48271433	0.22965363	0.52948202	0.13497729	0.01939721	3.44553626	0.37915752	1.70098729	6.87378794	4.36320678	4.3664306	3.96624652	0.27181553
GTEX-QV44-2026-SM-2S1RD	4.17565535	2.88132156	2.60573473	0	2.48488263	1.27058171	2.31763481	4.70240386	0.43139051	4.82860509	0.19421548	1.58602889	0.12576945	2.31763481	1.22240817	1.05299816	3.82453844	0.06524815	0.76807803	8.48146809	2.42413435	0.17164062	0.52420479	0.75357827	0.0488989	0	1.79960808	1.24015038	1.87960062	4.43970042	7.01989905	0.95103557	4.54511756	0.37371898
GTEX-XQ3S-0426-SM-4BOOA	4.50718203	2.59357618	2.15446435	0	2.05253687	0.9393323	3.05512248	4.14187924	0.8054007	3.10847075	0	2.25681335	1.85661214	3.26898931	0.25074181	0.87773747	2.53855061	0.30381896	0.39754298	7.61385915	2.64951894	0	0.22301722	0.37377805	0	0	2.16667847	0.19785482	1.89161028	4.51865035	6.78947904	0.8054007	4.32150305	0.14878737
GTEX-X15G-2326-SM-4PQZS	4.30897633	2.71561631	4.69568872	0	1.98560497	3.25338062	1.92444997	5.04432711	0.393656	3.70506196	0.03441183	3.35329155	0	2.7302082	1.66184061	1.50349651	2.51082314	0	1.67246447	9.99032837	4.34096669	0.44523545	1.14311384	0.24898128	0.23880581	0	3.02405242	0.63597129	1.63471439	5.57779889	5.12896514	3.82044059	3.30975857	0.31287608
GTEX-Q734-1826-SM-2I3EL	3.74281416	2.62174116	5.4665787	0.3278119	2.66090507	2.85522865	2.25313804	5.16034773	0.71717578	3.67805758	1.03685597	4.11845548	0.40989815	3.13791634	2.24352679	1.92444997	3.59416261	0.25827134	4.14910553	8.17610504	4.43922306	0.42836693	1.93595746	2.00985137	0.15169785	0.02098313	4.02633376	1.54048912	1.31261436	4.9828176	5.32507093	4.3723859	4.41108399	0.10670636
GTEX-12WSN-2526-SM-5LZU8	4.48144192	3.14238745	2.65404486	0.17435768	2.00033351	0.93522182	2.2715143	4.54116112	0.57066532	5.07970002	0.09301911	1.47978317	0.49724706	2.62442082	0.57066532	0.96706852	1.52717824	0.14748737	1.18916264	7.45426728	2.52135904	0	0.61643665	0.5228614	0.11996213	0	1.65453275	0.32667011	1.55548418	4.07600875	7.27510589	1.63760689	4.40690718	0
GTEX-13OVI-1726-SM-5L3DW	3.97054632	2.67301585	3.20855002	0	2.32528473	1.43615664	2.82377736	3.96256837	0.61047859	6.35494701	0.40492889	1.97756758	0.10604299	1.63471439	0.68979174	0.23076819	1.8537495	0.12250485	1.12882683	7.94738784	2.89084758	0.06006741	0.79141228	0.99039278	0.15701463	0.06006741	1.98185099	0.33658412	1.09782546	4.58723113	6.26099419	1.6168955	4.58014426	0.07393187
GTEX-11TT1-2426-SM-5EQMK	3.77915357	2.35421743	5.233341	0.14649512	1.68392871	2.43021584	1.55682629	4.60496893	2.63200427	4.40088226	0.16218142	2.52734635	0.09125546	1.68392871	0.17742225	0.34441991	1.01676344	4.01119162	2.64801759	9.08967695	3.84993285	0.20551442	1.3471795	0.26564074	0.44854293	0	2.66908548	1.4318219	0.97276161	5.37996356	6.00110906	2.079971	4.14082379	0.06605122
GTEX-1339X-2426-SM-5KLYU	4.45781769	3.62189579	3.3914317	0	1.73099109	1.55882474	1.24606411	4.54166471	0.33616678	3.87399086	0.08800051	2.11914214	1.64778874	3.8070448	0.42328114	0.96418317	1.75079646	0	1.49960447	6.86864581	2.60416172	0.2377462	0.4764762	1.3869389	0.30523319	0	1.93190497	0.61040127	0.94363572	4.20768602	5.9985026	1.96044932	4.188392	0
GTEX-14E6C-0226-SM-5S2N3	3.02536761	3.36599381	5.52929768	0.09065994	1.54529178	3.41217946	1.68346185	4.80727477	1.20989776	4.56287271	0.38677135	4.24755212	0.2059953	3.24013908	3.2044396	1.52802587	2.40804375	0.17955439	5.05973986	8.45634996	4.39880671	0.81202991	1.39530363	0.77622123	0.61032395	0	4.94315012	1.9682655	0.83286254	5.20277417	5.15223016	2.98668177	4.63077644	0.56129383
GTEX-117YX-2226-SM-5EGJJ	3.98188495	2.51015851	4.92509068	0.20058165	3.02293842	3.01831749	2.15291715	4.86653476	0.36641727	5.05097113	0.09946731	3.30975857	0	2.23346835	0.93198138	0.84570922	1.95002525	0.07569043	1.18916264	9.2654328	4.54141291	0.12339145	0.69904111	0.59816257	0.27098353	0	3.66024268	0.31225723	1.04712547	6.25067808	4.67644218	3.32322561	4.3723859	0
GTEX-ZYFD-0226-SM-5NQ86	3.44098603	2.65094623	5.98434942	0.38416066	1.91443153	1.96438658	2.04221799	5.16715022	2.11477105	4.03972937	0.2706781	3.17857295	0.11021459	2.91111745	0.53503172	1.0003626	1.15165486	3.05871115	7.32238924	8.39021198	4.13558193	0.07549278	1.82187059	0.13251753	0.12141915	0	3.91580065	0.94584749	1.77871698	4.99527464	4.41525111	2.87576385	3.65728266	0.46890802
GTEX-11EM3-2126-SM-5H11M	4.22401492	2.88210887	2.95262473	0	1.31457111	1.36747354	2.88986882	4.08519866	1.05575045	5.13806533	0.16656581	1.75185867	1.95709873	2.66486085	0.41739602	0.1176642	1.19773355	0	1.897657	7.28585888	2.49944258	0	0.57066532	0.57066532	0.09712016	0	1.88068771	0.62732299	0.89417208	4.0959707	6.77729334	1.3362469	4.31909343	0.09712016
GTEX-12WSC-0226-SM-5EQ52	3.286055945	2.986820926	5.277548244	0.048686189	2.223884583	3.482101541	2.38209839	5.082767459	1.165429496	3.573153097	0.010809534	3.486453403	0.021553346	1.93706467	1.918921653	1.273474458	1.762777569	0.115846524	4.123200964	8.769859536	5.649886356	0.311556449	1.169301541	0.55626351	0.122599428	0	3.573153097	0.700153556	1.69564464	6.349239571	5.009219215	3.615929554	4.312781001	0.243101969
GTEX-XBEC-0326-SM-4AT4M	3.25458171	3.3400363	5.05840228	0.14576956	2.50761358	4.09701914	2.12976257	5.12153975	2.0032902	4.37283096	0.41915127	3.10143016	0.08547585	2.64607833	2.01978475	0.88156957	1.65069148	0	1.36916861	9.12180092	4.50216169	0.35759434	1.22811212	0.16958192	0.33196276	0	2.91094711	0.69664999	1.40585805	6.2858015	5.45787467	3.49669964	3.94784477	0.03697476
GTEX-Q2AH-1726-SM-2S1OT	3.24465333	2.88306865	5.20348758	0.13840361	2.10259959	2.57665972	1.94729489	5.25378668	0.56229295	4.73585673	0.14546245	1.88025037	0.11652503	2.31049043	1.1095775	0.97884913	1.55042105	0.35897569	1.68314739	9.13259357	3.77366059	0.20965583	1.43330873	0.79523287	0.30611338	0	3.99225799	0.39322766	1.11463664	5.55170962	5.34070119	2.96459607	4.14822404	0.09495718
GTEX-11DXY-2726-SM-5GID2	4.60809621	2.4884653	2.80153158	0	2.07468457	1.39619307	3.19614779	4.26193626	0.81042195	4.54906769	0.61232861	2.34645951	1.97453238	2.62157552	0.92665182	0.39030221	2.04942256	0.11977119	1.81685123	7.32640393	2.57728547	0.11977119	1.27548314	0.46185802	0.06782752	0	2.13740787	0.96379399	2.13308266	4.79753539	6.73937614	1.55297093	4.32850073	0.276113
GTEX-12584-2126-SM-5FQUM	4.10709425	2.81368611	5.26411921	0.05810927	2.43745857	2.81591062	2.32720641	4.99949991	2.17669187	2.88433781	0.3015299	4.31619691	0.04983939	2.11736621	1.49697464	1.3263022	3.10847075	0.37117735	5.76424554	8.58811422	4.81718127	0.42847426	0.91860693	1.21772151	0.03345627	0	4.3448097	0.40248786	1.80226606	5.68791006	5.10065657	4.28850511	4.01853914	0.24469463
GTEX-1211K-2126-SM-59HJZ	3.59865035	3.00606607	2.49197545	0	1.795044	1.34077197	2.76981606	4.39994911	1.14151366	5.26598128	0.14435996	1.25711345	1.18749504	2.60385015	0.41308253	0	2.39839142	0.08309693	1.57980403	7.22916974	2.35671294	0.16604796	0.73749096	0.62565224	0.16604796	0	1.68436045	0.66158528	1.25711345	4.18289177	7.30771691	1.2481	4.6331643	0
GTEX-ZTPG-0226-SM-5O99I	4.35004143	2.87090601	5.32783684	0.20254483	2.45013481	2.56076962	1.93426541	5.08509996	5.00596889	3.49353083	1.01148686	4.88554534	0.02402306	1.94278997	1.37601879	0.78827023	1.81008017	0.2236196	2.2874828	9.43548394	3.84350845	0.16137065	1.34205803	0.81863181	0.16137065	0.03256253	3.95180458	0.91466155	1.7579443	5.31659464	5.39245041	3.12626653	3.94249258	0.03256253
GTEX-11ZTS-0526-SM-5CVL9	4.01380866	2.35715449	2.83126571	0	2.05221231	1.4742509	3.17443437	4.43658469	0.8940144	4.77584087	0.11107538	2.19583918	3.30652302	3.33582894	0.52325523	1.07628343	2.60587961	0.27795066	2.38711558	7.27153657	2.71711954	0.17709136	0.27795066	0.63184081	0.06889835	0	1.58457823	0.68416343	1.81834631	4.73365288	6.70105035	1.38450111	4.54906769	1.48275652
GTEX-WHWD-0826-SM-3LK6R	3.84161294	2.45104751	5.03904105	0.11169787	2.92524054	3.08706654	2.37449869	4.72920045	1.06015512	3.64567725	1.15448844	5.64304317	0.04422492	3.94127749	0.88641523	0.55082038	4.84483843	0.56129383	1.754618	9.2312468	4.65393566	0.23636866	0.73061461	0.72662795	0.02031861	0.0142466	3.18152231	0.58490981	1.35763872	5.93501374	5.13981443	4.07263975	3.9656156	0.22761631
GTEX-YBZK-0326-SM-59HLN	3.71130812	2.82968978	3.53350322	0	2.07400704	1.62364012	3.07774342	5.08950647	0.38157293	4.25493507	0	2.34010757	0.18057228	2.66040303	1.12717694	0.77360359	2.25935014	0.10672685	1.45706952	8.30245936	2.88840192	0.53398046	0.43225895	0.56234882	0.02572215	0	2.66040303	0.38157293	1.32430289	5.0187352	6.64644876	2.30095399	4.58117365	0
GTEX-ZA64-0926-SM-5HL7H	3.64709921	2.41479096	5.78139372	0.52408328	1.86839317	2.67681468	2.12266612	5.33666117	1.18738458	4.55531869	0.79380998	3.50695046	0.78503071	2.40076092	0.7361929	0.75661995	1.92798	1.77360801	6.54305256	8.71073698	3.76227045	0.57716059	1.53062963	1.55013321	0.60016462	0	3.20426327	1.640162	1.1990619	4.68333115	5.41323111	3.82473445	4.30340909	0.53547163
GTEX-13NZ9-0626-SM-5IJCO	3.81054172	3.33647063	3.17265366	0	2.2793185	1.41367818	2.48410495	4.38977131	0.18387072	3.21769424	0	1.92983594	1.59292907	2.90239312	0.49843752	0.67513706	2.45660717	0.16255236	1.59292907	8.1621019	2.66624898	0.120737	0.42442841	0.90299951	0.06282869	0	1.57150369	0.53249099	1.95113549	4.55755061	6.76317317	1.82100002	4.2000775	0.79682045
GTEX-11GSP-2726-SM-5A5LJ	4.42338858	2.44283084	3.10894761	0	1.58184368	1.19397626	3.42471232	4.43070099	0.88509369	4.17648922	0.22423444	2.38678195	3.34735712	2.62426526	0.51622862	0.86827476	1.28816121	0.22423444	3.26933185	7.43329069	2.78582765	0	0.80180921	0.38967449	0	0	2.05549065	0.53719685	1.77742211	4.37515876	6.78947904	1.67742283	4.62240833	0.32395605
GTEX-WY7C-0926-SM-3NB34	3.77973108	3.19631122	5.32109291	0.17913951	2.78869091	2.90045809	2.64607833	4.67186942	1.20168085	4.17648922	0.01948997	3.03620871	0.6674998	3.43961741	0.55219106	0.43848905	4.33080457	1.40513994	6.80872365	7.96646219	4.2796053	0.21987396	1.64978711	1.41464938	0.47310163	0	3.22945107	1.18245336	1.68598007	5.17393937	5.44653587	4.47922557	4.0477896	0.28965398
GTEX-139YR-2526-SM-5IJC6	4.26698126	2.69531336	3.00013359	0	2.24146115	1.39351444	2.51697325	4.86265452	0.35198188	4.45109602	0.06940621	1.09655924	0.63191823	2.02150818	0.5588016	0.63191823	1.48944643	0	3.15686245	8.53374957	2.76649827	0	0.5588016	0.57791925	0	0	1.63793235	0.33033278	0.80350154	4.34186681	6.73707037	1.51871141	4.18500482	0.37245144
GTEX-13PVQ-2226-SM-5L3G9	3.65528248	2.40045124	5.93865833	0.10322603	1.72427298	2.93895999	2.12114891	5.43156729	1.4439327	4.05646636	0.361245	4.59485005	0.11436126	2.97688869	0.96229257	1.89922433	3.1010962	0.52027083	5.54440639	8.25621446	3.87320556	0.02011179	1.60381431	0.361245	0.48057078	0	4.64995338	1.34116748	0.82431937	5.11350028	4.68470192	2.33223388	4.49108071	0.1654518
GTEX-13111-2226-SM-5LZUE	4.26015235	2.88466461	2.58954689	0.15469288	1.35891684	1.73267101	2.76820958	4.26391082	1.73267101	4.35350546	0	1.10345113	2.30469592	2.8741837	0.58725201	0.80294927	2.4333394	0.41016398	0.33569998	7.57525978	2.60354597	0.25391222	0.63035191	0.63035191	0.22724829	0	1.96108839	0.90451829	1.21460394	4.21817415	7.07884935	1.83880895	3.96318823	0
GTEX-WWTW-0626-SM-4MVNS	4.09064199	2.51370828	3.80297559	0.13495762	2.02374151	1.19095062	2.57619097	4.32943629	0.9224752	4.33080457	0.9224752	2.23911553	0.55121217	3.00606607	0.59189106	0.72184802	1.86109399	0.09660378	4.01078969	9.02579395	2.84309421	0.43828413	0.4261941	0.78515885	0.0722669	0	2.43134072	0.68206724	2.38838355	4.33641627	6.17945978	2.79312758	3.95199987	0.26858188
GTEX-11EMC-2626-SM-59864	3.88399889	2.43666292	2.88385189	0	1.56416978	1.10134689	2.57743695	4.41525111	1.50167133	5.3020581	0.04656803	1.99907662	2.87184672	2.22202139	0.17536734	0.50704931	3.70713207	0	1.58521339	7.00834313	2.49884086	0.04656803	0.31453322	0.55540868	0	0	1.69350678	0.59984377	1.37659502	4.22554934	6.58759212	1.35022664	4.48917804	0.06152359
GTEX-QV44-1825-SM-447CF	4.22790163	2.3394547	5.16070242	0.03438254	3.03245415	2.62912093	2.09132296	4.81718127	0.45622318	3.36203161	0.42612943	4.86412654	0	2.52559587	1.9762623	1.84417584	2.12493474	0.16486772	2.43961336	9.57879115	4.87597923	0.06408742	0.91488965	0.54090895	0.12513189	0.01284249	3.18435338	0.6389778	1.36084187	6.61631941	4.90441016	3.37797898	4.27138401	0.03438254
GTEX-O5YT-1626-SM-32PK6	4.96300257	3.58104927	2.53959937	0	1.80579958	1.47960641	2.32261684	4.48723515	0.44370158	5.26674046	0.27284709	1.74743797	0.87844395	2.85891317	0.32213124	0.54718868	1.40756903	0	0.4663808	7.44573091	2.58822295	0.11046288	0.65302985	1.17322857	0	0	1.78641065	0.80701746	1.41667234	4.76747505	6.75613276	1.87424483	4.18113205	0.27284709
GTEX-ZXES-0926-SM-5E43O	3.68009631	2.583064264	6.426625799	0.120505665	1.611433209	2.82283322	2.666078916	5.114909194	1.296334211	4.216231281	0.379499279	3.935502431	0.498302089	2.095257973	1.160976897	1.245929288	2.429424335	2.45355879	6.850297186	8.809226845	4.394134786	0.462560438	1.118135196	0.733501224	0.650548266	0	4.323525731	1.135089197	1.59275994	4.912613934	4.679847463	3.671606383	4.556808653	0.650548266
GTEX-S33H-2226-SM-5S2UF	4.77415047	2.77201656	2.89385605	0.12072358	1.94654555	1.34205803	2.63671831	4.3454842	0.95158173	3.63355798	0.05420214	1.89683466	1.96701128	2.30583289	1.02180512	1.08241833	1.3117184	0.19469369	0.89616218	7.47981708	2.67945861	0.0746878	0.76807803	0.57857268	0.05420214	0	1.60152862	0.22087246	1.40998991	4.33752931	7.16829643	1.74728481	4.11459742	0.14416706
GTEX-POYW-0526-SM-5KM2H	4.20943013	2.77562695	3.16314614	0	2.27818871	1.40555164	2.4674707	4.84339247	1.1088256	3.6536537	0.11133427	2.87832762	0.16276578	3.56120158	0.3292482	0.31385091	2.23208437	0.11133427	1.5538669	7.89736698	2.82651501	0	0.29965864	1.13707247	0.03448938	0	2.14290626	0.52290933	1.04647911	5.28141621	7.28215689	2.18198379	4.54191815	0.06337271
GTEX-13OW7-0326-SM-5J1MP	4.91931887	2.85440164	2.41508739	0	1.53019015	1.22598102	3.73525884	4.14040182	1.33598655	3.53050327	0.16633162	2.01365486	2.92539985	2.24256046	0.31041104	0.55708733	2.522583	0.05061317	1.01139204	7.78621521	2.50324512	0.3748387	0.75131061	0.53790424	0.05061317	0	1.57027442	0.3748387	1.84582216	4.41222335	7.06094279	0.97055287	4.50917107	0.24105988
GTEX-11ZTT-2626-SM-5EQKK	4.08811603	2.91416004	2.47312221	0	2.13389983	1.47848698	2.53945511	4.7761237	0.40929245	5.14413314	0.04880081	1.4322573	1.10121075	2.09226	0.42967002	0.4717754	2.56101658	0	1.26300254	7.87351194	2.47069358	0.04880081	0.17228707	0.79309329	0.04880081	0.04880081	1.85833229	0.80938482	1.72112261	4.3789967	7.19855775	1.29105179	4.49629425	0.10547604
GTEX-13111-0626-SM-5LZVR	4.82977667	2.39307726	5.79551429	0.44460799	2.56191864	3.58375612	2.41933332	4.89066902	1.37254411	3.22076177	1.12153855	3.97054632	0.0367321	1.90303075	1.53615307	2.49927275	1.01129723	5.2382857	7.08184367	9.86263207	4.48963852	0.3278772	2.65903052	0.74666119	0.91793668	0	3.32422549	1.43629572	1.59493082	4.42641418	5.38621424	3.39863379	4.4489274	1.44709236
GTEX-ZE9C-2826-SM-5S2MO	3.72704911	3.2180214	5.87577718	0.45247993	3.07562959	2.34010757	2.06610535	4.94722639	1.13732006	2.95028584	0.25150608	3.25000367	0.07231035	2.96221109	1.16880203	1.07178404	0.8794743	0.3582339	7.82624417	7.89137712	5.04198865	0.10138704	0.57131886	0.29941052	0.06340021	0	4.2357321	0.69726924	1.59998294	6.06607248	4.7958141	3.41011519	4.30051402	0.42643153
GTEX-T6MO-1726-SM-33HB8	4.13098139	2.73607759	4.87103792	0.22869093	2.80169369	2.83839353	2.47453726	4.71225642	0.24784003	4.69381815	0.38794262	5.63706633	0.04348074	2.5042006	0.47024457	0.22869093	2.4878401	0.32846001	0.93408458	9.52515599	4.54462935	0.47758992	0.60354182	0.75184587	0.15058356	0.03271894	3.46739704	0.38794262	1.78198365	6.13830852	5.12118013	2.8359117	4.38999764	0
GTEX-14BIM-0326-SM-5SI9B	4.3822473	3.09912239	3.18721548	0	1.91215072	1.1608269	2.74291926	4.39276235	1.21631522	5.24093361	0	2.39399332	1.79340539	2.94593135	0.09517336	0.37216562	1.746045	0.15838826	0.79462453	7.47548637	2.90284598	0.07579739	0.22215632	1.04928525	0	0.0576516	1.79340539	0.58478015	1.82239271	4.789844	6.53322783	2.11770544	4.20159088	0
GTEX-XOT4-0526-SM-4B66O	4.44584863	2.21393446	2.74151445	0	2.1051997	1.1329495	3.6133704	4.40780704	1.7022709	4.82068625	0.06303168	1.89268327	3.27149416	1.74985022	1.08130019	1.65918965	2.55024296	0	1.65918965	7.47548637	2.87356523	0.04435867	1.05824049	0.62629754	0.04435867	0	1.91336569	1.1329495	1.75528103	4.30897633	6.80872365	1.61920358	4.241005	0.17531737
GTEX-PLZ4-0226-SM-2S1NW	3.78048292	2.34564111	5.34557498	0.14415788	2.3137288	3.15273295	1.91324718	5.15046619	0.87006763	4.44161287	1.18000709	4.54686277	0.38271663	3.67991621	0.43067839	1.11788698	3.14174649	0.09772424	2.45660717	8.29471321	5.00662188	0.54131169	2.18587166	1.50467233	0.18264946	0	3.62170833	1.32178418	1.01086399	5.99980509	5.10587423	4.13494521	4.48550587	0.09772424
GTEX-ZAB4-1426-SM-5CVN6	3.19385012	2.829845969	5.671349298	0.228430869	2.908888119	3.941277487	2.210164021	4.769153508	1.762492411	4.600718072	1.208513474	4.500688527	0.228430869	3.747375161	3.234590177	3.481071939	4.210082323	0.621329707	5.813169064	7.529052633	5.163565158	1.791401183	0.939143479	0.838608919	0.535361855	0.362524535	3.134465899	1.352651949	1.384342461	5.825240068	4.283357096	4.54315235	3.955022591	1.59275994
GTEX-131XG-0126-SM-5K7UJ	4.34591639	2.72322812	5.29501643	0.15244502	2.23208437	2.70037667	2.49600236	4.74077769	1.01617957	4.14888378	0.01718517	3.49544979	0.21389903	2.2296948	1.00442353	0.30937937	1.89221073	6.11416078	6.38606263	9.39829588	4.01710122	0.70325473	3.02389948	0.98601293	0.54776978	0	3.1073145	0.97431186	1.48860421	4.96776626	5.46395273	4.17879836	4.06539206	2.32170329
GTEX-13FTY-0226-SM-5IJBW	4.08897613	2.4132021	3.55886844	0	1.30941919	1.4322573	3.31427382	4.52262233	0.5766234	3.61410362	0.04078073	2.15867532	2.39432651	3.90851729	0.22589502	0.2742124	3.28458874	0.11784913	0.90073162	7.42101536	3.15868667	0.06888833	0.13596551	0.43073033	0	0	1.97642019	0.44415801	1.33958546	4.81247479	6.17636232	1.61732819	4.18092164	0.0845382
GTEX-XK95-0426-SM-4AT4R	3.47442632	2.50435931	5.98184844	0.10834255	2.31687861	2.17185212	2.28715965	5.29501643	0.4734105	4.12172551	1.10468462	3.7853991	0.89986474	2.67254714	0.96767876	0.71522617	1.68771526	0.245355	4.88108146	8.28712021	4.43379678	0.16128765	0.85845273	0.52186747	0.2177908	0	4.13998109	1.19503456	0.72138871	6.50213014	4.73280566	3.24917165	4.5565665	0.07012826
GTEX-WK11-2526-SM-3NM9Y	4.73970462	3.04850771	2.52825781	0	1.77605925	1.31298795	3.32985945	4.23178603	0.57637144	4.53668947	0	1.82628362	1.72127348	2.83747225	0.37846355	0.21505761	2.75862054	0.05487305	0.31164414	7.40926976	2.89385605	0.05487305	0.24072377	0.54024932	0.07878933	0	1.8528826	0.37846355	1.25654168	4.13203842	6.85546473	1.59791821	4.53324242	0.28782596
GTEX-S4Z8-1826-SM-3K2BH	4.15462733	3.00606607	2.78762482	0	1.98589828	1.75388159	2.73782795	4.31551312	1.10071202	4.51789436	0	1.55312415	0.59461369	3.02052316	0.23383083	0.32302682	1.53390209	0.21549138	1.03249719	7.20562446	2.56914135	0.23383083	1.37008149	0.68737348	0.07162697	0	2.12183747	0.80054014	0.9410193	3.9289991	7.32238924	1.63438502	4.28092931	0.10179473
GTEX-X88G-0326-SM-47JZ4	3.79003614	3.24366677	3.64821281	0.08546828	2.45937837	1.57866612	3.13659387	4.85842929	0.25764231	3.23475404	0.31270737	2.62768692	0.04079653	3.00917872	1.49757417	1.1955774	3.26949615	0.18115692	1.84761603	9.00417168	3.349222	0.05087818	0.89447329	0.75389788	0.09763529	0	2.02644923	0.73777141	1.95539076	5.23294624	6.17324038	2.63227721	3.90440084	0.18115692
GTEX-OOBJ-1626-SM-2I3F7	3.733954	3.0847694	2.0225657	0	2.4446715	0.9390567	2.9738889	4.6434267	0.4401642	6.3314997	0	1.2401504	1.6055991	1.8828673	0	0.5653131	3.3111697	0.1915317	0.5156524	7.4712547	2.0674689	0	0.1693755	1.2401504	0	0	1.4037868	0.7816904	2.2028592	4.3199721	6.4983942	0.6743634	4.4075708	0
GTEX-QDT8-0226-SM-32PL4	3.95061889	3.16776875	5.39412035	0.16734589	1.97082035	2.89482468	1.88491071	5.05436332	0.47122365	3.54054031	0.8088054	3.35329155	0.07080988	3.73621748	0.50090294	0.32436851	3.78711773	0.21160804	0.79122797	8.9118263	4.20137978	1.5762365	1.36632285	1.65858298	0.05064289	0	3.76816396	0.55125233	2.03815453	5.18007865	4.86441616	3.60688792	4.59333527	0.36958593
GTEX-WXYG-0926-SM-3NB2O	2.89433926	2.77262729	5.27516675	0.08891286	2.11219852	2.92351645	2.47159069	4.74603198	1.89962479	4.50554867	0.34660982	3.69787255	0	2.82253233	1.50980446	0.33937547	3.26094424	5.20424968	4.09104435	7.9221238	4.4073346	0.309454	2.55054786	1.08314368	0.43245398	0.01366521	3.7028341	0.81954448	1.10859839	5.78033637	4.98119029	3.61848919	4.21029475	3.43961741
GTEX-WRHK-0826-SM-3MJFG	3.72151052	2.71041746	5.16423639	0	2.01994889	2.71963845	2.98654262	4.9116998	1.18862526	4.3255458	1.62918345	4.32466279	0.23229236	2.99388754	0.71252016	0.35058959	2.55823427	0.19989771	4.16682663	8.79935982	3.94884665	0.61299426	1.25122	0.9157679	0.12437335	0	3.5731531	0.89166238	1.21530905	4.93631245	5.08141201	3.72666692	4.04904928	0.26908379
GTEX-P44G-2326-SM-2XCCZ	4.3976474	3.1346351	5.627301	0.3496763	2.8101977	2.264459	2.4779578	4.7292005	1.2130152	4.5500703	0.1444644	4.8032395	0	1.0129074	0.1788743	1.2798989	0.6918071	1.9533867	8.0643734	9.2997249	5.0509711	0.2013987	0.7383792	0.1902311	0.2013987	0	3.9251584	0.491646	0.7543587	6.3069441	5.3398774	2.1396712	4.4992521	0.2464231
GTEX-ZZ64-0626-SM-5GZWR	4.14103759	2.28689517	5.67185525	0.2591574	2.46262889	3.08253548	2.95327489	4.86531957	0.82966555	4.89096684	0.3688183	4.9828176	0.02024434	2.69693821	0.79752326	1.23216683	2.71291337	6.64427027	9.31121928	9.41062242	4.17305882	0.27955432	4.18204258	0.71186536	0.75435868	0	4.63183566	0.57548005	1.63946911	5.00662188	5.259517	3.31712003	4.18544604	1.12053825
GTEX-Z93S-0226-SM-5HL7R	3.43198824	2.92586158	5.33180711	0.12584569	2.11770544	3.89794988	1.6643793	4.79128341	1.68965359	3.34649281	0.45896605	3.63904152	0	1.96386439	1.17518027	1.03325861	1.54114671	0	0.81494626	9.31121928	5.67682295	0.29222529	0.8008744	0.26937613	0.12584569	0	4.00547369	0.33314206	1.73456461	5.96164513	5.1037269	3.51575352	4.03539194	0.20239991
GTEX-1313W-0526-SM-5P9FZ	4.57911624	2.47576807	2.78381729	0	2.04942256	1.36976451	3.4646161	4.22964061	0.54109512	3.78125063	0	2.20377462	4.40644599	3.42798912	0.26905527	0.74319171	2.335712	0.18615415	0.50007346	7.511128	2.98112439	0.06624182	0.94353747	0.47830308	0	0	2.38243471	0.26905527	1.96624823	4.30987208	6.84767185	1.86656984	4.39788439	0.06624182
GTEX-ZUA1-0326-SM-5NQA3	4.65968403	2.26675612	2.7484732	0	2.05978102	1.38485411	3.3802366	4.24689051	1.03837899	4.21008232	0.04936857	1.9668591	3.88635968	2.28410721	0.56292161	0.84507962	1.94067048	0.16255236	0.61197241	7.46711436	3.36322537	0.11303426	0.64463112	0.50950129	0.04936857	0	1.86092273	0.16255236	2.09147851	4.70293514	7.10369407	1.84815946	4.42764584	0.06870858
GTEX-ZP4G-2026-SM-57WEH	4.0664586	3.51238671	3.34278052	0.03990761	2.41695461	1.75310617	2.5680345	4.7918474	0.78983405	4.85964309	0.48173212	1.22009093	2.06110869	2.02550581	0.08424295	0.22666076	2.57914777	0.11558782	0.89777313	7.56094413	2.55441484	0.76200338	1.05850458	0.69045827	0.05388791	0	1.58387124	0.89777313	0.65855376	4.39181557	6.77256033	1.9953069	4.54166471	0.15776031
GTEX-ZLV1-2126-SM-4WWD2	4.11004114	3.08656559	2.36806239	0	2.25025536	1.13185697	2.72927407	4.62864405	0.94353747	5.00210435	0.13737632	1.87215236	1.04999824	3.00798416	0.13737632	0.30993206	1.86765173	0	1.38404801	7.43329069	2.43585925	0.07693662	0.48796715	0.96910139	0.11586667	0	1.55898646	1.09197724	1.2500339	4.25382128	6.85812114	1.89949244	4.25904558	0
GTEX-11DXX-2726-SM-5PNXO	4.20920957	3.26949615	2.71887943	0.19172242	1.49201291	1.2270406	2.2993398	4.39508313	0.55356955	5.55863156	0.35289575	1.98150994	1.26778987	2.77340393	0.11497477	0.24906707	1.73727551	0.06884827	1.16513937	7.70508304	2.34846843	0.24906707	1.10205638	0.98307998	0	0	1.80414142	1.0135207	0.8489606	4.45732951	7.88555976	1.81685123	4.4705265	0.06884827
GTEX-1339X-0726-SM-5L3FF	4.6745583	2.47069358	5.27284225	0.34343792	2.60902299	3.17106296	1.9770427	5.16070242	0.81051963	3.60852887	0.21769088	3.98826502	0.07425806	2.9325315	0.9575684	0.6288916	3.2755635	2.90857056	2.5579125	8.60677361	3.1352882	0.26538888	0.73557463	0.82341662	0.49734835	0	2.85999445	0.71305828	0.63691371	4.99400025	5.64501874	3.82554998	3.8694306	0.17793068
GTEX-139T4-0326-SM-5K7XN	3.48943311	2.04458645	3.8622409	0.03089648	2.25525613	1.37754284	2.89339127	5.0631241	1.0952595	5.2356384	0.03089648	2.60663469	0.17121058	3.86983221	0.46016642	0.43167299	1.08083683	0.12741625	4.1573787	8.15506019	3.11140106	0.06933389	0.16292508	0.42432503	0.03089648	0	2.79428355	0.30596673	2.3685528	5.42430199	6.47526925	1.97982812	4.72237364	0.10887714
GTEX-14753-0526-SM-5QGPR	4.3737713	3.0462297	2.7990293	0	1.8634805	1.1806618	2.9130535	4.6423392	1.3018632	5.4354141	0.2840144	1.7355791	0.9981153	2.3055152	0	0.6464113	1.7471317	0	3.3210277	7.4457309	2.4960024	0	0.4551404	0.8169985	0.1233769	0	1.6573724	0.7983784	1.1371963	4.2039491	6.6507568	0.9823866	4.3109539	0.5546768
GTEX-131XH-2726-SM-5GCO2	4.24624147	2.37887815	2.61738022	0	1.04678641	1.5215487	3.40325928	4.45975161	0.67592199	5.55076142	0.38337195	1.61206561	2.83869673	3.067245	0.40253733	0.74765292	1.79375107	0.13184305	0.84085267	7.16167669	2.54788108	0.07849523	0.88043354	0.2740157	0.15059771	0	1.99341378	0.38337195	1.60463321	4.56536089	6.83534744	1.34415746	4.2630383	0.13184305
GTEX-13OVG-1326-SM-5K7Y3	4.05443566	2.69788039	5.67185525	0.1842695	2.46792726	3.79347046	3.26443093	4.7424301	1.06343892	4.49011822	0.42981618	3.20735495	0.02803852	2.80659802	0.88509369	1.11112312	3.66410735	2.07745479	7.75293469	8.880546	4.90502275	0.74220607	2.52986514	0.52073604	0.8451707	0	3.72520243	0.93914348	1.95890644	4.97545941	5.23939736	3.78198363	4.14393099	0.25748565
GTEX-WY7C-2526-SM-3NB2N	4.02677486	2.87879411	2.5358668	0	1.69627589	1.15231134	3.02781049	4.07452592	1.10920292	4.83274936	0	1.54248431	2.39887942	2.9428271	0	0.2117227	1.88769784	0.11684981	0.81213521	7.23611927	2.22890077	0.05023292	0.54795428	1.11954703	0.11684981	0	1.93890172	0.44528931	1.73742215	4.16101354	7.42912858	1.97688008	4.47971432	0.11684981
GTEX-13PL6-0926-SM-5KLYY	4.08393939	1.98952846	5.28604903	0.03208073	2.95726399	3.06771891	2.67222266	4.86057268	1.01023033	3.69420701	0.26514896	4.32308222	0	4.89431832	1.6658971	1.43788675	5.81978091	0.39266509	1.64272208	7.38141092	4.63395449	0.68996262	0.50545584	0.20272383	0.08166087	0	3.20181286	0.27630172	1.33918925	6.43388306	4.61422202	4.15376444	3.88872689	0.24200889
GTEX-12KS4-1526-SM-5EQ6E	3.39641407	2.43038893	5.59286006	0.08546828	2.34057321	1.99561587	3.04817689	5.42900518	0.8392759	4.47246529	0.60237567	5.64888567	0.02451164	3.33528889	0.52532195	0.90600522	3.88539361	2.96648419	8.31780514	7.64876379	4.44276526	0.05554345	1.30373072	0.57621042	0.19962937	0	3.0867391	0.63044109	1.33342186	5.71894004	5.00308081	3.20493007	4.35981773	0.1629595
GTEX-148VJ-0326-SM-5QGQE	4.05216833	2.7092815	3.44237812	0	1.92983594	1.89962479	2.47453726	4.1715283	1.24771418	5.15963735	0	1.59178187	3.40823658	2.94057734	0.24115515	0.42220684	1.83085628	0.14446436	3.21193086	7.54697403	3.09638644	0.18236175	0.4735929	0.4735929	0.27916026	0.07803403	3.20378035	0.29762768	1.4154588	4.65285936	6.60392524	1.25870261	4.08123533	0
GTEX-13PLJ-0126-SM-5L3HU	3.102244226	3.049331665	5.22839477	0.102495699	2.33256157	4.052786188	1.680850526	4.899462968	0.71092046	3.360123704	0.213551472	3.247168068	0.024733836	2.671386123	2.514313343	2.028432585	1.812789866	0.192199182	3.327273228	8.349589371	4.999499909	0.741535165	1.297605134	0.235778258	0.125473621	0.010260118	4.047381918	0.919855573	1.220982625	6.303651064	5.061743852	3.695643494	3.990302979	0.396452976
GTEX-144FL-0326-SM-5O99O	3.79630395	1.98807082	3.77648118	0.09822689	2.30250135	1.90269346	2.97866318	4.81335099	0.68127655	5.06513527	0.87212371	2.39932537	0.64992597	2.42481981	0.37728301	0.34434096	2.06258553	0.04683986	1.88412915	8.19043991	3.04916204	0.03567401	0.47019559	0.52680564	0.08390552	0.01743343	2.54818429	0.53536186	1.93455665	4.90471646	6.24451347	2.76395821	3.94108538	0.02561952
GTEX-145ME-0726-SM-5O9A3	2.98288424	2.79555494	5.37996356	0.56858065	2.94422731	3.04576158	2.92603283	5.23023151	0.79589234	5.25003491	0.48996363	2.81336596	0	4.22337981	2.00888484	0.65443349	5.98691316	1.61129337	3.1616748	7.53345179	4.51915167	0.88707392	1.63715377	1.10382638	0.46039654	0	2.64060284	0.59683059	1.75638813	5.98434942	4.91995345	3.89006581	3.81211712	0.81813859
GTEX-REY6-0826-SM-2TF4S	3.8906413	2.9780139	2.6598141	0.259133	1.8124923	2.0715531	3.0141584	4.407807	0.6198508	6.6333241	0.2791367	1.3060566	1.0157498	2.9191884	0.1814702	0.5689762	1.6182	0	0.7397826	6.7965193	2.6633187	0.1253969	0.6790296	0.201584	0.3534421	0	2.0241573	0.1614941	1.4152927	4.6367763	6.9911165	0.7955677	5.3749677	0
GTEX-13SLW-0326-SM-5RQK5	3.93410661	3.13756677	3.9040163	0.13245499	2.17185212	1.83308253	2.28202784	4.6562808	0.29055724	5.11805187	0.23946727	2.12976257	0.48292942	3.54228035	0.36102603	0.50105966	2.13263661	0.06493761	1.87526786	8.52521414	3.17201901	0.07542006	0.41021203	0.44935679	0.04579695	0.11939323	2.22693174	0.80906018	2.44790251	5.18154722	6.44509289	2.37026797	4.38592424	0
GTEX-RU1J-1726-SM-2TF5S	3.991869	3.8429619	2.3685528	0.201584	1.8499488	0.9556653	3.0940899	4.3552828	0.8721237	5.7781227	0	1.9489404	0.5384593	2.8746394	0.3381308	0.6065261	1.3805475	0	0.6856516	7.5657963	2.8954316	0	1.8916103	0.8721237	0.1147596	0	1.9673566	0.5228135	0.9719525	4.7630356	6.7988344	1.4219873	4.1862637	0
GTEX-TSE9-0226-SM-3DB84	3.67861388	2.79312758	6.08916157	0	2.91594387	2.84552386	2.43222878	5.04034672	0.64044098	5.04930463	0.15420342	3.56766871	0.03304477	3.00013359	0.61651266	0.64044098	1.97531223	0.10833381	4.01668744	8.06437344	4.6994897	0.25904048	0.87441283	0.2320581	0.16318893	0	3.70912827	0.49159844	1.46134833	6.57722104	4.79439099	2.36001355	4.28445383	0.03304477
GTEX-P4QT-0226-SM-3LK68	3.301164462	2.495117413	4.752122765	0.055697704	2.58448357	3.807990676	1.890654779	5.079700017	0.7908486	5.689990328	2.006133655	2.096068676	0.769232461	2.747994164	1.316889251	1.406017954	3.104388765	0.187112424	0.569621532	8.578787358	4.642617369	0.620995937	0.7908486	0.687535388	0.399749307	0	2.501029535	1.116987778	0.97558168	6.160242645	5.048632309	3.868249985	4.044905054	0.055697704
GTEX-XLM4-0226-SM-4AT4N	3.22693511	2.72274454	5.205677835	0.100860239	2.792202801	3.66943002	1.759133084	4.688388321	1.333155772	3.953393141	0.046072028	3.92976862	0.019472376	2.457065995	1.661524072	1.664379296	1.644475838	0.340390031	4.731685163	9.089676954	4.896427464	0.362755228	0.817201145	0.362755228	0.067234816	0	3.584297088	0.549778629	1.570110652	6.189768099	5.189909488	3.278097516	4.014226086	0.14342531
GTEX-139D8-1626-SM-5IJFZ	3.426099767	2.125245394	4.999838599	0.078534599	3.211930862	2.821129309	2.367416289	4.989511799	0.753839868	4.073672828	2.050160056	4.263464192	0.492233871	3.794222309	1.031604749	0.721310042	5.02461918	0.350464936	0.526129194	8.606773607	4.738878239	0.456555921	0.408429307	0.767233783	0.152469542	0.018424534	2.843755397	0.570502276	1.469785473	6.303651064	4.564848813	4.903463924	3.708224587	0.025906214
GTEX-QEL4-0326-SM-3GAE5	3.26762803	2.78777565	5.5052526	0.1455233	2.92555916	2.35241605	2.42756429	5.58336848	0.67189873	4.88137742	0.25764231	4.21728476	0	1.66391221	1.10420515	1.56023128	2.30783212	0.1031622	1.59647976	8.74989881	4.53791351	0.0869976	1.07720637	0.65937314	0.0869976	0	2.93587594	0.45108719	2.13293233	6.29882296	5.29027743	2.25728545	4.20636408	0.13720205
GTEX-W5WG-2526-SM-4SOJ2	4.25689903	2.34503108	4.60322487	0	2.29744443	2.69613844	2.45419305	4.98850668	1.62903953	4.06997014	0.21974788	3.27251338	0	2.1806529	1.27964909	0.92339696	2.53456242	0.08050661	0.65625483	9.373165	4.54141291	0.35524281	0.52281347	0.29291188	0.10604299	0	3.40823658	0.81213521	1.96178381	5.90428515	4.80842896	3.11628468	3.74529174	0.03920774
GTEX-146FH-0226-SM-5QGPQ	3.30806284	3.18769871	4.99303217	0.13712554	2.07057102	4.06312723	1.47640767	5.51015528	1.33858654	4.14931823	0.63704944	1.98605502	0.07312512	1.49006883	1.81716415	0.99981367	1.33858654	0.35869424	2.2047727	8.59705878	4.36574152	0.47133139	1.81716415	0.41259183	0.60884875	0	3.42936567	0.99039278	0.89870493	5.95178242	5.13662781	2.64983808	4.3255458	0.18811408
GTEX-ZDYS-1726-SM-5HL4Y	4.32850073	3.03437389	3.09081249	0	2.06127206	1.76188284	2.43427388	4.31008475	0.80972599	5.74074183	0.10638514	1.51857781	1.21460394	3.02097515	0.39868625	0.63163756	1.73208965	0.07304261	0.88043354	7.66908503	2.75398987	0.22007974	0.74230828	0.48263473	0.17771457	0.05891803	1.84297574	0.4976462	1.26198517	4.39300065	7.00524636	1.5932606	4.1715283	0
GTEX-13OVJ-0326-SM-5L3GL	3.12528937	2.7413585	5.39493453	0	1.79537699	2.80985547	2.25398297	4.9824916	0.97935996	4.36803096	0.66193467	2.71449473	0	2.52749793	1.73804447	1.00467018	2.37310019	0.23784746	4.97673351	8.6248415	4.7256794	0.29330494	2.17308575	0.71296827	0.83470709	0	3.9527923	0.81794685	1.75622465	5.38081702	5.05607524	3.42798912	4.10856231	0.04223309
GTEX-XUZC-2126-SM-4BRW8	4.30808012	3.17939247	2.88417975	0.17651515	2.27116462	1.79671594	3.11204836	4.92912341	0.76735411	4.04925764	0.10546746	0.84704119	1.46268206	2.89747736	0.31821782	0.25171323	2.30671617	0	1.54218566	8.17610504	2.36343086	0.31821782	0.61380157	1.14191323	0.08268169	0	1.40555164	0.46513175	1.71454604	4.17091286	6.63332415	1.44171511	4.0556588	0.20122507
GTEX-U412-0326-SM-5DUVP	3.59380396	2.62283765	3.13378791	0	1.55200251	1.75864755	3.68201362	4.51512096	0.56511417	5.66879845	0	2.15761383	1.89456045	2.72860227	0.33200928	0.22591418	1.69123478	0.36941573	2.68200062	7.4628525	2.87527404	0	1.23292342	0.45809861	0.12244981	0	2.0550115	0.45809861	2.11156011	4.6024207	6.63332415	1.93048351	4.47221706	0
GTEX-1399U-2426-SM-5K7XB	4.25382128	2.59892059	5.23410501	0	2.50162363	2.4477448	2.26235109	4.58518705	1.3985526	4.36915348	0.12401919	5.04232927	0.06352569	2.30860839	0.61190775	0.73372112	1.77193325	0.05149222	2.1357342	9.33562429	3.99567821	0	0.7598613	0.40322788	0.30907012	0	3.44064567	0.31924654	1.3056142	5.03144692	4.92389557	2.93812698	3.60509788	0.1647303
GTEX-ZTX8-0726-SM-59HL9	2.94390093	3.55121893	5.75935576	0.4500702	1.76602327	2.68814845	4.79724734	5.3230975	1.42288293	4.40479835	0.0429167	1.88924358	0.0429167	2.10118119	1.46978547	2.06021625	2.38226655	7.74754007	11.21941604	7.48413282	3.79022938	0.57229887	5.31109916	0.82625827	1.47794701	0.0168772	2.96132175	0.98238663	0.90352419	4.89706095	5.6163018	3.0402726	4.93352676	3.38888114
GTEX-111CU-1026-SM-5EGIL	4.1423155	2.76771831	5.73767461	0.2509115	2.41148758	2.84895969	2.32720641	5.09826529	0.93093307	4.04034444	0.13550568	3.44342106	0.04146944	2.18034924	0.61842146	1.56821766	1.46307241	2.33370279	7.45863556	9.43548394	3.96540934	0.33368831	1.80978355	0.94122768	0.80515412	0	3.43890642	0.46671466	1.68583124	4.77360635	5.12540405	3.41459712	4.08625577	0.72635975
GTEX-ZVE2-0326-SM-57WFC	4.54710343	2.46921196	5.46832115	0.11819471	2.75285197	2.76000369	1.77424536	4.80464056	0.59975129	5.07325904	0.31888663	4.68760853	0.0698498	2.73798096	0.74202271	1.08638026	2.46921196	0.02663722	3.42040063	9.01498233	4.79410559	0.16529217	1.29079021	0.90690351	0.09920781	0.02026311	3.40893543	1.05772659	1.08992687	5.75777986	4.99752395	3.59846015	4.22423343	0.02663722
GTEX-YJ8O-2826-SM-5CVM4	4.48796007	2.45770117	2.73485732	0	1.27044734	1.39039958	3.12609947	4.54833515	0.34588002	4.8507216	0.08186855	1.66832706	3.27694911	2.53439359	0.74194156	1.27044734	2.5636697	0.20989431	0.64238806	7.55626368	3.08103087	0.06012477	1.2961909	0.55660526	0.04387035	0.04387035	1.90829804	0.1570375	1.4703367	4.75240109	6.69206936	1.3436698	4.30407249	0.06012477
GTEX-147JS-1026-SM-5S2MP	3.93947076	2.24411978	5.03575155	0	2.49083977	1.96593681	3.478268	5.19759566	1.0177693	4.29164224	0.19707288	3.72870686	0	4.44040072	1.34605699	1.71408905	6.00623403	0.5472547	4.24342201	8.34958937	4.62629892	0.48973175	0.77405734	0.24285326	0.25662045	0	2.70274234	0.80306784	1.65161954	5.91748015	4.94189463	3.55259622	3.82316185	0.54150089
GTEX-11LCK-1226-SM-5Q5AM	4.15844271	3.29282815	2.83606606	0.2043045	1.58025523	1.98042626	2.68038391	4.10563479	0.49104711	4.81276438	0.18381923	1.67531564	1.43095519	2.19709185	0.41451742	0.33669217	2.09637669	0	0.33669217	7.54697403	2.84801242	0.07082579	1.09641419	0.76399545	0.10620751	0	1.92477304	0.47211324	1.63959116	4.22098829	6.65727717	1.57451786	4.5050691	0.08718945
GTEX-QEG4-0626-SM-2S1OY	4.71443357	2.51947854	2.09381651	0	2.12618973	1.23966936	3.48468697	4.3206377	0.46943982	4.85271894	0.11105821	2.42631213	2.02661671	3.17578247	0	0.29391925	1.26883245	0.16722939	0.18601317	7.10049486	2.53364026	0.24647498	0.16722939	0.64176752	0	0	1.68755623	0.18601317	1.41908277	4.24385842	7.1067355	0.89187162	4.4199364	0.26978552
GTEX-131XE-2426-SM-5EQ5V	3.472479	2.64657735	5.38705874	0.12433094	2.41464059	3.21587918	1.96323868	5.06849407	1.86157064	3.42626622	0.29610664	3.80917526	0.09565491	2.78883742	1.26870945	1.57609259	1.87541335	0.3328613	2.07791787	9.31121928	4.25273652	0.07480489	1.15151214	0.70401198	0.10604299	0	4.0622883	0.49269579	1.70321585	5.69935305	5.38995953	3.30857772	4.07473951	0.15125545
GTEX-13OVJ-0926-SM-5K7U1	3.50766745	2.76395821	5.55260535	0.09859235	1.90844207	2.74056211	2.0185306	4.99076523	2.71449473	4.01422609	1.66343079	1.92936977	0.13791328	2.59199272	1.1463788	1.21118494	2.42381581	0.33923295	3.1400496	8.8401597	4.44797705	0.22869093	1.68363151	1.06128587	0.58689511	0	4.12913464	0.98413242	1.06128587	5.06040789	5.37164815	3.81092344	4.09084369	0.1977307
GTEX-132NY-0726-SM-5KLZM	4.14735756	2.38604666	2.93961061	0	1.93691505	1.11451927	2.95028584	4.24210851	1.31811611	3.65657129	0.05058909	2.05734438	2.25541193	2.98816206	0.55761507	0.30611338	1.73223197	0.06698261	2.38917041	7.30063112	2.86474881	0	0.26968036	0.40003821	0	0	2.1051997	0.36453234	1.40221987	4.48263674	6.62907138	1.92079369	4.28738453	0.21112386
GTEX-OHPN-0226-SM-48TBV	3.90635515	2.16020578	5.2720617	0.18834527	2.83464001	3.86671775	1.63188755	4.84394851	2.9617637	3.33291451	1.33571302	3.72905505	0.05255773	1.98185099	3.482938	2.59673229	2.4847335	0.65507353	5.47973822	9.56490776	4.51046384	0.38397966	1.09139269	0.31641996	0.17265832	0	3.17218412	1.3155074	1.35920837	5.85607583	5.86296631	3.52035785	4.13077393	0.25016819
GTEX-S4P3-1626-SM-3K2AZ	4.13330855	3.15965977	2.27088951	0	1.98696544	1.04265067	2.75970179	4.19531081	1.06843407	5.02461918	0.10219372	2.14834461	0.53240933	2.83933276	0.28830652	0.36698195	2.76933967	0.12025091	0.17035525	7.36577367	2.20806878	0.15333929	0.71252016	0.53240933	0.10219372	0.08761158	1.37054809	0.71252016	1.89635099	4.03456791	7.09107625	1.48944643	4.28804466	0.3859705
GTEX-YB5K-2226-SM-4WWG1	4.85243345	2.79539903	4.76607507	0.0810957	2.70115226	3.07891935	2.37652969	5.09257019	1.45667951	4.73055812	0.20669915	3.35261911	0.0810957	2.31199845	0.59797696	0.29766705	2.51574937	0.05556349	1.24879205	9.34798438	3.98427239	0.28655496	0.67709828	0.37536948	0.22658865	0	2.83839353	0.57785123	1.91973714	5.41323111	4.8946202	3.23064169	4.02286598	0.06781632
GTEX-QLQW-1326-SM-2S1QS	4.523107	3.6609768	2.8747927	0	2.8189212	2.2505596	3.0376681	4.7446515	1.1699272	5.1285985	0	1.2721577	0.7304487	1.721422	0.4520668	0.7304487	2.245661	0.2004666	0.9914521	7.3814109	3.0208272	0.1598335	0.3397541	0.8491861	0	0	2.3189159	0.3397541	1.4158861	4.9920525	6.951919	1.4863796	4.16447	0
GTEX-11P81-2426-SM-5GU65	3.64946999	2.74799416	5.28221238	0.08757837	2.58696359	3.32051967	2.25298333	4.78672785	1.09364693	3.55333413	0.4279417	4.15674322	0.07193947	2.36503372	1.82531239	1.16678935	2.37697748	0.07193947	1.43730288	9.18776074	5.38578788	0.3774266	0.92638882	0.5806351	0.07979345	0	3.1647998	0.53693412	1.82116425	6.25230949	4.94126164	3.81407397	4.16596675	0.11093303
GTEX-ZE9C-1326-SM-5S2OW	3.65165713	2.53063238	5.42774663	0.17368871	3.15140898	3.04916204	3.07384862	4.95078718	0.42828634	2.9165495	0.5589978	3.92239111	0	4.71253872	1.79201025	2.23568559	5.32070037	1.49270425	3.98888404	8.11978615	4.32443416	1.11193233	1.18000709	0.76765556	0.05345164	0	3.25593378	0.83482396	1.40864242	5.43367459	4.89096684	4.47730472	4.09828897	0.33464432
GTEX-WHPG-2226-SM-3NMBO	3.90811234	3.05155132	2.96132175	0	2.07013273	1.50537875	2.86726069	4.26719336	1.44146418	3.63701579	0.28669242	1.82531239	1.12870331	3.23332843	0.62092826	0.88762074	2.1701376	0.15086622	1.27177494	7.27510589	2.59266666	0.22210828	0.9156779	0.67181764	0.04314372	0	1.88645103	0.7454123	1.81732923	3.89595392	7.23981724	1.75606118	4.15844271	0.15086622
GTEX-Y9LG-1926-SM-5IFHY	3.94089328	2.89917779	2.46732233	0	2.12463297	1.48696054	2.68737256	4.54438466	0.37915752	5.29812962	0.13387014	1.58140176	1.01139204	2.15213378	0.37915752	0.58021466	2.61612325	0.09042867	0.42097391	8.76985954	2.93457526	0.0516711	1.01139204	0.70226065	0.15833799	0	1.92732592	0.37915752	1.66408216	4.53791351	6.48294325	1.77332843	4.39089297	0.09042867
GTEX-XOTO-0526-SM-4B662	3.91265927	2.63814439	2.54379462	0	1.72379672	0.97876644	3.80070678	4.1957439	1.22024863	5.35288022	0.04296934	2.14011568	3.16497473	3.14434547	0.06280475	0.61346571	1.90858613	0.15400284	4.64498252	7.49304293	2.78446762	0.04296934	0.56697907	0.48292942	0.10736815	0	1.95323159	0.76836945	1.29977171	4.68627961	6.63440864	1.29118627	4.43332347	0.27919744
GTEX-145MI-0326-SM-5Q5EV	4.75969489	3.17939247	3.7636037	0	2.07902643	1.38929574	2.9361879	4.75577466	0.47205912	5.30564724	0.154495	2.39672419	1.95097518	2.40276274	0	0.44904502	1.57090895	0.42366083	1.58833065	7.26778297	2.21202427	0.42366083	1.47721443	0.63381584	0.1782107	0	2.2251818	0.22548614	1.14560261	4.40064749	6.54906558	1.50424301	4.68251852	0.10786297
GTEX-13G51-2626-SM-5LZYW	3.62738043	2.43763578	5.3083581	0.07424004	2.90778172	3.04394132	2.05456021	4.47489504	2.31418295	2.63200427	0.04096478	3.2959682	0	3.53560618	1.41450343	1.09539947	2.01773194	0.11784913	3.18004921	9.11146168	4.25230696	0.04877563	0.82367488	0.20460427	0.07424004	0	3.25200779	0.46294874	1.76204322	5.70645215	5.17393937	4.85631395	3.53560618	0.16414977
GTEX-11DXW-0726-SM-5H12J	4.23419387	3.15193716	2.43945401	0	1.61083443	1.21620605	3.0581967	4.43426676	1.06343892	3.39965505	0.20629271	2.08656825	1.91012612	3.13828638	0.25299911	0.36501412	2.36409557	0.07135197	1.3199334	7.52905263	2.97705135	0.18282813	0.72624373	0.44165138	0.05314881	0	2.05016006	0.36501412	2.56323943	4.27734446	7.16829643	1.17278113	4.37034221	0.13569514
GTEX-12126-0526-SM-5PNW4	4.72020111	2.95246255	2.18945533	0	2.00360842	1.0915116	3.22677371	4.24254662	0.26001906	3.49457341	0	1.44523625	1.20760971	2.10453052	0.50662117	0.63989962	1.92798	0.62060047	0.92154345	7.41701658	2.39704442	0.09538677	1.15263987	0.55552795	0	0	1.70598249	0.14574448	1.60684685	4.04904928	6.95742625	1.16579871	4.12616171	0.22944851
GTEX-11I78-0226-SM-5HL6R	3.21786449	2.32784845	5.6698434	0.64095002	2.18509144	2.50040204	2.55226811	5.37821539	1.86316138	3.66208387	0.20117506	4.4092122	0.08050661	2.95505087	0.4383174	0.92981658	1.96138043	2.60902299	7.58493195	9.373165	3.61718983	0.37728301	1.92890369	1.34592304	1.04989649	0	3.16844747	0.97985673	1.40685385	4.80352195	5.67386758	3.45567702	3.85290932	0.66537464
GTEX-13N1W-0526-SM-5MR4I	4.98850668	2.44299674	2.76965771	0	1.92703364	0.97001726	2.90014678	4.0411662	0.89777313	5.06849407	0.0635848	1.52651488	1.93830848	1.72727417	0.29733625	0	1.96985008	0	2.03349662	7.47125467	2.89263289	0.08052606	0.99440149	0.54696116	0.0635848	0.0635848	2.08235293	0.23006542	1.44319154	4.91964573	6.89473319	1.83924092	4.42573025	0.08052606
GTEX-Q2AH-1726-SM-3NB2B	3.23959795	3.13004786	5.28446898	0.19581626	2.24084866	2.88352531	1.93096011	4.91807797	0.85931	4.58951241	0.17609294	1.77871698	0	2.2564797	1.13335789	1.29788454	1.60227663	0.2717224	2.04957045	9.06764422	3.64457251	0.32932267	0.98307998	0.84050712	0.31990111	0	4.09534546	0.45116992	1.74769873	5.4895664	5.09323871	2.51871352	4.09660372	0.06687381
GTEX-14BIN-1226-SM-5S2OM	3.42852264	2.66786816	5.30876013	0.07901424	2.41856028	2.28138803	3.18954397	4.82304588	1.29504244	3.71571848	0.16856032	4.48600282	0.02675076	3.87300475	1.55991655	1.75806763	5.48605487	0.37500587	5.49576152	8.43084631	5.20019373	0.9404636	1.03919787	0.57190033	0.27278423	0	3.20079241	0.79846521	2.42087116	6.28104233	4.68198336	4.4958106	4.21579023	0.36892667
GTEX-ZZPU-2726-SM-5NQ8O	3.80723776	3.04492705	5.22579165	0.32199511	2.78567581	3.37407199	1.84565407	4.90745591	1.08423023	4.70320921	1.58890059	3.04073517	0	2.7273185	1.23633721	0.99721736	3.14467359	0.10852937	1.81819239	9.27657017	4.18329934	0.47705275	1.09694014	1.05088828	0.33923295	0	2.94529054	0.66113466	1.60858784	5.20424968	5.15784807	3.77158329	4.05606506	0.03204654
GTEX-ZTSS-1026-SM-5985N	4.1858423	2.60979231	6.48294325	0.66497712	1.95539076	3.53861423	3.35890723	5.28524751	1.16867029	4.3255458	0.06263424	3.02714931	0.07482443	1.3652917	0.76591347	1.30506414	2.0081033	5.12189938	10.36377208	8.70085553	3.98023327	0.29004192	2.86554208	1.3713123	0.97729029	0	3.76643955	1.45379081	0.87885441	4.47560584	5.09020543	3.74203127	4.76054163	0.45920826
GTEX-RTLS-0226-SM-2TF5E	3.68584698	2.49600236	5.28682739	0	2.11080347	3.91480934	2.24227903	5.03013733	0.96367789	4.75184444	0.06591971	3.9603851	0	1.93846591	1.55137002	0.65003806	2.2491099	0.08910522	2.05268893	8.9523491	5.16496584	0.2522495	0.7484939	0.60629883	0.21724166	0	3.73676912	0.71414539	1.41367818	6.54699578	5.06950225	2.7464163	4.660721	0.08910522
GTEX-Z93T-0226-SM-5HL5Z	3.83392026	2.88385189	5.28181429	0.09101363	3.14076123	2.80720656	2.58040918	4.50917107	0.17246206	3.00623006	1.10544587	4.18647138	0.06794301	2.20598921	1.84789666	1.51811589	2.65764037	0.44929334	3.54641683	9.83222831	5.03312081	0.21022619	0.96706852	0.48433578	0.19690219	0.00868344	2.99003708	0.36923137	3.02988175	5.85204407	4.77000218	3.77534872	3.90851729	0.15988781
GTEX-XQ8I-1426-SM-4BOPW	3.24582837	2.64594013	4.96711808	0.32268623	2.56914135	2.60648331	2.8359117	5.12153975	1.25695427	4.38041892	0.03147065	3.19184336	0.06508423	3.25272528	1.71519075	0.74506732	5.33584411	1.01592513	4.21950562	8.21954458	5.02919585	0.18109767	1.05632623	0.472841	0.3472381	0	3.53913067	0.44535566	1.17692897	6.28813496	4.72319986	4.27602464	3.89380525	0.1305554
GTEX-111VG-2326-SM-5N9BK	3.109255281	2.936502585	5.34723869	0.179180102	2.465670227	4.472956578	2.823282985	4.95109027	0.943209537	3.3471896	0.793535912	3.100116478	0.056731889	3.683864117	2.353430335	1.55297093	4.25861017	0.676744615	4.826539878	8.799359823	4.627570474	0.681814255	2.441553387	1.737422146	0.179180102	0	3.204773	1.772091091	1.681311828	5.348071576	5.022637183	5.295414062	3.968713537	0.737327738
GTEX-Y8E4-1226-SM-5IFIM	3.304349169	2.374653262	5.349711822	0.262240174	3.008483172	3.203780348	2.941881322	4.984711912	0.786039159	2.964286243	0.465636972	4.342995032	0	4.280481195	1.362925411	1.095539449	5.440528513	0.808184248	1.328948004	8.42251023	5.203130873	0.197098627	1.143226869	0.320190925	0.099567377	0	3.4616215	0.487115564	1.897657003	6.200285309	4.901317841	4.40690718	3.96972392	0.222636616
GTEX-WL46-0326-SM-3LK6Y	3.68769068	2.12727202	4.93568188	0.09936738	2.37199489	2.44331167	2.00903799	4.90651464	1.97833797	3.72998872	1.38218632	3.37150654	0.02791121	2.68706538	1.20474844	0.97477236	2.21189657	0.09936738	2.10331686	8.71073698	4.80491524	0.06295405	1.39881411	0.66148805	0.16945277	0	3.50539497	0.84561456	1.7534337	6.05797289	5.23059845	4.56884623	4.08771027	0
GTEX-R53T-1826-SM-3GIJX	5.1009899	3.1451518	2.4298865	0	2.9030037	0.8953502	2.7791065	4.6617952	0.2780108	4.3673464	0	1.9533867	1.9331296	2.6011284	0.9799617	0.4376174	2.9454553	0.1281706	0.3389221	7.551865	2.6687746	0.1281706	0.9520344	0.6547186	0	0	1.8614179	0.5754094	2.3685528	4.5621401	6.5997945	1.3709518	4.264808	0
GTEX-WYVS-0626-SM-4SOJY	3.651657131	2.794449814	5.345172769	0.322891843	2.442046644	3.000803451	3.312372382	5.209359489	0.450782056	3.553138148	0.034411833	3.736217475	0	4.547103428	1.472250836	1.167290385	5.671855251	0.762639538	4.447490221	7.831989979	5.096919316	1.099809071	1.063315691	0.387077536	0.015948378	0.008406995	3.295457277	0.259897717	1.898606183	6.131199812	4.655506973	3.98787251	4.107716529	0.252999109
GTEX-132AR-0226-SM-5IJBE	3.56189664	2.89997781	5.25989639	0.14787584	2.50628154	3.41869817	1.82407739	5.15011762	1.11022637	3.52828876	0.48912473	3.07642585	0.80180921	3.20922009	1.40983607	1.17935227	2.4201571	0.32905863	3.71928172	8.8601593	3.91499878	0.67833321	1.4523755	1.06318287	0.17901444	0	3.56889936	1.15253379	1.05739483	5.14801991	5.45178936	3.68257033	4.23704873	0.16909398
GTEX-13FTW-2326-SM-5K7YS	3.95687905	2.87341936	2.85827354	0	1.64518232	1.24662935	2.88811276	4.34186681	1.56742534	4.72865555	0.25215195	1.45876645	0.84402661	2.19662707	0	0.34973935	1.85908456	0	1.11609918	7.64382603	2.64644001	0	0.47401608	0.9100266	0.1239627	0	1.81975551	0.63825967	1.45126636	4.18113205	7.38913545	1.37699162	4.25992778	0
GTEX-XBED-1326-SM-4AT4F	3.78750232	2.81400019	5.50069836	0.60186361	2.27182544	3.3030109	2.40424728	4.82275402	1.28312832	4.76830358	0.42375215	2.13932385	0.05297708	2.51590297	1.30917076	0.69464762	1.9770427	1.83199955	6.49547615	8.9523491	3.85486956	0.50552074	3.23691368	2.2030113	1.11325803	0.1273959	3.65114427	1.11325803	1.14445433	4.95233118	5.3977921	3.87575297	4.23440734	0.72155197
GTEX-OXRP-0226-SM-48TDH	2.99145216	2.6256472	5.03840024	0.27492478	2.17653878	3.48437206	1.96531168	4.83618313	1.34267697	4.65234863	0.19476337	4.05318199	0	1.73772412	1.10605883	1.27934264	1.77284944	0.42041604	3.4068837	10.21999457	4.69541395	0.5684477	2.09381651	0.42041604	0.5684477	0	4.1001483	0.81402694	2.09760975	5.87577718	5.49887864	2.889543	3.92880069	0.32954694
GTEX-YEC4-2226-SM-5IFJT	4.26368991	3.16083381	2.80561785	0	1.47794701	1.52786802	2.68891828	4.01320322	0.94628147	4.46839258	0	1.92190424	3.58016413	2.6327434	0.10819275	0.70738706	1.75412816	0	0.82941391	7.45015407	2.82763383	0	0.48429255	0.61813362	0.1273959	0	1.55598176	0.46793681	1.37418567	4.63025575	7.16499954	1.59776548	4.71937438	0.07158061
GTEX-ZF28-0226-SM-5S2OE	3.75852819	3.168622	5.4513354	0.09375776	2.75751663	2.89449856	1.79519515	4.85631395	0.5095574	5.4806424	0.96612703	3.50010105	0	2.71758513	1.70653815	1.45947944	1.92509443	0	2.76395821	8.89024056	4.7588463	0.23764995	0.48198112	0.58254665	0.29100834	0	2.96380562	0.3540056	1.27934264	6.00623403	4.76139753	3.50010105	4.50530888	0.06591971
GTEX-ZDTT-0526-SM-5HL4M	4.51765258	2.7892895	5.22085692	0.4358856	2.3137288	3.29579706	2.99608257	4.73111651	1.4590764	3.97231775	1.17754431	3.49015897	0.13712554	2.74197172	0.95398385	0.5084566	2.72183843	3.47809819	6.99963116	9.28787541	3.96137156	0.21977534	2.11839425	1.65813576	0.77496576	0	3.27843795	0.86702392	0.94112158	5.00820911	5.47097764	4.0463492	4.14799963	0.71169096
GTEX-T2YK-0226-SM-4DM5O	3.51632221	2.84833799	4.45491118	0.47024457	2.45801063	1.40074324	3.52946099	4.49108071	1.56565258	4.49532086	0	3.76570532	0	2.14190591	1.28552643	2.18259435	2.77024732	0.311075	1.64324647	9.00417168	4.63653343	0.13809425	0.45936048	0.36806672	0	0	2.67977097	0.68406829	2.29249935	6.39846131	6.17636232	3.35550955	3.73962436	0.15008787
GTEX-145MN-2626-SM-5NQAH	3.569626174	2.50177785	4.741597247	0.057983287	2.805929837	2.817160264	2.510158511	4.828605093	1.211347182	4.691386904	1.353760264	3.672923219	0.118963042	3.020029736	0.867690771	0.56129383	3.170200628	0.057983287	1.141050867	9.335624295	4.191455294	0.057983287	1.483841499	0.580157079	0.632248813	0	2.702894343	0.749871938	1.961952696	5.10409897	5.141595797	3.946255024	3.902466022	0.014169638
GTEX-QLQ7-1726-SM-2S1QQ	4.32107245	2.96114476	2.84037824	0	2.00579595	1.60074844	2.82667475	4.49059521	1.13754172	5.15437458	0.12539685	1.39714949	1.61308979	2.06714255	0.14296259	0.77537924	2.57945131	0	0.9857951	7.51997271	2.86604034	0.16253253	0.74724236	0.74724236	0	0	2.10259959	0.85449717	1.48308582	4.35684002	7.40114439	1.55057842	4.47513108	0
GTEX-XOT4-0826-SM-4B66Y	3.69768158	2.41305112	4.94885004	0.18267039	2.5680345	2.63437417	3.27132399	5.08679993	0.65837991	3.28058639	0.22938266	3.7176213	0.0367321	4.3664306	1.63454026	1.55000274	5.77374737	0.40872042	2.1103763	8.79935982	4.65181533	0.16867138	0.54102843	0.25557508	0.01173786	0	2.94911831	0.59453119	1.59027639	5.59286006	4.65445934	4.06603861	4.02412372	0.13824736
GTEX-WZTO-0826-SM-3NM8Q	4.26126863	2.58649542	2.67334175	0	1.89843712	1.13524298	3.16629976	4.50891976	0.91536011	4.07367283	0.17141765	2.00016021	4.08708663	3.66244009	0.17141765	0.75637212	1.7006674	0.19633648	0.54513221	7.45426728	2.79587063	0.11950346	0.14523713	0.56082993	0	0	1.93517624	0.19633648	1.91865055	4.48410921	6.79067848	1.15674653	4.6441852	0
GTEX-T2IS-0226-SM-32QPH	4.2107163	2.84309421	5.01739848	0	2.37903629	2.46704102	1.87662555	4.83274936	0.76715203	3.3004906	0.65640554	4.13056648	0	2.13486976	1.19832814	0.95147822	2.45578021	0.56635653	2.33180033	9.60539501	4.21443154	0.60085546	1.36801778	1.16992716	0.08551877	0.04575543	3.88891358	0.47389311	1.80212214	5.30480598	5.47005952	3.53861423	4.1974705	0.15177217
GTEX-ZYFC-0526-SM-5GIDF	4.0181351	3.04525618	2.94756479	0	2.33053269	1.82994744	3.26747306	4.28827489	0.33827254	3.37577076	0	1.95742054	3.82202656	2.87560212	0.6082519	0.27527762	2.2793185	0	0.88579354	7.38141092	3.17461257	0.18212522	0.69088704	0.57131886	0	0	2.08452858	0.20356283	2.37231037	4.62918808	6.58759212	1.20774547	4.48287904	0.27527762
GTEX-12ZZZ-0226-SM-59HKU	3.73281369	3.00529372	3.03037788	0	1.85214932	1.32294331	3.50244148	4.38296332	0.88004721	3.57962583	0.11372605	2.34816247	2.39824402	3.71392328	0.09891732	0.17689515	3.08870385	0.07067159	1.62079344	7.57525978	3.20328537	0.04649232	0.21216383	0.5676298	0	0	1.85214932	0.40732413	1.78781122	4.60601728	6.27939284	1.77440531	4.08981796	0.14412717
GTEX-11VI4-1926-SM-5CVLI	4.04758748	3.40654812	2.39512538	0	1.70640474	1.27639791	2.73546355	4.61546176	0.5806351	5.97049863	0.09805911	1.14392957	0.69613093	2.04009233	0.19109224	0.36065423	2.14820562	0	0.81031086	7.83799043	2.46015562	0.19109224	0.19109224	0.69613093	0.14268139	0	1.63684863	0.6795522	1.05881866	4.30028814	6.8893441	1.23646665	4.43658469	0.11914676
GTEX-WHPG-2126-SM-4M1ZM	3.40586357	2.38087625	5.55725359	0.13705292	2.41493918	3.40805265	2.09979257	4.94851169	1.856932	3.376439	0.44016425	3.42006082	0.06918617	3.64329698	1.94425487	1.38010792	2.3339827	0.25060475	1.40337292	8.880546	4.17838069	0.21138398	0.85499432	0.42490881	0.10791551	0	3.74678672	0.58455672	1.12551552	5.63606121	5.03212833	3.79687748	3.69311431	0.0477131
GTEX-14BMU-2026-SM-5S2W6	4.12702263	3.40552156	2.07777275	0	2.34754952	0.90771425	2.72169707	4.59023375	0.89364369	5.7889889	0.23730267	1.60245521	0.39958097	2.67977097	0.23730267	0	2.0461495	0.1027872	0.76041203	7.31491432	2.31327297	0.18021831	0.20718677	0.87795582	0	0	1.53716806	0.53944884	1.03919787	4.16467578	6.66572747	1.1990619	4.16937746	0.1027872
GTEX-11GSO-2526-SM-5PNVX	4.16596675	2.7612583	2.77496815	0	2.10988095	1.39994116	2.54571186	4.53022027	0.4637101	5.17681188	0	0.99415368	4.26786731	1.86961971	0.5248952	0.67631058	3.71095467	0	1.31716131	7.65388213	2.81336596	0	0.82202016	0.65732256	0	0	1.72258336	0.26122646	1.37305255	4.50554867	6.94340831	0.91299831	4.55108256	0.11162136
GTEX-X8HC-2326-SM-4QAS4	3.01752407	2.72717068	5.52084001	0.50854298	2.78912047	2.75035153	2.51220931	4.83245604	1.84845784	4.01300537	0.28203003	3.25134933	0.13444283	3.7451058	1.05622959	0.99205052	4.7465789	0.56652234	5.08714644	7.65877597	4.24559484	0.62448336	1.00707482	0.65724516	0.27392085	0	4.64889303	1.50626572	0.97955027	5.26975156	5.26375235	3.97942205	3.72073621	0.27392085
GTEX-OXRK-0326-SM-2YUMQ	3.72942782	2.14537109	4.56858576	0.21022619	2.82268545	2.54492768	2.74767825	5.57410145	1.15151214	5.07736925	0.49320216	2.889543	0	3.27316585	0.84526947	0.30718733	2.7742276	0.04480204	1.38114084	8.672545	4.31732322	0.26873675	0.53126581	0.55740489	0.12025091	0	2.85408789	0.38293937	1.12870331	6.17028802	4.87485359	3.2503593	4.29366583	0.02312677
GTEX-OIZI-0626-SM-2XCEH	4.56111385	2.981928	2.69516297	0	2.34772205	1.91312867	2.40570883	4.64733452	0.5437706	6.06538539	0.10497015	0.93059742	1.2046196	2.34772205	0.31249395	0.27632423	2.17815017	0.12364418	0.77345368	7.43733592	2.66500657	0.18208577	0.71738704	0.29360599	0.18208577	0	1.6550072	0.40032875	1.60422879	4.53223303	6.84767185	1.21359548	4.60473	0
GTEX-144GM-1926-SM-5LUAN	4.13268665	2.52244601	6.01536631	0.37396913	2.03257622	2.21720878	2.36632952	4.97610102	1.04525304	3.68787888	0.1092832	4.83964842	0.11841101	1.80150809	1.06591003	1.48624382	1.32294331	0.55117202	6.74439078	9.29972488	2.9451403	0.18434873	0.65585281	0.55117202	0.068976	0	4.22358475	0.98423666	1.4526758	5.08879938	5.51681845	2.5976152	4.12679983	0.17293136
GTEX-139TT-0426-SM-5IJFA	4.94126164	2.47001513	2.67380097	0	1.52056451	1.36916861	3.28458874	4.33576058	0.58428981	4.48119448	0.11480467	1.82161691	1.51180713	2.83190251	0.30501201	0.44594305	1.48594811	0.04983493	0.58428981	7.38141092	2.7742276	0.19008955	0.21423741	0.59878323	0.04983493	0	1.44919631	0.16517573	1.48594811	4.57011965	6.92693601	1.46760957	4.41433377	0
GTEX-13JUV-2826-SM-5LZWU	2.84736299	2.65139619	5.9289651	0.09554842	2.46030921	2.38132228	2.54994785	4.78731788	2.01015626	4.29693414	0.08535504	4.03251063	0.06660255	2.75701957	0.97568365	0.8635578	1.80226606	0.15269746	8.03731212	8.6159949	5.34310037	0.20269169	0.73548565	0.35126697	0.02938594	0	4.1035342	0.68885405	1.46824964	6.13545889	4.98501767	3.09505795	4.0455037	0.11554897
GTEX-Y5LM-0826-SM-4VDSW	4.63051609	3.17122917	4.9895118	0.11775197	2.30598323	3.05736067	1.9682655	5.38578788	1.56551444	2.69169061	0.27966772	3.24159511	0.4801028	1.94729489	0.69336628	0.49062821	1.50743577	0.71989997	2.40424728	8.92184701	2.70571515	0.051878	0.46912683	1.1194612	0.3064621	0	3.23761239	0.59440558	0.82529786	4.32989682	5.36426306	3.29250224	4.18904205	0.2512793
GTEX-U8XE-0726-SM-3DB8O	4.532233	3.5997247	3.7449199	0	1.9075261	1.3841838	2.6601158	4.4660029	1.1169878	3.5384358	0	1.1566141	1.4443498	3.153747	0.1907828	1.1293465	1.1700682	0	3.0604793	7.5993052	1.8534533	0.2419244	0.2981222	0.9843409	0.1392008	0	2.0445865	1.1700682	1.9298359	4.1159005	7.1004949	1.0640556	4.3822473	0.4305928
GTEX-11DYG-2026-SM-5EGGX	2.956521301	2.633561531	5.149419112	0.090343722	2.568828335	2.882259376	2.88630404	5.196877053	1.309718795	4.235517963	0.202753282	3.452440839	0.01052572	4.241004999	1.754472178	1.489916846	5.515014895	0.287550145	4.43970042	7.928340412	4.763315514	0.367870404	0.730034524	0.452717017	0.281565476	0.057473266	3.587529139	0.340686911	1.672621455	6.142594867	4.567815214	3.875348245	3.857617219	0.519820083
GTEX-RVPU-2326-SM-2TF6R	2.63227721	2.84769666	5.28604903	0.1927578	2.26882224	4.41780997	1.95338668	5.06983851	1.13031253	5.9792781	0.16784764	3.49370327	0	2.5500949	1.1334914	0.91994601	1.51754109	0.14180132	4.54710343	8.2341796	4.86771884	0.52425749	1.24419687	0.45040141	0.24024745	0	3.72206576	0.75888544	1.86564477	6.37110308	4.83733466	3.04329608	4.4052638	0.11285166
GTEX-XBEC-1826-SM-4QASN	3.45244084	2.40661428	5.12823191	0.03172885	2.93777885	2.58137883	3.4465737	4.99463477	0.78017158	3.77839317	0.71022717	3.41217946	0.03172885	4.66393844	1.63536295	1.47626314	5.89488076	0.34073397	1.6509825	8.44802473	4.94442159	0.22495171	1.17766214	0.50430581	0.11288571	0	2.97208534	0.67816902	2.09698548	6.16887533	4.73915389	4.24407907	3.58949539	0.25568133
GTEX-Z9EW-1726-SM-5CVMO	4.31051362	3.05543282	2.56398918	0	2.01445108	1.61983398	2.64580193	4.16293527	0.90709512	4.5146196	0	1.60409609	2.81150109	2.53989463	0.3663269	0.57582402	2.33132862	0	0.45451627	7.31870153	2.97756387	0.10145925	0.98446787	0.51761705	0.10145925	0	1.3436698	0.4978262	1.51781331	4.15695975	7.11970135	1.68583124	4.21511626	0
GTEX-132Q8-1726-SM-5EGK8	3.474781567	2.609195422	5.495761524	0.022230513	2.436190832	3.792738553	2.174028228	5.061058394	0.406231312	4.45660102	0.353084467	4.803521954	0.016467564	2.510010067	2.955050866	2.238481217	3.339687339	0.028317955	2.42912624	8.525214138	5.981848439	0.315825455	1.1194612	0.540420283	0.828666529	0.016467564	3.850944011	0.707555369	1.403786849	6.718840965	4.577636756	3.746432605	4.106676042	0.383684211
GTEX-111CU-1826-SM-5GZYN	3.91006636	2.8054651	5.40058415	0	2.46921196	3.0547901	2.03941457	5.19251787	1.68225116	4.19855906	0.73882822	2.90952059	0.44280628	2.70635571	1.16816673	0.57304057	2.5562009	0.06591377	2.00484738	8.7888587	4.19790866	0.61071013	1.52238412	1.08083683	0.27845148	0	2.53930853	1.71300553	1.22469482	5.68844436	5.13734793	4.75240109	3.97373484	0.02233464
GTEX-13O1R-0526-SM-5K7XU	4.05505839	3.9995206	4.55057398	0	1.71145899	2.37992128	1.92311074	5.01511072	0.98116669	3.85625971	0.11935351	0.5705838	1.66526148	4.41853349	1.17335664	1.0373439	2.39887942	0.25455315	4.26588375	7.37752819	2.19929252	0	0.39519524	0.50713063	0.07980731	0	1.95773295	0.91772423	1.17335664	3.82142717	6.55905128	1.13148459	5.02660311	0.54869314
GTEX-PWOO-2326-SM-2S1PQ	3.7449199	3.7825682	3.3936665	0	1.9713333	1.8716892	2.0483646	4.6715877	0.218146	5.4631032	0.4423546	1.4523755	0.5906572	4.6876085	0	0.2325188	2.0437717	0	1.1889038	6.6528421	2.5691414	0.1494829	0.5631703	0.5355447	0.1351845	0	1.70165	1.1793523	2.221694	4.5653609	6.4714211	1.8764536	4.5904964	0
GTEX-ZVP2-2126-SM-5GU6E	4.2800331	3.6554631	2.5033852	0	2.1058347	1.2145016	2.7271707	4.3655055	1.2811328	5.4115173	0	2.013821	1.3492994	1.886451	0	0	1.539554	0.2238182	1.2926483	7.7862152	2.5259265	0.1460444	1.0094932	1.4725211	0	0	1.9524027	0.4353565	1.748214	4.345262	6.9969154	1.6982365	4.6798475	0
GTEX-12ZZX-0326-SM-5DUVH	4.28491502	2.77438585	2.9534308	0	1.89146432	1.00050483	2.64453783	4.12913464	0.6452866	3.86691512	0.06523092	1.95475354	3.71928172	2.6728646	0.47830308	0.2800552	2.66953887	0.26341679	1.76617394	7.41701658	3.09638644	0.13162744	0.83786172	0.5097938	0	0	2.12294665	0.3465204	1.8062844	4.62945194	6.90279764	1.80103271	4.37353572	0.26341679
GTEX-PSDG-0426-SM-2S1OF	4.0699701	2.8922969	2.5090429	0	2.6434322	1.5914889	2.8167156	4.5751179	0.5789463	6.0959711	0.3504171	1.8524552	0	2.0741743	0	0.4438683	1.5566604	0	0.666131	7.658776	2.9674375	0	0.9331572	0.3841607	0	0	2.1552009	0.4090627	1.6527138	5.1466051	6.6722622	1.5632809	4.5720799	0
GTEX-11WQK-1526-SM-5EGKN	3.38534655	2.36201956	6.14839177	0.11713826	2.26295818	3.28239202	2.61627589	5.40398015	0.71322028	3.23296636	0.10617525	4.62240833	0	3.17072375	0.92773229	0.89860699	4.69812332	2.11627232	8.33372335	8.08468055	4.27602464	1.29774484	0.37193607	0.61581985	0.12758508	0.03593246	3.00142887	1.0260395	0.41060121	5.80380608	5.52525259	2.9565213	4.29671442	0.34758049
GTEX-UTHO-0426-SM-5SI7N	3.31443751	2.27336491	4.660721	0	2.70820554	2.53523123	2.24849502	5.01181354	0.56377517	4.28738453	0.17901444	3.96277661	0	3.62170833	0.39020276	0.86863235	1.86300922	0.07619378	1.50364758	8.65288839	4.46600292	0.11368451	0.53028186	0.30398478	0.07619378	0	3.50135925	0.42097391	1.62640798	6.26174368	4.83532825	3.13267313	4.01895274	0
GTEX-XMK1-0926-SM-4B66X	4.06706331	2.631674532	5.44999986	0.137003322	2.84568857	2.907305203	2.204772699	4.509171071	0.895595229	2.803359807	0.289263051	5.061743852	0.014364258	3.164799796	1.587177177	0.97183669	1.329503759	1.777722221	5.527918169	9.511958591	4.856007706	0.165544258	1.272691104	0.441846287	0.068552472	0.009531497	3.590006509	0.682884949	2.066105351	5.018735199	5.402705292	3.381249868	3.956075712	1.660854738
GTEX-11ZUS-1826-SM-5FQTR	3.76625661	2.32200345	4.73697042	0	2.84309421	2.45862311	2.55350824	5.03904105	1.60091365	3.573887	0.24807219	3.573887	0	3.22859878	1.26026645	1.53091749	4.13268665	0.20698381	2.45013481	8.81957269	4.64498252	0.27852956	0.49535916	0.23389088	0.17836406	0.0156124	3.17314433	0.72647577	1.99141558	5.9253282	5.27596975	3.41217946	3.56261299	0.99699911
GTEX-Z9EW-0826-SM-5HL9T	4.37876751	2.70961474	5.59959026	0.39509999	2.47159069	3.42023072	2.95262473	4.95109027	1.529353	4.00608235	0	3.22626123	0.07836082	2.1933219	1.4321125	1.27177494	3.10339995	5.77163116	7.8147167	9.2206884	4.72540195	0.13508982	3.72262132	1.10779721	0.58639256	0.02221578	3.81270259	1.1701891	1.32501843	4.78355432	5.17932335	4.27403318	3.96582952	1.72807758
GTEX-13PL7-1226-SM-5SIAR	3.47214903	2.78582765	5.87577718	0.53296557	1.84281135	3.24515175	3.70075351	5.16322678	0.78107044	4.71965154	1.25846133	3.54515153	1.82407739	3.4824549	2.01721633	2.05115618	3.92316273	5.09222904	8.32564137	8.6630169	4.07600875	0.67338906	4.41456658	1.19357369	1.65358617	0	2.95950274	1.20179764	1.11535341	4.43775684	4.68386879	4.3723859	4.51143212	0.96839551
GTEX-XBEW-0726-SM-4QARX	4.03310909	2.63624564	4.79041582	0.14763067	2.82283322	2.50338519	2.65328805	5.19470637	1.57512036	5.09020543	0.13665676	3.63483857	0.08920467	2.671244	0.87865698	0.74454067	2.59545177	0	1.0952595	9.00417168	4.40387888	0.23155335	0.75790593	0.40133787	0.06673183	0	3.05610841	0.59698286	1.53847488	5.8435941	4.71689422	3.56225201	3.84408522	0.07816313
GTEX-11EQ8-0526-SM-5N9BC	3.7636037	4.38863372	3.10308045	0.37103787	2.34223101	1.89190656	2.84552386	4.73251988	0.53389783	3.62738043	0	2.61261592	0.66237889	1.78509138	0	1.26645707	2.39735469	0.30799318	1.70321585	8.50770826	2.66938582	0	0.70401198	0.66237889	0.07741652	0	1.44999815	0.61834774	2.02195795	5.55725359	6.86593424	1.72906712	4.36825803	0.49421616
GTEX-XPVG-2526-SM-4B66D	4.28715245	2.93377427	2.56850239	0	2.02693832	1.49201291	2.853484	4.79924303	1.05264034	4.19661774	0.39706861	1.54264005	1.96028433	1.69775776	0.16700198	0.18911917	2.65517774	0.05476159	1.11277731	8.07756669	2.57508028	0.1453543	0.39706861	0.86086236	0.03480784	0	1.87468587	0.73044868	1.51375552	4.30472666	7.09425424	1.41575549	4.15503891	0.1453543
GTEX-RU72-1026-SM-46MUG	3.26443093	2.68388232	5.62059893	0.18467092	2.73214733	3.55868866	1.60506703	4.86412654	2.09195593	3.8237566	0.52198847	3.20328537	0.03728475	1.95240273	1.72071077	1.99759251	2.21032591	0.64027868	6.04309806	9.05704791	5.22048438	0.29095029	1.53321772	0.38718758	0.16924866	0	3.88580162	0.9393323	2.11987814	5.96664767	5.2447231	3.12792259	4.35889856	0.35237412
GTEX-13O61-2426-SM-5J1NV	4.01099228	3.150616	5.24356009	0.0556977	2.29014821	3.11334861	2.60079698	5.08071033	1.20003198	4.49319005	0.1878294	4.14333522	0.04471251	2.07042426	0.99332211	1.14140608	2.0331811	0.14236844	3.59972475	8.8601593	4.07306947	0	1.1449643	0.74607276	0.56498567	0	3.82276121	0.69654778	1.82612224	5.55863156	4.91686413	3.10716233	4.49679595	0.03407688
GTEX-ZVP2-1826-SM-5GU62	2.89997781	2.78274815	5.32547562	0.18842825	2.44857911	2.99274326	2.33164136	5.33102971	2.17076031	4.77306281	0.88117706	2.84534348	0.20436527	1.95662392	1.3425352	0.53013061	3.04800978	0.22988515	1.67384811	9.07848169	3.98207535	0.29119242	0.64113864	0.68544377	0.18842825	0	3.53016555	1.07011351	1.58096842	5.67484026	4.94065791	3.66041891	4.05401653	0
GTEX-11UD2-0126-SM-5EQL2	3.4824549	2.83174546	5.94430063	0.05882239	2.07057102	3.40721583	2.44822545	5.05504168	1.56551444	3.82862526	0.5648465	3.31476862	0.02612518	3.02826934	0.89241959	1.18178008	1.85908456	0.42612943	7.70508304	8.43084631	4.24929326	0.5428007	1.17718293	0.70410111	0.16718363	0	4.63183566	1.39728825	1.24606411	5.58336848	5.43883679	3.28913124	4.38953368	0.27993084
GTEX-117YW-2426-SM-5Q5AE	4.29849043	2.45292951	2.2547989	0	1.33972294	0.95120791	3.37561406	4.29849043	1.23777073	3.95140797	0.09127567	2.08332318	2.10369649	3.71704214	0.17144941	0.47856451	2.00840879	0.17144941	2.35437944	7.24313184	2.49584626	0.09127567	0.6674998	0.62442618	0	0	1.67907871	0.75627292	1.5176772	4.01628422	6.79883437	1.36191062	4.44161287	0.68901853
GTEX-POMQ-1926-SM-3NB1Y	4.30808012	2.848636	3.13250988	0.17153692	2.06446477	1.56742534	2.87784835	4.22618861	0.76226844	4.51096052	0.069473	1.51398472	2.20775199	2.7180408	0.82555084	1.2373892	2.4759401	0	1.0915116	7.6792028	2.85203944	0.19188985	0.24812322	0.59323553	0.05194211	0	2.00252976	0.85066387	1.6225711	4.44161287	6.66787053	1.87498709	4.31931334	0.17153692
GTEX-YFCO-2026-SM-4W21Q	3.538435751	2.973054039	5.143784912	0.225192462	2.771371476	2.672864604	2.570292677	5.149419112	3.589838667	4.684424785	1.186572867	3.164624862	0.025325156	3.183691942	1.652561304	1.580968421	3.078919346	0.174357685	2.742287978	8.700855535	4.360949165	0.137643654	1.01928543	1.088534295	0.2080632	0.006086961	2.708809204	1.064850857	1.289078931	5.72505628	4.94950415	3.981470621	3.868062084	0.097635288
GTEX-ZVT2-2426-SM-57WCQ	4.35572955	3.18619384	2.7047832	0.20142699	1.91106407	0.85821899	2.75956	4.99139627	1.68194873	4.55032212	0.41216428	1.38528637	2.01227136	1.89860618	0.25792481	0.43768231	1.59600647	0	1.4539164	7.61874042	2.31001038	0	0.38770054	0.69706796	0	0	1.53273052	0.50689521	1.41619454	4.28738453	7.09739663	1.56684283	4.18204258	0.17574276
GTEX-13FHP-0526-SM-5K7UY	3.68959193	2.54946027	2.43349944	0	2.07325348	0.96473091	3.3213849	4.40271809	0.29572722	4.05132921	0.09162992	1.89797789	2.19509226	2.06542244	0.31821782	0.9156779	2.56145058	0.35925584	0.74302056	7.66908503	2.59927667	0.05134598	1.13719626	0.35925584	0	0	2.10259959	0.13354627	1.4352049	4.00158377	6.85546473	1.28552643	4.19617154	0.07131649
GTEX-ZF2S-2126-SM-4WWAY	4.28205377	2.65678432	2.57473493	0	1.97207194	1.51884527	2.94771461	4.58065143	0.97876644	4.31551312	0.12870133	1.7260477	1.27787734	2.0447483	0.79742621	0.80983544	4.41502525	0.10831086	0.83062463	7.72623529	2.72371248	0.10831086	0.9164614	0.5474176	0.03877044	0	1.68981963	0.36774597	1.69397325	4.59723052	6.52545519	1.76464293	4.44607241	0.17315535
GTEX-12WSD-0226-SM-59HKO	2.467041025	2.696464914	5.005644542	0.014081748	2.378264668	3.443606813	1.980276697	4.775014794	1.38391221	3.890641315	0.794624528	2.586188712	0.020219822	2.911762512	2.336515831	0.890463011	1.663007752	0.086562762	1.477082059	8.788858698	5.082767459	0.276803539	1.301059763	0.538591527	0.086562762	0	3.218021402	0.844596477	1.588900591	6.132639147	5.08475763	3.757749407	4.091245017	0.094152828
GTEX-11UD1-0326-SM-5EQKX	3.844476398	2.516973252	3.431461516	0	2.38464132	1.905208	3.177758872	4.560853622	0.797001653	3.954385587	0.043052803	2.714977533	0.780106209	2.107100457	0.51342336	0.711955078	3.155892606	0.016491654	1.6182	8.098242198	3.238616665	0.064264664	0.474802524	0.162607689	0.010927298	0	2.632277211	0.426380645	2.117366215	5.471826272	6.227424663	2.197091854	4.259703201	0.053483078
GTEX-12WSL-1126-SM-5CVNK	4.00220873	2.82573017	5.11943014	0.24699551	2.91529405	2.92508439	2.13085214	4.9828176	0.33975409	4.64289551	0.27370534	4.15101587	0	3.03913078	1.07193454	0.8141452	3.67105351	2.7687027	6.90814308	8.47281326	4.08771027	0.33086251	1.96108839	1.08083683	0.59518014	0.16846296	3.32258032	0.46595544	1.17159818	5.26486349	5.33584411	3.40255226	4.34708099	0.30203683
GTEX-ZAK1-0526-SM-5K7X4	4.35415845	2.83317075	2.83965693	0	2.34721734	0.96571062	3.26898931	4.23905497	1.55427476	4.64653893	0.09917807	2.1203889	1.47778979	2.75635463	0.25235644	1.0138711	2.52071868	0.09917807	1.6613557	7.23981724	3.10274412	0.09917807	0.55988879	0.54115574	0	0	1.76558308	0.22813663	1.48725709	4.48263674	6.70987202	1.71439303	4.74935596	0
GTEX-13RTK-1626-SM-5QGQS	4.24776587	2.90170359	2.36648311	0.12037573	2.21032591	1.63914935	2.57349402	4.26261423	0.3278772	5.20531808	0.22231345	1.77236742	0	2.96711991	0	0.44347857	1.64690231	0	0.44347857	7.90349689	2.76476415	0	0.80495906	0.73350122	0.14289323	0	1.86750376	1.40498783	1.12009106	4.3710281	6.82799538	1.61506034	4.13748046	0.09801289
GTEX-X4XY-0626-SM-4E3IN	4.22661805	3.47634512	4.19292433	0	1.61251538	1.43803649	2.4655111	4.49035672	1.17754431	4.67618045	0.11265932	1.31089615	2.76697037	4.1366334	0.29053263	0.49358295	1.07193454	0.18657408	1.92798	7.50186825	2.45043744	0.13728677	0.23883442	0.92217589	0.08939396	0	2.13501349	0.8392759	0.99381701	4.22229942	6.51860505	1.27310115	4.51789436	0.23883442
GTEX-11O72-0226-SM-59869	3.8673049	2.54523449	5.80217386	0.29540793	2.41041376	2.59733589	1.9159745	5.18630546	2.32685741	3.63958274	0.17609294	3.29943573	0.05146326	2.01616024	1.99892747	1.82831804	2.0811262	1.27625601	5.74490442	7.61874042	4.53766026	0.37183412	1.34267697	0.95800039	0.21014128	0	4.5945979	0.89057171	1.29132075	5.70800767	5.37821539	3.82104501	4.37876751	0.12868375
GTEX-Y8LW-1926-SM-4WWFZ	4.27689238	3.05048099	5.14730623	0.02798234	2.43884555	3.1675977	1.9967137	4.79239346	1.48473509	5.37697289	0.01423923	2.24256046	0.02798234	2.33370279	0.83948242	0.50722773	2.40555222	0.06628672	1.30348296	9.16521321	4.17899892	0.17234628	0.73153927	0.31266384	0.54301984	0	3.01185902	0.5506134	1.55472471	5.49176049	4.80549827	2.70820554	4.09164575	0.14190116
GTEX-12696-1826-SM-5EGJS	4.13140682	2.34925265	4.96081203	0.07811975	2.10040309	2.81857876	1.96547897	5.02855997	1.82316145	3.59325748	0.18161595	2.73890397	0.02741382	3.18268571	0.88461359	0.87807916	3.37713016	0.26366764	1.81404699	8.92184701	4.15503891	0.2837835	0.59315509	0.4417461	0.2226717	0.02741382	2.80418874	0.56882858	1.1181352	5.7090515	5.66331704	2.76742444	4.1573787	0.05557995
GTEX-ZAJG-1626-SM-5HL7I	3.09541762	2.52764854	5.89546222	0.79212105	2.5542576	2.28410721	3.31528006	5.53330759	0.58277276	4.34570029	0.04248712	3.59560358	0.05779152	3.21257473	1.40498783	1.44291886	3.7262854	1.05974648	4.10541902	7.29317826	4.41340653	0.34805045	0.47003615	0.60834742	0.14301133	0.03503834	3.97758502	0.90760352	0.83841136	5.66879845	4.503359	3.30234183	4.10771653	0.21906036
GTEX-144GN-2426-SM-5LU4R	4.16336468	3.21275793	2.68154924	0	2.09588711	1.54516053	2.41759825	3.94230199	1.12422369	4.75577466	0.13233609	1.82657474	0.59065719	3.7000344	0.3034751	0.20307488	1.71933175	0.08803572	0.84346148	7.63890802	2.69772146	0.2561501	1.08662181	0.80679832	0.06799017	0	2.20124135	0.94312121	1.07479809	4.45586087	7.21913494	1.82008669	4.16336468	0.08803572
GTEX-13JVG-0126-SM-5L3D3	4.30517583	2.24321657	3.28623283	0	1.13266775	1.52298889	2.36711081	4.42573025	1.62209658	5.59666517	0.0635802	2.5558742	0	1.73742215	0.28537025	1.0427873	2.59733589	0.07770886	2.39656935	7.63375346	2.591845	0.0516621	0.25339857	0.49075822	0	0	2.06888779	0.46549412	1.42332823	4.81832134	6.55709602	1.36801778	4.47246529	0.18248856
GTEX-O5YV-2026-SM-2D7VS	4.29849043	3.33291451	3.08739089	0.1623105	2.2165568	1.41012406	2.7864762	4.58697449	0.19517272	5.03509617	0.24796102	2.0550115	1.26951492	3.12270805	0.32525345	0.85301343	1.68363151	0	1.95890644	7.61385915	2.7864762	0.12865427	0.74126244	0.85301343	0	0	2.0065964	1.43407885	1.93768833	4.86294422	6.72101923	1.72530387	4.19145529	0.19517272
GTEX-144GL-0326-SM-5QGOY	4.17754238	2.49511741	2.59545177	0.09025161	1.61600989	2.00514383	3.54479943	4.39671729	0.82045464	3.64966051	0.05463158	2.02441833	2.44857911	2.03145706	0.4103336	0.83461587	2.53900756	0.14774718	0.74367404	7.65877597	3.08399808	0	0.80662241	0.44262297	0	0	2.14865088	0.19109224	2.27851077	4.63077644	6.99398042	1.73604263	4.53125296	0.10849579
GTEX-ZT9W-1026-SM-57WG5	4.22098829	2.49990422	4.81364801	0.17272449	2.41411943	2.88483335	2.75051358	4.9690775	0.87924864	4.28205377	0.51865749	4.6444477	0	2.53174593	0.69706796	0.40743939	2.28645377	1.27571417	4.82712598	9.47426628	4.08854159	0.07826271	1.97313264	0.93103717	0.38397966	0	3.03929496	0.76438603	1.18267421	5.63118495	5.67779936	2.88146625	4.08454984	0.58301419
GTEX-ZV7C-0826-SM-59HK8	3.80548188	2.90652431	6.28021758	1.1655727	1.66240831	3.13974237	2.99594624	4.9831436	1.15585967	4.34685854	0.78404847	3.349222	0.34527999	2.51933387	1.05528012	2.1917871	2.48770155	6.51765935	10.47234554	8.43084631	3.54819302	0.30231408	4.35027677	2.08831317	1.70569534	0	4.00998275	1.61280753	1.13524298	3.46705229	5.22085692	4.00794952	4.63209926	1.02018039
GTEX-11EQ9-2526-SM-5HL66	4.78672785	2.96271554	4.87369485	0.1784265	2.35405577	2.28013697	2.21814449	4.86531957	1.3383045	4.1798324	0.10553938	4.37034221	0.11603151	2.19301592	0.48363278	0.44250602	2.59545177	0	1.26326782	9.66098437	5.04132272	0.13808105	0.47107518	0.8624346	0.1482494	0	2.83854881	0.40509962	1.9695194	5.9919303	5.08749295	3.51219569	3.95239521	0
GTEX-14AS3-0426-SM-5QGQK	3.51734699	2.51574937	5.05233266	0.12591987	2.64142811	2.45043744	2.22921815	4.85012138	1.1187935	2.77201656	0	5.86876376	0.03432816	2.90362859	1.65299934	0.95595763	2.47144074	0.48101547	2.08345026	8.98281751	5.29773714	0.4023254	0.96968899	0.37998658	0.06699618	0	3.48107194	0.45071195	1.74164737	6.51367047	5.25572368	3.66319437	3.90654627	0.26622746
GTEX-13N11-1826-SM-5IJDS	3.509922989	3.160833808	5.969292396	0.595601403	3.075114905	3.509922989	2.07353858	5.012147163	0.911617606	3.373397059	1.676795431	4.071386774	1.089045474	2.886816726	2.53456242	2.445301075	3.12909878	0.277170422	3.027810486	8.28712021	4.902525062	0.97656762	1.352922226	1.24949953	0.213625305	0	3.051397275	1.843708078	1.871175619	6.116992527	5.410689024	4.944710438	4.146298095	0.345739095
GTEX-11GSO-2326-SM-5A5LX	3.279609873	2.995322136	5.159281642	0	2.517444269	3.482283778	1.842195471	4.765239232	0.680660476	3.502616989	0.671488245	3.371506542	0.010256815	3.31597035	1.687556234	1.136441457	3.551578192	0.241455941	1.462397883	9.578791149	5.142327895	0.14854889	1.172390703	1.140623171	0.082554651	0.007505563	3.008314343	0.56755959	1.93328936	5.515454267	5.296550418	4.647835981	4.119056768	0.407564253
GTEX-QEG4-0326-SM-5S2UQ	3.81542434	2.81084497	4.90808509	0	2.41870076	2.87061513	2.40594992	4.90591798	1.6613557	3.94745248	0.76735411	5.03937819	0	2.13682608	1.11995976	1.40337292	1.27388876	0.06713841	2.19540371	8.74009268	5.24550366	0.22457147	0.98016978	0.35032847	0.06713841	0	3.99030298	0.3621599	1.71791512	5.9628555	5.31109916	2.9913019	4.24057551	0.06713841
GTEX-11P7K-2026-SM-5GU74	3.32934261	2.20492922	5.13876254	0	2.61390318	2.98368769	2.36571456	4.66548909	1.57719745	4.70624224	0.13377671	3.45638574	0	2.02564391	0.40243839	0.5832952	1.6700945	0.03759356	0.5282171	8.99352646	4.75126541	0.06693338	0.29088044	0.30883725	0.19382884	0.02124819	3.49939492	0.36946945	1.59968807	6.06743849	4.96016243	2.81623548	4.27360773	0.02124819
GTEX-ZF3C-0226-SM-4WWB3	3.682383601	2.675209363	5.94686002	0.362632588	2.562741919	3.417527384	1.774245359	5.01576126	1.528342389	4.332614276	0.867690771	3.802975593	0.582615386	2.6340596	1.420208391	1.678662731	2.448225447	0.384405001	5.025935248	9.004171676	4.395083133	0.34078103	1.619519581	0.872656489	0.322560437	0.044706297	3.993681984	0.839163132	1.273888755	5.515454267	4.957034999	4.253599927	4.026115758	0.29136126
GTEX-PWN1-0226-SM-2S1OZ	4.1841713	2.54446383	4.40271809	0	2.86174971	3.71095467	2.21891576	4.80842896	0.34664007	5.01051964	0.33177174	3.89495256	0	2.34144874	0.7772555	0.47059733	2.1021195	0.1267889	1.04967804	9.95735393	4.26480803	0.62534651	0.85507247	0.5447029	0.07706997	0	2.99195097	0.99744728	1.37777917	4.89823239	5.33102971	3.07249741	4.15844271	0
GTEX-QDVN-2126-SM-33HBS	3.34107662	2.2896376	5.68897865	0	3.55780112	3.30099246	1.79461516	5.26219871	0.2827413	4.59846775	2.73185298	3.71911716	4.77084414	1.72456119	0.18961105	0.56818165	6.44509289	0.27194416	1.14203138	7.42101536	5.05771462	0.56056584	0.24479892	0.33982614	0.2118109	0	3.32120629	2.6428346	1.89332071	6.15719312	4.08454984	4.53397102	3.65728266	0.2118109
GTEX-OXRK-0326-SM-3NB3R	3.966246516	2.165050819	4.799546979	0	2.38416441	2.604486697	2.509218967	5.403980153	1.331537492	5.094249488	0.327700084	2.837918653	0.01350846	3.292015982	1.049398878	0.253241389	3.156546652	0.048528613	1.132116407	8.710736982	4.148662029	0.108215606	0.725631356	0.440071809	0.108215606	0	2.660115786	0.491101994	1.299605861	6.093279806	4.629985771	3.627550367	4.204405414	0.020492012
GTEX-SJXC-0526-SM-2XCFG	5.27516675	3.04800978	2.81748378	0	1.80564408	1.26674562	3.32674602	4.26632626	0.86291888	5.4665787	0.13651379	1.9762623	1.71685802	2.12339499	0.11700952	0.75435868	2.15124877	0	1.59852489	6.89473319	2.64343218	0.13651379	0.39670704	0.62175467	0	0	1.94593827	0.52708135	1.90614532	4.44393744	6.92970902	1.21118494	4.86742417	0
GTEX-11TTK-0326-SM-5BC5N	4.33104373	2.50435931	3.61775183	0	1.49286962	1.38649428	2.98063339	4.70457597	0.87773747	5.97800991	0.17194982	2.86220794	0.46490567	2.97373479	0.63597129	0.63597129	2.4781063	0.06524815	1.59929428	7.68921909	2.9917767	0.18595151	0.727933	0.66598355	0.06524815	0	2.1028945	0.56424849	2.30583289	4.88372849	6.75129051	1.51345602	4.76607507	0.05232244
GTEX-ZVZQ-0426-SM-59HLT	2.024941533	2.629275662	5.529753428	0.020690312	2.930304531	2.625487921	1.314428706	4.965877522	1.242516364	3.081377779	4.6984039	3.089494618	5.318652238	1.160676899	0.353804009	0.155428338	6.412426267	0.307919139	0.772562557	7.015619221	5.503939875	2.430388929	0.131647176	0.114773187	0.003784381	0	2.692685794	2.618605554	1.259994327	5.557724669	4.420164449	6.010122192	3.937506532	0.715361754
GTEX-QLQW-1226-SM-2S1Q9	4.56781521	2.62814073	4.91231207	0.32479138	2.60399205	3.06997033	2.20726838	5.06782483	1.09743951	4.88493591	0.92189246	2.96459607	0	1.87075541	1.30904278	1.58741768	2.36032365	0.44528931	0.53398046	9.59196546	4.18309556	0.07582936	1.95890644	1.06591003	0.15737402	0	3.06610944	0.49169356	1.19367416	6.09740378	5.73189641	3.00320258	4.28182339	0.09487572
GTEX-13O21-1526-SM-5K7W4	3.49561499	2.52011931	5.17859577	0	2.35126574	3.81230062	2.06746894	4.71225642	1.92641513	4.97801502	0.01047527	3.21887465	0	2.60049994	1.33153749	0.56557041	2.71934785	0.19374072	1.96782924	9.2312468	5.24511338	0.15300207	1.18218295	0.77057359	0.48693727	0	2.9801818	0.96268965	1.53106166	5.9692924	4.84982684	3.73657622	4.14187924	0.04410784
GTEX-11H98-0226-SM-5NQ89	4.53149502	3.16134811	5.13770663	0.19633648	2.38804199	3.17137751	2.06291078	5.14016455	1.13308694	3.34054731	0.04121269	3.06240334	0.09495718	3.02276112	0.78492525	0.46583059	2.31813335	0.24949921	1.49129458	8.99352646	4.33327699	0.45939648	1.07084099	0.83957616	0.41932996	0	3.42403982	0.39489468	1.74559132	5.05097113	5.10339002	3.33630488	3.86630605	0.14193299
GTEX-12ZZX-0226-SM-5DUXU	3.62386317	2.81211055	5.17465922	0.03728475	2.47469322	2.78897895	2.03878158	4.74022133	1.60074844	3.06224662	0.03728475	3.14288082	0.01702732	2.65952049	0.97698216	1.17477258	2.55242353	0.2488483	4.97352958	9.18776074	4.85330856	0.13162744	1.21374057	1.17908594	0.08882268	0	3.38482731	0.82890039	1.20089015	5.26297731	5.29066244	4.40712089	4.16165489	0.2564454
GTEX-13OW5-0326-SM-5L3HK	4.3195296	3.32454109	2.93634164	0.16128765	1.2622936	0.83212908	2.63998571	4.14314117	1.18643991	4.68999144	0.10068912	2.60871957	1.28435095	2.86821381	0	0.42468798	2.74500238	0.16128765	2.44010219	7.51997271	2.65645882	0.42468798	0.74506732	1.09606994	0	0	1.72240559	0.81687472	1.59866479	4.97070546	6.86070332	0.87721109	4.28250541	0.16128765
GTEX-13OVJ-0226-SM-5L3GK	4.0323136	2.18644907	3.94784477	0	1.56526566	1.04395734	2.54179152	4.47002807	3.36168815	5.2356384	0	1.59464642	0.9586405	2.87213436	0.36842963	1.0084677	2.21331476	0.21486265	4.38342773	6.94056656	2.36839544	0	0.42807805	0.42807805	0.15138566	0	2.37481689	1.0084677	1.40601795	4.26413174	6.32484275	1.46523274	4.38088484	0.25757581
GTEX-P4QT-1626-SM-5S2UR	4.30407249	3.31185228	2.56786996	0	2.23000617	1.76798946	2.43148245	4.15801159	0.45053947	6.93514368	0.25220297	1.47021725	1.10006079	1.7534337	0.54606297	0.91184771	3.29064657	0.13755336	1.00746487	8.32564137	2.51047607	0.191063	0.75846463	0.61740383	0	0.08560607	1.18531738	0.39487208	1.05863603	4.3454842	6.61845742	1.62209658	4.30340909	0.13755336
GTEX-OIZH-0226-SM-2YUMH	3.69420701	2.49002257	4.9116998	0	2.74692493	2.27966093	2.17308575	5.17429897	0.59568163	5.01408537	0.23006542	3.37952032	0.03437342	2.25664997	0.63942636	0.99262493	2.17107998	0	2.6044867	8.65288839	5.18373083	0.1825554	0.90425663	0.7313553	0.13360637	0	3.52670399	0.68397314	0.98683191	6.24451347	5.19834258	3.53281253	4.09104435	0.03437342
GTEX-S4P3-1526-SM-3K2AV	3.72335817	2.87371111	4.64046232	0	2.42709753	2.97673537	2.54179152	4.98119029	1.51534263	4.32666806	1.08041918	3.10762263	0.14062118	3.01689956	1.01560433	1.01560433	2.59024845	0.08617568	1.14074177	9.36028716	4.17586305	0.62775388	0.91035323	1.21573984	0.05476615	0	3.65076856	0.68623594	1.14483754	4.97673351	4.88913452	3.81660426	3.82142717	0.0451004
GTEX-ZVT4-0226-SM-51MSD	4.26480803	3.27316585	4.94885004	0.08128076	2.24692393	3.02536761	2.14820562	4.88524063	2.029429	4.63395449	0.91173266	2.93062732	0.10226608	2.35859132	0.85656689	1.10767142	2.5087165	0.17290798	1.60436243	9.38558341	4.08605305	0.24210513	2.47001513	0.43444675	0.32755611	0	3.42006082	0.98106988	2.10814556	4.90960564	5.10167721	3.97271892	3.78788255	0.06175229
GTEX-RM2N-1626-SM-2TF5N	4.1700357	3.0340724	2.7113459	0	1.7043779	1.100712	2.6278466	4.86087	0.3178688	5.2431791	0.2478843	1.6858312	0.3563424	1.8521493	0	0	2.3395981	0.5766234	1.504243	7.357804	2.3545414	0	0.3376512	1.100712	0.2160083	0	1.6212362	0.694122	0.786948	4.8288983	7.0519795	1.3047989	4.5987167	0
GTEX-145ME-1926-SM-5SI9S	3.83583554	2.84104645	4.72456533	0	2.72305878	3.22108863	2.20050951	4.8507216	1.30186315	5.22726503	0.11929275	3.07714049	0	1.49270425	1.12261594	0.90414056	2.52793935	0.17949317	0.65896626	10.1173543	4.11905677	0.29801149	1.19458625	0.46802162	0.35626987	0	2.92156296	0.45085216	2.00063154	5.56094208	4.86771884	2.43349944	4.05173134	0.05560996
GTEX-13FHO-2026-SM-5J1OA	3.69328394	2.95407906	5.85724183	0.11703119	2.77406935	3.37934223	2.51130992	4.62603603	1.66893428	4.06290826	0.50479964	3.02747796	0.04430722	2.75005795	2.41099743	1.24592929	4.37215847	0.24743766	4.57763676	8.36582144	4.52997161	0.25436909	1.77484859	2.46613914	0.49075822	0	3.66244009	1.25643073	1.45451739	5.08609138	5.19541694	5.08141201	3.95379452	0.47321919
GTEX-13G51-2726-SM-5LZZ9	3.91758304	2.66861109	3.35925255	0.12065726	2.26737358	1.77162081	3.02258865	4.2028717	0.42091639	3.39777347	0	2.41523882	3.02586572	4.04862847	0.40154404	0.12065726	2.30952985	0	0.54203991	7.49758193	3.40238312	0	0.74387971	0.54203991	0	0.06650221	2.42557645	0.40154404	1.18356106	5.03672954	6.65727717	2.21247818	4.33150629	0.0829093
GTEX-147F3-0626-SM-5NQ9I	4.4980387	2.67174878	4.94471044	0.04094583	2.66861109	2.54848818	2.38980124	4.61778507	0.83415311	4.37831175	0.16711839	5.49621615	0.03130306	1.74957378	1.48725709	0.6829797	2.13682608	0.02262258	0.59493874	9.70274914	4.74298019	0.24974195	0.66884288	0.57901864	0.23980405	0.01588215	3.59234926	0.53635943	1.5634027	5.55260535	5.42942382	3.0201882	4.25624096	0.06214082
GTEX-VUSH-0326-SM-3NB2I	3.52862745	2.1509147	4.47754016	0.10655378	1.74743797	2.24962566	3.04785436	4.41970065	1.66451433	5.12118013	0	2.24962566	2.63708151	2.9044141	0.10655378	0.68406829	1.89962479	0.5569477	5.30564724	7.59691153	3.23378051	0.20760493	1.33692372	0.5569477	0.25191423	0	2.95965722	1.07044811	1.32811683	4.61470877	5.80102525	2.22754992	4.58875774	0.25191423
GTEX-11OC5-0326-SM-5PNW5	4.05422843	3.15540339	2.73086056	0.13445478	2.46777316	1.38188362	2.62253258	4.5945979	0.56424849	4.15653781	0	2.05048908	1.57895535	2.53205897	0.41060121	1.01700012	2.34893767	0	2.18707316	7.34966246	2.49451913	0	1.08276953	0.85961849	0.06837766	0	1.65886029	0.56424849	0.68678616	4.46069664	6.83787393	1.746045	4.5102004	0
GTEX-13FH7-2226-SM-5IJD4	3.90928621	2.80233894	4.98564918	0.05430401	2.35269327	3.008652	2.14600149	5.04132272	1.06761612	4.63831854	0.30650274	2.43255762	0.0855381	2.32784845	1.38678532	0.8376289	1.75972092	0	1.83516273	9.03621769	4.4043428	0.2023249	1.16330191	0.49325165	0.57118309	0	3.0532956	1.09718701	2.14926031	5.25378668	5.09291134	3.6309749	4.10750494	0.06412093
GTEX-13O3Q-2726-SM-5KM51	3.97596263	2.4809656	2.65312236	0	2.11787605	1.25065823	3.23246242	4.40064749	1.07024609	4.10287012	0.08990703	2.44387102	3.07562959	3.01689956	0.24542177	0.4865176	2.29497261	0.08990703	1.04583988	7.26072867	2.90106778	0.07446661	0.35970644	0.5681244	0	0	1.9105961	0.20075474	1.79792149	4.7182638	6.47526925	1.20685441	4.61521489	0.26688539
GTEX-X261-0226-SM-3NMD2	3.4819193	2.92335336	5.21531935	0.17202456	2.40677758	3.15243088	2.49034744	5.56002035	1.41125273	4.72237364	0.20919626	2.7086757	0	2.17244182	0.77674315	0.9286845	1.99792312	0.0278135	1.63900154	8.31780514	5.02855997	0.34768336	0.70482171	0.49104711	0.075543	0.19992769	3.38802834	0.46459177	1.72097173	6.37900794	4.81161641	3.18053968	4.12072128	0.09560185
GTEX-Y5LM-2126-SM-4VDSY	4.24407907	3.52318889	3.47843781	0.09443003	2.32576488	1.291861	2.48534128	4.5658706	1.63244749	4.45830623	0.22025374	1.36373008	1.96242033	2.34877254	0.47241509	0	1.9403435	0.07568849	0.64398502	7.64382603	2.4822031	0.05702817	1.04978727	1.03184525	0.22025374	0	1.69837902	0.6700895	0.95549057	3.44848912	6.05660648	2.36360041	4.69273597	0.07568849
GTEX-P4QS-0226-SM-3NB1U	3.35959794	3.00368478	5.35288022	0.08906076	2.67536545	2.55993701	2.44235074	4.92418889	1.19712182	5.10861659	0.69328094	3.43322553	0.03536906	3.12643358	0.94363572	0.77768148	3.21070902	0.04374882	1.21542927	8.76985954	4.89946297	0.58015708	0.67789659	1.18141584	0.30010175	0.02133492	2.56443574	0.740954	2.72624214	6.04039876	4.97418141	3.52018296	4.18309556	0.09822689
GTEX-WHPG-0626-SM-3NMBD	3.607785661	2.719199724	5.710607877	0.205166252	2.544110959	3.206546515	2.54772751	4.778993399	1.974685307	3.339861819	0.881569575	3.757943822	0.02635819	3.110753799	1.572236787	1.813090794	4.177542383	5.214201383	7.909546667	8.932695595	3.98188495	0.333748639	2.08062903	1.254472923	0.460060241	0.006595143	3.496870645	0.563285918	1.835473237	4.525594519	5.486928316	4.057056299	3.956477387	0.600252828
GTEX-12WSG-0426-SM-5FQSE	4.065199596	2.978489105	5.231737189	0.048756234	2.753352642	2.939761985	1.668934276	5.169990513	0.511702048	3.750793766	1.167290385	4.019363558	0	3.119532338	2.27383609	1.280431707	2.814000188	0.587914923	2.17590165	8.634181825	4.668374207	0.250556602	2.227690015	0.829751978	0.109597263	0	3.373054733	1.336772908	1.371867932	5.976791639	5.235638404	4.223799836	3.760213941	0.262111357
GTEX-11OF3-2426-SM-5Q5AS	3.26028795	2.25935014	5.04863231	0.17251362	2.1649005	2.64299062	2.02843259	5.16070242	1.96044932	3.31934693	0.23626634	3.13267313	0.03297879	2.77813728	1.53256913	1.23902051	1.75778097	0.21414035	1.64690231	8.79935982	4.14165905	0.03997024	0.80144981	0.29637731	0.08929424	0.01500608	3.24047763	0.56682301	1.34051793	6.21988222	5.15363558	3.85977267	3.8452647	0.23626634
GTEX-Y5V5-0226-SM-5S2N8	4.44561844	2.86252672	5.25727208	0	2.89146655	2.29744443	2.70022138	4.90930119	1.04903082	3.63041698	1.45706952	4.28783064	0.14910118	2.78806724	1.50552553	1.22325894	3.51079331	0.13279212	2.46325698	9.90992086	4.80097737	0.54862213	1.76112118	0.77318451	0.07753364	0.04877991	2.9898734	0.65656144	1.65007158	5.74490442	4.69757698	4.02865672	4.31209581	0.10008023
GTEX-X261-0326-SM-3NMD4	4.2107163	3.84201302	2.56898484	0	1.67759771	1.00878519	2.24518014	4.79639787	0.4010647	5.64154429	0	1.74682917	0.42490881	2.3509365	0.19968425	0.14508235	1.47393995	0.11909551	1.41082823	7.13567161	2.40539561	0	0.19968425	1.03010752	0	0	1.8292178	0.80076514	1.78305112	4.431686	6.45267968	1.37792294	5.13035018	0.67816902
GTEX-XBEW-1026-SM-4QARV	4.20702585	2.93202889	1.905208	0	2.35189571	1.37448491	2.91998657	4.69922497	1.01177182	5.20567783	0.10391601	1.83924092	3.32779687	1.62640798	0.29215759	0.16011123	3.1346351	0.05233862	0.40643762	7.66394437	2.48364863	0.10391601	0.31638162	0.79122797	0	0	1.70838762	1.07441621	1.7133913	4.26832044	7.1067355	0.87982847	3.75698626	0.05233862
GTEX-1399T-2726-SM-5K7XK	3.22661232	2.70896615	5.26900937	0.04652613	2.60648331	3.10957162	2.05414304	4.87897855	1.87454162	3.05512248	0.02467046	2.71853612	0	2.50791915	1.92703364	1.62653469	2.13932385	0.28387388	2.2411453	8.6159949	4.70569285	0.2380607	1.11061205	0.7566934	0.11548096	0	3.22173541	0.64448249	1.21981624	6.02588759	5.26107194	4.64862593	3.82182184	0.20730706
GTEX-11XUK-2126-SM-5EQLR	4.10394661	2.2904589	4.78899326	0	2.44920689	2.7130802	2.06904698	5.25534299	1.14972495	4.97288589	0.01982977	2.52640146	0.07565659	1.69108886	0.70680416	0.39407625	1.67694762	0.03314912	0.77517057	9.05704791	4.46744614	0.28495252	0.25727555	0.13749838	0.16184581	0	3.04056931	0.61590645	1.09514646	5.64501874	4.88794127	2.54963053	4.12276071	0
GTEX-PWCY-1926-SM-3NB25	4.36987306	2.49353132	4.48987837	0.09336218	2.43053518	2.47749754	3.8775368	4.78355432	1.11509846	4.51814559	0.274433	4.79610598	0.02953363	2.36571456	0.45880512	0.46831691	1.89484496	0.06674885	0.91122282	9.51195859	3.30943706	0.09336218	0.86096206	0.59189106	0.29658894	0	4.23222359	0.45880512	1.62209658	5.34150798	5.34557498	2.36571456	4.32128775	0.08010886
GTEX-11TT1-1926-SM-5PNYN	4.12152965	2.33806464	5.39165112	0.38548314	2.08127882	2.82062517	2.42662641	5.26674046	0.9466746	3.35178511	0.07295775	2.30813884	0.07295775	1.64324647	0.20886029	0.54943427	0.50209639	4.13351215	5.27364379	8.57878736	2.91289811	0.1614541	1.53091749	0.50209639	0.3709095	0.02818416	2.80088759	0.29495534	1.43835086	4.55357438	6.10578596	2.4610852	4.21906101	0.73611304
GTEX-XBED-2326-SM-47JYR	3.62170833	2.68274791	4.82040245	0.20496881	2.2607625	2.89609082	1.96985008	4.98597481	1.20179764	5.33748776	0.48110473	2.37402747	0.02905912	2.22202139	0.77231118	0.71966143	1.67777259	0.06613221	1.21301517	8.74009268	4.02391508	0.21533221	0.7553329	0.40082839	0.18575083	0	3.08432652	0.50552074	1.36893247	5.71581958	5.0952162	3.06077639	4.11065495	0.03695954
GTEX-146FR-1726-SM-5Q5DT	4.24907568	3.47634512	2.6484454	0	1.95490865	1.24407255	2.76553604	4.2339804	0.74572347	5.02068527	0.24331011	1.71842625	0.32747452	2.76757138	0.51242115	0.64219115	2.26851426	0.15068619	0.61017912	7.6792028	2.79428355	0.10704753	0.46126489	0.99721736	0	0	1.47693013	1.01985185	1.57527064	4.41642682	6.93244612	1.71202981	4.26436239	0.06652129
GTEX-ZYVF-0226-SM-5GIEG	3.31476862	2.55070469	5.73452692	0.13162744	1.98937874	2.82968978	1.40781088	5.29501643	0.90129033	3.84739959	0	2.17845056	0.14201847	1.9668591	0.92422432	1.39530363	1.43376609	0.56129383	2.691386	8.53374957	3.96098953	0.06795333	1.14782544	0.49159844	0.07820194	0.03046922	3.22409347	1.43730288	1.21542927	5.26975156	4.82773323	3.21571108	4.01078969	0.06795333
GTEX-ZT9X-1926-SM-57WE7	4.86742417	2.34010757	5.17357977	0.08906076	2.35241605	2.66349442	2.2453339	5.03937819	1.44261996	3.84993285	1.18632209	5.77269268	0.0610623	2.50354781	1.05309801	1.20074448	1.62627206	0.08906076	3.21404618	9.11146168	3.23677158	0.22548614	1.03222919	0.50927085	0.0610623	0.01818298	3.03668982	0.6655935	1.28230783	5.38453373	5.48158449	3.25909061	4.06416287	0.0271929
GTEX-PSDG-0426-SM-5SI86	4.32644519	2.86489291	2.86788474	0	2.14072874	1.51057672	2.85393618	4.4203925	0.42400116	5.95852511	0.08909764	1.81975551	0.25529621	2.12004568	0.48215366	0.25529621	1.61129337	0.27652682	0.69715837	7.82053168	3.03976391	0.12835542	0.40469001	0.68049995	0.10809614	0	1.78414291	0.71393968	1.04872518	4.64019538	6.58347984	1.90711406	4.33196952	0.07082579
GTEX-ZAB5-1126-SM-5Q5AD	3.59433563	2.6180026	5.66281831	0.04881743	3.24750454	2.82361261	2.13389983	4.8569445	0.65716364	3.07642585	0.53919701	4.20159088	0	4.09390015	2.06558706	1.20366692	5.14448137	0.45354333	2.39856132	8.30997796	4.89308328	0.40980822	0.83871308	0.727933	0.05657956	0.01978264	2.85620564	0.52835983	1.12484078	6.16024264	5.09291134	4.57738221	4.0949309	0.64123938
GTEX-OOBJ-0226-SM-2YUMM	2.99898285	2.65016129	4.63885157	0	2.34303568	2.22341286	2.19524799	4.87369485	0.5915593	4.11356391	0.10565221	3.64930595	0	3.03555458	1.28727627	0.66866936	1.49787999	0.07737841	1.96701128	8.48146809	4.58569183	0.30227455	0.75702503	0.45721387	0.095623	0	2.54087163	0.73072775	2.12463297	6.40892475	5.19796912	2.57856432	4.08918886	0.03344116
GTEX-13QBU-1326-SM-5LU4K	3.45830025	2.56663208	6.01665699	0.24606413	1.95629545	3.37289768	3.03976391	5.17932335	1.67294028	4.35617749	0.37796502	3.46601049	0.08869957	2.66135296	1.28268968	1.74461028	2.46342665	2.70274234	8.32564137	8.53374957	3.48822191	0.59816257	1.56904957	1.10663458	0.98106988	0	3.99650124	0.99354942	0.7480952	3.67272686	5.13035018	3.38466504	4.24950099	0.47489857
GTEX-12KS4-0426-SM-5EQMC	3.998110724	2.756208335	5.254170722	0.060021482	2.678217107	2.551156118	2.620634488	4.641250973	0.925020636	4.131406821	0.123509631	6.375603644	0.006891077	1.989528459	1.095936306	1.5179646	1.832148699	0.050757006	2.717426066	9.360287157	5.120457839	0.00982517	0.981705551	0.675257916	0.142681387	0	3.790036142	1.183561061	1.622096581	6.206355376	5.341900925	3.398992245	4.400882261	0.050757006
GTEX-SN8G-0226-SM-4DM6B	3.31544648	3.04394132	5.34028931	0.19911803	2.30171938	4.36620406	1.95142888	4.85600771	2.58479432	4.21556351	0.24188041	3.36599381	0	2.80250675	1.21907825	0.54917888	2.13117616	0.04575543	5.2720617	8.60677361	5.06916598	0.41486546	0.97055287	0.59832423	0.22697822	0	3.5638611	0.78800039	1.57578875	6.31667639	4.88493591	3.50416874	3.82161712	0.51122066
GTEX-12WSI-1526-SM-5GCNM	3.76855483	2.4397727	5.28296601	0.14898687	2.62035038	2.61752223	2.3774649	4.91321412	1.68539155	3.22005118	0.36600625	2.76585706	0	3.45482042	2.59860881	2.94057734	3.12892577	0.64074589	6.03379101	8.79935982	4.4647574	0.71589794	0.5612443	0.49992646	0.08437956	0.01981519	3.25104744	0.64074589	1.12153855	5.50660497	5.24166851	4.13998109	3.81660426	0.35874033
GTEX-ZQG8-1026-SM-51MR9	4.6578459	2.9862039	5.61198114	0.2742726	2.35715449	2.52103632	2.72197978	4.82011865	1.56098543	3.95745215	0.03611244	4.92539788	0.03611244	3.30333483	0.76856626	0.39685604	4.35506049	2.57945131	8.30997796	8.79935982	4.22466808	0.29414061	1.96641356	1.0865121	0.24392106	0	3.05221702	0.61791903	1.77902254	4.91113045	4.90162264	4.25186483	3.87002951	0.19576173
GTEX-1313W-1626-SM-5J1OE	4.56732384	2.33256157	5.07668449	0.05726363	2.72639203	2.70274234	3.03392268	4.63755096	0.87610784	3.09019456	0.01544047	3.40721583	0.02700279	2.2842545	2.67760266	2.16520114	3.07562959	0.54447705	5.67580428	9.53817154	5.39661713	0.63481467	0.40257252	0.17356062	0.09247807	0	3.62027707	0.5643035	1.8528826	6.12414123	5.17572562	3.22811205	3.93312295	0.07507261
GTEX-13NZA-0526-SM-5L3D7	4.26081849	2.82934107	3.13297943	0	1.64536036	1.02891838	3.55498301	4.48550587	1.32127138	5.14941911	0.61558382	2.31702407	2.64766798	2.94188132	0.13630329	0.6332372	2.57856432	0	1.19181337	7.35377148	2.848636	0.22597953	0.22597953	0.81634193	0.07464349	0	1.77346822	0.36439313	1.9619527	4.52536055	6.72327719	1.59507889	4.39716235	0.13630329
TCGA-FX-A2QS-11A	3.281890314	2.913883545	2.4037631	0.025427386	3.902466022	2.492741369	2.865188072	5.376561297	0.175173493	3.215227825	0.430730334	0.271264764	0.004125856	2.203163409	1.312106035	0.447029559	3.770654668	0.517881454	0.642801152	8.809226845	1.171449054	1.594930821	0.479678942	0.628955497	1.999986909	0.003377938	1.18178008	0.147360969	0.782722102	2.714494727	4.328735067	1.820693932	3.325430387	0.131521193
TCGA-K1-A3PO-11A	2.97272205	3.62829019	2.87972127	0	3.77592789	1.65069148	2.63167453	4.94065791	2.06222975	3.18104973	1.03274755	0.62237669	0	2.95712302	1.57322579	1.15374221	2.47611213	1.53201496	4.2326524	7.83198998	2.41856028	0.07379004	1.17477258	0.76438603	0.02565954	0.02408845	1.71949983	0.39625513	1.60449606	3.55531113	5.14084755	3.56785132	2.58633887	0.28090071
TCGA-X6-A8C5-01A	2.494982233	3.9075194	3.039915165	0.17514267	3.603991021	2.212151965	1.745591322	5.226515068	1.293780057	3.468643677	0.386026074	2.355506355	0.004646726	2.599569684	5.199828961	1.594056847	2.428538104	0.129566199	0.984594846	7.879364733	3.295288635	2.213485877	1.846429718	1.782564948	0.361245004	0.05895164	2.875274044	0.785518065	1.074118955	4.074105967	5.093566088	3.982680243	3.095417623	0.068402948
TCGA-DX-A8BG-01A	2.581378832	4.274237184	4.740221332	0.842622326	2.388692333	2.957732615	2.642055507	6.180896178	0.540702358	3.446041114	0.895350246	1.082769535	0.53585186	2.615012935	7.058037146	4.307618283	4.946283171	1.723511327	1.335335059	7.94092253	2.519034929	0.805400696	2.310490431	2.402428645	0.46554545	0.444984797	2.972392096	2.242560457	0.555527948	4.167476412	4.936931477	5.459570444	3.723896555	0.913737953
TCGA-DX-A7ET-01A	2.498701447	4.17261708	4.157176278	1.759393435	3.119213469	1.457198637	3.26045307	4.264593052	1.805488573	2.689367287	1.979669454	1.581677592	0.219775338	1.700987292	7.135671605	4.83304267	4.414799396	2.082027314	2.568502389	9.674797467	2.403413191	0.08274587	1.50151977	2.169339018	0.04583325	0.040979503	2.267709709	1.244072549	0.730448678	3.682943976	4.774150467	6.282648602	2.403097664	0.754861504
TCGA-X9-A973-01A	2.43795485	3.949654727	3.692567756	0.524417955	3.640292009	2.230954609	2.679291178	5.435414123	0.504191199	4.495320864	0.179609824	1.555981762	0.05074021	2.446998192	1.178047183	1.156263001	4.747412723	1.151253105	3.397092523	8.499095157	2.426312132	0.498009449	1.514603	1.389152783	0.251914227	0.002259618	3.333914746	1.353898086	0.715735427	4.28445383	5.688978648	3.713559295	3.821617116	0.308171722
TCGA-DX-A48N-01A	1.411627	5.668798	4.154627	0.1277301	3.009011	2.073539	2.68907	5.801025	0.4417936	5.02856	0.6123286	2.516832	0.1043247	1.599688	2.246626	0.2616173	1.274822	0.1033472	0.923397	6.225823	3.909468	0.005069282	0.9064478	0.7459948	0.1686923	0.000228587	1.951429	0.413023	0.6051589	4.276892	6.868646	2.343036	3.723172	0.1183387
TCGA-IE-A4EJ-01A	3.144500057	4.50163544	4.184581025	0.351905116	2.788837418	1.991912012	3.591475164	5.24317912	3.079392585	4.626036031	0.982838561	1.312987954	0.020048614	4.13976852	4.443488141	1.222262999	3.294648898	0.748034403	0.925485842	8.490372998	2.379036286	0.086618445	1.610834432	1.235048327	0.067463957	0.02301674	2.844261696	0.702114378	1.163174839	5.621527562	5.065135274	3.374570131	2.697562525	0.780991343
TCGA-DX-A6YQ-01A	2.643282	4.188809	5.092229	1.097307	3.44499	2.280606	2.768036	6.329811	0.204919	2.966957	1.085367	0.8016428	0.1960433	3.312536	4.946283	2.405396	3.31765	0.9538861	1.215189	8.365821	2.775302	1.025067	1.417116	1.729067	0.1267044	0.000839201	1.95175	1.185431	0.477385	4.256241	4.90314	3.59865	3.623149	0.2230664
TCGA-K1-A3PN-02A	2.747846061	4.793527709	2.250704991	0.049781368	3.173144327	1.502393105	1.779779956	5.276772211	0.560829932	2.543502567	0	0.598990294	0.07023447	2.640442284	1.956465248	0.424168688	0.786314551	0.278229083	0.592533689	7.589775467	1.829621629	0.069877481	0.509445173	0.507656829	0.01035811	0.005606865	2.049125979	0.501059661	2.030342214	3.118550561	6.274485052	3.491052604	2.632277211	0.155783694
TCGA-QQ-A5VA-01A	2.304186	4.952013	4.465492	0.1103395	3.183343	2.902393	1.58568	5.235638	0.3046765	4.302309	0.3218689	2.678969	0.1170781	1.461042	6.346754	2.537598	3.642563	0.930463	1.944607	7.401144	3.375276	0.1939235	2.185718	1.034351	0.2230664	0.08320845	2.738134	1.82816	1.009375	5.264486	4.4882	3.534393	3.664107	1.566372
TCGA-DX-A240-01A	2.210325914	4.131843758	3.9173727	0.006278585	3.829021464	1.625282324	2.192304546	5.348071576	0	3.750234261	1.179491272	1.855011739	0.296028781	2.511001088	1.001447054	0.249067068	1.104205145	0.268025341	0.285614245	7.401144387	3.094089865	0.606298828	0.604322226	0.702114378	0.011503243	0.003260637	2.48862675	0.733618031	0.471075184	4.362279322	4.384805906	2.776545652	3.343795279	0.005838257
TCGA-IW-A3M6-01A	2.168393167	4.84513629	2.534731251	0.059998358	2.81481895	2.730529057	1.78386292	5.493971593	0.074741673	3.42556867	0.480102803	1.98837545	0.042592525	2.485190879	2.950774259	0.674714689	2.328328147	1.022090278	0.283873876	7.373559667	2.961901466	0.170871846	1.936765433	0.858854572	0.003497057	0.003265153	1.506697462	0.831314125	1.013254152	4.241004999	5.425179252	4.133104942	3.075450909	0.882879152
TCGA-DX-AB35-01A	1.854342312	3.534036652	3.601816589	0	3.047214757	1.600583216	2.529380713	5.371648152	4.705692848	3.085931038	0.323463536	0.724652849	0.05578554	3.405687762	2.811653626	0.773603593	1.628247104	0.311164293	0.603898226	8.365821437	3.324078678	0.011833239	1.232317151	0.570839816	0.034755756	0	3.029573364	0.272873093	0.348557931	4.688924985	5.628282251	4.259703201	2.487978658	0.488401591
TCGA-VT-A80J-01A	2.45922483	4.216648557	3.725753318	0.834524655	3.054790104	2.17590165	1.681147467	5.808786819	0.314856436	3.126767936	0.141614712	1.439949135	0.289799876	2.924332625	5.997205153	4.419464892	3.182358736	2.239429369	2.639815947	7.560944131	2.056582056	0.043609573	2.274949751	2.225609081	0.085761935	0.173989527	1.76870058	1.823805347	0.822020165	4.313431042	4.984406151	4.679847463	3.400844218	1.084359184
TCGA-SG-A849-01A	2.794915	4.687856	4.5139	1.318631	2.393376	1.929229	2.496158	5.395784	0.4396525	2.308608	2.191313	1.722877	1.33584	2.848338	6.910824	3.570352	4.051329	1.569348	1.667112	8.982818	2.830969	0.1704547	2.750676	2.038155	0.1481699	0.07719871	1.867181	2.170928	0.4394344	3.834122	5.02134	5.728244	3.065137	1.457526
TCGA-DX-A23U-01A	1.78322556	5.091542119	3.868249985	0.037537356	2.178150173	2.137100609	2.444826826	5.517272498	0.133112218	4.206139896	0.819112661	0.787067665	0.916102321	4.525828491	2.237560092	2.136826082	1.780765924	0.572874622	0.465277039	8.04411952	2.182594346	0.030675012	1.009100363	0.90352419	0.160417902	0.005768897	1.182589587	3.541399935	0.570839816	4.156743222	5.207879901	3.327454837	2.955577224	0.582153481
TCGA-DX-A1L0-01A	1.936765433	4.764681082	2.507746046	0	3.764565448	1.935800205	2.414790957	6.057972888	4.641250973	5.625399338	0.05935639	1.474098278	0.005083015	3.253380623	2.612783206	0.941333767	1.123211931	0.20163762	0.721636556	7.515386832	2.882259376	0.022256315	0.941764776	0.805616647	0	0.00459323	3.636296877	0.279511505	0.473101629	4.845720859	5.859551326	3.388183496	4.051329214	0.020159129
TCGA-FX-A3NK-01A	2.183769524	5.446535873	3.489246776	0.347142747	3.210885644	2.124325799	2.045978841	5.665805673	4.08498662	8.390211975	0	0.947189001	0.04534942	3.019257666	2.678969255	1.247282987	1.009374967	0.705535771	0.904256629	5.893663193	4.24407907	0.148089355	1.215429273	0.746920283	0.26468481	0.004300933	2.409120794	0.314105222	0.324638165	4.345916391	5.563773396	2.60678608	3.583239181	0.002251965
TCGA-X6-A8C7-01A	2.097449	3.777809	1.712624	0.000970693	2.958704	2.544464	2.29327	6.351731	0.1006161	4.225764	0.02578879	1.123738	0.08744395	0.2387369	0.1930516	0.03562372	0.3886878	0.02753121	0.4606196	6.533228	2.287302	0.00942083	0.1255964	0.4029928	0.3978848	0.001240236	1.011297	0.04155149	1.322256	4.931364	5.116301	3.440477	3.753936	0.0488989
TCGA-QQ-A5VC-01A	1.743385	4.394843	3.605098	0.1230646	3.309759	2.066389	2.247905	5.033782	0.06849239	2.527498	0.2773077	0.8483288	0.0866318	3.407385	3.702063	1.384984	2.399325	0.6909535	0.03605862	7.715487	2.238821	1.006358	0.5689112	0.8410914	0	0	1.053098	1.37864	0.7232344	3.527423	4.327798	3.136938	3.860518	0.3786052
TCGA-QQ-A5VB-01A	2.74909621	4.003630578	3.797273333	1.460213357	3.290646575	2.590093972	2.286772995	4.816610418	0	2.588222951	1.293151771	1.768973636	0.398067419	2.78630001	5.316594636	2.450437443	3.084923575	0.399987091	1.564004281	7.307716912	2.618452842	0.288420042	1.554411557	1.260675815	0.594448694	0.005541892	1.461969879	1.539713576	0.543227354	3.502441478	4.89706095	4.446766055	3.444662728	1.223111765
TCGA-K1-A42X-01A	2.52808	3.600068	0.2623446	0	3.223251	2.785676	1.468435	6.960317	0	4.372831	0.1988627	1.330508	0.0105102	2.786652	1.175042	0.3521516	0.5624047	0.1302254	0.000886257	6.845307	2.927145	0.001219584	0.4188372	0.1376437	0.000612248	0	1.53352	0.8568787	2.264606	4.318874	5.621528	4.077062	4.012601	0.2360014
TCGA-K1-A3PO-01A	2.488303843	3.458479438	3.342455486	0.09579319	3.079072111	1.907248529	3.675846322	5.374143685	5.069838512	3.498853068	0.233455143	1.000683318	0.049298105	1.555044362	4.316640165	3.726101924	1.693973246	1.756388129	2.003137186	5.873467139	3.610150959	0.179159549	1.318933183	0.687535388	0.631918235	0.08941366	2.714494727	0.618600128	1.012154187	4.340966693	4.988187591	5.048967359	2.890691852	0.310767201
TCGA-SG-A6Z7-01A	2.521195	3.646211	1.165799	0.00270045	2.906216	0.990903	1.50936	5.768478	0.07652586	4.660203	0.09053428	0.7091689	4.04E-05	1.550003	2.950106	0.3312371	0.170381	0.7783913	1.378067	6.791878	2.830662	1.726846	0.3553085	0.2547495	0.4179513	0.000483795	1.809784	0.1910719	0.4719194	5.584354	5.070533	2.098331	2.523647	0.002324354
TCGA-QQ-A8VG-01A	2.136183506	4.246672651	3.449157035	0.079578825	2.650161293	2.316104489	2.852520368	5.705466627	0	3.374225111	0.669884529	1.25346796	0.19060178	2.183124187	4.380652906	1.05622959	4.795272114	1.786911406	0.534305667	7.289442017	2.534393589	0.642801152	3.230641691	1.68239515	0.172430162	0.001643242	2.20568309	1.778549455	0.55480272	3.210207709	5.143060639	4.787317875	3.589670825	0.519293284
TCGA-DX-A23Z-01A	1.9633906	5.09291134	4.241005	0.33960707	2.76680362	3.66262517	1.68637305	4.84339247	0.5748488	4.05912564	0.63851182	1.18000709	0	3.29201598	3.32779687	0.65224723	2.61371992	0.75999104	1.53790566	7.13248582	4.09124502	0.62162065	1.29662181	1.16430072	0.13346941	0	2.0993004	0.72521053	0.7376621	3.6936647	5.66678185	4.15040568	2.7311795	0.56629436
TCGA-DX-A6BF-01A	2.34772205	4.16314752	4.21401037	0.76856626	2.79930748	1.63576254	2.73691509	4.70737482	3.46516051	3.40805265	0.88043354	2.44547193	0.03780637	3.01445875	5.75450954	3.60797644	4.57311264	2.70099528	4.8154349	8.06437344	4.0323136	0.74506732	2.48458436	2.79962806	0.35878641	0.03305848	2.42168619	1.78908924	1.10155538	2.92235549	5.12823191	6.08095894	2.67423845	0.48424932
TCGA-DX-A8BV-01A	1.808588511	4.490118224	3.14814573	0.351040708	3.004836249	2.141474506	2.775942005	6.04309806	2.094909642	3.872210749	0.87521722	1.082071819	0.00549891	2.650161293	1.89651107	1.458614049	1.157301457	0.578300389	1.469785473	8.197649409	2.907154283	0.860862364	1.377267099	1.2290912	0.027833089	0.012841104	2.727318497	0.540856174	0.685269491	4.317551762	5.180078645	4.047587482	3.648761381	0.209744415
TCGA-DX-AB32-01A	2.959983532	4.107504939	4.24057551	1.523453764	2.947208271	2.176844967	2.313572784	5.374967678	1.265362873	3.485426078	1.951135487	1.85876598	0.063054051	1.994327197	5.385787884	3.079072111	4.919645726	2.331800328	1.95272345	9.323250088	2.537931906	0.648324427	2.140588826	2.034109482	0.482929423	0.010721589	2.405949918	1.407938302	0.995239768	3.725020418	5.657802046	5.72505628	3.334946813	1.634888529
TCGA-DX-A6YX-01A	2.494056778	3.687690675	3.78926983	0.584499969	2.538550606	2.33491758	2.948190567	6.496415036	0.349676294	3.277576415	1.228379911	1.068681683	0.338272539	3.747168701	1.804141425	0.914142732	1.187274121	0.765593999	2.853156374	7.613859151	1.398285256	0.273126174	1.701344015	1.269514916	0.023657238	0	1.909629687	1.236089426	0.498764068	4.818908643	4.878395119	2.631003243	3.249001376	0.847331232
TCGA-IE-A4EH-01A	2.845343484	4.173475265	2.004986858	0.010694205	2.899177786	2.727665652	2.104877226	5.813169064	0.020080966	3.82668376	0.260868323	1.984385105	0.111967078	2.356097334	1.230869413	0.600076414	1.098375642	0.134442834	0.147700195	6.290640583	1.851987859	0.036893494	0.460103104	0.589821475	0.019069407	0	1.619203578	0.241075825	2.662972134	4.255369179	5.721939218	2.446366639	2.273364913	0.185111104
TCGA-DX-A3LS-01A	1.905697442	3.892219437	4.068290433	1.045983568	2.82144306	2.124934736	2.695012592	5.696243444	0.657895026	4.277344458	0.037471553	1.36801778	0.00391776	2.17092789	4.544629345	2.296070332	2.861109284	1.227040604	4.227901629	7.314914322	4.333276994	0.372597562	2.20665594	1.821000021	1.231278642	0.005126399	2.370267971	0.769709339	0.658246079	5.806520695	5.120457839	3.874960328	3.132979428	0.037274249
TCGA-DX-A1KW-01A	1.622896738	4.327797771	2.589232856	0.120375731	2.866190801	1.975002589	2.009377272	5.706452151	0.201324866	4.154203754	0.006763815	0.880677475	0.005537311	1.263414559	1.108474983	0.689523947	1.356661812	1.146684112	0.753578274	7.715487091	4.106256193	0.007238305	1.68908056	1.401183458	0.090578979	0	2.797463225	0.281529595	0.479798573	5.269009374	5.69310585	3.774393903	2.877180278	0.249281554
TCGA-DX-A1L2-01A	1.914594305	4.602963725	3.666731985	0.55612435	3.13395695	1.935176236	2.228756743	5.198342583	1.674016594	4.331043735	1.680210828	1.211957936	0.230243449	4.940041404	2.347722047	0.594613692	6.114160777	0.386130787	0.688617956	8.317805144	2.405949918	0.500318352	1.390399584	2.014451084	0	0.007654396	3.050939738	0.511060475	0.764593374	4.35004143	4.841661995	3.906355149	3.663378722	0.08612131
TCGA-DX-A3UE-01A	2.008732	4.699754	2.712913	0.01008841	3.634491	1.269754	2.294527	5.162169	0.1310893	3.795378	0.05096197	1.437303	0.001849271	1.291861	0.7277346	0.2366298	0.8267409	0.3032202	0.08236383	9.27657	3.068684	0.001339452	0.5572077	0.1761697	0.006082478	0	1.925738	0.8459368	0.6098892	4.662298	5.604352	2.662369	3.320346	0.003821835
TCGA-IS-A3K6-01A	2.977841183	4.851583138	2.701953884	0.090817266	3.678813064	1.683002603	2.491146241	5.267502637	0.062225336	3.67329576	0.262431687	1.425944411	0.045455617	4.137671902	3.719809435	2.59297325	1.650691482	0.191012921	0.029381334	9.578791149	2.036957419	0.15670206	0.570997833	0.711955078	0.018184404	0.007581824	1.273756229	0.967786652	1.595563758	4.470275328	5.784649316	3.405355349	3.019257666	0.245769602
TCGA-3B-A9HJ-01A	2.540045628	4.810758579	4.148662029	0.489580672	3.478437811	3.043772419	2.482668774	5.712668819	2.53945511	3.07677965	2.628466286	1.932645864	0.454814808	0.986452694	6.087826951	3.258767487	5.016739641	1.303225985	3.393666479	8.112823759	3.608721403	1.82436548	1.400887262	1.2953215	1.146917757	0.237041962	2.16651923	1.661692444	0.678887841	4.245385133	5.505679393	5.259137613	3.586782154	1.944254869
TCGA-MO-A47P-01A	2.571299	3.410468	2.626255	0	3.091144	2.138663	1.926415	5.54348	0.07021908	3.774757	0.004304281	0.6690053	0.2022763	2.919188	3.943282	1.463944	1.2133	0.8663112	0.1144834	8.759776	2.530036	0.6585538	2.064743	0.6821617	0.0146529	0.002298089	1.771138	0.3997493	0.841709	4.377863	5.339089	2.062911	3.473904	0.6783332
TCGA-QC-AA9N-01A	3.617752	5.140848	2.784468	0.6190441	2.450437	1.198599	2.602094	5.702411	1.930804	4.503121	1.19027	0.65616	0.5097141	2.48645	0.4741004	2.61372	1.686942	2.751299	6.333218	7.61874	3.042843	0.09027095	1.436718	1.33023	0.01989583	0	2.033497	0.7025601	0.3383525	5.515454	5.321485	4.941262	3.547503	1.301205
TCGA-HB-A43Z-01A	2.131176	3.96687	0.6575864	0.1964241	2.312632	1.53352	2.140589	6.67005	0.1968471	3.713559	0.7609072	0.5120267	0.03127138	2.20821	0.7108495	0.3060535	0.5924033	0.06889835	0.547682	6.650757	2.735024	0.001519647	0.3495555	0.4518661	0.01906564	0.000687122	1.452376	0.9744416	0.81728	4.115041	5.984349	1.847897	3.435971	0.08564467
TCGA-DX-A48P-01A	1.776752638	3.735829656	3.227602772	0.330814089	3.202637686	2.249460233	1.638524198	5.151487742	0.314733115	3.191676149	0.340469515	1.994988255	0.510918948	2.877180278	3.746786718	2.199130908	2.238481217	0.366921282	1.190806974	7.809064969	2.76713713	0.004295512	1.148168027	0.866562849	0.265088054	0.003083817	2.01258514	1.274822185	1.442181764	4.547103428	5.610042818	4.153326686	2.957404954	0.072320288
TCGA-DX-A8BS-01A	3.162991692	4.803804396	2.853484003	0.583665296	2.795554944	1.942615922	2.418841248	5.700397901	0.114544979	3.581418533	1.889898996	1.86750376	0.543607147	2.988162062	3.038663753	1.938013514	2.197895943	1.946096022	1.821870585	7.575259783	1.50935974	0.053438952	1.396050195	1.123211931	0.240989295	0	1.794339861	0.59763052	0.627244586	4.531252956	5.356887525	3.426961956	3.338670184	0.608586344
TCGA-3B-A9HR-01A	2.456115	3.899326	1.381289	0	2.38118	1.406561	2.579148	5.964137	0.04192032	2.981124	0	2.873138	0.267693	2.670181	0.1684997	0.007154068	0.154414	0.1025052	0.3769933	8.652888	1.952403	0.000999712	0.1050461	0.2100509	0	0	1.772687	0.8467873	1.202021	5.199829	5.95428	0.8073496	3.820441	0.2470945
TCGA-FX-A2QS-01A	1.945780527	3.640667685	2.273364913	1.657696745	3.048344001	2.32543134	2.337132938	6.488776541	1.117251186	3.583581399	1.236866574	0.670410349	0.015524423	4.542653709	2.249460233	1.395143018	1.41652111	1.713679221	2.386482331	6.290640583	1.77605925	0.523105563	1.263671103	0.960253392	0.080885432	0.013127453	4.833638916	0.541216346	0.793632549	4.409212203	6.892094447	2.069206173	6.581381905	0.181565427
TCGA-HB-A3L4-01A	3.244653335	5.556341404	2.314797188	0.056350927	4.033525439	1.808884059	2.828397131	6.287360001	0	5.188097495	0.034150047	2.118046666	0.00668132	2.350186089	0.445664803	0.266466972	0.468955509	0.113648305	0.100143345	7.028538102	3.560306715	0.005092292	1.114254733	0.165278484	0.006445495	0	1.537905658	0.533042132	1.226333684	5.082767459	5.905467712	4.371028104	3.224253947	0.07957641
TCGA-MJ-A68H-01A	1.93328936	4.276463795	2.219665546	0.00783617	3.568899363	1.959058707	1.822219249	5.783522198	0.336332557	3.540374073	0.237041962	0.48343544	0.028560954	1.961519023	1.124330421	0.632050525	1.503218119	0.153975129	0.4319924	7.314914322	3.030212989	0.007903381	0.447968355	0.524565967	0.014295563	0.003878787	2.366175939	0.418462881	0.363771175	4.638058372	5.40141593	3.174790764	2.76395821	0.102047984
TCGA-DX-A2J0-01A	1.246769	4.797535	2.900147	0.009537091	3.465837	2.194463	2.669233	4.89765	3.190329	4.183299	0.3770773	1.82816	0.1271424	3.870227	2.54946	0.5356478	2.024157	0.6752579	1.09429	7.533452	2.680233	0.002631854	1.368932	0.6330891	0.07328996	0.002179362	1.983311	0.2715427	0.9755817	5.196153	5.279044	3.032454	3.411148	0.001959741
TCGA-PT-A8TR-01A	2.376211	3.716481	2.929671	0	3.756986	2.304186	2.615676	6.375604	2.639188	4.424075	0.1482013	2.511892	0.001127	0.794384	0.2220163	0.237135	0.04094583	0.3059195	0.4379631	6.377323	4.342298	0.00146484	0.2131152	0.2127349	2.251324	0	1.40395	1.133978	0.8002531	4.20614	5.222016	2.6395	3.708407	0.02471614
TCGA-DX-A6Z0-01A	2.249791	3.385509	4.424994	0.2615329	2.880991	1.948276	2.939913	5.399776	2.75702	3.982266	0.7354856	0.9149999	0.1780494	3.723897	3.574247	1.467465	3.361512	0.3223838	0.6493865	8.507708	3.137239	0.4136959	1.471456	1.268955	0.01715487	0.006314915	2.858605	0.5534049	1.09607	4.05997	5.817598	3.794222	3.135948	0.7141454
TCGA-DX-A3UF-01A	1.510221399	4.846850686	3.116284679	0.318430778	3.330201177	2.824917511	1.44364957	5.366668845	1.749573776	4.78787933	0.505627409	0.395654595	0.174467392	3.153412301	3.057360669	0.977754881	1.20904538	0.421750244	2.121518085	7.797378618	3.958453736	0.02841442	0.563352385	0.540122283	0.008349662	0	2.815113882	1.101346891	0.815611686	4.410638734	6.408924753	4.677732556	2.566320626	0.18166721
TCGA-JV-A75J-01A	2.588546	4.721541	1.804308	0.001936185	4.180289	1.270313	2.471741	6.037722	0.003295052	3.111401	0.002928306	1.493558	0.4133402	1.192961	0.08182391	0.01909697	0.03211094	0.06477533	0.01448327	9.025794	2.060357	0.002506136	0.004918684	0.1564685	0.003097405	0	1.535557	0.2149764	0.6206005	5.574101	5.842382	1.468435	3.081031	0.1187779
TCGA-DX-A8BQ-01A	2.77496815	5.04297552	4.753523	1.54114671	2.71482448	2.29264123	1.94296402	5.27832815	0.42190972	3.27827023	0.09673625	1.36632285	0.24403866	4.38480591	7.13567161	3.56889936	4.74796056	1.25286113	1.5069889	7.63890802	1.81324746	0.21847623	1.9843851	2.39720981	0.51761705	0.0257301	2.26770971	2.06446477	0.59461369	3.33426527	4.76250377	6.28736	2.14551259	1.53229633
TCGA-IE-A3OV-01A	2.257285454	4.129730166	2.378419597	0.233756441	3.37321179	2.071386537	2.014762638	5.893663193	0.582546647	3.29629842	0.559590809	0.496579955	0.191262249	2.779106466	3.56785132	1.537298591	3.015436803	0.716156029	0.330743779	7.820531675	2.82144306	0.050343289	1.039651964	0.957755924	0.198984509	0.002783234	1.529353004	1.33023011	0.822842256	4.544139981	6.074154648	4.422686529	3.397411502	0.874620911
TCGA-DX-A23T-01A	2.48488263	4.66229776	6.02456418	0.8400724	3.45672882	2.23786206	3.05871115	4.86953799	1.77675264	3.71318167	2.47825485	0.66129722	0.26431225	3.75736834	4.01260121	3.39675444	3.63958274	1.8904917	5.40398015	7.72623529	2.19598849	0.06825876	2.13896171	2.47733592	0.37716662	0.22260153	2.30828795	1.26951492	0.39942988	3.19466003	5.11977899	4.8370495	3.15273295	0.08516054
TCGA-DX-A7EN-01A	3.173144	4.376514	2.098026	0	2.915468	1.396336	2.649519	5.695216	0.8199137	3.068684	0.08337181	2.56508	0.03454796	1.211509	0.764386	0.00613855	0.3751355	0.114545	0.1969712	9.100656	3.498118	0.03372528	0.3642232	0.133927	0.000888368	0.000790302	1.24353	2.011924	0.8752172	4.958917	6.17324	3.836802	3.078767	0.1463555
TCGA-DX-A2J4-01A	2.81353093	4.17943159	3.9075194	0.33172349	3.35942658	1.89949244	2.45611473	4.88078549	3.31009618	3.87300475	3.23527271	1.08029717	0.06973529	1.78010086	4.18544604	1.66496906	3.97576567	0.39651383	2.02103471	7.78621521	2.80531235	0.06507361	1.68598007	1.29702824	0.29684688	0	2.11961343	0.62004062	0.63825967	3.87889406	6.83044555	5.1423279	3.02957336	0.03021146
TCGA-DX-AB3B-01A	2.246324965	3.303010897	1.947629619	0.076349998	3.799934582	3.242636953	2.78509481	6.221411637	0.103123415	4.763035599	0.015269801	0.804478254	0.036775223	0.452917411	1.53077331	0.221077466	0.335299659	0.008037571	1.333683238	6.979898392	2.960321268	0.006041842	0.099875117	0.404031328	0.377426601	0	1.649469624	0.268645272	1.265215062	4.61570864	5.40902542	3.293326215	3.594721056	0
TCGA-DX-A7ES-01A	2.560430122	4.00814916	3.631878722	1.770504485	3.215542983	1.967829237	2.411634795	5.276772211	2.108284652	3.555661013	2.376210707	1.52455355	0.069615352	1.982181481	5.521739317	4.839941179	3.490703959	0.79556769	4.252306965	7.122991254	3.025063801	0.617695947	1.544710099	2.212151965	0.331297458	0.38962586	2.370861471	1.186705824	0.511647497	3.996698516	6.692069361	5.185951114	3.066421793	0.446243948
TCGA-DX-AB2G-01A	3.23296636	4.70792622	4.24797961	0.82225518	3.2728468	2.32355285	2.51842041	5.09087452	1.70006658	4.66601536	1.31893318	1.4986296	0.12264652	2.27650681	4.12215628	1.35732871	3.21193086	0.72308646	1.43477231	8.31780514	3.59826995	0.0696523	2.21000213	1.79933519	0.29281181	0.02879381	2.36711081	0.67807268	0.62525164	3.48854058	5.09894643	5.16784483	3.07580828	0.46039654
TCGA-DX-AB2Q-01A	2.230006172	4.250995409	5.293058757	0.943439226	2.284547867	1.59880468	2.90396034	5.850425625	1.854342312	2.809409035	0.630854245	1.030001724	0.575409423	2.807818039	2.265549638	1.946379312	0.968307786	1.05515925	2.876557275	8.779472273	2.945931349	0.023128053	0.821282324	1.019143436	0.005616596	0	2.242279027	0.247497973	1.419082772	4.729200452	4.746848492	3.035731103	3.3471896	0.160764057
TCGA-MB-A5Y9-01A	3.38654092	4.03726389	4.32150305	1.3471795	3.65309681	1.78479724	2.40093508	3.98105193	1.0225764	3.99387499	4.31161726	1.35581477	1.34996082	2.95773261	6.82077774	4.92087632	5.09087452	1.47592482	3.73997641	8.9118263	1.86285706	0.16869227	2.07210766	1.85184236	0	0.11515866	1.90130958	1.42110465	1.56934778	3.12909878	4.35506049	6.30365106	2.81165363	0.36084582
TCGA-VT-AB3D-01A	2.222200604	4.82947675	4.500213529	1.016336803	3.453631987	3.165298274	2.607411537	5.196877053	4.863530849	3.109110666	1.896039933	2.23974393	0.319901111	1.933921616	8.414155414	2.93571772	6.029875943	0.977104092	1.098844637	8.325641371	3.607976444	1.305740321	1.787208703	2.027559332	0.972591977	0.144495374	2.331482397	2.460462796	0.58925272	4.506930115	5.398185363	5.962855496	3.147787571	2.519623213
TCGA-DX-A8BX-01A	2.295757578	4.611682475	3.783533632	0.703421153	2.918868828	1.932355841	1.924449966	5.254554758	2.540045628	4.438245179	1.114754004	0.986277891	0.09673302	3.102244226	2.091167411	0.400281103	3.401167586	1.165572698	4.313431042	8.341815851	1.883388008	0.003342925	2.374653262	1.967829237	0.845709218	0.004758122	3.532984306	1.77252743	0.858218991	4.403641344	5.020685266	4.556063592	3.253380623	0.092539008
TCGA-QQ-A5V9-01A	2.481749651	3.98387239	4.102434559	1.331100152	2.689981844	1.473557434	2.68124809	4.883153653	3.049971089	3.414597124	1.133749322	0.833180607	0.210316994	3.499575391	4.202238083	3.109743349	3.431119942	1.76495358	6.571063377	8.39800857	2.422039185	0.011911669	1.681790291	1.9787989	0.573040572	0	3.042173809	0.696130925	1.474403515	4.586717856	4.961450687	4.845720859	2.940577339	0.267023774
TCGA-X9-A971-01A	2.832526	5.142328	2.140869	0.01171519	3.203285	1.974379	1.986819	6.014045	0.3843047	3.624221	0.05477071	1.834548	0.07859525	1.684518	0.7362728	0.2188322	0.5967574	0.3827166	0.1008464	9.373165	2.290459	0.03127293	0.3494121	0.1545771	0.001005635	0	1.168053	0.70271	1.284601	3.736576	5.739714	1.232923	3.394038	1.011487
TCGA-RN-AAAQ-01A	2.887767339	4.072856568	4.299606277	0.608586344	3.200005488	2.2016043	2.317024075	4.495320864	0.388587772	2.883851886	0.004430769	2.028432585	0.006412512	1.439949135	3.33565204	1.886162759	4.259260638	3.735829656	1.095259497	8.204718825	3.023419393	0.037360117	2.519964386	1.950814874	0.66371061	0	1.157528724	1.571503691	1.079450556	3.669602205	4.398584617	6.924274627	2.673946837	0.161936615
TCGA-DX-A8BL-01A	2.362649033	4.182042576	4.270758163	0.505585636	3.756614664	2.438845546	3.658557778	4.874853592	0.950833553	3.088856864	1.451266365	2.504976045	0.088393041	3.344474031	5.650840298	2.266756124	2.899177786	0.259749119	1.077721203	9.014982331	3.174790764	0.557615067	1.597061496	0.552547178	0.165131339	0.096103253	2.193482802	0.93443852	0.6987162	4.490595208	4.975459411	4.70952154	2.721979779	0.309736203
TCGA-DX-A48O-01A	2.213143648	3.758138236	2.347722047	0	3.644765136	1.491608071	1.90844207	5.60152211	0.232155726	3.949654727	0.005777535	1.78781122	0	3.227280858	3.489619443	0.681662119	1.518711413	0.140302233	0.163233763	8.414155414	1.201564062	0.004996148	0.613260282	0.627654259	0.017154867	0	1.821000021	0.797001653	1.270312977	4.418980791	6.36335406	3.084615127	3.103238101	0.758885443
TCGA-DX-A3LU-01A	2.26519301	4.48963852	4.63131306	0.64559086	3.21652789	2.36587423	2.46015562	4.50942239	1.64838416	3.27251338	1.05145174	1.99341378	0.07353125	3.0402726	6.36004425	2.09802582	4.63755096	1.19367416	0.52758275	8.80922685	2.70635571	0.81124736	2.23974393	2.92204091	0.15225696	0.69904111	1.98150994	1.3496939	0.85205117	3.4214064	5.21234387	6.8893441	2.72449663	0.38527119
TCGA-HB-A2OT-01A	2.531266849	3.927364489	3.541063069	0.425717479	3.227602772	2.015096474	3.358735942	5.076021917	0.289579466	3.558508876	2.095516294	0.51911843	0.83957616	3.437036038	2.198506462	5.689990328	2.945931349	4.998496015	4.641774256	7.891377122	2.083885851	1.348254302	2.118046666	2.317316974	0.091901674	0.005130716	1.939221783	1.519627204	0.462093723	4.296073984	4.871948229	4.413870429	3.29960425	0.496827753
TCGA-DX-A6BA-01A	2.595800467	5.283709545	2.265865783	0.490205295	3.826320341	2.69218084	1.41652111	5.976791639	0.510552809	3.389239511	0.261561154	0.483970432	0.472786248	2.304534449	1.789383721	1.082539713	0.957568396	1.18749504	2.154609778	6.749049331	1.682107168	2.218144493	0.759245017	0.881870814	0.024145143	0.006625716	2.478964539	1.246768979	0.96038066	4.310729809	6.977178713	3.442212481	3.229960698	0.397884814
TCGA-K1-A6RT-01A	2.397799	4.12973	3.991869	0.4096097	2.770553	2.353894	2.350186	5.240165	0.1099449	3.480194	0.7581828	1.458766	0.4825952	1.294046	6.763173	4.254043	4.606017	1.041353	1.409682	8.414155	2.791045	0.7893371	1.595837	1.362593	0.7760531	0.03510893	1.701344	1.607798	0.5356178	3.792335	6.244513	5.025291	3.478787	1.121808
TCGA-K1-A6RV-01A	2.51622738	3.648761381	2.893856054	0.524653169	4.49679595	0.970669742	2.344253369	5.121180132	0	2.734690472	0.950833553	1.901926965	0.283544909	3.087220464	2.285528363	0.917215061	2.207576294	1.636848628	1.97313264	7.36969891	2.298250957	0.18071089	1.352503814	1.448424941	0.019829768	0.002221319	0.96094348	0.820283247	0.527147274	4.156332397	4.435432242	3.995278967	3.142233595	0.674714689
TCGA-DX-A23R-01A	1.664649373	4.410638734	2.588886043	0.40823945	2.845853282	2.90396034	2.038469651	6.916202441	0.484459878	3.398456235	0.288723923	0.64463112	0.028210495	1.172258635	1.643077688	1.060917954	0.563500509	0.329933766	0.179396152	7.002393376	2.327675016	0.197204192	0.498009449	1.099326239	0.089522245	0.002222313	2.655483248	0.398067419	0.313537002	5.532436212	6.382591488	3.252725281	3.28587906	0.019520893
TCGA-PC-A5DP-01A	2.456455345	4.22576372	2.501170765	0.052259695	2.947564791	0.999685661	1.736617634	5.119778992	0.046072028	4.947545878	0.07878078	1.729334306	0.154109034	1.926415126	1.972236845	0.21759048	0.444489197	0.108682195	1.025937545	7.497581933	2.129623137	0	0.419888297	0.265640745	0.121763383	0	2.439108093	0.337799303	1.413678179	4.087086631	5.482451145	0.787365472	3.505571687	0.047887669
TCGA-K1-A42X-02A	2.734063221	3.744547548	0.309198449	0.034333523	3.230980528	2.598920594	1.412792577	6.8893441	0	4.711176581	0.20715367	1.170555135	0.054457648	2.658548399	1.157528724	0.562659438	0.515365926	0.29849798	0.191629364	6.725578362	2.773750157	0.004300933	0.3668148	0.214264724	0.005457169	0.003009808	1.4933001	0.975122479	2.045978841	4.10287012	5.694160269	4.332819329	3.741477004	0.100940877
TCGA-QC-A7B5-01A	2.586338867	4.121725514	3.808392601	0.008314917	3.534036652	2.699771017	2.773403931	5.038400235	0.004856769	2.709789571	0.121529717	1.825634239	0.072069208	1.851356257	4.072856568	2.854401641	2.653606934	0.475571682	0.994401489	8.6159949	2.746924933	0.195895069	1.149425982	1.121043484	0.004633341	0.005323283	1.683002603	0.796820447	1.053821467	4.005260789	4.560593395	5.737674613	2.428830301	0.302914203
TCGA-QQ-A5V2-01A	1.256127236	3.454007118	3.883998889	0.01113908	3.98705612	1.647654359	2.058869624	4.015463561	2.026281764	3.695831199	2.767718307	2.751298802	0.135546975	2.125245394	6.072869397	2.099630663	4.20486671	0.346098251	0.452435947	9.360287157	2.889700232	1.301747561	1.195290793	1.183561061	0.034322797	0.008441055	1.975637272	0.195549726	1.883985064	2.898239492	4.01916535	6.171805951	2.891951621	0.31786881
TCGA-IE-A4EI-01A	2.324826119	4.427883779	1.560400679	0.003496174	2.697562525	0.973195552	1.905697442	5.838884737	0.333397875	3.454007118	0.05179241	0.833361712	0.191092244	3.19897744	0.790274811	0.210747289	1.112057699	0.068890631	0.387187577	8.448024727	2.298866641	0.63044109	0.563219451	0.50526232	0	0.00190645	2.505642389	1.009374967	0.861243202	4.22229942	6.062007892	2.997098807	3.395052938	0.1551465
TCGA-DX-A8BR-01A	2.891631585	5.419163907	3.925360299	0.879598124	4.816002563	2.305832894	2.487978658	5.633142119	3.261428227	3.617013076	0.589043966	0.651273022	0.765012435	2.339311295	2.764600982	1.521140624	3.184678676	0.682648764	2.58040918	7.747540068	2.296070332	1.010863991	2.115826897	2.812272375	0.179674181	0.014480231	2.304534449	1.294045874	0.721972179	3.598650349	5.435414123	5.148019913	3.587529139	0.476850608
TCGA-3B-A9HI-01A	2.40031572	4.650226824	3.695455789	0.668183721	2.731513475	1.791545227	3.180049206	5.093566088	2.599276673	3.959225563	0.963397569	1.025067188	0.498702439	2.626254545	4.326445194	3.699143133	2.439454008	1.328948004	4.644447705	8.162101898	2.622837652	0.085572434	1.142031381	1.298166332	0.07401771	0.028258739	2.66456726	1.246198925	0.78827023	4.331043735	5.139464309	4.299606277	3.037350406	0.664254689
TCGA-X6-A7WB-01A	1.977871	4.809007	2.111717	0.01787084	3.901692	2.019785	2.97466	6.365087	0.1323853	3.572831	0.2499759	1.883985	0.000760491	3.00514	1.107923	0.269012	0.4929534	0.252723	0.181871	7.689219	1.228603	0.05655603	0.5462098	0.3663719	0.00632224	0.000216205	1.277232	1.072349	1.144595	4.411084	6.041747	3.177461	3.516839	0.0932291
TCGA-DX-A6BG-01A	2.431015892	5.184468953	4.495810597	0.906811578	3.257443499	2.635420453	2.478605552	5.41151734	0.014006698	3.435653551	2.440746259	1.779779956	0.190271401	2.316733151	5.759896529	3.4616215	3.129709561	1.007826402	1.357869775	7.381410919	2.587570434	0.66537464	1.676795431	1.544141466	0.262864192	0.042969343	2.510306954	0.93443852	0.670410349	5.545278233	4.97418141	4.505548669	3.572831288	0.389951898
TCGA-IS-A3K8-01A	2.122150221	4.048840916	2.389006888	0	3.785037975	2.69218084	1.83676952	5.115616017	0.723568669	3.495284588	0.76891607	1.205456973	0.046405463	2.456114733	2.338996802	1.073839233	1.120792486	0.179062407	0.653498448	7.019899053	3.282215456	0.026798178	0.558018254	0.400607876	0.008622843	0	1.731418249	0.492006632	1.053312816	3.736217475	5.698333261	4.407807042	2.599569684	0.145093123
TCGA-DX-A1L1-01A	2.18198379	4.355953988	4.429770919	1.069440241	3.242984968	2.870615134	2.062229753	5.578728877	0.799509961	3.667459345	0.046967868	1.23790047	0.912898463	1.729955537	5.256889794	2.862053043	4.570119654	0.936437768	1.479323222	8.54281775	2.987132656	0.222478636	2.159574634	1.883659425	0.349871492	0.057651603	2.354854436	1.584172854	0.488662803	4.044710848	5.617708197	4.712821033	3.472831639	0.494873873
TCGA-N1-A6IA-01A	2.937612193	5.577798893	2.748142267	0.027726718	3.619203641	1.549453591	2.622532577	6.225822686	0.067452776	3.865534589	1.077721203	0.752504432	0.442452566	2.752851971	2.58448357	1.936765433	1.322255643	0.484857757	0.686569627	5.701412137	2.110547401	0.149814536	0.858854572	0.865660304	0.009536112	0.002783234	1.567268711	0.142641001	0.907381727	4.855701467	5.619642682	2.736915085	3.442900454	0.047262923
TCGA-DX-AB2H-01A	2.56289843	3.313243822	2.878173099	0.013346111	3.282215456	1.460213357	2.458297599	5.793280681	0.395547881	4.364131772	0.067963655	1.249060697	0.02635819	2.447902512	8.302459358	1.359909283	0.400607876	0.141066246	0.545217056	6.174800854	2.79804749	0.004460826	0.085985672	0.273281463	0.046798423	0	1.902871155	0.407044632	1.094290111	5.543480113	4.968400246	3.597925852	6.329810614	0
TCGA-DX-A48U-01A	2.841995839	3.737730389	1.8290648	0	3.6047206	1.975637272	1.683928706	5.250816358	0.313537002	4.351884326	0.093178795	1.963717869	0.007013259	2.189150253	1.773935326	0.404335921	0.801642791	0.006718307	0.121166834	6.85812114	2.490187879	0.005354427	0.354970806	0.315764582	0.006654812	0	1.360537936	0.940463599	1.284101444	3.62793552	6.198855396	2.885828909	3.418698171	0.011891922
TCGA-DX-A2IZ-01A	2.424446	2.663319	1.603368	0.01523606	1.670727	3.308063	2.684745	6.519551	1.505526	4.180711	0.001841973	0.6954439	0	1.305211	2.334307	0.5526915	0.06819916	0.2732154	1.812934	6.171806	2.319511	0.000330387	0.07240907	0.2309481	0.1586512	0	1.728398	0.1587905	0.825812	4.473711	4.097019	3.317296	2.284254	0.00145004
TCGA-SI-A71Q-01A	2.152762	5.030454	0.7697093	0.00566961	3.868652	2.60774	1.20462	6.587592	0.2117596	4.485748	0.07361478	0.7606504	0.000332878	1.779161	0.7946245	0.01765222	0.3963198	0.1438294	0.04837726	6.801356	2.567582	0.000211183	0.2927372	0.3097362	0.2333542	0	1.578805	0.7210139	1.134935	5.468321	4.777549	4.109611	3.290647	0.4136959
TCGA-3B-A9I3-01A	2.41856	4.620859	2.769974	0.08522737	3.38924	1.693355	2.768383	5.938022	0.2622402	2.797128	0.00262608	3.338346	0.04526051	1.062826	3.878514	1.918922	1.56905	4.401809	3.089495	7.365774	1.805489	1.676202	0.4887564	0.359073	0.06917286	0.006090086	1.622406	0.8085359	0.6297708	3.912659	5.076684	3.99149	2.634223	0.1505111
TCGA-QQ-A8VB-01A	2.016876	2.900789	1.789089	0.000387398	2.525927	2.595452	1.425671	5.726107	3.287633	4.413407	0.01842218	2.957733	0	1.047234	1.135089	0.155715	0.8963454	0.06456949	0.06982174	7.897367	3.084615	0.01398178	0.4713848	0.3560319	0.2128567	0.00031195	1.411401	0.4152023	2.769974	5.867614	5.307188	3.663379	4.024124	0.903622
TCGA-DX-AB2P-01A	2.673655108	4.910521113	3.247002341	0.206845953	3.856665073	1.841050986	2.635420453	5.708530501	0.325376261	3.262103634	1.904683903	1.391451376	0.184216574	2.182594346	2.699771017	2.188251551	2.092113708	0.802830698	1.04903082	7.519972709	2.571298933	0.016071399	1.455751051	1.170068174	0.02044283	0.005077489	1.750495693	0.516750356	1.115716566	5.28296601	4.943150121	3.58642399	3.384827307	0.093972961
TCGA-PC-A5DO-01A	1.394272	4.508427	3.098944	0.05050495	3.253054	1.562849	2.97466	5.159993	0.2318703	4.023706	0.1273485	1.648936	0.006593992	2.178451	3.624221	1.535557	1.842362	0.2219723	0.7021144	8.12686	4.283136	0.1281478	1.165573	0.6233826	0.0697625	0.001733503	2.05099	0.8742174	0.9797035	5.361017	5.500234	3.577193	2.935718	0.1619817
TCGA-HB-A5W3-01A	2.04099269	4.741885238	2.487033196	0.056674964	3.235272714	1.980575828	1.993702688	5.413231115	0	4.02947215	0.780991343	1.281820544	0.003231427	2.686581372	2.648603847	0.591138853	1.366322853	0.213817657	0.900923809	7.747540068	2.235348361	0.130555402	1.080541183	0.576133952	0.011783817	0	1.897657003	1.007334411	1.504672329	4.496294251	5.100989853	3.492449369	3.034072415	0.070147987
TCGA-QC-A6FX-01A	2.23444847	4.109201359	3.72834314	0.745067321	3.284905766	1.754763823	2.713247044	5.205677835	1.0437601	3.323062676	0.158868808	0.985795104	0.536934122	4.173475265	3.050319102	1.472103217	3.04090102	0.369169845	3.147787571	9.287875411	2.048836488	0.348511792	2.276163799	1.173228568	0.173385772	0.007947465	2.131176159	1.335335059	0.554363972	5.097588868	5.24317912	3.782755313	3.520357851	0.52171959
TCGA-DX-A6Z2-01A	2.310766	4.306747	3.476345	0.1460193	3.5414	1.966579	2.40595	5.751268	0.7282381	4.64758	0.6681837	1.678338	0	2.048209	5.196153	1.686373	2.842317	0.8540683	0.86739	7.519973	3.396754	0.07918006	1.635763	1.423862	0.3301234	0.002646675	1.836458	1.409423	1.168053	4.205284	6.126905	4.38841	3.458479	0.1356372
TCGA-DX-A8BN-01A	2.759245414	4.042184822	3.987460426	0.245769602	2.534111638	2.302351976	3.147146561	5.065135274	1.954908654	3.45465409	1.048725178	1.180541991	0.278451484	4.133104942	1.599441102	0.729292516	5.016739641	0.251947477	0.47909616	9.70274914	1.748721093	0.014599106	2.37055025	2.042217991	0.070652692	0.021359998	1.36960736	0.361598856	1.555648551	3.867112497	5.293829644	5.632149803	2.534393589	1.009611336
TCGA-K1-A3PN-01A	2.36518514	4.71992869	2.364882296	0.050301449	2.817317719	1.509943022	1.626661401	5.753413003	0.390056639	3.934911536	0	0.658129157	0.020088661	3.158366955	1.80240997	0.298850443	0.652851105	0.150757679	0.52401447	8.464633013	2.03349662	0.168794579	0.569922423	0.531675691	0.08493834	0	1.959058707	0.4244846	1.847032927	3.124827129	5.930804036	2.162390322	3.186021589	0.013790181
TCGA-DX-A23V-01A	2.51711487	5.84925333	3.519320611	0.599494289	2.685037549	2.51281212	2.028432585	5.654759669	1.98837545	4.839941179	2.613105947	0.932930353	0.042643957	2.919828335	3.463354885	1.126843252	3.851522671	1.385286372	1.325849969	8.091337254	3.604344425	0.223527813	2.996739842	2.668774642	0.624891393	0.007515183	2.275268451	0.911459815	0.735663618	3.198338372	5.117723944	4.821282998	3.712789453	0.465322898
TCGA-DX-A7ER-01A	1.53019	3.266164	0.7128783	0	2.648287	2.012585	2.085497	5.304011	0.03893702	3.801493	0.01311996	1.241105	0.04368227	0.6873735	0.8024522	0.381509	0.1685473	0.1224498	0.1786057	8.05074	3.71464	0.9948394	0.2979876	0.4525239	0.002453812	0.07117261	0.9680675	1.982446	1.676491	4.403641	5.267503	4.936312	2.187231	0.09230331
TCGA-DX-A6YU-01A	2.170285	4.454911	4.099504	1.115717	2.695663	2.418253	2.867412	5.65084	0.3903505	5.064481	1.604496	1.162178	0.09175155	3.684774	5.849253	2.706356	3.656027	0.6414517	0.5078751	7.471255	3.224254	0.4643087	2.93896	2.374981	0.8364845	0.000442401	2.951383	1.672307	0.8063732	4.800977	5.277548	5.26825	3.532984	0.1502711
TCGA-DX-AB2E-01A	2.94911831	4.67723252	3.48924678	1.12104348	3.58896061	2.30080082	2.71606361	5.64002124	0.05412137	2.65232285	1.27453771	0.69934262	1.1994738	3.69106572	4.9116998	3.25776634	2.00093481	8.81957269	4.3305654	8.02406766	1.90752611	0.14973386	2.68124809	1.24516575	0.25239528	0.03057399	1.53497942	0.89716958	0.62338258	4.74575465	5.17073445	3.40910528	3.19531723	1.47145559
TCGA-HS-A5NA-01A	2.895753744	5.127523076	2.838548807	0.24111576	3.877337924	1.346563527	1.792506586	7.109948244	0.330438745	3.474607395	0.401745953	0.523684879	0	3.112335859	3.060930406	1.566531355	1.303606814	0.645286605	0.473354522	8.357572137	0.776653958	0.188251716	0.599634243	0.783508844	0	0	1.325345884	1.296477517	1.185664821	4.372385902	5.269009374	2.771206555	3.973734839	0.481732124
TCGA-X6-A8C3-01A	2.626580514	4.291185801	3.04090102	0.556397578	3.120254603	1.902515759	2.740266632	6.104374107	0.572511353	2.741514446	2.041661955	1.179213266	0.126686178	3.667459345	3.619203641	0.642084155	3.589319946	1.622896738	0.255157916	8.606773607	2.536297768	0.273281463	2.416009005	2.024418327	0.036776836	0	1.886594871	1.494850409	0.712697348	3.948438534	5.900687493	5.589102356	4.011785559	1.431120637
TCGA-DX-AB3A-01A	2.367739861	3.744919869	3.334946813	0.024909979	3.280251069	1.526514881	2.076638031	5.433674588	1.23531714	3.45465409	0.564846497	0.789337097	0.009255027	1.146684112	1.842975739	1.513456022	0.727932997	0.559590809	0.349190574	8.017522312	3.267782994	0.004032496	0.434955078	0.58144589	0.015215203	0.004511401	2.644537828	0.097556633	0.612184777	4.584169418	5.7999207	4.550070256	3.276236464	0.00804546
TCGA-3B-A9HY-01A	2.251615	6.36172	2.579148	0.2527928	2.759245	2.62943	2.36774	5.75559	0.07013989	4.406446	0.000769566	1.831189	0.8536473	3.210208	3.670691	2.630345	1.0813	0.5479059	0.2304434	6.465953	2.431341	0.02697576	0.438928	0.3713885	0.06016789	0.000528964	1.90698	1.12396	1.907526	5.236346	5.117016	2.852194	3.814273	0.8955952
TCGA-DX-AB36-01A	4.749632807	5.955472645	3.383473339	0.093777583	3.493178763	1.878411426	2.276163799	5.823006843	0	4.014640324	1.266318063	1.350513479	0.105008103	3.411496502	1.376991619	0.594362458	0.689962625	0.253739424	0.066331494	6.698702932	2.384018778	0.024526629	0.79768314	0.603773608	0	0	1.64001018	1.337509125	0.39491728	4.149530936	5.287639335	3.427639382	3.790036142	0.164344292
TCGA-MO-A47R-01A	1.704077925	3.009011052	2.964130405	0.358457803	2.547252753	3.736217475	2.143071655	6.241395109	0.933964395	3.588583888	0.011831659	1.522825546	0	2.436967028	1.898268057	0.24743766	0.794824591	0.198404534	0.190904525	6.712073567	2.541025009	0.027424367	0.610323953	0.807694154	0.027061698	0.007751704	1.623195996	0.159887814	1.351684308	6.694266792	5.121180132	4.462159189	3.994271027	0.037350666
TCGA-K1-A42W-01A	2.254167741	4.48336315	2.926204069	0.171615316	1.80240997	1.07870417	1.655007203	5.557253587	0.847126246	3.987460426	0.381266823	0.940917013	0.096029745	2.930903651	2.58448357	0.727031154	2.171232062	0.41053796	0.147809094	7.747540068	2.223122782	0.004966115	0.709316746	1.117510821	0.006007093	0	1.64243798	1.636072246	0.544798703	4.573622729	6.157193117	4.599964852	3.210885644	0.026911259
TCGA-DX-A3LY-01B	3.068369683	5.788988903	4.296934144	0.957294732	3.570351642	2.265865783	2.33117485	5.204249685	2.563068928	5.338316074	2.722282309	1.495393407	0.702260645	2.330844103	3.482937996	1.864115775	2.929671428	0.52784951	1.664969064	7.998703012	2.957404954	0.09963273	2.79428355	2.459835224	1.132409511	0.004834733	2.372784631	1.410542218	0.611493405	3.802975593	5.63509299	5.04501531	3.143869949	0.097512893
TCGA-WP-A9GB-01A	2.958382	3.479155	0.6454083	0.001989693	2.881322	1.611759	4.326445	6.45268	0.2038604	4.456358	0.002903877	3.010266	0.002134251	2.005621	0.09355598	0.06462762	0.2192481	0.003153691	0.07738606	8.133689	3.86825	0.00095452	0.1861215	0.1933896	0	0	1.333422	1.280432	1.330774	4.9233	6.048453	1.081071	2.986821	0.5621583
TCGA-DX-A8BM-01A	2.88938576	4.66445852	3.047372559	0.47205912	2.594558902	1.893891906	3.376610923	5.817598078	3.350935809	3.819281628	0.841091427	0.837747112	0.279355621	3.53931788	1.286199494	1.164152313	2.052536872	3.02052316	2.359855254	9.941459172	1.843533316	0.051649348	1.294530971	0.877397788	0.022208406	0	1.649469624	1.061410959	0.38318151	3.981470621	6.266564393	3.030212989	3.242636953	1.855968103
TCGA-KD-A5QU-01A	2.748473201	4.775284341	1.492449344	0.062760572	3.454007118	1.671677401	2.195988495	5.955472645	0.017929497	4.057056299	0.770388749	0.607679646	0.007904413	3.035037024	2.137686374	0.86779542	1.413932921	0.489580672	0.40185637	8.017522312	2.38933393	0.010625014	0.612602195	0.511448568	0	0.001841973	1.312106035	1.044979239	1.032066787	4.2964947	6.209373699	2.331482397	2.820789154	0.200936837
TCGA-DX-A3UB-01A	2.10084776	3.66785085	2.81100302	0.14009021	3.43565355	1.60534724	1.92175304	4.68627961	0.37853436	3.25104744	0.25235644	2.0447483	0.69558573	3.76570532	1.63188755	0.6829797	1.73302344	1.25895374	0.74785021	7.01119914	3.68959193	0.01907067	0.51998124	0.77643762	0.36439313	0	3.16894286	1.32501843	1.46077157	3.82980975	5.41323111	3.57499696	2.80626639	0.29941052
TCGA-KD-A5QS-01A	2.8932368	4.06788101	2.76110709	0.13520945	3.0250638	1.84877048	3.93650873	5.97049863	2.62658051	3.29434232	0.11832942	1.41529271	0.0473138	0.53074343	2.20440019	1.53526762	1.68392871	0.77160909	0.02351254	8.39021198	1.84845784	0.16323376	1.09553945	1.36429275	0.04359442	0.0144698	1.60422879	0.42923477	0.89229543	4.49391083	6.04174739	2.85089973	2.7135321	0.05628958
TCGA-FX-A3TO-01A	2.277418707	5.065135274	3.228969716	0.031317743	3.271831527	1.583871244	3.098943938	5.424301986	1.444215128	3.320693227	1.573471125	2.020707721	0.228912652	3.758138236	2.100258549	1.048118283	1.04202329	1.120325703	2.004414674	9.847090534	3.004836249	0.126667985	0.7076252	1.279649095	0.012731469	0	2.543502567	1.625282324	0.801642791	4.241887935	5.452620616	3.777437328	3.920961863	0.050581568
TCGA-IF-A4AK-01A	1.849798	5.357723	1.601529	0.01918296	2.508092	2.214383	1.18849	5.844699	0.001907975	3.489982	0.2614229	2.109318	0.3455043	1.664379	2.530036	0.9122787	0.9319814	0.4145174	0.601713	6.027219	2.458011	0.4548148	0.4642519	0.3112944	0.001806417	0.002060488	1.750796	1.295042	1.801664	4.930064	5.606262	2.963488	3.77515	0.7220851
TCGA-UE-A6QT-01A	2.67083641	4.644447705	4.287152449	1.057115319	3.141909899	2.546279376	2.160527923	4.958917262	2.819224284	3.187379785	1.036855965	1.566690316	0.482674223	3.046388713	6.820777739	4.88856014	3.996303973	1.621236218	1.202290238	8.849936099	2.774684583	1.423862017	1.816999075	2.107721409	0.344540237	0.200246998	2.087070649	1.753274972	0.432670296	4.06458621	5.760980556	4.852147961	3.037350406	1.930483514
TCGA-DX-AB2T-01A	2.024418327	5.685867986	4.060796951	0.548336892	3.674371748	2.097126297	2.961321752	5.711643953	0.447968355	3.635575932	2.083885851	1.008885387	1.238702695	2.273364913	5.772692682	2.739668531	3.222595259	0.37117735	1.243804023	9.121800921	2.856365527	0.18788159	2.376529687	1.625570469	0.147099865	0.003878787	2.727022861	1.291860999	0.485456116	4.405027514	5.426005439	5.392450412	3.435970706	0.653498448
TCGA-KD-A5QT-01A	2.823282985	4.328266395	1.582633094	0.198808419	3.316625767	2.125542296	2.826203452	6.663633944	0	0.623145802	0.185366633	1.137851128	0.032426741	2.260124869	2.20665594	0.492604309	0.810199771	0.460619583	0.419603104	7.741962097	2.885520449	0.04627601	0.251980727	0.408098249	0.076218293	0.003759666	1.71731819	0.356111273	0.82857419	4.268533619	6.326474786	1.904387316	3.242984968	0.017750465
TCGA-3B-A9HZ-01A	2.456114733	4.459273426	3.102922809	0.318051572	3.417694653	1.839240922	2.376811358	5.383294928	0.697735449	3.248175621	0.722876017	0.989575147	0.272429654	3.480558213	4.253599927	2.002224817	2.60840966	1.034350658	4.539697665	7.669085031	2.732782845	0.147040412	1.696734221	0.886415233	0.450173403	0.002143507	2.049993867	0.991350256	0.913337595	4.254485355	5.422520209	5.232551479	2.574447604	0.148956246
TCGA-Z4-A9VC-01A	2.698827	3.900107	3.365295	0.2457696	3.171854	1.453529	2.115232	5.840041	0.001682808	3.878894	0.1946937	2.602742	0.08828357	0.3637712	1.310754	1.397149	1.207193	0.6996592	0.02200192	8.516377	2.031617	0.04324096	1.061411	0.949678	0.06914038	0.02017031	2.186026	0.1847023	1.077004	5.56945	6.303651	3.686605	3.721696	0.02397061
TCGA-DX-A48L-01A	1.463361865	4.062488135	1.928635447	0.002773739	2.637702169	0.719661435	2.490507	5.57313252	0.149012309	3.384827307	0.062309094	2.277720179	0.085650544	0.168179283	0.552942231	0.270910546	0.209378199	0.242312035	0.545047366	7.879364733	2.521851572	1.036413476	0.270069462	0.384233401	0.001551773	0.003500006	2.302982159	0.566294358	1.275087465	4.479466078	5.444821388	1.591634706	3.16134811	0.079467205
TCGA-DX-A8BU-01A	2.818274886	4.329667863	1.890817861	0.131865419	3.433225531	1.452928355	3.371128827	6.056606478	0	6.249103631	0.382440276	1.145091059	0.132810662	3.477047478	1.908730198	0.45837306	1.650691482	0	0.110685837	7.684130339	3.066421793	0.00545157	0.648402201	0.482929423	0.4057879	0	1.483995355	2.029429001	1.441075351	5.39896208	5.96799414	3.161674799	3.517164035	0.052575962
TCGA-X6-A7W8-01A	2.568828	3.554607	3.703553	1.189048	3.223251	1.454963	3.206207	4.617785	0.1755046	2.381774	1.728398	1.957099	0.2793994	2.477958	3.354483	2.617856	2.953275	2.073253	2.954553	9.435484	1.668667	1.597294	1.638854	1.76399	0.02458811	8.22E-05	1.746221	1.345202	0.8453682	3.540004	4.455401	5.509275	2.389007	0.5896622
TCGA-WK-A8XT-01A	2.270571	3.727969	1.421699	0.001580364	3.1445	3.195984	1.584428	6.82564	0.5597585	4.728656	0.001111849	1.012348	0.004627588	0.2288364	0.04157372	0.1116979	0.07989486	0.002622086	0.005096591	7.638908	1.851988	0.001597271	0.217933	0.2677918	0.3488423	0	1.138403	0.1568703	1.524343	5.213828	4.914126	3.110071	3.649851	0
TCGA-DX-A8BH-01A	3.057023296	4.778710087	4.641774256	0.558018254	2.874040442	2.690285449	2.561601417	5.361016965	2.405708825	3.047698941	2.553508241	1.326948569	0.503595695	3.389599062	5.112099759	3.440147615	2.898542312	0.900559214	1.198328142	9.165213206	1.917040137	0.418317609	1.433617505	1.34795843	0.24709447	0.006081399	2.093663017	1.380993129	0.473101629	4.041802608	5.083387102	4.77140123	2.662019096	0.945972605
TCGA-IW-A3M5-01A	2.903003692	4.592806498	2.76680362	0.094818919	4.516910727	1.849133604	2.754148347	5.152900305	0.086648233	3.010918552	0.458752966	0.922972151	0.02793392	1.527304739	1.810408186	1.057619811	1.683928706	0.960253392	0.502012071	7.710243073	2.459531909	0.00997422	0.64494833	0.817836366	0	0.008041875	1.264968463	1.092306052	0.196609201	5.207130658	5.709572506	4.000345534	2.74213458	0.089041615
[truncated: 135 more rows]
