# Supplementary material for: Identification and Validation of a Novel Pyroptosis-Related Gene Signature for Prognosis Prediction in Soft Tissue Sarcoma
Source: Front Genet. 2021 Dec 1;12:773373. doi: 10.3389/fgene.2021.773373 (PMC8671884; doi:10.3389/fgene.2021.773373)
Supplement: Supplementary file 5 [file DataSheet1.ZIP › Raw data and code/code/4.PRGs_meta.csv]

bcr_patient_barcode	group
GTEX-1117F-0226-SM-5GZZ7	Normal
GTEX-1117F-0426-SM-5EGHI	Normal
GTEX-1117F-1326-SM-5EGHH	Normal
GTEX-111CU-1026-SM-5EGIL	Normal
GTEX-111CU-1826-SM-5GZYN	Normal
GTEX-111CU-2026-SM-5GZZC	Normal
GTEX-111FC-0226-SM-5N9B8	Normal
GTEX-111FC-0326-SM-5GZZ1	Normal
GTEX-111FC-1426-SM-5N9C7	Normal
GTEX-111VG-2326-SM-5N9BK	Normal
GTEX-111YS-1326-SM-5EGGK	Normal
GTEX-111YS-2326-SM-5987L	Normal
GTEX-111YS-2426-SM-5GZZQ	Normal
GTEX-1122O-0926-SM-5N9C9	Normal
GTEX-1122O-2426-SM-5GIDN	Normal
GTEX-1128S-2126-SM-5H12U	Normal
GTEX-113IC-0226-SM-5HL5C	Normal
GTEX-113JC-0726-SM-5GZZR	Normal
GTEX-113JC-2726-SM-5EGIS	Normal
GTEX-117YW-0826-SM-5H11O	Normal
GTEX-117YW-2426-SM-5Q5AE	Normal
GTEX-117YX-0726-SM-5GIET	Normal
GTEX-117YX-2226-SM-5EGJJ	Normal
GTEX-117YX-2526-SM-5EQ4Q	Normal
GTEX-1192X-0426-SM-5GIEE	Normal
GTEX-1192X-1526-SM-5H11I	Normal
GTEX-11DXW-0326-SM-5H11W	Normal
GTEX-11DXW-0726-SM-5H12J	Normal
GTEX-11DXX-2026-SM-5EGJL	Normal
GTEX-11DXX-2326-SM-5Q5A2	Normal
GTEX-11DXX-2726-SM-5PNXO	Normal
GTEX-11DXY-0326-SM-5H12F	Normal
GTEX-11DXY-2726-SM-5GID2	Normal
GTEX-11DXZ-1426-SM-5H12A	Normal
GTEX-11DXZ-2226-SM-5EGH2	Normal
GTEX-11DXZ-2426-SM-5N9DT	Normal
GTEX-11DYG-2026-SM-5EGGX	Normal
GTEX-11DZ1-0226-SM-5A5KF	Normal
GTEX-11DZ1-0926-SM-5EQ5R	Normal
GTEX-11EI6-0226-SM-5EQ64	Normal
GTEX-11EI6-0326-SM-5EQ6G	Normal
GTEX-11EM3-1126-SM-5A5KM	Normal
GTEX-11EM3-2126-SM-5H11M	Normal
GTEX-11EMC-2626-SM-59864	Normal
GTEX-11EMC-2826-SM-5PNY6	Normal
GTEX-11EQ8-0526-SM-5N9BC	Normal
GTEX-11EQ9-1126-SM-5987I	Normal
GTEX-11EQ9-2126-SM-5PNVW	Normal
GTEX-11EQ9-2526-SM-5HL66	Normal
GTEX-11GS4-1026-SM-5N9DE	Normal
GTEX-11GS4-2526-SM-5A5KT	Normal
GTEX-11GS4-2626-SM-5A5LD	Normal
GTEX-11GSO-0226-SM-5A5LV	Normal
GTEX-11GSO-2326-SM-5A5LX	Normal
GTEX-11GSO-2526-SM-5PNVX	Normal
GTEX-11GSP-2726-SM-5A5LJ	Normal
GTEX-11H98-0226-SM-5NQ89	Normal
GTEX-11H98-0326-SM-5HL4S	Normal
GTEX-11I78-0226-SM-5HL6R	Normal
GTEX-11I78-2426-SM-5A5K9	Normal
GTEX-11I78-2626-SM-5Q5AI	Normal
GTEX-11ILO-0226-SM-5N9D3	Normal
GTEX-11LCK-0326-SM-5A5M7	Normal
GTEX-11LCK-1126-SM-5A5KC	Normal
GTEX-11LCK-1226-SM-5Q5AM	Normal
GTEX-11NSD-2026-SM-5HL5U	Normal
GTEX-11NUK-2026-SM-5PNVZ	Normal
GTEX-11NV4-0326-SM-5HL58	Normal
GTEX-11NV4-1426-SM-5BC4W	Normal
GTEX-11O72-0226-SM-59869	Normal
GTEX-11O72-0326-SM-5986D	Normal
GTEX-11OC5-0326-SM-5PNW5	Normal
GTEX-11OF3-0826-SM-5BC51	Normal
GTEX-11OF3-2426-SM-5Q5AS	Normal
GTEX-11OF3-2526-SM-5P9JL	Normal
GTEX-11P7K-0826-SM-5BC5F	Normal
GTEX-11P7K-1926-SM-5GU6R	Normal
GTEX-11P7K-2026-SM-5GU74	Normal
GTEX-11P81-0726-SM-5PNYH	Normal
GTEX-11P81-2426-SM-5GU65	Normal
GTEX-11P81-2526-SM-5GU6H	Normal
GTEX-11P82-0326-SM-5HL51	Normal
GTEX-11P82-1726-SM-5Q5AT	Normal
GTEX-11P82-1826-SM-5PNYJ	Normal
GTEX-11PRG-0326-SM-5GU53	Normal
GTEX-11PRG-0626-SM-5BC56	Normal
GTEX-11TT1-1926-SM-5PNYN	Normal
GTEX-11TT1-2326-SM-5GU6N	Normal
GTEX-11TT1-2426-SM-5EQMK	Normal
GTEX-11TTK-0226-SM-5N9EC	Normal
GTEX-11TTK-0326-SM-5BC5N	Normal
GTEX-11TUW-2526-SM-5EQKN	Normal
GTEX-11TUW-2626-SM-5EQKZ	Normal
GTEX-11UD1-0226-SM-5EQKL	Normal
GTEX-11UD1-0326-SM-5EQKX	Normal
GTEX-11UD2-0126-SM-5EQL2	Normal
GTEX-11VI4-1226-SM-5EQMP	Normal
GTEX-11VI4-1926-SM-5CVLI	Normal
GTEX-11WQC-2426-SM-5EQKQ	Normal
GTEX-11WQC-2626-SM-5CVLF	Normal
GTEX-11WQK-0726-SM-5GU71	Normal
GTEX-11WQK-1526-SM-5EGKN	Normal
GTEX-11XUK-1726-SM-5GU61	Normal
GTEX-11XUK-2126-SM-5EQLR	Normal
GTEX-11XUK-2226-SM-5CVLL	Normal
GTEX-11ZTS-0526-SM-5CVL9	Normal
GTEX-11ZTS-1326-SM-5EQMA	Normal
GTEX-11ZTT-2626-SM-5EQKK	Normal
GTEX-11ZUS-0726-SM-59886	Normal
GTEX-11ZUS-1426-SM-5FQSP	Normal
GTEX-11ZUS-1826-SM-5FQTR	Normal
GTEX-11ZVC-2626-SM-5FQTA	Normal
GTEX-11ZVC-2726-SM-5FQSZ	Normal
GTEX-1211K-1226-SM-5EQ4N	Normal
GTEX-1211K-2126-SM-59HJZ	Normal
GTEX-1211K-2226-SM-5FQU6	Normal
GTEX-12126-0526-SM-5PNW4	Normal
GTEX-1212Z-0526-SM-5FQSQ	Normal
GTEX-1212Z-2426-SM-5EQ5D	Normal
GTEX-12584-0226-SM-5EQL5	Normal
GTEX-12584-2126-SM-5FQUM	Normal
GTEX-12696-1826-SM-5EGJS	Normal
GTEX-12696-2526-SM-5EQLN	Normal
GTEX-1269C-2626-SM-5EQ5C	Normal
GTEX-1269C-2726-SM-5EGJ4	Normal
GTEX-12BJ1-0826-SM-5EQ5P	Normal
GTEX-12BJ1-2526-SM-5FQUE	Normal
GTEX-12C56-1926-SM-5FQUG	Normal
GTEX-12KS4-0426-SM-5EQMC	Normal
GTEX-12KS4-0826-SM-5BC5R	Normal
GTEX-12KS4-1526-SM-5EQ6E	Normal
GTEX-12WS9-0226-SM-5EQ4X	Normal
GTEX-12WSA-0326-SM-5BC6I	Normal
GTEX-12WSA-0726-SM-5FQU2	Normal
GTEX-12WSA-1626-SM-5EGJV	Normal
GTEX-12WSB-0226-SM-5GCOR	Normal
GTEX-12WSB-0326-SM-5GCP4	Normal
GTEX-12WSC-0226-SM-5EQ52	Normal
GTEX-12WSC-0326-SM-5EQ5E	Normal
GTEX-12WSC-1726-SM-5GCN3	Normal
GTEX-12WSD-0226-SM-59HKO	Normal
GTEX-12WSG-0426-SM-5FQSE	Normal
GTEX-12WSH-2526-SM-5CVNH	Normal
GTEX-12WSI-1526-SM-5GCNM	Normal
GTEX-12WSJ-1726-SM-5LZVV	Normal
GTEX-12WSK-1026-SM-5CVNR	Normal
GTEX-12WSL-1126-SM-5CVNK	Normal
GTEX-12WSL-2426-SM-5GCN7	Normal
GTEX-12WSL-2726-SM-5CVNL	Normal
GTEX-12WSM-0226-SM-5LZV6	Normal
GTEX-12WSM-0326-SM-5LZVI	Normal
GTEX-12WSM-0626-SM-5GCOK	Normal
GTEX-12WSN-2526-SM-5LZU8	Normal
GTEX-12ZZW-2326-SM-5DUW2	Normal
GTEX-12ZZX-0226-SM-5DUXU	Normal
GTEX-12ZZX-0326-SM-5DUVH	Normal
GTEX-12ZZX-1726-SM-5BC63	Normal
GTEX-12ZZY-0326-SM-5LZVQ	Normal
GTEX-12ZZY-0626-SM-5EQ5T	Normal
GTEX-12ZZZ-0226-SM-59HKU	Normal
GTEX-13111-0626-SM-5LZVR	Normal
GTEX-13111-2226-SM-5LZUE	Normal
GTEX-13112-1126-SM-5GCMY	Normal
GTEX-13112-2626-SM-5BC66	Normal
GTEX-13112-2726-SM-5DUW5	Normal
GTEX-13113-1826-SM-5LZW4	Normal
GTEX-1313W-0226-SM-5LZV7	Normal
GTEX-1313W-0526-SM-5P9FZ	Normal
GTEX-1313W-1626-SM-5J1OE	Normal
GTEX-1314G-1626-SM-5EQ67	Normal
GTEX-1314G-1726-SM-5LZUX	Normal
GTEX-131XE-2026-SM-5LZW1	Normal
GTEX-131XE-2426-SM-5EQ5V	Normal
GTEX-131XE-2726-SM-5P9G7	Normal
GTEX-131XF-0726-SM-5GIE5	Normal
GTEX-131XF-2226-SM-5EQKG	Normal
GTEX-131XF-2326-SM-5BC6B	Normal
GTEX-131XG-0126-SM-5K7UJ	Normal
GTEX-131XH-2726-SM-5GCO2	Normal
GTEX-131XW-0326-SM-5KM1J	Normal
GTEX-131XW-0526-SM-5PNXZ	Normal
GTEX-131YS-0526-SM-5EGKJ	Normal
GTEX-132AR-0226-SM-5IJBE	Normal
GTEX-132AR-0526-SM-5J2MJ	Normal
GTEX-132AR-1026-SM-5PNVL	Normal
GTEX-132NY-0726-SM-5KLZM	Normal
GTEX-132Q8-0626-SM-5L3F3	Normal
GTEX-132Q8-1726-SM-5EGK8	Normal
GTEX-132QS-0826-SM-5K7WV	Normal
GTEX-1339X-0726-SM-5L3FF	Normal
GTEX-1339X-2426-SM-5KLYU	Normal
GTEX-133LE-2026-SM-5K7WM	Normal
GTEX-1399Q-2426-SM-5J2MO	Normal
GTEX-1399R-2526-SM-5IFG2	Normal
GTEX-1399R-2626-SM-5KLZ7	Normal
GTEX-1399S-1426-SM-5PNYQ	Normal
GTEX-1399S-2726-SM-5KM22	Normal
GTEX-1399T-1326-SM-5PNVH	Normal
GTEX-1399T-2726-SM-5K7XK	Normal
GTEX-1399U-2426-SM-5K7XB	Normal
GTEX-1399U-2526-SM-5L3DL	Normal
GTEX-139D8-0726-SM-5P9GJ	Normal
GTEX-139D8-1626-SM-5IJFZ	Normal
GTEX-139T4-0126-SM-5HL5G	Normal
GTEX-139T4-0326-SM-5K7XN	Normal
GTEX-139T6-0526-SM-5IJC9	Normal
GTEX-139T6-2026-SM-5IFFL	Normal
GTEX-139T8-0226-SM-5L3EA	Normal
GTEX-139T8-0526-SM-5KLZL	Normal
GTEX-139TS-2626-SM-5J1MT	Normal
GTEX-139TT-0226-SM-5K7YH	Normal
GTEX-139TT-0426-SM-5IJFA	Normal
GTEX-139TU-0226-SM-5J1NM	Normal
GTEX-139TU-0526-SM-5J2M8	Normal
GTEX-139UC-2926-SM-5J1N6	Normal
GTEX-139YR-0326-SM-5J1MC	Normal
GTEX-139YR-2426-SM-5J1OB	Normal
GTEX-139YR-2526-SM-5IJC6	Normal
GTEX-13CF2-2626-SM-5LZZA	Normal
GTEX-13CF2-2726-SM-5LZWW	Normal
GTEX-13CF3-1126-SM-5LZXB	Normal
GTEX-13CF3-1826-SM-5J1NK	Normal
GTEX-13CF3-2326-SM-5IFGL	Normal
GTEX-13D11-0526-SM-5LZYM	Normal
GTEX-13D11-2326-SM-5IJCY	Normal
GTEX-13D11-2526-SM-5KM28	Normal
GTEX-13FH7-1926-SM-5J2OL	Normal
GTEX-13FH7-2126-SM-5L3DJ	Normal
GTEX-13FH7-2226-SM-5IJD4	Normal
GTEX-13FHO-0326-SM-5IJBH	Normal
GTEX-13FHO-0726-SM-5IJDG	Normal
GTEX-13FHO-2026-SM-5J1OA	Normal
GTEX-13FHP-0226-SM-5K7WD	Normal
GTEX-13FHP-0526-SM-5K7UY	Normal
GTEX-13FTW-0426-SM-5K7X2	Normal
GTEX-13FTW-2326-SM-5K7YS	Normal
GTEX-13FTX-2026-SM-5L3D6	Normal
GTEX-13FTY-0226-SM-5IJBW	Normal
GTEX-13FTY-0626-SM-5L3F8	Normal
GTEX-13FTZ-2226-SM-5LZXI	Normal
GTEX-13FXS-0326-SM-5K7TV	Normal
GTEX-13G51-0526-SM-5IJCQ	Normal
GTEX-13G51-2626-SM-5LZYW	Normal
GTEX-13G51-2726-SM-5LZZ9	Normal
GTEX-13IVO-0226-SM-5LZXU	Normal
GTEX-13IVO-0626-SM-5LZYJ	Normal
GTEX-13IVO-2426-SM-5K7V9	Normal
GTEX-13JUV-0626-SM-5J1MQ	Normal
GTEX-13JUV-2326-SM-5IJCE	Normal
GTEX-13JUV-2826-SM-5LZWU	Normal
GTEX-13JVG-0126-SM-5L3D3	Normal
GTEX-13JVG-0226-SM-5J1MW	Normal
GTEX-13N11-1826-SM-5IJDS	Normal
GTEX-13N11-2726-SM-5L3ER	Normal
GTEX-13N1W-0226-SM-5K7W6	Normal
GTEX-13N1W-0526-SM-5MR4I	Normal
GTEX-13N2G-2326-SM-5J1ON	Normal
GTEX-13N2G-2726-SM-5J1MG	Normal
GTEX-13NYB-2726-SM-5J2MT	Normal
GTEX-13NYS-0226-SM-5MR49	Normal
GTEX-13NYS-0326-SM-5MR4L	Normal
GTEX-13NYS-0726-SM-5J1OR	Normal
GTEX-13NZ8-0926-SM-5MR3U	Normal
GTEX-13NZ8-2126-SM-5L3EO	Normal
GTEX-13NZ9-0526-SM-5J1OX	Normal
GTEX-13NZ9-0626-SM-5IJCO	Normal
GTEX-13NZ9-2026-SM-5KM1U	Normal
GTEX-13NZA-0126-SM-5K7UH	Normal
GTEX-13NZA-0526-SM-5L3D7	Normal
GTEX-13NZB-0826-SM-5K7X5	Normal
GTEX-13NZB-2426-SM-5K7UF	Normal
GTEX-13NZB-2626-SM-5J2M7	Normal
GTEX-13O1R-0226-SM-5K7U5	Normal
GTEX-13O1R-0526-SM-5K7XU	Normal
GTEX-13O21-1526-SM-5K7W4	Normal
GTEX-13O21-1726-SM-5MR5A	Normal
GTEX-13O3O-0526-SM-5J1NL	Normal
GTEX-13O3P-0226-SM-5KM3Z	Normal
GTEX-13O3P-0626-SM-5L3D5	Normal
GTEX-13O3P-0926-SM-5IFFI	Normal
GTEX-13O3Q-2726-SM-5KM51	Normal
GTEX-13O61-2326-SM-5J1NJ	Normal
GTEX-13O61-2426-SM-5J1NV	Normal
GTEX-13OVG-1326-SM-5K7Y3	Normal
GTEX-13OVG-2126-SM-5KM1K	Normal
GTEX-13OVH-1126-SM-5K7YP	Normal
GTEX-13OVI-1326-SM-5IJBO	Normal
GTEX-13OVI-1726-SM-5L3DW	Normal
GTEX-13OVJ-0226-SM-5L3GK	Normal
GTEX-13OVJ-0326-SM-5L3GL	Normal
GTEX-13OVJ-0926-SM-5K7U1	Normal
GTEX-13OVL-0326-SM-5IJCS	Normal
GTEX-13OVL-0826-SM-5L3GV	Normal
GTEX-13OVL-1426-SM-5IJC1	Normal
GTEX-13OW5-0326-SM-5L3HK	Normal
GTEX-13OW6-0526-SM-5L3HY	Normal
GTEX-13OW6-0626-SM-5L3IB	Normal
GTEX-13OW6-2426-SM-5K7WO	Normal
GTEX-13OW7-0226-SM-5MR3N	Normal
GTEX-13OW7-0326-SM-5J1MP	Normal
GTEX-13OW8-0326-SM-5L3FB	Normal
GTEX-13OW8-1226-SM-5K7XD	Normal
GTEX-13OW8-1426-SM-5IJDT	Normal
GTEX-13PDP-0226-SM-5K7W9	Normal
GTEX-13PDP-0326-SM-5K7XP	Normal
GTEX-13PDP-1226-SM-5K7TW	Normal
GTEX-13PL6-0326-SM-5IJCP	Normal
GTEX-13PL6-0926-SM-5KLYY	Normal
GTEX-13PL7-0626-SM-5IJCD	Normal
GTEX-13PL7-1226-SM-5SIAR	Normal
GTEX-13PLJ-0126-SM-5L3HU	Normal
GTEX-13PVQ-0226-SM-5SIBG	Normal
GTEX-13PVQ-0326-SM-5K7YF	Normal
GTEX-13PVQ-2226-SM-5L3G9	Normal
GTEX-13PVR-0526-SM-5S2OB	Normal
GTEX-13PVR-2526-SM-5RQIT	Normal
GTEX-13QBU-1326-SM-5LU4K	Normal
GTEX-13QBU-2426-SM-5LU4L	Normal
GTEX-13QBU-2526-SM-5LU4X	Normal
GTEX-13QIC-1226-SM-5K7YR	Normal
GTEX-13QJ3-0426-SM-5RQHP	Normal
GTEX-13QJ3-0726-SM-5SI68	Normal
GTEX-13RTJ-2526-SM-5S2Q3	Normal
GTEX-13RTK-0726-SM-5Q5EN	Normal
GTEX-13RTK-1626-SM-5QGQS	Normal
GTEX-13S7M-0226-SM-5S2UG	Normal
GTEX-13S7M-0326-SM-5S2PH	Normal
GTEX-13S86-0926-SM-5SI6I	Normal
GTEX-13S86-2326-SM-5RQK1	Normal
GTEX-13SLW-0226-SM-5S2NA	Normal
GTEX-13SLW-0326-SM-5RQK5	Normal
GTEX-13SLX-0326-SM-5Q5E4	Normal
GTEX-13U4I-0226-SM-5SIB1	Normal
GTEX-13U4I-1826-SM-5IJD2	Normal
GTEX-13VXT-0226-SM-5LU9Q	Normal
GTEX-13VXT-0326-SM-5LU4U	Normal
GTEX-13VXT-0926-SM-5LU5K	Normal
GTEX-13VXU-1026-SM-5KLZE	Normal
GTEX-13W3W-1126-SM-5L3DO	Normal
GTEX-13W3W-2526-SM-5SI9P	Normal
GTEX-13W3W-2626-SM-5SIA2	Normal
GTEX-13W46-0726-SM-5LU3Z	Normal
GTEX-13W46-1226-SM-5SIAS	Normal
GTEX-13X6H-1726-SM-5Q5EH	Normal
GTEX-13X6I-0526-SM-5QGP8	Normal
GTEX-13X6I-1526-SM-5SIAC	Normal
GTEX-13X6K-0226-SM-5QGPB	Normal
GTEX-13X6K-0326-SM-5Q5D6	Normal
GTEX-13X6K-0726-SM-5LU2Z	Normal
GTEX-13YAN-0426-SM-5O9DR	Normal
GTEX-13YAN-0526-SM-5O9BE	Normal
GTEX-1445S-0626-SM-5LU3C	Normal
GTEX-144FL-0226-SM-5Q5D4	Normal
GTEX-144FL-0326-SM-5O99O	Normal
GTEX-144GL-0226-SM-5QGOX	Normal
GTEX-144GL-0326-SM-5QGOY	Normal
GTEX-144GM-1926-SM-5LUAN	Normal
GTEX-144GM-2026-SM-5LU3D	Normal
GTEX-144GN-2426-SM-5LU4R	Normal
GTEX-144GO-1326-SM-5Q5EL	Normal
GTEX-145LS-0226-SM-5O9A5	Normal
GTEX-145LS-0526-SM-5LU8Y	Normal
GTEX-145LT-1626-SM-5O992	Normal
GTEX-145LT-1826-SM-5QGP4	Normal
GTEX-145LU-1226-SM-5LU9B	Normal
GTEX-145LU-2026-SM-5Q5E8	Normal
GTEX-145LV-1026-SM-5O9AE	Normal
GTEX-145ME-0726-SM-5O9A3	Normal
GTEX-145ME-1926-SM-5SI9S	Normal
GTEX-145ME-2026-SM-5SIA5	Normal
GTEX-145MF-1026-SM-5Q5EQ	Normal
GTEX-145MH-0326-SM-5LU8H	Normal
GTEX-145MI-0326-SM-5Q5EV	Normal
GTEX-145MI-0826-SM-5SI95	Normal
GTEX-145MN-2626-SM-5NQAH	Normal
GTEX-145MO-0426-SM-5QGP6	Normal
GTEX-145MO-0726-SM-5NQB9	Normal
GTEX-146FH-0226-SM-5QGPQ	Normal
GTEX-146FH-2026-SM-5SI9I	Normal
GTEX-146FQ-0226-SM-5NQAL	Normal
GTEX-146FQ-0326-SM-5NQAX	Normal
GTEX-146FR-0226-SM-5Q5F6	Normal
GTEX-146FR-1726-SM-5Q5DT	Normal
GTEX-146FR-1826-SM-5QGPF	Normal
GTEX-14753-0326-SM-5QGQB	Normal
GTEX-14753-0526-SM-5QGPR	Normal
GTEX-14753-2526-SM-5LU97	Normal
GTEX-1477Z-1626-SM-5SIA8	Normal
GTEX-147F3-0226-SM-5NQBV	Normal
GTEX-147F3-0626-SM-5NQ9I	Normal
GTEX-147GR-0426-SM-5S2OL	Normal
GTEX-147JS-1026-SM-5S2MP	Normal
GTEX-148VI-1726-SM-5S2W9	Normal
GTEX-148VJ-0326-SM-5QGQE	Normal
GTEX-1497J-2326-SM-5NQBK	Normal
GTEX-14A5H-0326-SM-5RQIB	Normal
GTEX-14A5I-0326-SM-5NQ9J	Normal
GTEX-14A6H-1026-SM-5SIAZ	Normal
GTEX-14A6H-2826-SM-5QGPM	Normal
GTEX-14AS3-0426-SM-5QGQK	Normal
GTEX-14AS3-2126-SM-5S2MK	Normal
GTEX-14ASI-0526-SM-5QGQP	Normal
GTEX-14B4R-0526-SM-5QGQT	Normal
GTEX-14BIL-0226-SM-5SI9E	Normal
GTEX-14BIL-0326-SM-5SI9Q	Normal
GTEX-14BIL-2426-SM-5QGQR	Normal
GTEX-14BIM-0326-SM-5SI9B	Normal
GTEX-14BIN-1226-SM-5S2OM	Normal
GTEX-14BMU-2026-SM-5S2W6	Normal
GTEX-14BMU-2126-SM-5S2TS	Normal
GTEX-14BMV-0326-SM-5RQHW	Normal
GTEX-14C39-2426-SM-5S2U5	Normal
GTEX-14C39-2526-SM-5S2UH	Normal
GTEX-14C5O-0226-SM-5SI6O	Normal
GTEX-14DAQ-2526-SM-5RQIO	Normal
GTEX-14DAR-1926-SM-5S2NQ	Normal
GTEX-14E1K-0426-SM-5S2PF	Normal
GTEX-14E6C-0226-SM-5S2N3	Normal
GTEX-14ICL-0926-SM-5S2TU	Normal
GTEX-14ICL-1926-SM-5RQIZ	Normal
GTEX-N7MS-0426-SM-2YUN6	Normal
GTEX-NFK9-0326-SM-3MJGV	Normal
GTEX-NFK9-0626-SM-2HMIV	Normal
GTEX-NL3G-0226-SM-4RGLU	Normal
GTEX-NPJ8-0226-SM-48TBN	Normal
GTEX-NPJ8-1626-SM-2HMIY	Normal
GTEX-O5YT-0226-SM-32PK5	Normal
GTEX-O5YT-1626-SM-32PK6	Normal
GTEX-O5YV-0226-SM-48TBY	Normal
GTEX-O5YV-2026-SM-26GMK	Normal
GTEX-O5YV-2026-SM-26GN2	Normal
GTEX-O5YV-2026-SM-2D7VS	Normal
GTEX-OHPJ-1626-SM-2HMKO	Normal
GTEX-OHPK-0226-SM-3MJH6	Normal
GTEX-OHPK-1626-SM-2YUN3	Normal
GTEX-OHPL-1626-SM-2HMIR	Normal
GTEX-OHPM-0226-SM-3LK61	Normal
GTEX-OHPN-0226-SM-48TBV	Normal
GTEX-OIZG-1326-SM-2HMIQ	Normal
GTEX-OIZH-0226-SM-2YUMH	Normal
GTEX-OIZH-1626-SM-2HMKI	Normal
GTEX-OIZI-0226-SM-2XCEE	Normal
GTEX-OIZI-0626-SM-2XCEH	Normal
GTEX-OOBJ-0226-SM-2YUMM	Normal
GTEX-OOBJ-1626-SM-2I3F7	Normal
GTEX-OOBK-0226-SM-2YUMF	Normal
GTEX-OOBK-1626-SM-2HMKG	Normal
GTEX-OXRK-0326-SM-2YUMQ	Normal
GTEX-OXRK-0326-SM-3NB3R	Normal
GTEX-OXRK-1826-SM-2HMJE	Normal
GTEX-OXRL-0226-SM-3NB18	Normal
GTEX-OXRL-1626-SM-2YUMU	Normal
GTEX-OXRN-1326-SM-3LK5V	Normal
GTEX-OXRO-0226-SM-3LK6F	Normal
GTEX-OXRO-1726-SM-3LK6C	Normal
GTEX-OXRP-0226-SM-3NB14	Normal
GTEX-OXRP-0226-SM-48TDH	Normal
GTEX-OXRP-2326-SM-2S1NL	Normal
GTEX-P44G-0526-SM-2XCD1	Normal
GTEX-P44G-2326-SM-2XCCZ	Normal
GTEX-P44H-0326-SM-2XCES	Normal
GTEX-P4PP-0226-SM-2S1NN	Normal
GTEX-P4PP-0226-SM-5S2VR	Normal
GTEX-P4PP-1626-SM-2HMJF	Normal
GTEX-P4PQ-0226-SM-2S1NK	Normal
GTEX-P4PQ-1626-SM-2HMKK	Normal
GTEX-P4QR-0426-SM-2S1NV	Normal
GTEX-P4QS-0226-SM-3NB1U	Normal
GTEX-P4QS-1626-SM-2S1NH	Normal
GTEX-P4QT-0226-SM-3LK68	Normal
GTEX-P4QT-1626-SM-2S1NP	Normal
GTEX-P4QT-1626-SM-5S2UR	Normal
GTEX-P78B-0226-SM-3NB1Z	Normal
GTEX-P78B-1626-SM-2S1O1	Normal
GTEX-P78B-1626-SM-5SI85	Normal
GTEX-PLZ4-0226-SM-2S1NW	Normal
GTEX-PLZ4-0226-SM-5SI7M	Normal
GTEX-PLZ5-1826-SM-3NB22	Normal
GTEX-PLZ6-1326-SM-3NB24	Normal
GTEX-PLZ6-1526-SM-2S1OC	Normal
GTEX-POMQ-1926-SM-3NB1Y	Normal
GTEX-POMQ-2326-SM-2S1O8	Normal
GTEX-POMQ-2326-SM-5S2VS	Normal
GTEX-POYW-0526-SM-2XCEY	Normal
GTEX-POYW-0526-SM-5KM2H	Normal
GTEX-PSDG-0426-SM-2S1OF	Normal
GTEX-PSDG-0426-SM-5SI86	Normal
GTEX-PW2O-1726-SM-2S1OO	Normal
GTEX-PWCY-1926-SM-3NB25	Normal
GTEX-PWCY-2026-SM-2S1NF	Normal
GTEX-PWCY-2026-SM-5Q5BF	Normal
GTEX-PWCY-2026-SM-5QGQ9	Normal
GTEX-PWCY-2026-SM-5SI8R	Normal
GTEX-PWN1-0226-SM-2S1OZ	Normal
GTEX-PWN1-0226-SM-5SI7O	Normal
GTEX-PWN1-1626-SM-2S1OL	Normal
GTEX-PWOO-2326-SM-2S1PQ	Normal
GTEX-PX3G-0226-SM-2S1OU	Normal
GTEX-PX3G-0226-SM-3NB2C	Normal
GTEX-PX3G-1626-SM-2S1PT	Normal
GTEX-Q2AG-0226-SM-2S1P4	Normal
GTEX-Q2AG-0426-SM-2S1PU	Normal
GTEX-Q2AH-1726-SM-2S1OT	Normal
GTEX-Q2AH-1726-SM-3NB2B	Normal
GTEX-Q2AH-1826-SM-2S1Q2	Normal
GTEX-Q2AI-1426-SM-2S1P5	Normal
GTEX-Q2AI-1526-SM-3GIJ3	Normal
GTEX-Q734-1826-SM-2I3EL	Normal
GTEX-Q734-2026-SM-3GADA	Normal
GTEX-QCQG-1826-SM-2S1P2	Normal
GTEX-QCQG-2126-SM-2S1P8	Normal
GTEX-QDT8-0226-SM-32PL4	Normal
GTEX-QDT8-0526-SM-32PL5	Normal
GTEX-QDT8-0526-SM-3NMD8	Normal
GTEX-QDT8-0526-SM-4LMJR	Normal
GTEX-QDVJ-1926-SM-2S1PJ	Normal
GTEX-QDVN-2126-SM-33HBS	Normal
GTEX-QDVN-2126-SM-5SI7X	Normal
GTEX-QDVN-2426-SM-2S1Q4	Normal
GTEX-QEG4-0326-SM-5S2UQ	Normal
GTEX-QEG4-0626-SM-2S1OY	Normal
GTEX-QEG5-0326-SM-2S1PB	Normal
GTEX-QEL4-0326-SM-3GAE5	Normal
GTEX-QEL4-0626-SM-3GIJM	Normal
GTEX-QESD-1526-SM-2S1QT	Normal
GTEX-QESD-1626-SM-2S1RB	Normal
GTEX-QLQ7-1526-SM-2S1QA	Normal
GTEX-QLQ7-1726-SM-2S1QQ	Normal
GTEX-QLQW-1226-SM-2S1Q9	Normal
GTEX-QLQW-1326-SM-2S1QS	Normal
GTEX-QMRM-1726-SM-2S1QG	Normal
GTEX-QV31-1326-SM-2S1QE	Normal
GTEX-QV31-1426-SM-2S1QD	Normal
GTEX-QV44-1825-SM-447CF	Normal
GTEX-QV44-2026-SM-2S1RD	Normal
GTEX-QVJO-0126-SM-3GIK4	Normal
GTEX-QVJO-0226-SM-2S1R2	Normal
GTEX-QXCU-1726-SM-2TC6L	Normal
GTEX-R3RS-0526-SM-3GADG	Normal
GTEX-R53T-1626-SM-3GAEW	Normal
GTEX-R53T-1826-SM-3GIJX	Normal
GTEX-R55C-1626-SM-48FEG	Normal
GTEX-R55C-1726-SM-3GADJ	Normal
GTEX-R55D-0326-SM-48FES	Normal
GTEX-R55D-0626-SM-3GAD5	Normal
GTEX-R55E-0526-SM-2TC6B	Normal
GTEX-R55F-1426-SM-2TF53	Normal
GTEX-R55F-1526-SM-2TF4X	Normal
GTEX-R55G-2326-SM-2TC61	Normal
GTEX-R55G-2426-SM-2TC5I	Normal
GTEX-REY6-0326-SM-2TF5A	Normal
GTEX-REY6-0826-SM-2TF4S	Normal
GTEX-RM2N-1626-SM-2TF5N	Normal
GTEX-RM2N-1726-SM-2TF55	Normal
GTEX-RN64-0326-SM-2TC5J	Normal
GTEX-RNOR-0526-SM-2TF4O	Normal
GTEX-RTLS-0226-SM-2TF5E	Normal
GTEX-RTLS-0526-SM-2TF64	Normal
GTEX-RU1J-1726-SM-2TF5S	Normal
GTEX-RU72-1026-SM-46MUG	Normal
GTEX-RU72-1326-SM-2TF6T	Normal
GTEX-RUSQ-1726-SM-2TF68	Normal
GTEX-RVPU-2326-SM-2TF6R	Normal
GTEX-RVPU-2426-SM-2XCAR	Normal
GTEX-RVPV-0926-SM-47JXU	Normal
GTEX-RWS6-2126-SM-2XCAV	Normal
GTEX-RWSA-0226-SM-2XCBA	Normal
GTEX-S32W-2326-SM-2XCAW	Normal
GTEX-S33H-1126-SM-2XCB6	Normal
GTEX-S33H-2226-SM-5S2UF	Normal
GTEX-S341-1626-SM-3K2B8	Normal
GTEX-S3XE-2026-SM-3K2B5	Normal
GTEX-S4P3-1526-SM-3K2AV	Normal
GTEX-S4P3-1626-SM-3K2AZ	Normal
GTEX-S4Q7-1626-SM-3K2AE	Normal
GTEX-S4Z8-1826-SM-3K2BH	Normal
GTEX-S7PM-0526-SM-3NM92	Normal
GTEX-S7SF-1826-SM-3K2AD	Normal
GTEX-S7SF-2026-SM-3K2AS	Normal
GTEX-S95S-1326-SM-2XCDK	Normal
GTEX-S95S-1426-SM-2XCDM	Normal
GTEX-SIU7-1826-SM-2XCE2	Normal
GTEX-SIU8-0226-SM-2XCDS	Normal
GTEX-SJXC-0526-SM-2XCFG	Normal
GTEX-SN8G-0226-SM-4DM6B	Normal
GTEX-SNMC-1426-SM-2XCFM	Normal
GTEX-SSA3-0226-SM-32QPN	Normal
GTEX-SSA3-0326-SM-32QPS	Normal
GTEX-SSA3-0326-SM-47JWY	Normal
GTEX-SUCS-1626-SM-32PLS	Normal
GTEX-T2IS-0226-SM-32QPH	Normal
GTEX-T2YK-0226-SM-4DM5O	Normal
GTEX-T5JC-0526-SM-32PM7	Normal
GTEX-T5JC-0626-SM-3NMA6	Normal
GTEX-T5JW-1726-SM-3GADN	Normal
GTEX-T5JW-1826-SM-3GAE1	Normal
GTEX-T6MO-1726-SM-33HB8	Normal
GTEX-TKQ2-0826-SM-33HB6	Normal
GTEX-TMZS-0326-SM-3DB9P	Normal
GTEX-TSE9-0226-SM-3DB84	Normal
GTEX-U3ZH-1926-SM-4DXTR	Normal
GTEX-U3ZM-1226-SM-3DB9G	Normal
GTEX-U412-0326-SM-5BC7E	Normal
GTEX-U412-0326-SM-5DUVP	Normal
GTEX-U412-0526-SM-3DB9I	Normal
GTEX-U4B1-1626-SM-3DB8N	Normal
GTEX-U8XE-0426-SM-3DB91	Normal
GTEX-U8XE-0726-SM-3DB8O	Normal
GTEX-UJHI-1626-SM-3DB9A	Normal
GTEX-UJMC-1826-SM-3GADT	Normal
GTEX-UPJH-0526-SM-4IHK8	Normal
GTEX-UTHO-0426-SM-3GAED	Normal
GTEX-UTHO-0426-SM-5SI7N	Normal
GTEX-VJYA-1926-SM-3GIJJ	Normal
GTEX-VUSG-1426-SM-3GIJN	Normal
GTEX-VUSG-2426-SM-4KKZG	Normal
GTEX-VUSG-2626-SM-4KKZI	Normal
GTEX-VUSH-0326-SM-3NB2I	Normal
GTEX-W5WG-2526-SM-4SOJ2	Normal
GTEX-W5X1-1426-SM-3GIKH	Normal
GTEX-W5X1-2626-SM-4LMI8	Normal
GTEX-WEY5-2026-SM-3GILE	Normal
GTEX-WEY5-2026-SM-5SI8D	Normal
GTEX-WFG8-2326-SM-5S2UE	Normal
GTEX-WFG8-2426-SM-3GILL	Normal
GTEX-WFON-1226-SM-3TW8F	Normal
GTEX-WFON-2226-SM-3TW8W	Normal
GTEX-WFON-2326-SM-3LK7M	Normal
GTEX-WH7G-2226-SM-3NMBN	Normal
GTEX-WHPG-0626-SM-3NMBD	Normal
GTEX-WHPG-2126-SM-4M1ZM	Normal
GTEX-WHPG-2226-SM-3NMBO	Normal
GTEX-WHSE-0526-SM-4SOJ6	Normal
GTEX-WHSE-0526-SM-5GZZD	Normal
GTEX-WHSE-0526-SM-5HL79	Normal
GTEX-WHWD-0826-SM-3LK6R	Normal
GTEX-WI4N-1126-SM-3LK7Q	Normal
GTEX-WK11-2426-SM-3NMAA	Normal
GTEX-WK11-2526-SM-3NM9Y	Normal
GTEX-WL46-0326-SM-3LK6Y	Normal
GTEX-WL46-0626-SM-3LK7R	Normal
GTEX-WL46-2026-SM-3LK7U	Normal
GTEX-WOFL-0626-SM-3MJG3	Normal
GTEX-WOFM-0726-SM-3MJF8	Normal
GTEX-WOFM-1326-SM-3MJFR	Normal
GTEX-WRHK-0826-SM-3MJFG	Normal
GTEX-WRHK-1626-SM-3MJFH	Normal
GTEX-WRHU-0826-SM-3MJFN	Normal
GTEX-WVJS-0226-SM-4MVOU	Normal
GTEX-WVLH-0226-SM-3MJG6	Normal
GTEX-WWTW-0626-SM-4MVNS	Normal
GTEX-WWTW-1326-SM-4MVNT	Normal
GTEX-WWYW-0526-SM-3NB2W	Normal
GTEX-WXYG-0926-SM-3NB2O	Normal
GTEX-WXYG-2526-SM-3NB3F	Normal
GTEX-WY7C-0926-SM-3NB34	Normal
GTEX-WY7C-2426-SM-3NB2V	Normal
GTEX-WY7C-2526-SM-3NB2N	Normal
GTEX-WYBS-1026-SM-4ONCY	Normal
GTEX-WYJK-1426-SM-3NM8V	Normal
GTEX-WYJK-1726-SM-3NM9U	Normal
GTEX-WYVS-0626-SM-4SOJY	Normal
GTEX-WYVS-2326-SM-3NMAI	Normal
GTEX-WZTO-0826-SM-3NM8Q	Normal
GTEX-X15G-2326-SM-4PQZS	Normal
GTEX-X261-0226-SM-3NMD2	Normal
GTEX-X261-0326-SM-3NMD4	Normal
GTEX-X3Y1-0926-SM-3P5YT	Normal
GTEX-X4EO-0426-SM-4QASA	Normal
GTEX-X4EO-0526-SM-3P5Z3	Normal
GTEX-X4LF-1726-SM-3NMBZ	Normal
GTEX-X4XX-0626-SM-3NMC1	Normal
GTEX-X4XY-0326-SM-46MVZ	Normal
GTEX-X4XY-0626-SM-4E3IN	Normal
GTEX-X585-2526-SM-4QAS1	Normal
GTEX-X5EB-2326-SM-46MW5	Normal
GTEX-X5EB-2426-SM-4E3HX	Normal
GTEX-X638-0226-SM-47JZ9	Normal
GTEX-X88G-0326-SM-47JZ4	Normal
GTEX-X8HC-0226-SM-4E3K1	Normal
GTEX-X8HC-2326-SM-4QAS4	Normal
GTEX-XAJ8-0926-SM-47JXZ	Normal
GTEX-XAJ8-1026-SM-47JY9	Normal
GTEX-XBEC-0326-SM-4AT4M	Normal
GTEX-XBEC-0626-SM-4QARY	Normal
GTEX-XBEC-1826-SM-4QASN	Normal
GTEX-XBED-1326-SM-4AT4F	Normal
GTEX-XBED-2326-SM-47JYR	Normal
GTEX-XBED-2626-SM-4E3J5	Normal
GTEX-XBEW-0726-SM-4QARX	Normal
GTEX-XBEW-1026-SM-4QARV	Normal
GTEX-XGQ4-1026-SM-4AT4L	Normal
GTEX-XGQ4-2226-SM-4AT4Y	Normal
GTEX-XGQ4-2326-SM-4AT53	Normal
GTEX-XK95-0426-SM-4AT4R	Normal
GTEX-XLM4-0226-SM-4AT4N	Normal
GTEX-XMD2-0226-SM-4WWEE	Normal
GTEX-XMK1-0926-SM-4B66X	Normal
GTEX-XMK1-2226-SM-4B673	Normal
GTEX-XOT4-0526-SM-4B66O	Normal
GTEX-XOT4-0826-SM-4B66Y	Normal
GTEX-XOTO-0226-SM-4B66H	Normal
GTEX-XOTO-0526-SM-4B662	Normal
GTEX-XPT6-2026-SM-4B64V	Normal
GTEX-XPVG-2526-SM-4B66D	Normal
GTEX-XPVG-2726-SM-4B66W	Normal
GTEX-XQ3S-0426-SM-4BOOA	Normal
GTEX-XQ3S-1626-SM-4WAYN	Normal
GTEX-XQ3S-2426-SM-4WAYB	Normal
GTEX-XQ8I-0526-SM-4BOPS	Normal
GTEX-XQ8I-0626-SM-4BOPT	Normal
GTEX-XQ8I-1426-SM-4BOPW	Normal
GTEX-XUJ4-1726-SM-4BONW	Normal
GTEX-XUJ4-2626-SM-4BOQ3	Normal
GTEX-XUW1-0826-SM-4BOP6	Normal
GTEX-XUYS-0226-SM-47JX1	Normal
GTEX-XUYS-0326-SM-47JX2	Normal
GTEX-XUZC-1126-SM-4BOPZ	Normal
GTEX-XUZC-1826-SM-4BRVO	Normal
GTEX-XUZC-2126-SM-4BRW8	Normal
GTEX-XV7Q-1726-SM-4BRUU	Normal
GTEX-XV7Q-2626-SM-4BRVA	Normal
GTEX-XV7Q-2926-SM-4BRUL	Normal
GTEX-XXEK-1426-SM-4BRW1	Normal
GTEX-XXEK-2426-SM-4BRUS	Normal
GTEX-XYKS-1826-SM-4E3JV	Normal
GTEX-XYKS-2426-SM-4AT43	Normal
GTEX-XYKS-2726-SM-4E3IC	Normal
GTEX-Y111-0226-SM-4SOIW	Normal
GTEX-Y111-0326-SM-4SOIX	Normal
GTEX-Y111-0926-SM-4SOIU	Normal
GTEX-Y114-1326-SM-4TT9A	Normal
GTEX-Y114-2326-SM-4TT7X	Normal
GTEX-Y114-2526-SM-4TT8M	Normal
GTEX-Y3I4-0726-SM-4TT7M	Normal
GTEX-Y3I4-2226-SM-4TT7O	Normal
GTEX-Y3IK-2526-SM-4WWDM	Normal
GTEX-Y3IK-2626-SM-4WWDK	Normal
GTEX-Y5LM-0826-SM-4VDSW	Normal
GTEX-Y5LM-2126-SM-4VDSY	Normal
GTEX-Y5V5-0226-SM-5S2N8	Normal
GTEX-Y5V5-2426-SM-5IFJA	Normal
GTEX-Y5V5-2526-SM-4VBQ4	Normal
GTEX-Y5V6-2526-SM-5IFJV	Normal
GTEX-Y5V6-2626-SM-5IFIX	Normal
GTEX-Y8DK-0326-SM-4TT3P	Normal
GTEX-Y8E4-0726-SM-4WWFN	Normal
GTEX-Y8E4-1226-SM-5IFIM	Normal
GTEX-Y8E5-0226-SM-57WCM	Normal
GTEX-Y8E5-0326-SM-57WBM	Normal
GTEX-Y8LW-0926-SM-4VBQ8	Normal
GTEX-Y8LW-1926-SM-4WWFZ	Normal
GTEX-Y8LW-2026-SM-4V6G8	Normal
GTEX-Y9LG-1926-SM-5IFHY	Normal
GTEX-YB5E-2126-SM-5IFI7	Normal
GTEX-YB5E-2226-SM-5IFJ5	Normal
GTEX-YB5K-2226-SM-4WWG1	Normal
GTEX-YB5K-2326-SM-5IFHD	Normal
GTEX-YBZK-0326-SM-59HLN	Normal
GTEX-YEC3-0926-SM-5Q5AC	Normal
GTEX-YEC3-1226-SM-5IFI8	Normal
GTEX-YEC3-2126-SM-5CVLR	Normal
GTEX-YEC4-0926-SM-5PNXY	Normal
GTEX-YEC4-2226-SM-5IFJT	Normal
GTEX-YEC4-2426-SM-57WFO	Normal
GTEX-YECK-0226-SM-4W215	Normal
GTEX-YECK-0626-SM-4W1ZE	Normal
GTEX-YECK-1426-SM-5IFHE	Normal
GTEX-YF7O-2426-SM-5IFJL	Normal
GTEX-YFC4-0226-SM-57WD2	Normal
GTEX-YFC4-1026-SM-5RQJM	Normal
GTEX-YFCO-1926-SM-4W212	Normal
GTEX-YFCO-2026-SM-4W21Q	Normal
GTEX-YJ89-1926-SM-5IFJ6	Normal
GTEX-YJ8A-0526-SM-5IFHT	Normal
GTEX-YJ8O-2426-SM-5HL7S	Normal
GTEX-YJ8O-2826-SM-5CVM4	Normal
GTEX-Z93S-0226-SM-5HL7R	Normal
GTEX-Z93S-1326-SM-5CVMR	Normal
GTEX-Z93T-0226-SM-5HL5Z	Normal
GTEX-Z9EW-0826-SM-5HL9T	Normal
GTEX-Z9EW-1726-SM-5CVMO	Normal
GTEX-ZA64-0926-SM-5HL7H	Normal
GTEX-ZA64-2026-SM-5PNXT	Normal
GTEX-ZAB4-0426-SM-5HL7N	Normal
GTEX-ZAB4-1426-SM-5CVN6	Normal
GTEX-ZAB5-1126-SM-5Q5AD	Normal
GTEX-ZAB5-2126-SM-5K7UN	Normal
GTEX-ZAJG-0226-SM-5HL81	Normal
GTEX-ZAJG-0526-SM-5S2MT	Normal
GTEX-ZAJG-1626-SM-5HL7I	Normal
GTEX-ZAK1-0226-SM-5CVMX	Normal
GTEX-ZAK1-0526-SM-5K7X4	Normal
GTEX-ZAKK-0326-SM-5EGHA	Normal
GTEX-ZC5H-0126-SM-4WAYL	Normal
GTEX-ZC5H-0326-SM-5HL9F	Normal
GTEX-ZC5H-1626-SM-5HL7L	Normal
GTEX-ZDTS-0226-SM-5HL7Q	Normal
GTEX-ZDTS-0526-SM-4WKH9	Normal
GTEX-ZDTS-1826-SM-5S2N6	Normal
GTEX-ZDTT-0526-SM-5HL4M	Normal
GTEX-ZDXO-0326-SM-4WKHJ	Normal
GTEX-ZDXO-2326-SM-5LU9W	Normal
GTEX-ZDXO-2426-SM-5S2NJ	Normal
GTEX-ZDYS-1726-SM-5HL4Y	Normal
GTEX-ZDYS-2126-SM-5S2OD	Normal
GTEX-ZDYS-2226-SM-5S2MI	Normal
GTEX-ZE7O-0226-SM-5S2N1	Normal
GTEX-ZE7O-0326-SM-51MTH	Normal
GTEX-ZE7O-1526-SM-5J1NH	Normal
GTEX-ZE9C-1326-SM-5S2OW	Normal
GTEX-ZE9C-2826-SM-5S2MO	Normal
GTEX-ZEX8-2326-SM-5S2MN	Normal
GTEX-ZF28-0226-SM-5S2OE	Normal
GTEX-ZF28-0526-SM-4WKGW	Normal
GTEX-ZF28-1426-SM-5S2OG	Normal
GTEX-ZF29-0826-SM-5S2NP	Normal
GTEX-ZF29-2226-SM-4WWB9	Normal
GTEX-ZF2S-1526-SM-5S2OO	Normal
GTEX-ZF2S-2126-SM-4WWAY	Normal
GTEX-ZF3C-0226-SM-4WWB3	Normal
GTEX-ZF3C-0326-SM-4WWBF	Normal
GTEX-ZF3C-1026-SM-5S2OC	Normal
GTEX-ZG7Y-1626-SM-5S2NO	Normal
GTEX-ZGAY-1326-SM-5S2NS	Normal
GTEX-ZLV1-0926-SM-5S2MR	Normal
GTEX-ZLV1-1826-SM-5FQU5	Normal
GTEX-ZLV1-2126-SM-4WWD2	Normal
GTEX-ZLWG-0726-SM-5S2NG	Normal
GTEX-ZLWG-2226-SM-5DUWO	Normal
GTEX-ZP4G-1326-SM-5EGIW	Normal
GTEX-ZP4G-2026-SM-57WEH	Normal
GTEX-ZP4G-2326-SM-57WEM	Normal
GTEX-ZPCL-2026-SM-57WFD	Normal
GTEX-ZPCL-2126-SM-57WFZ	Normal
GTEX-ZPIC-1826-SM-57WFE	Normal
GTEX-ZPU1-1226-SM-5HL71	Normal
GTEX-ZPU1-2426-SM-4WWFM	Normal
GTEX-ZQG8-1026-SM-51MR9	Normal
GTEX-ZQG8-1526-SM-5HL65	Normal
GTEX-ZQUD-0526-SM-57WG4	Normal
GTEX-ZQUD-1726-SM-51MRQ	Normal
GTEX-ZT9W-1026-SM-57WG5	Normal
GTEX-ZT9X-0926-SM-5O9C4	Normal
GTEX-ZT9X-1826-SM-57WDU	Normal
GTEX-ZT9X-1926-SM-57WE7	Normal
GTEX-ZTPG-0226-SM-5O99I	Normal
GTEX-ZTPG-2326-SM-57WFL	Normal
GTEX-ZTSS-1026-SM-5985N	Normal
GTEX-ZTSS-2026-SM-5987K	Normal
GTEX-ZTTD-0326-SM-57WFW	Normal
GTEX-ZTX8-0726-SM-59HL9	Normal
GTEX-ZTX8-1526-SM-5N9GI	Normal
GTEX-ZTX8-1626-SM-51MRY	Normal
GTEX-ZUA1-0226-SM-5NQ9Q	Normal
GTEX-ZUA1-0326-SM-5NQA3	Normal
GTEX-ZUA1-2126-SM-57YRB	Normal
GTEX-ZV68-0226-SM-59HJF	Normal
GTEX-ZV68-0526-SM-59HKI	Normal
GTEX-ZV6S-1626-SM-5NQ81	Normal
GTEX-ZV6S-2126-SM-4YCEM	Normal
GTEX-ZV7C-0826-SM-59HK8	Normal
GTEX-ZV7C-2426-SM-5NQ7Q	Normal
GTEX-ZVE1-0526-SM-5NQ71	Normal
GTEX-ZVE2-0326-SM-57WFC	Normal
GTEX-ZVE2-1826-SM-51MRZ	Normal
GTEX-ZVP2-0226-SM-57WBD	Normal
GTEX-ZVP2-1826-SM-5GU62	Normal
GTEX-ZVP2-2126-SM-5GU6E	Normal
GTEX-ZVT2-0226-SM-5GIE3	Normal
GTEX-ZVT2-2226-SM-5NQ6P	Normal
GTEX-ZVT2-2426-SM-57WCQ	Normal
GTEX-ZVT4-0226-SM-51MSD	Normal
GTEX-ZVT4-0326-SM-51MS5	Normal
GTEX-ZVTK-0526-SM-5GZWT	Normal
GTEX-ZVTK-0626-SM-5GU6Y	Normal
GTEX-ZVZO-0226-SM-5A5LA	Normal
GTEX-ZVZO-0326-SM-5HL4N	Normal
GTEX-ZVZP-1126-SM-5GICU	Normal
GTEX-ZVZP-2526-SM-57WBR	Normal
GTEX-ZVZQ-0426-SM-59HLT	Normal
GTEX-ZWKS-0326-SM-5NQ7G	Normal
GTEX-ZXES-0926-SM-5E43O	Normal
GTEX-ZXES-2026-SM-5NQ6R	Normal
GTEX-ZXG5-0226-SM-59HJI	Normal
GTEX-ZXG5-0326-SM-5GICH	Normal
GTEX-ZXG5-1626-SM-59HJK	Normal
GTEX-ZYFC-0526-SM-5GIDF	Normal
GTEX-ZYFC-1826-SM-5GZZA	Normal
GTEX-ZYFD-0226-SM-5NQ86	Normal
GTEX-ZYFD-0326-SM-5NQ8I	Normal
GTEX-ZYFD-1026-SM-5E43Z	Normal
GTEX-ZYT6-1626-SM-5E45R	Normal
GTEX-ZYT6-2126-SM-5GZZ4	Normal
GTEX-ZYVF-0226-SM-5GIEG	Normal
GTEX-ZYVF-0626-SM-5E43Q	Normal
GTEX-ZYW4-0226-SM-5E44M	Normal
GTEX-ZYW4-0526-SM-5GZZ5	Normal
GTEX-ZYW4-2226-SM-5GZYG	Normal
GTEX-ZYWO-1726-SM-5E44T	Normal
GTEX-ZYWO-2526-SM-5GIDM	Normal
GTEX-ZYWO-2626-SM-5E43V	Normal
GTEX-ZYY3-0226-SM-5E45M	Normal
GTEX-ZYY3-0526-SM-5E45G	Normal
GTEX-ZZ64-0626-SM-5GZWR	Normal
GTEX-ZZ64-1526-SM-5E43K	Normal
GTEX-ZZ64-1626-SM-5E43W	Normal
GTEX-ZZPT-0626-SM-5GZXT	Normal
GTEX-ZZPU-0326-SM-5N9BJ	Normal
GTEX-ZZPU-2626-SM-5E45Y	Normal
GTEX-ZZPU-2726-SM-5NQ8O	Normal
TCGA-K1-A3PO-11A	Normal
TCGA-FX-A2QS-11A	Normal
TCGA-3B-A9HI-01A	Tumor
TCGA-3B-A9HJ-01A	Tumor
TCGA-3B-A9HL-01A	Tumor
TCGA-3B-A9HO-01A	Tumor
TCGA-3B-A9HP-01A	Tumor
TCGA-3B-A9HQ-01A	Tumor
TCGA-3B-A9HR-01A	Tumor
TCGA-3B-A9HS-01A	Tumor
TCGA-3B-A9HT-01A	Tumor
TCGA-3B-A9HU-01A	Tumor
TCGA-3B-A9HV-01A	Tumor
TCGA-3B-A9HX-01A	Tumor
TCGA-3B-A9HY-01A	Tumor
TCGA-3B-A9HZ-01A	Tumor
TCGA-3B-A9I0-01A	Tumor
TCGA-3B-A9I1-01A	Tumor
TCGA-3B-A9I3-01A	Tumor
TCGA-3R-A8YX-01A	Tumor
TCGA-DX-A1KU-01A	Tumor
TCGA-DX-A1KW-01A	Tumor
TCGA-DX-A1KX-01A	Tumor
TCGA-DX-A1KY-01A	Tumor
TCGA-DX-A1KZ-01A	Tumor
TCGA-DX-A1L0-01A	Tumor
TCGA-DX-A1L1-01A	Tumor
TCGA-DX-A1L2-01A	Tumor
TCGA-DX-A1L3-01A	Tumor
TCGA-DX-A1L4-01A	Tumor
TCGA-DX-A23R-01A	Tumor
TCGA-DX-A23T-01A	Tumor
TCGA-DX-A23U-01A	Tumor
TCGA-DX-A23V-01A	Tumor
TCGA-DX-A23Y-01A	Tumor
TCGA-DX-A23Z-01A	Tumor
TCGA-DX-A240-01A	Tumor
TCGA-DX-A2IZ-01A	Tumor
TCGA-DX-A2J0-01A	Tumor
TCGA-DX-A2J1-01A	Tumor
TCGA-DX-A2J4-01A	Tumor
TCGA-DX-A3LS-01A	Tumor
TCGA-DX-A3LT-01A	Tumor
TCGA-DX-A3LU-01A	Tumor
TCGA-DX-A3LW-01A	Tumor
TCGA-DX-A3LY-01B	Tumor
TCGA-DX-A3M1-01A	Tumor
TCGA-DX-A3M2-01A	Tumor
TCGA-DX-A3U5-01A	Tumor
TCGA-DX-A3U6-01A	Tumor
TCGA-DX-A3U7-01A	Tumor
TCGA-DX-A3U8-01A	Tumor
TCGA-DX-A3U9-01A	Tumor
TCGA-DX-A3UA-01A	Tumor
TCGA-DX-A3UB-01A	Tumor
TCGA-DX-A3UC-01A	Tumor
TCGA-DX-A3UD-01A	Tumor
TCGA-DX-A3UE-01A	Tumor
TCGA-DX-A3UF-01A	Tumor
TCGA-DX-A48J-01A	Tumor
TCGA-DX-A48K-01A	Tumor
TCGA-DX-A48L-01A	Tumor
TCGA-DX-A48N-01A	Tumor
TCGA-DX-A48O-01A	Tumor
TCGA-DX-A48P-01A	Tumor
TCGA-DX-A48R-01A	Tumor
TCGA-DX-A48U-01A	Tumor
TCGA-DX-A6B7-01A	Tumor
TCGA-DX-A6B8-01A	Tumor
TCGA-DX-A6B9-01A	Tumor
TCGA-DX-A6BA-01A	Tumor
TCGA-DX-A6BB-01A	Tumor
TCGA-DX-A6BE-01A	Tumor
TCGA-DX-A6BF-01A	Tumor
TCGA-DX-A6BG-01A	Tumor
TCGA-DX-A6BH-01A	Tumor
TCGA-DX-A6YQ-01A	Tumor
TCGA-DX-A6YR-01A	Tumor
TCGA-DX-A6YS-01A	Tumor
TCGA-DX-A6YT-01A	Tumor
TCGA-DX-A6YU-01A	Tumor
TCGA-DX-A6YV-01A	Tumor
TCGA-DX-A6YX-01A	Tumor
TCGA-DX-A6YZ-01A	Tumor
TCGA-DX-A6Z0-01A	Tumor
TCGA-DX-A6Z2-01A	Tumor
TCGA-DX-A7EF-01A	Tumor
TCGA-DX-A7EI-01A	Tumor
TCGA-DX-A7EL-01A	Tumor
TCGA-DX-A7EM-01A	Tumor
TCGA-DX-A7EN-01A	Tumor
TCGA-DX-A7EO-01A	Tumor
TCGA-DX-A7EQ-01A	Tumor
TCGA-DX-A7ER-01A	Tumor
TCGA-DX-A7ES-01A	Tumor
TCGA-DX-A7ET-01A	Tumor
TCGA-DX-A7EU-01A	Tumor
TCGA-DX-A8BG-01A	Tumor
TCGA-DX-A8BH-01A	Tumor
TCGA-DX-A8BJ-01A	Tumor
TCGA-DX-A8BK-01A	Tumor
TCGA-DX-A8BL-01A	Tumor
TCGA-DX-A8BM-01A	Tumor
TCGA-DX-A8BN-01A	Tumor
TCGA-DX-A8BO-01A	Tumor
TCGA-DX-A8BP-01A	Tumor
TCGA-DX-A8BQ-01A	Tumor
TCGA-DX-A8BR-01A	Tumor
TCGA-DX-A8BS-01A	Tumor
TCGA-DX-A8BT-01A	Tumor
TCGA-DX-A8BU-01A	Tumor
TCGA-DX-A8BV-01A	Tumor
TCGA-DX-A8BX-01A	Tumor
TCGA-DX-A8BZ-01A	Tumor
TCGA-DX-AATS-01A	Tumor
TCGA-DX-AB2E-01A	Tumor
TCGA-DX-AB2F-01A	Tumor
TCGA-DX-AB2G-01A	Tumor
TCGA-DX-AB2H-01A	Tumor
TCGA-DX-AB2J-01A	Tumor
TCGA-DX-AB2L-01A	Tumor
TCGA-DX-AB2O-01A	Tumor
TCGA-DX-AB2P-01A	Tumor
TCGA-DX-AB2Q-01A	Tumor
TCGA-DX-AB2S-01A	Tumor
TCGA-DX-AB2T-01A	Tumor
TCGA-DX-AB2V-01A	Tumor
TCGA-DX-AB2W-01A	Tumor
TCGA-DX-AB2X-01A	Tumor
TCGA-DX-AB2Z-01A	Tumor
TCGA-DX-AB30-01A	Tumor
TCGA-DX-AB32-01A	Tumor
TCGA-DX-AB35-01A	Tumor
TCGA-DX-AB36-01A	Tumor
TCGA-DX-AB37-01A	Tumor
TCGA-DX-AB3A-01A	Tumor
TCGA-DX-AB3B-01A	Tumor
TCGA-DX-AB3C-01A	Tumor
TCGA-FX-A2QS-01A	Tumor
TCGA-FX-A3NJ-01A	Tumor
TCGA-FX-A3NK-01A	Tumor
TCGA-FX-A3RE-01A	Tumor
TCGA-FX-A3TO-01A	Tumor
TCGA-FX-A48G-01A	Tumor
TCGA-FX-A76Y-01A	Tumor
TCGA-FX-A8OO-01A	Tumor
TCGA-HB-A2OT-01A	Tumor
TCGA-HB-A3L4-01A	Tumor
TCGA-HB-A3YV-01A	Tumor
TCGA-HB-A43Z-01A	Tumor
TCGA-HB-A5W3-01A	Tumor
TCGA-HS-A5N7-01A	Tumor
TCGA-HS-A5N8-01A	Tumor
TCGA-HS-A5N9-01A	Tumor
TCGA-HS-A5NA-01A	Tumor
TCGA-IE-A3OV-01A	Tumor
TCGA-IE-A4EH-01A	Tumor
TCGA-IE-A4EI-01A	Tumor
TCGA-IE-A4EJ-01A	Tumor
TCGA-IE-A4EK-01A	Tumor
TCGA-IE-A6BZ-01A	Tumor
TCGA-IF-A3RQ-01A	Tumor
TCGA-IF-A4AJ-01A	Tumor
TCGA-IF-A4AK-01A	Tumor
TCGA-IS-A3K6-01A	Tumor
TCGA-IS-A3K7-01A	Tumor
TCGA-IS-A3K8-01A	Tumor
TCGA-IS-A3KA-01A	Tumor
TCGA-IW-A3M4-01A	Tumor
TCGA-IW-A3M5-01A	Tumor
TCGA-IW-A3M6-01A	Tumor
TCGA-JV-A5VE-01A	Tumor
TCGA-JV-A5VF-01A	Tumor
TCGA-JV-A75J-01A	Tumor
TCGA-K1-A3PN-01A	Tumor
TCGA-K1-A3PN-02A	Tumor
TCGA-K1-A3PO-01A	Tumor
TCGA-K1-A42W-01A	Tumor
TCGA-K1-A42X-01A	Tumor
TCGA-K1-A42X-02A	Tumor
TCGA-K1-A6RT-01A	Tumor
TCGA-K1-A6RU-01A	Tumor
TCGA-K1-A6RV-01A	Tumor
TCGA-KD-A5QS-01A	Tumor
TCGA-KD-A5QT-01A	Tumor
TCGA-KD-A5QU-01A	Tumor
TCGA-KF-A41W-01A	Tumor
TCGA-LI-A67I-01A	Tumor
TCGA-LI-A9QH-01A	Tumor
TCGA-MB-A5Y8-01A	Tumor
TCGA-MB-A5Y9-01A	Tumor
TCGA-MB-A5YA-01A	Tumor
TCGA-MB-A8JK-01A	Tumor
TCGA-MB-A8JL-01A	Tumor
TCGA-MJ-A68H-01A	Tumor
TCGA-MJ-A68J-01A	Tumor
TCGA-MJ-A850-01A	Tumor
TCGA-MO-A47P-01A	Tumor
TCGA-MO-A47R-01A	Tumor
TCGA-N1-A6IA-01A	Tumor
TCGA-PC-A5DK-01A	Tumor
TCGA-PC-A5DL-01A	Tumor
TCGA-PC-A5DM-01A	Tumor
TCGA-PC-A5DN-01A	Tumor
TCGA-PC-A5DO-01A	Tumor
TCGA-PC-A5DP-01A	Tumor
TCGA-PT-A8TR-01A	Tumor
TCGA-QC-A6FX-01A	Tumor
TCGA-QC-A7B5-01A	Tumor
TCGA-QC-AA9N-01A	Tumor
TCGA-QQ-A5V2-01A	Tumor
TCGA-QQ-A5V9-01A	Tumor
TCGA-QQ-A5VA-01A	Tumor
TCGA-QQ-A5VB-01A	Tumor
TCGA-QQ-A5VC-01A	Tumor
TCGA-QQ-A5VD-01A	Tumor
TCGA-QQ-A8VB-01A	Tumor
TCGA-QQ-A8VD-01A	Tumor
TCGA-QQ-A8VF-01A	Tumor
TCGA-QQ-A8VG-01A	Tumor
TCGA-QQ-A8VH-01A	Tumor
TCGA-RN-A68Q-01A	Tumor
TCGA-RN-AAAQ-01A	Tumor
TCGA-SG-A6Z4-01A	Tumor
TCGA-SG-A6Z7-01A	Tumor
TCGA-SG-A849-01A	Tumor
TCGA-SI-A71O-01A	Tumor
TCGA-SI-A71O-06A	Tumor
TCGA-SI-A71P-01A	Tumor
TCGA-SI-A71Q-01A	Tumor
TCGA-SI-AA8B-01A	Tumor
TCGA-SI-AA8C-01A	Tumor
TCGA-UE-A6QT-01A	Tumor
TCGA-UE-A6QU-01A	Tumor
TCGA-VT-A80G-01A	Tumor
TCGA-VT-A80J-01A	Tumor
TCGA-VT-A80J-02A	Tumor
TCGA-VT-AB3D-01A	Tumor
TCGA-WK-A8XO-01A	Tumor
TCGA-WK-A8XQ-01A	Tumor
TCGA-WK-A8XS-01A	Tumor
TCGA-WK-A8XT-01A	Tumor
TCGA-WK-A8XX-01A	Tumor
TCGA-WK-A8XY-01A	Tumor
TCGA-WK-A8XZ-01A	Tumor
TCGA-WK-A8Y0-01A	Tumor
TCGA-WP-A9GB-01A	Tumor
TCGA-X2-A95T-01A	Tumor
TCGA-X6-A7W8-01A	Tumor
TCGA-X6-A7WA-01A	Tumor
TCGA-X6-A7WB-01A	Tumor
TCGA-X6-A7WC-01A	Tumor
TCGA-X6-A7WD-01A	Tumor
TCGA-X6-A8C2-01A	Tumor
TCGA-X6-A8C3-01A	Tumor
TCGA-X6-A8C4-01A	Tumor
TCGA-X6-A8C5-01A	Tumor
TCGA-X6-A8C6-01A	Tumor
TCGA-X6-A8C7-01A	Tumor
TCGA-X9-A971-01A	Tumor
TCGA-X9-A973-01A	Tumor
TCGA-Z4-A8JB-01A	Tumor
TCGA-Z4-A9VC-01A	Tumor
TCGA-Z4-AAPF-01A	Tumor
TCGA-Z4-AAPG-01A	Tumor
