# Supplementary material for: Identification and Validation of a Novel Pyroptosis-Related Gene Signature for Prognosis Prediction in Soft Tissue Sarcoma
Source: Front Genet. 2021 Dec 1;12:773373. doi: 10.3389/fgene.2021.773373 (PMC8671884; doi:10.3389/fgene.2021.773373)
Supplement: Supplementary file 5 [file DataSheet1.ZIP › Raw data and code/code/5.cluster.R]

library(limma)
library(survival)
library(ConsensusClusterPlus)
expFile="tcga.pyroptosisExp.txt"     
cliFile="time.txt"                   
workDir="xxxx"      
setwd(workDir)     


data=read.table(expFile, header=T, sep="\t", check.names=F, row.names=1)


group=sapply(strsplit(colnames(data),"\\-"), "[", 4)
group=sapply(strsplit(group,""), "[", 1)
group=gsub("2", "1", group)
data=data[,group==0]
data=t(data)
rownames(data)=gsub("(.*?)\\-(.*?)\\-(.*?)\\-.*", "\\1\\-\\2\\-\\3", rownames(data))
data=avereps(data)
data=log2(data+1)


cli=read.table(cliFile,sep="\t",check.names=F,header=T,row.names=1)    


sameSample=intersect(row.names(data),row.names(cli))
data=data[sameSample,]
cli=cli[sameSample,]
rt=cbind(cli,data)


sigGenes=c()
for(i in colnames(rt)[3:ncol(rt)]){
  cox=coxph(Surv(futime, fustat) ~ rt[,i], data = rt)
  coxSummary=summary(cox)
  coxP=coxSummary$coefficients[,"Pr(>|z|)"]
  if(coxP<0.05){ sigGenes=c(sigGenes,i) }
}


maxK=9
data=t(data[,sigGenes])
results=ConsensusClusterPlus(data,
                             maxK=maxK,
                             reps=1000,
                             pItem=0.8,
                             pFeature=1,
                             title=workDir,
                             clusterAlg="km",
                             distance="euclidean",
                             seed=123456,
                             plot="png")


clusterNum=2       
Cluster=results[[clusterNum]][["consensusClass"]]
Cluster=as.data.frame(Cluster)
Cluster[,1]=paste0("C", Cluster[,1])
ClusterOut=rbind(ID=colnames(Cluster), Cluster)
write.table(ClusterOut, file="cluster.txt", sep="\t", quote=F, col.names=F)
