# Supplementary material for: Identification and Validation of a Novel Pyroptosis-Related Gene Signature for Prognosis Prediction in Soft Tissue Sarcoma
Source: Front Genet. 2021 Dec 1;12:773373. doi: 10.3389/fgene.2021.773373 (PMC8671884; doi:10.3389/fgene.2021.773373)
Supplement: Supplementary file 5 [file DataSheet1.ZIP › Raw data and code/code/8.clusterHeatmap.R]

#if (!requireNamespace("BiocManager", quietly = TRUE))
#    install.packages("BiocManager")
#BiocManager::install("limma")

#install.packages("pheatmap")


library(limma)
library(pheatmap)
expFile="diffGeneExp.txt"       
ClusterFile="cluster.txt"      
cliFile="clinical.txt"        
setwd("xxx")


exp=read.table(expFile, header=T, sep="\t", check.names=F, row.names=1)


Cluster=read.table(ClusterFile, header=T, sep="\t", check.names=F, row.names=1)


cli=read.table(cliFile, header=T, sep="\t", check.names=F, row.names=1)


samSample=intersect(row.names(Cluster), row.names(cli))
cli=cli[samSample,,drop=F]
Cluster=Cluster[samSample,,drop=F]
Type=cbind(Cluster, cli)
Type=Type[order(Type$Cluster),,drop=F]
exp=exp[,row.names(Type)]


sigVec=c("Cluster")
for(clinical in colnames(Type[,2:ncol(Type)])){
	data=Type[c("Cluster", clinical)]
	colnames(data)=c("Cluster", "clinical")
	data=data[(data[,"clinical"]!="unknow"),]
	tableStat=table(data)
	stat=chisq.test(tableStat)
	pvalue=stat$p.value
	Sig=ifelse(pvalue<0.001,"***",ifelse(pvalue<0.01,"**",ifelse(pvalue<0.05,"*","")))
	sigVec=c(sigVec, paste0(clinical, Sig))
}
colnames(Type)=sigVec


colorList=list()
#Type=Type[apply(Type,1,function(x)any(is.na(match('unknow',x)))),,drop=F]
bioCol=c("#0066FF","#FF0000","#ed1299", "#0dbc21", "#246b93", "#cc8e12", "#d561dd", 
         "#6ad157", "#f7aa5d", "#9ed84e", "#39ba30", "#373bbf", "#a1ce4c", "#ef3bb6", "#d66551",
         "#1a918f", "#ddd53e", "#ff66fc", "#2927c4", "#57e559" ,"#8e3af4" ,"#f9a270" ,"#22547f", "#db5e92",
         "#4aef7b", "#e86502", "#99db27", "#e07233", "#8249aa","#cebb10", "#03827f", "#931635", "#ff523f",
         "#edd05e", "#6f25e8", "#0dbc21", "#167275", "#280f7a", "#6373ed", "#5b910f" ,"#7b34c1" ,"#0cf29a" ,"#d80fc1",
         "#dd27ce", "#07a301", "#391c82", "#2baeb5","#925bea", "#09f9f5",  "#63ff4f")
j=0
for(cli in colnames(Type[,1:ncol(Type)])){
	cliLength=length(levels(factor(Type[,cli])))
	cliCol=bioCol[(j+1):(j+cliLength)]
	j=j+cliLength
	names(cliCol)=levels(factor(Type[,cli]))
	if("unknow" %in% levels(factor(Type[,cli]))){
		cliCol["unknow"]="grey75"}
	colorList[[cli]]=cliCol
}


pdf("heatmap.pdf", width=8.5, height=6)
exp=log2(exp+0.01)
pheatmap(exp,
         annotation=Type,
         annotation_colors = colorList,
         color = colorRampPalette(c(rep("blue",5), "white", rep("red",5)))(100),
         cluster_cols =F,
         cluster_rows =F,
         scale="row",
         show_colnames=F,
         show_rownames=T,
         fontsize=6,
         fontsize_row=1,
         fontsize_col=6)
dev.off()
