# Supplementary material for: Identification and Validation of a Novel Pyroptosis-Related Gene Signature for Prognosis Prediction in Soft Tissue Sarcoma
Source: Front Genet. 2021 Dec 1;12:773373. doi: 10.3389/fgene.2021.773373 (PMC8671884; doi:10.3389/fgene.2021.773373)
Supplement: Supplementary file 5 [file DataSheet1.ZIP › Raw data and code/code/9.GO.R]

library("clusterProfiler")
library("org.Hs.eg.db")
library("enrichplot")
library("ggplot2")

pvalueFilter=0.05           
qvalueFilter=0.05           


colorSel="qvalue"
if(qvalueFilter>0.05){
  colorSel="pvalue"
}

setwd("xxxx")                    
rt=read.table("TCGA.riskDiff.txt", header=T, sep="\t", check.names=F)     


genes=as.vector(rt[,1])
entrezIDs=mget(genes, org.Hs.egSYMBOL2EG, ifnotfound=NA)
entrezIDs=as.character(entrezIDs)
gene=entrezIDs[entrezIDs!="NA"]        
#gene=gsub("c\\(\"(\\d+)\".*", "\\1", gene)


kk=enrichGO(gene = gene,OrgDb = org.Hs.eg.db, pvalueCutoff =1, qvalueCutoff = 1, ont="all", readable =T)
GO=as.data.frame(kk)
GO=GO[(GO$pvalue<pvalueFilter & GO$qvalue<qvalueFilter),]

write.table(GO,file="GO.txt",sep="\t",quote=F,row.names = F)


showNum=10
if(nrow(GO)<30){
  showNum=nrow(GO)
}


pdf(file="barplot.pdf",width = 15,height =7)
bar=barplot(kk, drop = TRUE, showCategory =showNum,split="ONTOLOGY",color = colorSel) + facet_grid(ONTOLOGY~., scale='free')
print(bar)
dev.off()


pdf(file="bubble.pdf",width = 15,height =7)
bub=dotplot(kk,showCategory = showNum, orderBy = "GeneRatio",split="ONTOLOGY", color = colorSel) + facet_grid(ONTOLOGY~., scale='free')
print(bub)
dev.off()
